# Supplementary material for: Structural underpinnings of Ric8A function as a G-protein α-subunit chaperone and guanine-nucleotide exchange factor
Source: Nat Commun. 2019 Jul 12;10:3084. doi: 10.1038/s41467-019-11088-x (PMC6625990; doi:10.1038/s41467-019-11088-x)
Supplement: Supplementary file 8 — Supplementary Data 5 [file 41467_2019_11088_MOESM8_ESM.txt]

ATOM      1  N   MET A   1      34.547 -20.226  -7.094  1.00  0.00           N  
ATOM      2  CA  MET A   1      35.284 -19.175  -6.446  1.00  0.00           C  
ATOM      3  C   MET A   1      35.023 -19.383  -4.989  1.00  0.00           C  
ATOM      4  O   MET A   1      33.897 -19.226  -4.514  1.00  0.00           O  
ATOM      5  CB  MET A   1      34.823 -17.756  -6.869  1.00  0.00           C  
ATOM      6  CG  MET A   1      35.551 -16.593  -6.160  1.00  0.00           C  
ATOM      7  SD  MET A   1      37.371 -16.602  -6.288  1.00  0.00           S  
ATOM      8  CE  MET A   1      37.520 -16.155  -8.042  1.00  0.00           C  
ATOM      9  H   MET A   1      33.538 -20.222  -7.044  1.00  0.00           H  
ATOM     10  HA  MET A   1      36.335 -19.270  -6.720  1.00  0.00           H  
ATOM     11 1HB  MET A   1      34.975 -17.654  -7.966  1.00  0.00           H  
ATOM     12 2HB  MET A   1      33.758 -17.643  -6.663  1.00  0.00           H  
ATOM     13 1HG  MET A   1      35.154 -15.636  -6.566  1.00  0.00           H  
ATOM     14 2HG  MET A   1      35.346 -16.634  -5.090  1.00  0.00           H  
ATOM     15 1HE  MET A   1      37.060 -15.164  -8.239  1.00  0.00           H  
ATOM     16 2HE  MET A   1      37.025 -16.904  -8.696  1.00  0.00           H  
ATOM     17 3HE  MET A   1      38.589 -16.097  -8.342  1.00  0.00           H  
ATOM     18  N   GLU A   2      36.089 -19.769  -4.251  1.00  0.00           N  
ATOM     19  CA  GLU A   2      36.063 -19.980  -2.827  1.00  0.00           C  
ATOM     20  C   GLU A   2      35.968 -18.648  -2.121  1.00  0.00           C  
ATOM     21  O   GLU A   2      36.463 -17.661  -2.660  1.00  0.00           O  
ATOM     22  CB  GLU A   2      37.335 -20.687  -2.302  1.00  0.00           C  
ATOM     23  CG  GLU A   2      37.515 -22.109  -2.855  1.00  0.00           C  
ATOM     24  CD  GLU A   2      38.742 -22.739  -2.199  1.00  0.00           C  
ATOM     25  OE1 GLU A   2      38.571 -23.750  -1.465  1.00  0.00           O  
ATOM     26  OE2 GLU A   2      39.867 -22.212  -2.412  1.00  0.00           O1-
ATOM     27  H   GLU A   2      36.953 -19.913  -4.754  1.00  0.00           H  
ATOM     28  HA  GLU A   2      35.211 -20.617  -2.587  1.00  0.00           H  
ATOM     29 1HB  GLU A   2      38.226 -20.077  -2.571  1.00  0.00           H  
ATOM     30 2HB  GLU A   2      37.293 -20.751  -1.215  1.00  0.00           H  
ATOM     31 1HG  GLU A   2      36.613 -22.714  -2.622  1.00  0.00           H  
ATOM     32 2HG  GLU A   2      37.608 -22.057  -3.939  1.00  0.00           H  
ATOM     33  N   PRO A   3      35.383 -18.550  -0.929  1.00  0.00           N  
ATOM     34  CA  PRO A   3      35.419 -17.340  -0.124  1.00  0.00           C  
ATOM     35  C   PRO A   3      36.780 -17.190   0.510  1.00  0.00           C  
ATOM     36  O   PRO A   3      37.106 -16.088   0.947  1.00  0.00           O  
ATOM     37  CB  PRO A   3      34.354 -17.575   0.953  1.00  0.00           C  
ATOM     38  CG  PRO A   3      34.274 -19.099   1.098  1.00  0.00           C  
ATOM     39  CD  PRO A   3      34.560 -19.597  -0.317  1.00  0.00           C  
ATOM     40  HA  PRO A   3      35.147 -16.479  -0.752  1.00  0.00           H  
ATOM     41 1HB  PRO A   3      34.581 -17.071   1.913  1.00  0.00           H  
ATOM     42 2HB  PRO A   3      33.390 -17.157   0.627  1.00  0.00           H  
ATOM     43 1HG  PRO A   3      33.292 -19.445   1.475  1.00  0.00           H  
ATOM     44 2HG  PRO A   3      34.397 -19.581   0.117  1.00  0.00           H  
ATOM     45 1HD  PRO A   3      33.617 -19.690  -0.899  1.00  0.00           H  
ATOM     46 2HD  PRO A   3      35.246 -18.900  -0.820  1.00  0.00           H  
ATOM     47  N   ARG A   4      37.564 -18.293   0.587  1.00  0.00           N  
ATOM     48  CA  ARG A   4      38.927 -18.322   1.050  1.00  0.00           C  
ATOM     49  C   ARG A   4      39.823 -17.608   0.073  1.00  0.00           C  
ATOM     50  O   ARG A   4      40.686 -16.829   0.471  1.00  0.00           O  
ATOM     51  CB  ARG A   4      39.419 -19.779   1.213  1.00  0.00           C  
ATOM     52  CG  ARG A   4      40.817 -19.909   1.837  1.00  0.00           C  
ATOM     53  CD  ARG A   4      41.228 -21.370   2.058  1.00  0.00           C  
ATOM     54  NE  ARG A   4      42.609 -21.390   2.642  1.00  0.00           N  
ATOM     55  CZ  ARG A   4      43.267 -22.553   2.930  1.00  0.00           C  
ATOM     56  NH1 ARG A   4      44.528 -22.498   3.449  1.00  0.00           N1+
ATOM     57  NH2 ARG A   4      42.682 -23.765   2.705  1.00  0.00           N  
ATOM     58  H   ARG A   4      37.128 -19.153   0.287  1.00  0.00           H  
ATOM     59  HA  ARG A   4      38.973 -17.830   2.022  1.00  0.00           H  
ATOM     60 1HB  ARG A   4      38.700 -20.314   1.872  1.00  0.00           H  
ATOM     61 2HB  ARG A   4      39.422 -20.273   0.241  1.00  0.00           H  
ATOM     62 1HG  ARG A   4      41.561 -19.420   1.170  1.00  0.00           H  
ATOM     63 2HG  ARG A   4      40.826 -19.424   2.814  1.00  0.00           H  
ATOM     64 1HD  ARG A   4      40.533 -21.868   2.767  1.00  0.00           H  
ATOM     65 2HD  ARG A   4      41.204 -21.902   1.108  1.00  0.00           H  
ATOM     66  HE  ARG A   4      43.068 -20.519   2.818  1.00  0.00           H  
ATOM     67 1HH1 ARG A   4      44.964 -21.612   3.607  1.00  0.00           H  
ATOM     68 2HH1 ARG A   4      45.019 -23.343   3.661  1.00  0.00           H  
ATOM     69 1HH2 ARG A   4      41.760 -23.813   2.321  1.00  0.00           H  
ATOM     70 2HH2 ARG A   4      43.174 -24.606   2.927  1.00  0.00           H  
ATOM     71  N   ALA A   5      39.608 -17.858  -1.244  1.00  0.00           N  
ATOM     72  CA  ALA A   5      40.377 -17.297  -2.331  1.00  0.00           C  
ATOM     73  C   ALA A   5      40.228 -15.801  -2.410  1.00  0.00           C  
ATOM     74  O   ALA A   5      41.211 -15.088  -2.614  1.00  0.00           O  
ATOM     75  CB  ALA A   5      39.955 -17.892  -3.688  1.00  0.00           C  
ATOM     76  H   ALA A   5      38.846 -18.487  -1.454  1.00  0.00           H  
ATOM     77  HA  ALA A   5      41.427 -17.537  -2.163  1.00  0.00           H  
ATOM     78 1HB  ALA A   5      38.883 -17.688  -3.894  1.00  0.00           H  
ATOM     79 2HB  ALA A   5      40.100 -18.993  -3.677  1.00  0.00           H  
ATOM     80 3HB  ALA A   5      40.565 -17.470  -4.515  1.00  0.00           H  
ATOM     81  N   VAL A   6      38.982 -15.296  -2.223  1.00  0.00           N  
ATOM     82  CA  VAL A   6      38.669 -13.884  -2.212  1.00  0.00           C  
ATOM     83  C   VAL A   6      39.296 -13.221  -1.010  1.00  0.00           C  
ATOM     84  O   VAL A   6      39.827 -12.122  -1.130  1.00  0.00           O  
ATOM     85  CB  VAL A   6      37.172 -13.598  -2.238  1.00  0.00           C  
ATOM     86  CG1 VAL A   6      36.901 -12.079  -2.328  1.00  0.00           C  
ATOM     87  CG2 VAL A   6      36.550 -14.300  -3.459  1.00  0.00           C  
ATOM     88  H   VAL A   6      38.239 -15.966  -2.084  1.00  0.00           H  
ATOM     89  HA  VAL A   6      39.101 -13.427  -3.103  1.00  0.00           H  
ATOM     90  HB  VAL A   6      36.692 -14.000  -1.318  1.00  0.00           H  
ATOM     91 1HG1 VAL A   6      37.388 -11.651  -3.230  1.00  0.00           H  
ATOM     92 2HG1 VAL A   6      37.271 -11.542  -1.433  1.00  0.00           H  
ATOM     93 3HG1 VAL A   6      35.807 -11.906  -2.404  1.00  0.00           H  
ATOM     94 1HG2 VAL A   6      36.701 -15.394  -3.423  1.00  0.00           H  
ATOM     95 2HG2 VAL A   6      36.999 -13.912  -4.398  1.00  0.00           H  
ATOM     96 3HG2 VAL A   6      35.458 -14.105  -3.484  1.00  0.00           H  
ATOM     97  N   ALA A   7      39.269 -13.887   0.172  1.00  0.00           N  
ATOM     98  CA  ALA A   7      39.778 -13.355   1.420  1.00  0.00           C  
ATOM     99  C   ALA A   7      41.261 -13.081   1.369  1.00  0.00           C  
ATOM    100  O   ALA A   7      41.713 -12.039   1.836  1.00  0.00           O  
ATOM    101  CB  ALA A   7      39.504 -14.295   2.610  1.00  0.00           C  
ATOM    102  H   ALA A   7      38.864 -14.812   0.160  1.00  0.00           H  
ATOM    103  HA  ALA A   7      39.274 -12.409   1.615  1.00  0.00           H  
ATOM    104 1HB  ALA A   7      40.013 -15.272   2.474  1.00  0.00           H  
ATOM    105 2HB  ALA A   7      38.413 -14.482   2.697  1.00  0.00           H  
ATOM    106 3HB  ALA A   7      39.851 -13.840   3.563  1.00  0.00           H  
ATOM    107  N   ASP A   8      42.048 -14.003   0.758  1.00  0.00           N  
ATOM    108  CA  ASP A   8      43.476 -13.853   0.559  1.00  0.00           C  
ATOM    109  C   ASP A   8      43.774 -12.714  -0.385  1.00  0.00           C  
ATOM    110  O   ASP A   8      44.726 -11.964  -0.178  1.00  0.00           O  
ATOM    111  CB  ASP A   8      44.150 -15.127  -0.014  1.00  0.00           C  
ATOM    112  CG  ASP A   8      44.023 -16.292   0.971  1.00  0.00           C  
ATOM    113  OD1 ASP A   8      44.409 -16.114   2.157  1.00  0.00           O  
ATOM    114  OD2 ASP A   8      43.551 -17.381   0.547  1.00  0.00           O1-
ATOM    115  H   ASP A   8      41.591 -14.841   0.428  1.00  0.00           H  
ATOM    116  HA  ASP A   8      43.940 -13.646   1.524  1.00  0.00           H  
ATOM    117 1HB  ASP A   8      43.680 -15.405  -0.982  1.00  0.00           H  
ATOM    118 2HB  ASP A   8      45.203 -14.924  -0.214  1.00  0.00           H  
ATOM    119  N   ALA A   9      42.938 -12.563  -1.443  1.00  0.00           N  
ATOM    120  CA  ALA A   9      43.052 -11.534  -2.452  1.00  0.00           C  
ATOM    121  C   ALA A   9      42.858 -10.146  -1.896  1.00  0.00           C  
ATOM    122  O   ALA A   9      43.523  -9.218  -2.345  1.00  0.00           O  
ATOM    123  CB  ALA A   9      42.069 -11.728  -3.624  1.00  0.00           C  
ATOM    124  H   ALA A   9      42.186 -13.234  -1.508  1.00  0.00           H  
ATOM    125  HA  ALA A   9      44.062 -11.570  -2.859  1.00  0.00           H  
ATOM    126 1HB  ALA A   9      41.016 -11.639  -3.289  1.00  0.00           H  
ATOM    127 2HB  ALA A   9      42.209 -12.737  -4.068  1.00  0.00           H  
ATOM    128 3HB  ALA A   9      42.253 -10.974  -4.419  1.00  0.00           H  
ATOM    129  N   LEU A  10      41.947  -9.957  -0.906  1.00  0.00           N  
ATOM    130  CA  LEU A  10      41.717  -8.669  -0.277  1.00  0.00           C  
ATOM    131  C   LEU A  10      42.929  -8.197   0.491  1.00  0.00           C  
ATOM    132  O   LEU A  10      43.279  -7.019   0.439  1.00  0.00           O  
ATOM    133  CB  LEU A  10      40.505  -8.641   0.691  1.00  0.00           C  
ATOM    134  CG  LEU A  10      39.129  -8.986   0.064  1.00  0.00           C  
ATOM    135  CD1 LEU A  10      37.998  -8.785   1.090  1.00  0.00           C  
ATOM    136  CD2 LEU A  10      38.820  -8.215  -1.232  1.00  0.00           C  
ATOM    137  H   LEU A  10      41.410 -10.756  -0.601  1.00  0.00           H  
ATOM    138  HA  LEU A  10      41.515  -7.935  -1.056  1.00  0.00           H  
ATOM    139 1HB  LEU A  10      40.690  -9.350   1.526  1.00  0.00           H  
ATOM    140 2HB  LEU A  10      40.418  -7.639   1.111  1.00  0.00           H  
ATOM    141  HG  LEU A  10      39.137 -10.066  -0.193  1.00  0.00           H  
ATOM    142 1HD1 LEU A  10      37.965  -7.728   1.431  1.00  0.00           H  
ATOM    143 2HD1 LEU A  10      38.165  -9.440   1.970  1.00  0.00           H  
ATOM    144 3HD1 LEU A  10      37.016  -9.043   0.640  1.00  0.00           H  
ATOM    145 1HD2 LEU A  10      39.545  -8.476  -2.031  1.00  0.00           H  
ATOM    146 2HD2 LEU A  10      38.867  -7.122  -1.047  1.00  0.00           H  
ATOM    147 3HD2 LEU A  10      37.802  -8.469  -1.596  1.00  0.00           H  
ATOM    148  N   GLU A  11      43.588  -9.124   1.224  1.00  0.00           N  
ATOM    149  CA  GLU A  11      44.693  -8.826   2.102  1.00  0.00           C  
ATOM    150  C   GLU A  11      45.960  -8.429   1.384  1.00  0.00           C  
ATOM    151  O   GLU A  11      46.610  -7.466   1.790  1.00  0.00           O  
ATOM    152  CB  GLU A  11      45.015 -10.038   3.009  1.00  0.00           C  
ATOM    153  CG  GLU A  11      43.867 -10.353   3.988  1.00  0.00           C  
ATOM    154  CD  GLU A  11      44.125 -11.629   4.791  1.00  0.00           C  
ATOM    155  OE1 GLU A  11      45.163 -12.302   4.557  1.00  0.00           O  
ATOM    156  OE2 GLU A  11      43.268 -11.949   5.659  1.00  0.00           O1-
ATOM    157  H   GLU A  11      43.272 -10.079   1.138  1.00  0.00           H  
ATOM    158  HA  GLU A  11      44.414  -7.984   2.736  1.00  0.00           H  
ATOM    159 1HB  GLU A  11      45.208 -10.924   2.364  1.00  0.00           H  
ATOM    160 2HB  GLU A  11      45.922  -9.835   3.579  1.00  0.00           H  
ATOM    161 1HG  GLU A  11      43.747  -9.500   4.690  1.00  0.00           H  
ATOM    162 2HG  GLU A  11      42.941 -10.456   3.424  1.00  0.00           H  
ATOM    163  N   THR A  12      46.349  -9.170   0.316  1.00  0.00           N  
ATOM    164  CA  THR A  12      47.687  -9.077  -0.242  1.00  0.00           C  
ATOM    165  C   THR A  12      47.660  -8.678  -1.697  1.00  0.00           C  
ATOM    166  O   THR A  12      48.718  -8.473  -2.293  1.00  0.00           O  
ATOM    167  CB  THR A  12      48.447 -10.399  -0.113  1.00  0.00           C  
ATOM    168  CG2 THR A  12      48.704 -10.713   1.377  1.00  0.00           C  
ATOM    169  OG1 THR A  12      47.746 -11.488  -0.710  1.00  0.00           O  
ATOM    170  H   THR A  12      45.685  -9.806  -0.102  1.00  0.00           H  
ATOM    171  HA  THR A  12      48.239  -8.315   0.308  1.00  0.00           H  
ATOM    172  HB  THR A  12      49.439 -10.317  -0.612  1.00  0.00           H  
ATOM    173  HG1 THR A  12      46.918 -11.564  -0.230  1.00  0.00           H  
ATOM    174 1HG2 THR A  12      47.751 -10.873   1.922  1.00  0.00           H  
ATOM    175 2HG2 THR A  12      49.250  -9.873   1.857  1.00  0.00           H  
ATOM    176 3HG2 THR A  12      49.321 -11.631   1.475  1.00  0.00           H  
ATOM    177  N   GLY A  13      46.461  -8.557  -2.311  1.00  0.00           N  
ATOM    178  CA  GLY A  13      46.333  -8.343  -3.734  1.00  0.00           C  
ATOM    179  C   GLY A  13      46.527  -6.912  -4.140  1.00  0.00           C  
ATOM    180  O   GLY A  13      46.760  -6.024  -3.320  1.00  0.00           O  
ATOM    181  H   GLY A  13      45.626  -8.620  -1.746  1.00  0.00           H  
ATOM    182 1HA  GLY A  13      47.064  -8.956  -4.261  1.00  0.00           H  
ATOM    183 2HA  GLY A  13      45.346  -8.666  -4.063  1.00  0.00           H  
ATOM    184  N   GLU A  14      46.395  -6.685  -5.466  1.00  0.00           N  
ATOM    185  CA  GLU A  14      46.419  -5.400  -6.119  1.00  0.00           C  
ATOM    186  C   GLU A  14      45.001  -4.904  -6.163  1.00  0.00           C  
ATOM    187  O   GLU A  14      44.075  -5.647  -5.852  1.00  0.00           O  
ATOM    188  CB  GLU A  14      46.932  -5.493  -7.578  1.00  0.00           C  
ATOM    189  CG  GLU A  14      48.342  -6.106  -7.688  1.00  0.00           C  
ATOM    190  CD  GLU A  14      48.766  -6.271  -9.151  1.00  0.00           C  
ATOM    191  OE1 GLU A  14      47.971  -5.918 -10.063  1.00  0.00           O  
ATOM    192  OE2 GLU A  14      49.903  -6.768  -9.371  1.00  0.00           O1-
ATOM    193  H   GLU A  14      46.269  -7.518  -6.023  1.00  0.00           H  
ATOM    194  HA  GLU A  14      47.096  -4.745  -5.569  1.00  0.00           H  
ATOM    195 1HB  GLU A  14      46.228  -6.123  -8.167  1.00  0.00           H  
ATOM    196 2HB  GLU A  14      46.942  -4.499  -8.024  1.00  0.00           H  
ATOM    197 1HG  GLU A  14      49.071  -5.448  -7.168  1.00  0.00           H  
ATOM    198 2HG  GLU A  14      48.347  -7.071  -7.184  1.00  0.00           H  
ATOM    199  N   GLU A  15      44.796  -3.624  -6.558  1.00  0.00           N  
ATOM    200  CA  GLU A  15      43.491  -3.000  -6.659  1.00  0.00           C  
ATOM    201  C   GLU A  15      42.612  -3.708  -7.662  1.00  0.00           C  
ATOM    202  O   GLU A  15      41.433  -3.943  -7.405  1.00  0.00           O  
ATOM    203  CB  GLU A  15      43.615  -1.514  -7.089  1.00  0.00           C  
ATOM    204  CG  GLU A  15      42.267  -0.775  -7.245  1.00  0.00           C  
ATOM    205  CD  GLU A  15      42.456   0.701  -7.610  1.00  0.00           C  
ATOM    206  OE1 GLU A  15      43.620   1.178  -7.669  1.00  0.00           O  
ATOM    207  OE2 GLU A  15      41.413   1.374  -7.833  1.00  0.00           O1-
ATOM    208  H   GLU A  15      45.618  -3.086  -6.793  1.00  0.00           H  
ATOM    209  HA  GLU A  15      43.014  -3.035  -5.679  1.00  0.00           H  
ATOM    210 1HB  GLU A  15      44.223  -0.990  -6.318  1.00  0.00           H  
ATOM    211 2HB  GLU A  15      44.142  -1.454  -8.041  1.00  0.00           H  
ATOM    212 1HG  GLU A  15      41.665  -1.253  -8.047  1.00  0.00           H  
ATOM    213 2HG  GLU A  15      41.706  -0.865  -6.316  1.00  0.00           H  
ATOM    214  N   ASP A  16      43.194  -4.073  -8.827  1.00  0.00           N  
ATOM    215  CA  ASP A  16      42.504  -4.686  -9.936  1.00  0.00           C  
ATOM    216  C   ASP A  16      42.004  -6.073  -9.621  1.00  0.00           C  
ATOM    217  O   ASP A  16      40.877  -6.409  -9.980  1.00  0.00           O  
ATOM    218  CB  ASP A  16      43.404  -4.771 -11.194  1.00  0.00           C  
ATOM    219  CG  ASP A  16      43.826  -3.362 -11.617  1.00  0.00           C  
ATOM    220  OD1 ASP A  16      42.924  -2.555 -11.971  1.00  0.00           O  
ATOM    221  OD2 ASP A  16      45.052  -3.075 -11.588  1.00  0.00           O1-
ATOM    222  H   ASP A  16      44.185  -3.893  -8.903  1.00  0.00           H  
ATOM    223  HA  ASP A  16      41.635  -4.075 -10.183  1.00  0.00           H  
ATOM    224 1HB  ASP A  16      44.308  -5.379 -10.973  1.00  0.00           H  
ATOM    225 2HB  ASP A  16      42.863  -5.275 -11.995  1.00  0.00           H  
ATOM    226  N   VAL A  17      42.824  -6.911  -8.938  1.00  0.00           N  
ATOM    227  CA  VAL A  17      42.503  -8.309  -8.721  1.00  0.00           C  
ATOM    228  C   VAL A  17      41.632  -8.493  -7.502  1.00  0.00           C  
ATOM    229  O   VAL A  17      41.010  -9.542  -7.346  1.00  0.00           O  
ATOM    230  CB  VAL A  17      43.735  -9.203  -8.616  1.00  0.00           C  
ATOM    231  CG1 VAL A  17      44.527  -9.096  -9.936  1.00  0.00           C  
ATOM    232  CG2 VAL A  17      44.603  -8.837  -7.395  1.00  0.00           C  
ATOM    233  H   VAL A  17      43.689  -6.542  -8.569  1.00  0.00           H  
ATOM    234  HA  VAL A  17      41.917  -8.665  -9.569  1.00  0.00           H  
ATOM    235  HB  VAL A  17      43.410 -10.264  -8.505  1.00  0.00           H  
ATOM    236 1HG1 VAL A  17      44.926  -8.069 -10.079  1.00  0.00           H  
ATOM    237 2HG1 VAL A  17      43.877  -9.350 -10.799  1.00  0.00           H  
ATOM    238 3HG1 VAL A  17      45.385  -9.802  -9.921  1.00  0.00           H  
ATOM    239 1HG2 VAL A  17      44.051  -8.986  -6.445  1.00  0.00           H  
ATOM    240 2HG2 VAL A  17      44.924  -7.778  -7.459  1.00  0.00           H  
ATOM    241 3HG2 VAL A  17      45.512  -9.475  -7.369  1.00  0.00           H  
ATOM    242  N   VAL A  18      41.536  -7.454  -6.631  1.00  0.00           N  
ATOM    243  CA  VAL A  18      40.606  -7.384  -5.522  1.00  0.00           C  
ATOM    244  C   VAL A  18      39.208  -7.286  -6.066  1.00  0.00           C  
ATOM    245  O   VAL A  18      38.305  -7.982  -5.602  1.00  0.00           O  
ATOM    246  CB  VAL A  18      40.929  -6.190  -4.619  1.00  0.00           C  
ATOM    247  CG1 VAL A  18      39.717  -5.656  -3.819  1.00  0.00           C  
ATOM    248  CG2 VAL A  18      42.056  -6.638  -3.670  1.00  0.00           C  
ATOM    249  H   VAL A  18      42.171  -6.685  -6.790  1.00  0.00           H  
ATOM    250  HA  VAL A  18      40.699  -8.298  -4.934  1.00  0.00           H  
ATOM    251  HB  VAL A  18      41.308  -5.352  -5.246  1.00  0.00           H  
ATOM    252 1HG1 VAL A  18      39.217  -6.480  -3.273  1.00  0.00           H  
ATOM    253 2HG1 VAL A  18      38.978  -5.168  -4.488  1.00  0.00           H  
ATOM    254 3HG1 VAL A  18      40.058  -4.899  -3.081  1.00  0.00           H  
ATOM    255 1HG2 VAL A  18      42.923  -7.038  -4.232  1.00  0.00           H  
ATOM    256 2HG2 VAL A  18      41.677  -7.445  -3.013  1.00  0.00           H  
ATOM    257 3HG2 VAL A  18      42.395  -5.789  -3.040  1.00  0.00           H  
ATOM    258  N   MET A  19      39.023  -6.420  -7.090  1.00  0.00           N  
ATOM    259  CA  MET A  19      37.751  -6.156  -7.710  1.00  0.00           C  
ATOM    260  C   MET A  19      37.263  -7.353  -8.481  1.00  0.00           C  
ATOM    261  O   MET A  19      36.103  -7.721  -8.342  1.00  0.00           O  
ATOM    262  CB  MET A  19      37.815  -4.915  -8.631  1.00  0.00           C  
ATOM    263  CG  MET A  19      38.086  -3.618  -7.837  1.00  0.00           C  
ATOM    264  SD  MET A  19      38.554  -2.176  -8.846  1.00  0.00           S  
ATOM    265  CE  MET A  19      36.909  -1.793  -9.514  1.00  0.00           C  
ATOM    266  H   MET A  19      39.844  -5.937  -7.427  1.00  0.00           H  
ATOM    267  HA  MET A  19      37.019  -5.960  -6.927  1.00  0.00           H  
ATOM    268 1HB  MET A  19      38.623  -5.061  -9.380  1.00  0.00           H  
ATOM    269 2HB  MET A  19      36.874  -4.815  -9.173  1.00  0.00           H  
ATOM    270 1HG  MET A  19      37.186  -3.385  -7.227  1.00  0.00           H  
ATOM    271 2HG  MET A  19      38.932  -3.771  -7.168  1.00  0.00           H  
ATOM    272 1HE  MET A  19      36.191  -1.577  -8.694  1.00  0.00           H  
ATOM    273 2HE  MET A  19      36.508  -2.639 -10.111  1.00  0.00           H  
ATOM    274 3HE  MET A  19      36.949  -0.899 -10.172  1.00  0.00           H  
ATOM    275  N   GLU A  20      38.149  -8.012  -9.275  1.00  0.00           N  
ATOM    276  CA  GLU A  20      37.815  -9.158 -10.102  1.00  0.00           C  
ATOM    277  C   GLU A  20      37.399 -10.363  -9.297  1.00  0.00           C  
ATOM    278  O   GLU A  20      36.447 -11.048  -9.666  1.00  0.00           O  
ATOM    279  CB  GLU A  20      38.983  -9.608 -11.014  1.00  0.00           C  
ATOM    280  CG  GLU A  20      39.273  -8.619 -12.159  1.00  0.00           C  
ATOM    281  CD  GLU A  20      40.414  -9.109 -13.056  1.00  0.00           C  
ATOM    282  OE1 GLU A  20      40.995 -10.192 -12.779  1.00  0.00           O  
ATOM    283  OE2 GLU A  20      40.714  -8.391 -14.047  1.00  0.00           O1-
ATOM    284  H   GLU A  20      39.098  -7.665  -9.275  1.00  0.00           H  
ATOM    285  HA  GLU A  20      36.981  -8.886 -10.750  1.00  0.00           H  
ATOM    286 1HB  GLU A  20      39.897  -9.743 -10.394  1.00  0.00           H  
ATOM    287 2HB  GLU A  20      38.743 -10.571 -11.464  1.00  0.00           H  
ATOM    288 1HG  GLU A  20      38.356  -8.504 -12.777  1.00  0.00           H  
ATOM    289 2HG  GLU A  20      39.514  -7.646 -11.732  1.00  0.00           H  
ATOM    290  N   ALA A  21      38.112 -10.646  -8.179  1.00  0.00           N  
ATOM    291  CA  ALA A  21      37.844 -11.771  -7.308  1.00  0.00           C  
ATOM    292  C   ALA A  21      36.511 -11.636  -6.620  1.00  0.00           C  
ATOM    293  O   ALA A  21      35.760 -12.603  -6.511  1.00  0.00           O  
ATOM    294  CB  ALA A  21      38.922 -11.923  -6.217  1.00  0.00           C  
ATOM    295  H   ALA A  21      38.874 -10.022  -7.956  1.00  0.00           H  
ATOM    296  HA  ALA A  21      37.845 -12.677  -7.915  1.00  0.00           H  
ATOM    297 1HB  ALA A  21      38.963 -11.021  -5.570  1.00  0.00           H  
ATOM    298 2HB  ALA A  21      39.919 -12.054  -6.689  1.00  0.00           H  
ATOM    299 3HB  ALA A  21      38.722 -12.812  -5.581  1.00  0.00           H  
ATOM    300  N   LEU A  22      36.205 -10.405  -6.147  1.00  0.00           N  
ATOM    301  CA  LEU A  22      35.001 -10.073  -5.429  1.00  0.00           C  
ATOM    302  C   LEU A  22      33.793 -10.091  -6.333  1.00  0.00           C  
ATOM    303  O   LEU A  22      32.732 -10.553  -5.924  1.00  0.00           O  
ATOM    304  CB  LEU A  22      35.135  -8.703  -4.720  1.00  0.00           C  
ATOM    305  CG  LEU A  22      34.136  -8.445  -3.567  1.00  0.00           C  
ATOM    306  CD1 LEU A  22      34.255  -9.494  -2.445  1.00  0.00           C  
ATOM    307  CD2 LEU A  22      34.335  -7.034  -2.985  1.00  0.00           C  
ATOM    308  H   LEU A  22      36.888  -9.682  -6.323  1.00  0.00           H  
ATOM    309  HA  LEU A  22      34.829 -10.836  -4.671  1.00  0.00           H  
ATOM    310 1HB  LEU A  22      36.156  -8.653  -4.278  1.00  0.00           H  
ATOM    311 2HB  LEU A  22      35.035  -7.914  -5.466  1.00  0.00           H  
ATOM    312  HG  LEU A  22      33.103  -8.496  -3.980  1.00  0.00           H  
ATOM    313 1HD1 LEU A  22      35.303  -9.550  -2.083  1.00  0.00           H  
ATOM    314 2HD1 LEU A  22      33.942 -10.498  -2.801  1.00  0.00           H  
ATOM    315 3HD1 LEU A  22      33.610  -9.216  -1.587  1.00  0.00           H  
ATOM    316 1HD2 LEU A  22      34.237  -6.262  -3.776  1.00  0.00           H  
ATOM    317 2HD2 LEU A  22      35.346  -6.949  -2.534  1.00  0.00           H  
ATOM    318 3HD2 LEU A  22      33.578  -6.832  -2.199  1.00  0.00           H  
ATOM    319  N   ARG A  23      33.945  -9.616  -7.598  1.00  0.00           N  
ATOM    320  CA  ARG A  23      32.928  -9.612  -8.634  1.00  0.00           C  
ATOM    321  C   ARG A  23      32.501 -11.008  -8.997  1.00  0.00           C  
ATOM    322  O   ARG A  23      31.314 -11.257  -9.185  1.00  0.00           O  
ATOM    323  CB  ARG A  23      33.417  -8.938  -9.942  1.00  0.00           C  
ATOM    324  CG  ARG A  23      33.354  -7.400  -9.908  1.00  0.00           C  
ATOM    325  CD  ARG A  23      34.276  -6.710 -10.929  1.00  0.00           C  
ATOM    326  NE  ARG A  23      34.006  -7.248 -12.304  1.00  0.00           N  
ATOM    327  CZ  ARG A  23      34.928  -7.185 -13.313  1.00  0.00           C  
ATOM    328  NH1 ARG A  23      34.634  -7.740 -14.525  1.00  0.00           N1+
ATOM    329  NH2 ARG A  23      36.136  -6.575 -13.132  1.00  0.00           N  
ATOM    330  H   ARG A  23      34.859  -9.239  -7.804  1.00  0.00           H  
ATOM    331  HA  ARG A  23      32.068  -9.048  -8.272  1.00  0.00           H  
ATOM    332 1HB  ARG A  23      34.464  -9.258 -10.132  1.00  0.00           H  
ATOM    333 2HB  ARG A  23      32.804  -9.278 -10.777  1.00  0.00           H  
ATOM    334 1HG  ARG A  23      32.302  -7.078 -10.067  1.00  0.00           H  
ATOM    335 2HG  ARG A  23      33.706  -7.043  -8.940  1.00  0.00           H  
ATOM    336 1HD  ARG A  23      34.101  -5.614 -10.938  1.00  0.00           H  
ATOM    337 2HD  ARG A  23      35.316  -6.898 -10.665  1.00  0.00           H  
ATOM    338  HE  ARG A  23      33.133  -7.704 -12.476  1.00  0.00           H  
ATOM    339 1HH1 ARG A  23      33.755  -8.196 -14.664  1.00  0.00           H  
ATOM    340 2HH1 ARG A  23      35.296  -7.688 -15.273  1.00  0.00           H  
ATOM    341 1HH2 ARG A  23      36.357  -6.151 -12.254  1.00  0.00           H  
ATOM    342 2HH2 ARG A  23      36.794  -6.539 -13.884  1.00  0.00           H  
ATOM    343  N   ALA A  24      33.469 -11.952  -9.094  1.00  0.00           N  
ATOM    344  CA  ALA A  24      33.232 -13.339  -9.430  1.00  0.00           C  
ATOM    345  C   ALA A  24      32.388 -14.018  -8.383  1.00  0.00           C  
ATOM    346  O   ALA A  24      31.482 -14.783  -8.708  1.00  0.00           O  
ATOM    347  CB  ALA A  24      34.549 -14.125  -9.568  1.00  0.00           C  
ATOM    348  H   ALA A  24      34.414 -11.644  -8.915  1.00  0.00           H  
ATOM    349  HA  ALA A  24      32.713 -13.371 -10.388  1.00  0.00           H  
ATOM    350 1HB  ALA A  24      35.117 -14.112  -8.614  1.00  0.00           H  
ATOM    351 2HB  ALA A  24      35.183 -13.665 -10.354  1.00  0.00           H  
ATOM    352 3HB  ALA A  24      34.353 -15.181  -9.852  1.00  0.00           H  
ATOM    353  N   TYR A  25      32.672 -13.712  -7.093  1.00  0.00           N  
ATOM    354  CA  TYR A  25      31.955 -14.202  -5.939  1.00  0.00           C  
ATOM    355  C   TYR A  25      30.530 -13.692  -5.921  1.00  0.00           C  
ATOM    356  O   TYR A  25      29.611 -14.436  -5.587  1.00  0.00           O  
ATOM    357  CB  TYR A  25      32.679 -13.781  -4.631  1.00  0.00           C  
ATOM    358  CG  TYR A  25      32.183 -14.553  -3.434  1.00  0.00           C  
ATOM    359  CD1 TYR A  25      32.678 -15.841  -3.166  1.00  0.00           C  
ATOM    360  CD2 TYR A  25      31.209 -14.007  -2.580  1.00  0.00           C  
ATOM    361  CE1 TYR A  25      32.204 -16.573  -2.071  1.00  0.00           C  
ATOM    362  CE2 TYR A  25      30.729 -14.737  -1.485  1.00  0.00           C  
ATOM    363  CZ  TYR A  25      31.226 -16.024  -1.230  1.00  0.00           C  
ATOM    364  OH  TYR A  25      30.732 -16.774  -0.141  1.00  0.00           O  
ATOM    365  H   TYR A  25      33.454 -13.088  -6.958  1.00  0.00           H  
ATOM    366  HA  TYR A  25      31.926 -15.291  -5.986  1.00  0.00           H  
ATOM    367 1HB  TYR A  25      33.762 -13.998  -4.743  1.00  0.00           H  
ATOM    368 2HB  TYR A  25      32.565 -12.708  -4.481  1.00  0.00           H  
ATOM    369  HD1 TYR A  25      33.421 -16.278  -3.815  1.00  0.00           H  
ATOM    370  HD2 TYR A  25      30.815 -13.020  -2.777  1.00  0.00           H  
ATOM    371  HE1 TYR A  25      32.588 -17.566  -1.888  1.00  0.00           H  
ATOM    372  HE2 TYR A  25      29.971 -14.305  -0.846  1.00  0.00           H  
ATOM    373  HH  TYR A  25      30.065 -16.245   0.304  1.00  0.00           H  
ATOM    374  N   ASN A  26      30.325 -12.400  -6.283  1.00  0.00           N  
ATOM    375  CA  ASN A  26      29.035 -11.739  -6.270  1.00  0.00           C  
ATOM    376  C   ASN A  26      28.082 -12.344  -7.264  1.00  0.00           C  
ATOM    377  O   ASN A  26      26.912 -12.539  -6.948  1.00  0.00           O  
ATOM    378  CB  ASN A  26      29.114 -10.222  -6.586  1.00  0.00           C  
ATOM    379  CG  ASN A  26      29.893  -9.484  -5.489  1.00  0.00           C  
ATOM    380  ND2 ASN A  26      30.527  -8.336  -5.877  1.00  0.00           N  
ATOM    381  OD1 ASN A  26      29.922  -9.915  -4.331  1.00  0.00           O  
ATOM    382  H   ASN A  26      31.140 -11.882  -6.578  1.00  0.00           H  
ATOM    383  HA  ASN A  26      28.605 -11.838  -5.272  1.00  0.00           H  
ATOM    384 1HB  ASN A  26      29.605 -10.066  -7.569  1.00  0.00           H  
ATOM    385 2HB  ASN A  26      28.106  -9.813  -6.659  1.00  0.00           H  
ATOM    386 1HD2 ASN A  26      30.462  -8.026  -6.826  1.00  0.00           H  
ATOM    387 2HD2 ASN A  26      31.059  -7.809  -5.214  1.00  0.00           H  
ATOM    388  N   ARG A  27      28.576 -12.654  -8.487  1.00  0.00           N  
ATOM    389  CA  ARG A  27      27.813 -13.233  -9.571  1.00  0.00           C  
ATOM    390  C   ARG A  27      27.374 -14.639  -9.251  1.00  0.00           C  
ATOM    391  O   ARG A  27      26.241 -15.024  -9.534  1.00  0.00           O  
ATOM    392  CB  ARG A  27      28.650 -13.276 -10.870  1.00  0.00           C  
ATOM    393  CG  ARG A  27      28.959 -11.877 -11.430  1.00  0.00           C  
ATOM    394  CD  ARG A  27      30.089 -11.889 -12.469  1.00  0.00           C  
ATOM    395  NE  ARG A  27      30.339 -10.479 -12.915  1.00  0.00           N  
ATOM    396  CZ  ARG A  27      31.372 -10.136 -13.742  1.00  0.00           C  
ATOM    397  NH1 ARG A  27      31.490  -8.840 -14.154  1.00  0.00           N1+
ATOM    398  NH2 ARG A  27      32.279 -11.064 -14.165  1.00  0.00           N  
ATOM    399  H   ARG A  27      29.556 -12.455  -8.627  1.00  0.00           H  
ATOM    400  HA  ARG A  27      26.934 -12.611  -9.746  1.00  0.00           H  
ATOM    401 1HB  ARG A  27      29.613 -13.793 -10.657  1.00  0.00           H  
ATOM    402 2HB  ARG A  27      28.119 -13.855 -11.626  1.00  0.00           H  
ATOM    403 1HG  ARG A  27      28.031 -11.461 -11.880  1.00  0.00           H  
ATOM    404 2HG  ARG A  27      29.302 -11.229 -10.622  1.00  0.00           H  
ATOM    405 1HD  ARG A  27      31.021 -12.292 -12.017  1.00  0.00           H  
ATOM    406 2HD  ARG A  27      29.801 -12.516 -13.312  1.00  0.00           H  
ATOM    407  HE  ARG A  27      29.704  -9.766 -12.618  1.00  0.00           H  
ATOM    408 1HH1 ARG A  27      30.824  -8.157 -13.854  1.00  0.00           H  
ATOM    409 2HH1 ARG A  27      32.235  -8.577 -14.767  1.00  0.00           H  
ATOM    410 1HH2 ARG A  27      32.200 -12.015 -13.866  1.00  0.00           H  
ATOM    411 2HH2 ARG A  27      33.013 -10.796 -14.789  1.00  0.00           H  
ATOM    412  N   GLU A  28      28.291 -15.429  -8.648  1.00  0.00           N  
ATOM    413  CA  GLU A  28      28.107 -16.818  -8.304  1.00  0.00           C  
ATOM    414  C   GLU A  28      27.069 -17.016  -7.225  1.00  0.00           C  
ATOM    415  O   GLU A  28      26.242 -17.923  -7.312  1.00  0.00           O  
ATOM    416  CB  GLU A  28      29.456 -17.412  -7.833  1.00  0.00           C  
ATOM    417  CG  GLU A  28      29.430 -18.913  -7.500  1.00  0.00           C  
ATOM    418  CD  GLU A  28      30.850 -19.361  -7.162  1.00  0.00           C  
ATOM    419  OE1 GLU A  28      31.691 -19.410  -8.100  1.00  0.00           O  
ATOM    420  OE2 GLU A  28      31.116 -19.648  -5.965  1.00  0.00           O1-
ATOM    421  H   GLU A  28      29.170 -14.981  -8.432  1.00  0.00           H  
ATOM    422  HA  GLU A  28      27.770 -17.353  -9.193  1.00  0.00           H  
ATOM    423 1HB  GLU A  28      30.192 -17.245  -8.652  1.00  0.00           H  
ATOM    424 2HB  GLU A  28      29.797 -16.880  -6.945  1.00  0.00           H  
ATOM    425 1HG  GLU A  28      28.766 -19.100  -6.629  1.00  0.00           H  
ATOM    426 2HG  GLU A  28      29.015 -19.455  -8.348  1.00  0.00           H  
ATOM    427  N   ASN A  29      27.098 -16.156  -6.182  1.00  0.00           N  
ATOM    428  CA  ASN A  29      26.345 -16.341  -4.962  1.00  0.00           C  
ATOM    429  C   ASN A  29      25.290 -15.273  -4.859  1.00  0.00           C  
ATOM    430  O   ASN A  29      24.840 -14.938  -3.764  1.00  0.00           O  
ATOM    431  CB  ASN A  29      27.255 -16.300  -3.710  1.00  0.00           C  
ATOM    432  CG  ASN A  29      28.217 -17.495  -3.765  1.00  0.00           C  
ATOM    433  ND2 ASN A  29      29.529 -17.209  -4.017  1.00  0.00           N  
ATOM    434  OD1 ASN A  29      27.794 -18.646  -3.600  1.00  0.00           O  
ATOM    435  H   ASN A  29      27.686 -15.341  -6.278  1.00  0.00           H  
ATOM    436  HA  ASN A  29      25.865 -17.320  -4.997  1.00  0.00           H  
ATOM    437 1HB  ASN A  29      27.819 -15.345  -3.672  1.00  0.00           H  
ATOM    438 2HB  ASN A  29      26.640 -16.343  -2.811  1.00  0.00           H  
ATOM    439 1HD2 ASN A  29      29.820 -16.261  -4.145  1.00  0.00           H  
ATOM    440 2HD2 ASN A  29      30.199 -17.948  -4.075  1.00  0.00           H  
ATOM    441  N   SER A  30      24.857 -14.725  -6.022  1.00  0.00           N  
ATOM    442  CA  SER A  30      23.836 -13.704  -6.143  1.00  0.00           C  
ATOM    443  C   SER A  30      22.492 -14.166  -5.628  1.00  0.00           C  
ATOM    444  O   SER A  30      21.757 -13.384  -5.027  1.00  0.00           O  
ATOM    445  CB  SER A  30      23.665 -13.201  -7.604  1.00  0.00           C  
ATOM    446  OG  SER A  30      23.426 -14.262  -8.523  1.00  0.00           O  
ATOM    447  H   SER A  30      25.302 -15.078  -6.858  1.00  0.00           H  
ATOM    448  HA  SER A  30      24.127 -12.849  -5.531  1.00  0.00           H  
ATOM    449 1HB  SER A  30      22.836 -12.465  -7.673  1.00  0.00           H  
ATOM    450 2HB  SER A  30      24.571 -12.686  -7.920  1.00  0.00           H  
ATOM    451  HG  SER A  30      23.427 -15.069  -8.002  1.00  0.00           H  
ATOM    452  N   GLN A  31      22.157 -15.455  -5.868  1.00  0.00           N  
ATOM    453  CA  GLN A  31      20.882 -16.036  -5.525  1.00  0.00           C  
ATOM    454  C   GLN A  31      21.082 -17.079  -4.457  1.00  0.00           C  
ATOM    455  O   GLN A  31      20.173 -17.861  -4.181  1.00  0.00           O  
ATOM    456  CB  GLN A  31      20.212 -16.710  -6.747  1.00  0.00           C  
ATOM    457  CG  GLN A  31      19.944 -15.722  -7.898  1.00  0.00           C  
ATOM    458  CD  GLN A  31      19.249 -16.436  -9.063  1.00  0.00           C  
ATOM    459  NE2 GLN A  31      19.011 -15.665 -10.168  1.00  0.00           N  
ATOM    460  OE1 GLN A  31      18.930 -17.630  -8.992  1.00  0.00           O  
ATOM    461  H   GLN A  31      22.856 -16.031  -6.316  1.00  0.00           H  
ATOM    462  HA  GLN A  31      20.223 -15.242  -5.174  1.00  0.00           H  
ATOM    463 1HB  GLN A  31      20.869 -17.528  -7.119  1.00  0.00           H  
ATOM    464 2HB  GLN A  31      19.267 -17.159  -6.442  1.00  0.00           H  
ATOM    465 1HG  GLN A  31      19.294 -14.898  -7.532  1.00  0.00           H  
ATOM    466 2HG  GLN A  31      20.895 -15.317  -8.244  1.00  0.00           H  
ATOM    467 1HE2 GLN A  31      18.562 -16.064 -10.967  1.00  0.00           H  
ATOM    468 2HE2 GLN A  31      19.288 -14.704 -10.176  1.00  0.00           H  
ATOM    469  N   SER A  32      22.277 -17.108  -3.814  1.00  0.00           N  
ATOM    470  CA  SER A  32      22.581 -18.030  -2.744  1.00  0.00           C  
ATOM    471  C   SER A  32      22.090 -17.426  -1.452  1.00  0.00           C  
ATOM    472  O   SER A  32      22.107 -16.211  -1.272  1.00  0.00           O  
ATOM    473  CB  SER A  32      24.099 -18.334  -2.644  1.00  0.00           C  
ATOM    474  OG  SER A  32      24.382 -19.402  -1.746  1.00  0.00           O  
ATOM    475  H   SER A  32      22.981 -16.446  -4.108  1.00  0.00           H  
ATOM    476  HA  SER A  32      22.065 -18.971  -2.941  1.00  0.00           H  
ATOM    477 1HB  SER A  32      24.471 -18.632  -3.647  1.00  0.00           H  
ATOM    478 2HB  SER A  32      24.632 -17.432  -2.346  1.00  0.00           H  
ATOM    479  HG  SER A  32      23.533 -19.691  -1.403  1.00  0.00           H  
ATOM    480  N   PHE A  33      21.640 -18.294  -0.523  1.00  0.00           N  
ATOM    481  CA  PHE A  33      21.118 -17.900   0.763  1.00  0.00           C  
ATOM    482  C   PHE A  33      21.216 -19.106   1.664  1.00  0.00           C  
ATOM    483  O   PHE A  33      20.968 -19.012   2.865  1.00  0.00           O  
ATOM    484  CB  PHE A  33      19.644 -17.387   0.720  1.00  0.00           C  
ATOM    485  CG  PHE A  33      18.712 -18.298  -0.049  1.00  0.00           C  
ATOM    486  CD1 PHE A  33      18.099 -19.401   0.574  1.00  0.00           C  
ATOM    487  CD2 PHE A  33      18.436 -18.049  -1.406  1.00  0.00           C  
ATOM    488  CE1 PHE A  33      17.252 -20.250  -0.149  1.00  0.00           C  
ATOM    489  CE2 PHE A  33      17.589 -18.895  -2.131  1.00  0.00           C  
ATOM    490  CZ  PHE A  33      16.999 -19.998  -1.503  1.00  0.00           C  
ATOM    491  H   PHE A  33      21.678 -19.275  -0.759  1.00  0.00           H  
ATOM    492  HA  PHE A  33      21.728 -17.082   1.148  1.00  0.00           H  
ATOM    493 1HB  PHE A  33      19.244 -17.251   1.747  1.00  0.00           H  
ATOM    494 2HB  PHE A  33      19.613 -16.411   0.237  1.00  0.00           H  
ATOM    495  HD1 PHE A  33      18.289 -19.603   1.618  1.00  0.00           H  
ATOM    496  HD2 PHE A  33      18.890 -17.201  -1.896  1.00  0.00           H  
ATOM    497  HE1 PHE A  33      16.795 -21.099   0.337  1.00  0.00           H  
ATOM    498  HE2 PHE A  33      17.394 -18.697  -3.175  1.00  0.00           H  
ATOM    499  HZ  PHE A  33      16.347 -20.654  -2.062  1.00  0.00           H  
ATOM    500  N   THR A  34      21.634 -20.257   1.087  1.00  0.00           N  
ATOM    501  CA  THR A  34      21.949 -21.471   1.791  1.00  0.00           C  
ATOM    502  C   THR A  34      23.346 -21.733   1.325  1.00  0.00           C  
ATOM    503  O   THR A  34      23.605 -21.789   0.123  1.00  0.00           O  
ATOM    504  CB  THR A  34      21.046 -22.639   1.429  1.00  0.00           C  
ATOM    505  CG2 THR A  34      21.464 -23.926   2.173  1.00  0.00           C  
ATOM    506  OG1 THR A  34      19.698 -22.325   1.757  1.00  0.00           O  
ATOM    507  H   THR A  34      21.723 -20.234   0.081  1.00  0.00           H  
ATOM    508  HA  THR A  34      21.828 -21.292   2.860  1.00  0.00           H  
ATOM    509  HB  THR A  34      21.082 -22.827   0.333  1.00  0.00           H  
ATOM    510  HG1 THR A  34      19.682 -22.196   2.708  1.00  0.00           H  
ATOM    511 1HG2 THR A  34      21.454 -23.760   3.271  1.00  0.00           H  
ATOM    512 2HG2 THR A  34      22.485 -24.243   1.873  1.00  0.00           H  
ATOM    513 3HG2 THR A  34      20.764 -24.755   1.934  1.00  0.00           H  
ATOM    514  N   PHE A  35      24.287 -21.851   2.286  1.00  0.00           N  
ATOM    515  CA  PHE A  35      25.700 -21.820   2.010  1.00  0.00           C  
ATOM    516  C   PHE A  35      26.283 -23.107   2.509  1.00  0.00           C  
ATOM    517  O   PHE A  35      25.723 -23.763   3.386  1.00  0.00           O  
ATOM    518  CB  PHE A  35      26.425 -20.645   2.709  1.00  0.00           C  
ATOM    519  CG  PHE A  35      25.891 -19.327   2.212  1.00  0.00           C  
ATOM    520  CD1 PHE A  35      24.837 -18.677   2.881  1.00  0.00           C  
ATOM    521  CD2 PHE A  35      26.432 -18.730   1.060  1.00  0.00           C  
ATOM    522  CE1 PHE A  35      24.328 -17.464   2.403  1.00  0.00           C  
ATOM    523  CE2 PHE A  35      25.923 -17.518   0.578  1.00  0.00           C  
ATOM    524  CZ  PHE A  35      24.866 -16.888   1.246  1.00  0.00           C  
ATOM    525  H   PHE A  35      23.974 -21.966   3.239  1.00  0.00           H  
ATOM    526  HA  PHE A  35      25.840 -21.698   0.935  1.00  0.00           H  
ATOM    527 1HB  PHE A  35      26.277 -20.692   3.810  1.00  0.00           H  
ATOM    528 2HB  PHE A  35      27.497 -20.721   2.530  1.00  0.00           H  
ATOM    529  HD1 PHE A  35      24.405 -19.125   3.764  1.00  0.00           H  
ATOM    530  HD2 PHE A  35      27.241 -19.216   0.535  1.00  0.00           H  
ATOM    531  HE1 PHE A  35      23.515 -16.979   2.922  1.00  0.00           H  
ATOM    532  HE2 PHE A  35      26.338 -17.075  -0.315  1.00  0.00           H  
ATOM    533  HZ  PHE A  35      24.459 -15.964   0.866  1.00  0.00           H  
ATOM    534  N   ASP A  36      27.428 -23.501   1.899  1.00  0.00           N  
ATOM    535  CA  ASP A  36      28.146 -24.735   2.143  1.00  0.00           C  
ATOM    536  C   ASP A  36      28.656 -24.819   3.557  1.00  0.00           C  
ATOM    537  O   ASP A  36      28.994 -23.812   4.176  1.00  0.00           O  
ATOM    538  CB  ASP A  36      29.372 -24.930   1.204  1.00  0.00           C  
ATOM    539  CG  ASP A  36      28.980 -25.092  -0.271  1.00  0.00           C  
ATOM    540  OD1 ASP A  36      27.763 -25.141  -0.589  1.00  0.00           O  
ATOM    541  OD2 ASP A  36      29.920 -25.183  -1.107  1.00  0.00           O1-
ATOM    542  H   ASP A  36      27.787 -22.850   1.216  1.00  0.00           H  
ATOM    543  HA  ASP A  36      27.468 -25.570   1.967  1.00  0.00           H  
ATOM    544 1HB  ASP A  36      30.048 -24.052   1.298  1.00  0.00           H  
ATOM    545 2HB  ASP A  36      29.932 -25.812   1.515  1.00  0.00           H  
ATOM    546  N   ASP A  37      28.725 -26.059   4.093  1.00  0.00           N  
ATOM    547  CA  ASP A  37      29.323 -26.336   5.377  1.00  0.00           C  
ATOM    548  C   ASP A  37      30.786 -26.579   5.137  1.00  0.00           C  
ATOM    549  O   ASP A  37      31.165 -27.083   4.080  1.00  0.00           O  
ATOM    550  CB  ASP A  37      28.734 -27.587   6.073  1.00  0.00           C  
ATOM    551  CG  ASP A  37      27.246 -27.369   6.349  1.00  0.00           C  
ATOM    552  OD1 ASP A  37      26.920 -26.452   7.149  1.00  0.00           O  
ATOM    553  OD2 ASP A  37      26.417 -28.117   5.766  1.00  0.00           O1-
ATOM    554  H   ASP A  37      28.335 -26.821   3.557  1.00  0.00           H  
ATOM    555  HA  ASP A  37      29.141 -25.485   6.034  1.00  0.00           H  
ATOM    556 1HB  ASP A  37      28.862 -28.478   5.421  1.00  0.00           H  
ATOM    557 2HB  ASP A  37      29.280 -27.780   6.997  1.00  0.00           H  
ATOM    558  N   ALA A  38      31.624 -26.181   6.125  1.00  0.00           N  
ATOM    559  CA  ALA A  38      33.060 -26.358   6.154  1.00  0.00           C  
ATOM    560  C   ALA A  38      33.742 -25.245   5.403  1.00  0.00           C  
ATOM    561  O   ALA A  38      34.876 -25.390   4.950  1.00  0.00           O  
ATOM    562  CB  ALA A  38      33.595 -27.742   5.721  1.00  0.00           C  
ATOM    563  H   ALA A  38      31.169 -25.720   6.900  1.00  0.00           H  
ATOM    564  HA  ALA A  38      33.398 -26.216   7.181  1.00  0.00           H  
ATOM    565 1HB  ALA A  38      33.453 -27.910   4.634  1.00  0.00           H  
ATOM    566 2HB  ALA A  38      33.060 -28.542   6.275  1.00  0.00           H  
ATOM    567 3HB  ALA A  38      34.679 -27.830   5.950  1.00  0.00           H  
ATOM    568  N   GLN A  39      33.054 -24.087   5.299  1.00  0.00           N  
ATOM    569  CA  GLN A  39      33.572 -22.883   4.703  1.00  0.00           C  
ATOM    570  C   GLN A  39      32.953 -21.751   5.474  1.00  0.00           C  
ATOM    571  O   GLN A  39      33.000 -20.604   5.040  1.00  0.00           O  
ATOM    572  CB  GLN A  39      33.187 -22.694   3.210  1.00  0.00           C  
ATOM    573  CG  GLN A  39      33.849 -23.704   2.256  1.00  0.00           C  
ATOM    574  CD  GLN A  39      33.505 -23.349   0.803  1.00  0.00           C  
ATOM    575  NE2 GLN A  39      34.215 -24.019  -0.155  1.00  0.00           N  
ATOM    576  OE1 GLN A  39      32.640 -22.505   0.537  1.00  0.00           O  
ATOM    577  H   GLN A  39      32.115 -24.087   5.671  1.00  0.00           H  
ATOM    578  HA  GLN A  39      34.661 -22.917   4.746  1.00  0.00           H  
ATOM    579 1HB  GLN A  39      32.081 -22.769   3.108  1.00  0.00           H  
ATOM    580 2HB  GLN A  39      33.483 -21.698   2.881  1.00  0.00           H  
ATOM    581 1HG  GLN A  39      34.951 -23.673   2.394  1.00  0.00           H  
ATOM    582 2HG  GLN A  39      33.476 -24.702   2.485  1.00  0.00           H  
ATOM    583 1HE2 GLN A  39      34.905 -24.692   0.113  1.00  0.00           H  
ATOM    584 2HE2 GLN A  39      34.054 -23.827  -1.123  1.00  0.00           H  
ATOM    585  N   GLN A  40      32.367 -22.048   6.663  1.00  0.00           N  
ATOM    586  CA  GLN A  40      31.753 -21.087   7.549  1.00  0.00           C  
ATOM    587  C   GLN A  40      32.771 -20.116   8.084  1.00  0.00           C  
ATOM    588  O   GLN A  40      32.517 -18.915   8.146  1.00  0.00           O  
ATOM    589  CB  GLN A  40      31.059 -21.771   8.750  1.00  0.00           C  
ATOM    590  CG  GLN A  40      29.992 -22.795   8.319  1.00  0.00           C  
ATOM    591  CD  GLN A  40      29.289 -23.387   9.547  1.00  0.00           C  
ATOM    592  NE2 GLN A  40      28.419 -24.411   9.291  1.00  0.00           N  
ATOM    593  OE1 GLN A  40      29.501 -22.951  10.688  1.00  0.00           O  
ATOM    594  H   GLN A  40      32.375 -23.024   6.925  1.00  0.00           H  
ATOM    595  HA  GLN A  40      30.995 -20.537   6.991  1.00  0.00           H  
ATOM    596 1HB  GLN A  40      31.822 -22.295   9.369  1.00  0.00           H  
ATOM    597 2HB  GLN A  40      30.590 -21.014   9.379  1.00  0.00           H  
ATOM    598 1HG  GLN A  40      29.235 -22.293   7.680  1.00  0.00           H  
ATOM    599 2HG  GLN A  40      30.476 -23.595   7.758  1.00  0.00           H  
ATOM    600 1HE2 GLN A  40      27.916 -24.842  10.039  1.00  0.00           H  
ATOM    601 2HE2 GLN A  40      28.289 -24.732   8.352  1.00  0.00           H  
ATOM    602  N   GLU A  41      33.962 -20.643   8.461  1.00  0.00           N  
ATOM    603  CA  GLU A  41      35.093 -19.880   8.924  1.00  0.00           C  
ATOM    604  C   GLU A  41      35.692 -19.046   7.824  1.00  0.00           C  
ATOM    605  O   GLU A  41      36.067 -17.905   8.065  1.00  0.00           O  
ATOM    606  CB  GLU A  41      36.212 -20.772   9.508  1.00  0.00           C  
ATOM    607  CG  GLU A  41      35.746 -21.571  10.742  1.00  0.00           C  
ATOM    608  CD  GLU A  41      36.895 -22.371  11.362  1.00  0.00           C  
ATOM    609  OE1 GLU A  41      38.028 -22.338  10.812  1.00  0.00           O  
ATOM    610  OE2 GLU A  41      36.647 -23.029  12.408  1.00  0.00           O1-
ATOM    611  H   GLU A  41      34.037 -21.649   8.404  1.00  0.00           H  
ATOM    612  HA  GLU A  41      34.758 -19.210   9.717  1.00  0.00           H  
ATOM    613 1HB  GLU A  41      36.567 -21.479   8.726  1.00  0.00           H  
ATOM    614 2HB  GLU A  41      37.059 -20.150   9.797  1.00  0.00           H  
ATOM    615 1HG  GLU A  41      35.350 -20.865  11.504  1.00  0.00           H  
ATOM    616 2HG  GLU A  41      34.934 -22.234  10.447  1.00  0.00           H  
ATOM    617  N   ASP A  42      35.801 -19.602   6.592  1.00  0.00           N  
ATOM    618  CA  ASP A  42      36.395 -18.946   5.443  1.00  0.00           C  
ATOM    619  C   ASP A  42      35.588 -17.758   4.972  1.00  0.00           C  
ATOM    620  O   ASP A  42      36.158 -16.731   4.603  1.00  0.00           O  
ATOM    621  CB  ASP A  42      36.601 -19.911   4.251  1.00  0.00           C  
ATOM    622  CG  ASP A  42      37.611 -20.996   4.631  1.00  0.00           C  
ATOM    623  OD1 ASP A  42      38.793 -20.640   4.890  1.00  0.00           O  
ATOM    624  OD2 ASP A  42      37.216 -22.192   4.666  1.00  0.00           O1-
ATOM    625  H   ASP A  42      35.437 -20.538   6.490  1.00  0.00           H  
ATOM    626  HA  ASP A  42      37.374 -18.563   5.731  1.00  0.00           H  
ATOM    627 1HB  ASP A  42      35.633 -20.379   3.971  1.00  0.00           H  
ATOM    628 2HB  ASP A  42      36.952 -19.350   3.385  1.00  0.00           H  
ATOM    629  N   ARG A  43      34.235 -17.869   4.995  1.00  0.00           N  
ATOM    630  CA  ARG A  43      33.320 -16.784   4.711  1.00  0.00           C  
ATOM    631  C   ARG A  43      33.382 -15.725   5.778  1.00  0.00           C  
ATOM    632  O   ARG A  43      33.201 -14.550   5.480  1.00  0.00           O  
ATOM    633  CB  ARG A  43      31.836 -17.210   4.593  1.00  0.00           C  
ATOM    634  CG  ARG A  43      31.515 -18.037   3.340  1.00  0.00           C  
ATOM    635  CD  ARG A  43      30.010 -18.228   3.080  1.00  0.00           C  
ATOM    636  NE  ARG A  43      29.335 -18.802   4.291  1.00  0.00           N  
ATOM    637  CZ  ARG A  43      29.325 -20.139   4.579  1.00  0.00           C  
ATOM    638  NH1 ARG A  43      28.617 -20.587   5.656  1.00  0.00           N1+
ATOM    639  NH2 ARG A  43      29.994 -21.032   3.798  1.00  0.00           N  
ATOM    640  H   ARG A  43      33.863 -18.778   5.228  1.00  0.00           H  
ATOM    641  HA  ARG A  43      33.595 -16.341   3.753  1.00  0.00           H  
ATOM    642 1HB  ARG A  43      31.538 -17.774   5.503  1.00  0.00           H  
ATOM    643 2HB  ARG A  43      31.206 -16.322   4.537  1.00  0.00           H  
ATOM    644 1HG  ARG A  43      31.935 -17.506   2.458  1.00  0.00           H  
ATOM    645 2HG  ARG A  43      31.965 -19.026   3.432  1.00  0.00           H  
ATOM    646 1HD  ARG A  43      29.532 -17.249   2.877  1.00  0.00           H  
ATOM    647 2HD  ARG A  43      29.870 -18.880   2.219  1.00  0.00           H  
ATOM    648  HE  ARG A  43      28.840 -18.181   4.898  1.00  0.00           H  
ATOM    649 1HH1 ARG A  43      28.104 -19.940   6.221  1.00  0.00           H  
ATOM    650 2HH1 ARG A  43      28.599 -21.564   5.869  1.00  0.00           H  
ATOM    651 1HH2 ARG A  43      30.519 -20.709   3.010  1.00  0.00           H  
ATOM    652 2HH2 ARG A  43      29.959 -22.007   4.015  1.00  0.00           H  
ATOM    653  N   LYS A  44      33.607 -16.121   7.054  1.00  0.00           N  
ATOM    654  CA  LYS A  44      33.680 -15.213   8.176  1.00  0.00           C  
ATOM    655  C   LYS A  44      34.944 -14.388   8.143  1.00  0.00           C  
ATOM    656  O   LYS A  44      34.929 -13.218   8.511  1.00  0.00           O  
ATOM    657  CB  LYS A  44      33.541 -15.938   9.532  1.00  0.00           C  
ATOM    658  CG  LYS A  44      33.177 -14.996  10.690  1.00  0.00           C  
ATOM    659  CD  LYS A  44      32.904 -15.734  12.008  1.00  0.00           C  
ATOM    660  CE  LYS A  44      32.441 -14.788  13.124  1.00  0.00           C  
ATOM    661  NZ  LYS A  44      32.122 -15.539  14.361  1.00  0.00           N1+
ATOM    662  H   LYS A  44      33.729 -17.111   7.213  1.00  0.00           H  
ATOM    663  HA  LYS A  44      32.860 -14.499   8.097  1.00  0.00           H  
ATOM    664 1HB  LYS A  44      32.713 -16.677   9.441  1.00  0.00           H  
ATOM    665 2HB  LYS A  44      34.461 -16.481   9.750  1.00  0.00           H  
ATOM    666 1HG  LYS A  44      33.997 -14.264  10.846  1.00  0.00           H  
ATOM    667 2HG  LYS A  44      32.269 -14.448  10.441  1.00  0.00           H  
ATOM    668 1HD  LYS A  44      32.115 -16.498  11.825  1.00  0.00           H  
ATOM    669 2HD  LYS A  44      33.814 -16.234  12.340  1.00  0.00           H  
ATOM    670 1HE  LYS A  44      33.236 -14.053  13.368  1.00  0.00           H  
ATOM    671 2HE  LYS A  44      31.566 -14.231  12.789  1.00  0.00           H  
ATOM    672 1HZ  LYS A  44      32.979 -16.015  14.706  1.00  0.00           H  
ATOM    673 2HZ  LYS A  44      31.388 -16.249  14.159  1.00  0.00           H  
ATOM    674 3HZ  LYS A  44      31.775 -14.880  15.086  1.00  0.00           H  
ATOM    675  N   ARG A  45      36.071 -14.979   7.673  1.00  0.00           N  
ATOM    676  CA  ARG A  45      37.339 -14.306   7.470  1.00  0.00           C  
ATOM    677  C   ARG A  45      37.220 -13.268   6.388  1.00  0.00           C  
ATOM    678  O   ARG A  45      37.750 -12.168   6.523  1.00  0.00           O  
ATOM    679  CB  ARG A  45      38.467 -15.292   7.087  1.00  0.00           C  
ATOM    680  CG  ARG A  45      38.878 -16.194   8.261  1.00  0.00           C  
ATOM    681  CD  ARG A  45      39.695 -17.418   7.826  1.00  0.00           C  
ATOM    682  NE  ARG A  45      39.888 -18.292   9.029  1.00  0.00           N  
ATOM    683  CZ  ARG A  45      40.355 -19.575   8.954  1.00  0.00           C  
ATOM    684  NH1 ARG A  45      40.470 -20.310  10.100  1.00  0.00           N1+
ATOM    685  NH2 ARG A  45      40.708 -20.132   7.760  1.00  0.00           N  
ATOM    686  H   ARG A  45      35.996 -15.962   7.455  1.00  0.00           H  
ATOM    687  HA  ARG A  45      37.625 -13.817   8.402  1.00  0.00           H  
ATOM    688 1HB  ARG A  45      38.117 -15.929   6.245  1.00  0.00           H  
ATOM    689 2HB  ARG A  45      39.337 -14.733   6.742  1.00  0.00           H  
ATOM    690 1HG  ARG A  45      39.458 -15.590   8.992  1.00  0.00           H  
ATOM    691 2HG  ARG A  45      37.985 -16.596   8.741  1.00  0.00           H  
ATOM    692 1HD  ARG A  45      39.141 -17.993   7.053  1.00  0.00           H  
ATOM    693 2HD  ARG A  45      40.648 -17.091   7.412  1.00  0.00           H  
ATOM    694  HE  ARG A  45      39.643 -17.924   9.926  1.00  0.00           H  
ATOM    695 1HH1 ARG A  45      40.208 -19.910  10.978  1.00  0.00           H  
ATOM    696 2HH1 ARG A  45      40.806 -21.251  10.059  1.00  0.00           H  
ATOM    697 1HH2 ARG A  45      40.630 -19.600   6.917  1.00  0.00           H  
ATOM    698 2HH2 ARG A  45      41.053 -21.071   7.731  1.00  0.00           H  
ATOM    699  N   LEU A  46      36.478 -13.598   5.301  1.00  0.00           N  
ATOM    700  CA  LEU A  46      36.146 -12.700   4.218  1.00  0.00           C  
ATOM    701  C   LEU A  46      35.292 -11.557   4.715  1.00  0.00           C  
ATOM    702  O   LEU A  46      35.521 -10.410   4.345  1.00  0.00           O  
ATOM    703  CB  LEU A  46      35.408 -13.454   3.078  1.00  0.00           C  
ATOM    704  CG  LEU A  46      34.928 -12.605   1.874  1.00  0.00           C  
ATOM    705  CD1 LEU A  46      36.071 -11.830   1.197  1.00  0.00           C  
ATOM    706  CD2 LEU A  46      34.179 -13.481   0.849  1.00  0.00           C  
ATOM    707  H   LEU A  46      36.144 -14.551   5.270  1.00  0.00           H  
ATOM    708  HA  LEU A  46      37.070 -12.287   3.816  1.00  0.00           H  
ATOM    709 1HB  LEU A  46      36.089 -14.245   2.696  1.00  0.00           H  
ATOM    710 2HB  LEU A  46      34.520 -13.929   3.494  1.00  0.00           H  
ATOM    711  HG  LEU A  46      34.195 -11.856   2.254  1.00  0.00           H  
ATOM    712 1HD1 LEU A  46      36.827 -12.536   0.795  1.00  0.00           H  
ATOM    713 2HD1 LEU A  46      36.570 -11.150   1.918  1.00  0.00           H  
ATOM    714 3HD1 LEU A  46      35.674 -11.219   0.359  1.00  0.00           H  
ATOM    715 1HD2 LEU A  46      33.332 -14.009   1.336  1.00  0.00           H  
ATOM    716 2HD2 LEU A  46      34.867 -14.238   0.417  1.00  0.00           H  
ATOM    717 3HD2 LEU A  46      33.780 -12.854   0.024  1.00  0.00           H  
ATOM    718  N   ALA A  47      34.306 -11.854   5.595  1.00  0.00           N  
ATOM    719  CA  ALA A  47      33.352 -10.916   6.141  1.00  0.00           C  
ATOM    720  C   ALA A  47      33.995  -9.848   6.982  1.00  0.00           C  
ATOM    721  O   ALA A  47      33.593  -8.692   6.918  1.00  0.00           O  
ATOM    722  CB  ALA A  47      32.284 -11.615   7.002  1.00  0.00           C  
ATOM    723  H   ALA A  47      34.259 -12.823   5.875  1.00  0.00           H  
ATOM    724  HA  ALA A  47      32.848 -10.423   5.310  1.00  0.00           H  
ATOM    725 1HB  ALA A  47      32.740 -12.123   7.877  1.00  0.00           H  
ATOM    726 2HB  ALA A  47      31.755 -12.379   6.394  1.00  0.00           H  
ATOM    727 3HB  ALA A  47      31.533 -10.887   7.374  1.00  0.00           H  
ATOM    728  N   LYS A  48      35.021 -10.217   7.786  1.00  0.00           N  
ATOM    729  CA  LYS A  48      35.770  -9.321   8.643  1.00  0.00           C  
ATOM    730  C   LYS A  48      36.532  -8.292   7.850  1.00  0.00           C  
ATOM    731  O   LYS A  48      36.605  -7.135   8.253  1.00  0.00           O  
ATOM    732  CB  LYS A  48      36.777 -10.086   9.528  1.00  0.00           C  
ATOM    733  CG  LYS A  48      36.096 -10.898  10.640  1.00  0.00           C  
ATOM    734  CD  LYS A  48      37.050 -11.885  11.327  1.00  0.00           C  
ATOM    735  CE  LYS A  48      36.370 -12.689  12.442  1.00  0.00           C  
ATOM    736  NZ  LYS A  48      37.302 -13.680  13.026  1.00  0.00           N1+
ATOM    737  H   LYS A  48      35.263 -11.197   7.768  1.00  0.00           H  
ATOM    738  HA  LYS A  48      35.069  -8.803   9.299  1.00  0.00           H  
ATOM    739 1HB  LYS A  48      37.371 -10.774   8.886  1.00  0.00           H  
ATOM    740 2HB  LYS A  48      37.469  -9.379   9.987  1.00  0.00           H  
ATOM    741 1HG  LYS A  48      35.681 -10.196  11.396  1.00  0.00           H  
ATOM    742 2HG  LYS A  48      35.279 -11.481  10.216  1.00  0.00           H  
ATOM    743 1HD  LYS A  48      37.441 -12.586  10.555  1.00  0.00           H  
ATOM    744 2HD  LYS A  48      37.884 -11.338  11.768  1.00  0.00           H  
ATOM    745 1HE  LYS A  48      36.033 -12.016  13.259  1.00  0.00           H  
ATOM    746 2HE  LYS A  48      35.490 -13.192  12.043  1.00  0.00           H  
ATOM    747 1HZ  LYS A  48      38.130 -13.189  13.421  1.00  0.00           H  
ATOM    748 2HZ  LYS A  48      37.612 -14.340  12.285  1.00  0.00           H  
ATOM    749 3HZ  LYS A  48      36.817 -14.208  13.781  1.00  0.00           H  
ATOM    750  N   LEU A  49      37.117  -8.700   6.700  1.00  0.00           N  
ATOM    751  CA  LEU A  49      37.856  -7.847   5.795  1.00  0.00           C  
ATOM    752  C   LEU A  49      36.963  -6.849   5.095  1.00  0.00           C  
ATOM    753  O   LEU A  49      37.367  -5.708   4.874  1.00  0.00           O  
ATOM    754  CB  LEU A  49      38.606  -8.678   4.733  1.00  0.00           C  
ATOM    755  CG  LEU A  49      39.668  -9.631   5.331  1.00  0.00           C  
ATOM    756  CD1 LEU A  49      40.050 -10.726   4.322  1.00  0.00           C  
ATOM    757  CD2 LEU A  49      40.911  -8.877   5.844  1.00  0.00           C  
ATOM    758  H   LEU A  49      37.015  -9.680   6.479  1.00  0.00           H  
ATOM    759  HA  LEU A  49      38.590  -7.285   6.371  1.00  0.00           H  
ATOM    760 1HB  LEU A  49      37.861  -9.290   4.179  1.00  0.00           H  
ATOM    761 2HB  LEU A  49      39.083  -7.995   4.030  1.00  0.00           H  
ATOM    762  HG  LEU A  49      39.215 -10.149   6.206  1.00  0.00           H  
ATOM    763 1HD1 LEU A  49      40.547 -10.275   3.439  1.00  0.00           H  
ATOM    764 2HD1 LEU A  49      39.145 -11.272   3.980  1.00  0.00           H  
ATOM    765 3HD1 LEU A  49      40.746 -11.456   4.787  1.00  0.00           H  
ATOM    766 1HD2 LEU A  49      40.633  -8.147   6.633  1.00  0.00           H  
ATOM    767 2HD2 LEU A  49      41.399  -8.331   5.009  1.00  0.00           H  
ATOM    768 3HD2 LEU A  49      41.642  -9.595   6.273  1.00  0.00           H  
ATOM    769  N   LEU A  50      35.720  -7.262   4.735  1.00  0.00           N  
ATOM    770  CA  LEU A  50      34.707  -6.412   4.138  1.00  0.00           C  
ATOM    771  C   LEU A  50      34.253  -5.347   5.105  1.00  0.00           C  
ATOM    772  O   LEU A  50      34.021  -4.207   4.712  1.00  0.00           O  
ATOM    773  CB  LEU A  50      33.448  -7.190   3.680  1.00  0.00           C  
ATOM    774  CG  LEU A  50      33.689  -8.209   2.542  1.00  0.00           C  
ATOM    775  CD1 LEU A  50      32.439  -9.084   2.327  1.00  0.00           C  
ATOM    776  CD2 LEU A  50      34.143  -7.546   1.230  1.00  0.00           C  
ATOM    777  H   LEU A  50      35.508  -8.235   4.905  1.00  0.00           H  
ATOM    778  HA  LEU A  50      35.132  -5.935   3.255  1.00  0.00           H  
ATOM    779 1HB  LEU A  50      33.032  -7.739   4.553  1.00  0.00           H  
ATOM    780 2HB  LEU A  50      32.701  -6.473   3.339  1.00  0.00           H  
ATOM    781  HG  LEU A  50      34.508  -8.888   2.857  1.00  0.00           H  
ATOM    782 1HD1 LEU A  50      31.579  -8.457   2.009  1.00  0.00           H  
ATOM    783 2HD1 LEU A  50      32.168  -9.603   3.270  1.00  0.00           H  
ATOM    784 3HD1 LEU A  50      32.633  -9.849   1.546  1.00  0.00           H  
ATOM    785 1HD2 LEU A  50      35.111  -7.022   1.369  1.00  0.00           H  
ATOM    786 2HD2 LEU A  50      33.383  -6.812   0.887  1.00  0.00           H  
ATOM    787 3HD2 LEU A  50      34.277  -8.313   0.439  1.00  0.00           H  
ATOM    788  N   VAL A  51      34.130  -5.709   6.405  1.00  0.00           N  
ATOM    789  CA  VAL A  51      33.796  -4.822   7.498  1.00  0.00           C  
ATOM    790  C   VAL A  51      34.890  -3.807   7.708  1.00  0.00           C  
ATOM    791  O   VAL A  51      34.598  -2.643   7.964  1.00  0.00           O  
ATOM    792  CB  VAL A  51      33.517  -5.604   8.778  1.00  0.00           C  
ATOM    793  CG1 VAL A  51      33.479  -4.713  10.039  1.00  0.00           C  
ATOM    794  CG2 VAL A  51      32.171  -6.325   8.589  1.00  0.00           C  
ATOM    795  H   VAL A  51      34.291  -6.687   6.597  1.00  0.00           H  
ATOM    796  HA  VAL A  51      32.895  -4.269   7.232  1.00  0.00           H  
ATOM    797  HB  VAL A  51      34.309  -6.371   8.921  1.00  0.00           H  
ATOM    798 1HG1 VAL A  51      32.778  -3.866   9.889  1.00  0.00           H  
ATOM    799 2HG1 VAL A  51      34.485  -4.309  10.276  1.00  0.00           H  
ATOM    800 3HG1 VAL A  51      33.135  -5.306  10.913  1.00  0.00           H  
ATOM    801 1HG2 VAL A  51      32.139  -6.880   7.632  1.00  0.00           H  
ATOM    802 2HG2 VAL A  51      31.337  -5.591   8.594  1.00  0.00           H  
ATOM    803 3HG2 VAL A  51      32.015  -7.050   9.411  1.00  0.00           H  
ATOM    804  N   SER A  52      36.177  -4.216   7.591  1.00  0.00           N  
ATOM    805  CA  SER A  52      37.314  -3.353   7.840  1.00  0.00           C  
ATOM    806  C   SER A  52      37.360  -2.191   6.883  1.00  0.00           C  
ATOM    807  O   SER A  52      37.585  -1.059   7.305  1.00  0.00           O  
ATOM    808  CB  SER A  52      38.669  -4.091   7.733  1.00  0.00           C  
ATOM    809  OG  SER A  52      38.747  -5.142   8.685  1.00  0.00           O  
ATOM    810  H   SER A  52      36.338  -5.174   7.315  1.00  0.00           H  
ATOM    811  HA  SER A  52      37.235  -2.961   8.855  1.00  0.00           H  
ATOM    812 1HB  SER A  52      38.805  -4.523   6.720  1.00  0.00           H  
ATOM    813 2HB  SER A  52      39.482  -3.382   7.885  1.00  0.00           H  
ATOM    814  HG  SER A  52      37.916  -5.126   9.166  1.00  0.00           H  
ATOM    815  N   VAL A  53      37.114  -2.442   5.574  1.00  0.00           N  
ATOM    816  CA  VAL A  53      37.156  -1.417   4.557  1.00  0.00           C  
ATOM    817  C   VAL A  53      35.886  -0.590   4.569  1.00  0.00           C  
ATOM    818  O   VAL A  53      35.913   0.573   4.179  1.00  0.00           O  
ATOM    819  CB  VAL A  53      37.461  -1.999   3.173  1.00  0.00           C  
ATOM    820  CG1 VAL A  53      36.335  -2.926   2.669  1.00  0.00           C  
ATOM    821  CG2 VAL A  53      37.807  -0.882   2.165  1.00  0.00           C  
ATOM    822  H   VAL A  53      36.892  -3.391   5.308  1.00  0.00           H  
ATOM    823  HA  VAL A  53      37.950  -0.713   4.808  1.00  0.00           H  
ATOM    824  HB  VAL A  53      38.378  -2.627   3.279  1.00  0.00           H  
ATOM    825 1HG1 VAL A  53      35.386  -2.369   2.527  1.00  0.00           H  
ATOM    826 2HG1 VAL A  53      36.165  -3.756   3.384  1.00  0.00           H  
ATOM    827 3HG1 VAL A  53      36.625  -3.367   1.692  1.00  0.00           H  
ATOM    828 1HG2 VAL A  53      38.618  -0.238   2.566  1.00  0.00           H  
ATOM    829 2HG2 VAL A  53      36.922  -0.250   1.949  1.00  0.00           H  
ATOM    830 3HG2 VAL A  53      38.153  -1.330   1.209  1.00  0.00           H  
ATOM    831  N   LEU A  54      34.747  -1.154   5.052  1.00  0.00           N  
ATOM    832  CA  LEU A  54      33.469  -0.471   5.126  1.00  0.00           C  
ATOM    833  C   LEU A  54      33.492   0.632   6.153  1.00  0.00           C  
ATOM    834  O   LEU A  54      33.048   1.748   5.883  1.00  0.00           O  
ATOM    835  CB  LEU A  54      32.329  -1.462   5.484  1.00  0.00           C  
ATOM    836  CG  LEU A  54      30.898  -0.872   5.557  1.00  0.00           C  
ATOM    837  CD1 LEU A  54      30.391  -0.346   4.199  1.00  0.00           C  
ATOM    838  CD2 LEU A  54      29.918  -1.896   6.164  1.00  0.00           C  
ATOM    839  H   LEU A  54      34.814  -2.109   5.375  1.00  0.00           H  
ATOM    840  HA  LEU A  54      33.253  -0.036   4.151  1.00  0.00           H  
ATOM    841 1HB  LEU A  54      32.323  -2.274   4.725  1.00  0.00           H  
ATOM    842 2HB  LEU A  54      32.543  -1.901   6.458  1.00  0.00           H  
ATOM    843  HG  LEU A  54      30.922  -0.011   6.261  1.00  0.00           H  
ATOM    844 1HD1 LEU A  54      30.355  -1.170   3.455  1.00  0.00           H  
ATOM    845 2HD1 LEU A  54      31.057   0.453   3.813  1.00  0.00           H  
ATOM    846 3HD1 LEU A  54      29.369   0.077   4.310  1.00  0.00           H  
ATOM    847 1HD2 LEU A  54      30.254  -2.191   7.180  1.00  0.00           H  
ATOM    848 2HD2 LEU A  54      29.867  -2.806   5.532  1.00  0.00           H  
ATOM    849 3HD2 LEU A  54      28.902  -1.458   6.241  1.00  0.00           H  
ATOM    850  N   GLU A  55      34.039   0.327   7.353  1.00  0.00           N  
ATOM    851  CA  GLU A  55      34.132   1.218   8.487  1.00  0.00           C  
ATOM    852  C   GLU A  55      35.071   2.365   8.217  1.00  0.00           C  
ATOM    853  O   GLU A  55      34.778   3.505   8.576  1.00  0.00           O  
ATOM    854  CB  GLU A  55      34.591   0.468   9.759  1.00  0.00           C  
ATOM    855  CG  GLU A  55      33.533  -0.543  10.251  1.00  0.00           C  
ATOM    856  CD  GLU A  55      34.006  -1.319  11.485  1.00  0.00           C  
ATOM    857  OE1 GLU A  55      35.198  -1.194  11.872  1.00  0.00           O  
ATOM    858  OE2 GLU A  55      33.160  -2.056  12.061  1.00  0.00           O1-
ATOM    859  H   GLU A  55      34.405  -0.611   7.433  1.00  0.00           H  
ATOM    860  HA  GLU A  55      33.144   1.639   8.678  1.00  0.00           H  
ATOM    861 1HB  GLU A  55      35.543  -0.063   9.540  1.00  0.00           H  
ATOM    862 2HB  GLU A  55      34.787   1.187  10.555  1.00  0.00           H  
ATOM    863 1HG  GLU A  55      32.604   0.009  10.502  1.00  0.00           H  
ATOM    864 2HG  GLU A  55      33.306  -1.237   9.443  1.00  0.00           H  
ATOM    865  N   GLN A  56      36.218   2.080   7.552  1.00  0.00           N  
ATOM    866  CA  GLN A  56      37.199   3.061   7.140  1.00  0.00           C  
ATOM    867  C   GLN A  56      36.642   3.987   6.087  1.00  0.00           C  
ATOM    868  O   GLN A  56      36.879   5.193   6.133  1.00  0.00           O  
ATOM    869  CB  GLN A  56      38.481   2.391   6.593  1.00  0.00           C  
ATOM    870  CG  GLN A  56      39.284   1.691   7.706  1.00  0.00           C  
ATOM    871  CD  GLN A  56      40.439   0.875   7.111  1.00  0.00           C  
ATOM    872  NE2 GLN A  56      41.109   0.077   7.998  1.00  0.00           N  
ATOM    873  OE1 GLN A  56      40.725   0.943   5.910  1.00  0.00           O  
ATOM    874  H   GLN A  56      36.378   1.106   7.340  1.00  0.00           H  
ATOM    875  HA  GLN A  56      37.474   3.660   8.008  1.00  0.00           H  
ATOM    876 1HB  GLN A  56      38.190   1.652   5.813  1.00  0.00           H  
ATOM    877 2HB  GLN A  56      39.113   3.144   6.122  1.00  0.00           H  
ATOM    878 1HG  GLN A  56      39.693   2.455   8.401  1.00  0.00           H  
ATOM    879 2HG  GLN A  56      38.622   1.016   8.248  1.00  0.00           H  
ATOM    880 1HE2 GLN A  56      41.870  -0.490   7.683  1.00  0.00           H  
ATOM    881 2HE2 GLN A  56      40.829   0.050   8.957  1.00  0.00           H  
ATOM    882  N   GLY A  57      35.867   3.430   5.129  1.00  0.00           N  
ATOM    883  CA  GLY A  57      35.223   4.176   4.080  1.00  0.00           C  
ATOM    884  C   GLY A  57      35.585   3.538   2.779  1.00  0.00           C  
ATOM    885  O   GLY A  57      36.663   2.963   2.632  1.00  0.00           O  
ATOM    886  H   GLY A  57      35.744   2.428   5.167  1.00  0.00           H  
ATOM    887 1HA  GLY A  57      34.145   4.172   4.240  1.00  0.00           H  
ATOM    888 2HA  GLY A  57      35.550   5.215   4.119  1.00  0.00           H  
ATOM    889  N   LEU A  58      34.666   3.641   1.791  1.00  0.00           N  
ATOM    890  CA  LEU A  58      34.784   2.978   0.517  1.00  0.00           C  
ATOM    891  C   LEU A  58      35.087   4.052  -0.500  1.00  0.00           C  
ATOM    892  O   LEU A  58      34.398   5.071  -0.486  1.00  0.00           O  
ATOM    893  CB  LEU A  58      33.466   2.295   0.075  1.00  0.00           C  
ATOM    894  CG  LEU A  58      32.905   1.249   1.068  1.00  0.00           C  
ATOM    895  CD1 LEU A  58      31.567   0.682   0.554  1.00  0.00           C  
ATOM    896  CD2 LEU A  58      33.907   0.122   1.380  1.00  0.00           C  
ATOM    897  H   LEU A  58      33.858   4.219   1.972  1.00  0.00           H  
ATOM    898  HA  LEU A  58      35.545   2.202   0.600  1.00  0.00           H  
ATOM    899 1HB  LEU A  58      32.680   3.071  -0.066  1.00  0.00           H  
ATOM    900 2HB  LEU A  58      33.633   1.806  -0.884  1.00  0.00           H  
ATOM    901  HG  LEU A  58      32.689   1.771   2.029  1.00  0.00           H  
ATOM    902 1HD1 LEU A  58      31.714   0.177  -0.423  1.00  0.00           H  
ATOM    903 2HD1 LEU A  58      30.828   1.500   0.420  1.00  0.00           H  
ATOM    904 3HD1 LEU A  58      31.155  -0.053   1.276  1.00  0.00           H  
ATOM    905 1HD2 LEU A  58      34.801   0.529   1.895  1.00  0.00           H  
ATOM    906 2HD2 LEU A  58      34.240  -0.374   0.450  1.00  0.00           H  
ATOM    907 3HD2 LEU A  58      33.439  -0.641   2.037  1.00  0.00           H  
ATOM    908  N   PRO A  59      36.074   3.921  -1.387  1.00  0.00           N  
ATOM    909  CA  PRO A  59      36.368   4.933  -2.386  1.00  0.00           C  
ATOM    910  C   PRO A  59      35.378   4.805  -3.531  1.00  0.00           C  
ATOM    911  O   PRO A  59      35.047   3.662  -3.854  1.00  0.00           O  
ATOM    912  CB  PRO A  59      37.790   4.597  -2.860  1.00  0.00           C  
ATOM    913  CG  PRO A  59      37.938   3.092  -2.615  1.00  0.00           C  
ATOM    914  CD  PRO A  59      37.072   2.849  -1.377  1.00  0.00           C  
ATOM    915  HA  PRO A  59      36.347   5.926  -1.913  1.00  0.00           H  
ATOM    916 1HB  PRO A  59      37.979   4.876  -3.916  1.00  0.00           H  
ATOM    917 2HB  PRO A  59      38.526   5.166  -2.273  1.00  0.00           H  
ATOM    918 1HG  PRO A  59      38.992   2.788  -2.465  1.00  0.00           H  
ATOM    919 2HG  PRO A  59      37.413   2.804  -1.693  1.00  0.00           H  
ATOM    920 1HD  PRO A  59      37.680   2.939  -0.452  1.00  0.00           H  
ATOM    921 2HD  PRO A  59      36.246   3.575  -1.359  1.00  0.00           H  
ATOM    922  N   PRO A  60      34.879   5.873  -4.157  1.00  0.00           N  
ATOM    923  CA  PRO A  60      34.087   5.815  -5.377  1.00  0.00           C  
ATOM    924  C   PRO A  60      34.780   5.093  -6.505  1.00  0.00           C  
ATOM    925  O   PRO A  60      35.900   5.485  -6.835  1.00  0.00           O  
ATOM    926  CB  PRO A  60      33.828   7.282  -5.747  1.00  0.00           C  
ATOM    927  CG  PRO A  60      33.879   8.012  -4.403  1.00  0.00           C  
ATOM    928  CD  PRO A  60      34.955   7.238  -3.637  1.00  0.00           C  
ATOM    929  HA  PRO A  60      33.136   5.304  -5.167  1.00  0.00           H  
ATOM    930 1HB  PRO A  60      34.639   7.687  -6.393  1.00  0.00           H  
ATOM    931 2HB  PRO A  60      32.899   7.365  -6.330  1.00  0.00           H  
ATOM    932 1HG  PRO A  60      32.901   7.900  -3.888  1.00  0.00           H  
ATOM    933 2HG  PRO A  60      34.643   7.560  -3.754  1.00  0.00           H  
ATOM    934 1HD  PRO A  60      34.753   7.265  -2.544  1.00  0.00           H  
ATOM    935 2HD  PRO A  60      34.980   6.197  -3.991  1.00  0.00           H  
ATOM    936  N   SER A  61      34.101   4.057  -7.059  1.00  0.00           N  
ATOM    937  CA  SER A  61      34.369   3.300  -8.269  1.00  0.00           C  
ATOM    938  C   SER A  61      34.371   1.843  -7.897  1.00  0.00           C  
ATOM    939  O   SER A  61      34.376   0.984  -8.774  1.00  0.00           O  
ATOM    940  CB  SER A  61      35.674   3.580  -9.067  1.00  0.00           C  
ATOM    941  OG  SER A  61      35.638   4.865  -9.675  1.00  0.00           O  
ATOM    942  H   SER A  61      33.294   3.820  -6.499  1.00  0.00           H  
ATOM    943  HA  SER A  61      33.569   3.497  -8.985  1.00  0.00           H  
ATOM    944 1HB  SER A  61      36.561   3.509  -8.403  1.00  0.00           H  
ATOM    945 2HB  SER A  61      35.796   2.824  -9.841  1.00  0.00           H  
ATOM    946  HG  SER A  61      34.792   5.249  -9.433  1.00  0.00           H  
ATOM    947  N   ARG A  62      34.346   1.534  -6.577  1.00  0.00           N  
ATOM    948  CA  ARG A  62      34.408   0.180  -6.091  1.00  0.00           C  
ATOM    949  C   ARG A  62      33.223  -0.076  -5.201  1.00  0.00           C  
ATOM    950  O   ARG A  62      33.049  -1.204  -4.744  1.00  0.00           O  
ATOM    951  CB  ARG A  62      35.652  -0.063  -5.202  1.00  0.00           C  
ATOM    952  CG  ARG A  62      37.002   0.392  -5.781  1.00  0.00           C  
ATOM    953  CD  ARG A  62      38.157  -0.026  -4.855  1.00  0.00           C  
ATOM    954  NE  ARG A  62      39.392   0.772  -5.167  1.00  0.00           N  
ATOM    955  CZ  ARG A  62      40.434   0.867  -4.283  1.00  0.00           C  
ATOM    956  NH1 ARG A  62      41.477   1.705  -4.556  1.00  0.00           N1+
ATOM    957  NH2 ARG A  62      40.444   0.143  -3.126  1.00  0.00           N  
ATOM    958  H   ARG A  62      34.281   2.292  -5.913  1.00  0.00           H  
ATOM    959  HA  ARG A  62      34.472  -0.492  -6.947  1.00  0.00           H  
ATOM    960 1HB  ARG A  62      35.531   0.484  -4.237  1.00  0.00           H  
ATOM    961 2HB  ARG A  62      35.731  -1.125  -4.969  1.00  0.00           H  
ATOM    962 1HG  ARG A  62      37.155  -0.044  -6.791  1.00  0.00           H  
ATOM    963 2HG  ARG A  62      37.017   1.480  -5.857  1.00  0.00           H  
ATOM    964 1HD  ARG A  62      37.866   0.179  -3.801  1.00  0.00           H  
ATOM    965 2HD  ARG A  62      38.358  -1.089  -4.981  1.00  0.00           H  
ATOM    966  HE  ARG A  62      39.426   1.302  -6.015  1.00  0.00           H  
ATOM    967 1HH1 ARG A  62      42.242   1.775  -3.916  1.00  0.00           H  
ATOM    968 2HH1 ARG A  62      41.489   2.227  -5.409  1.00  0.00           H  
ATOM    969 1HH2 ARG A  62      39.678  -0.461  -2.907  1.00  0.00           H  
ATOM    970 2HH2 ARG A  62      41.211   0.232  -2.491  1.00  0.00           H  
ATOM    971  N   ARG A  63      32.387   0.962  -4.928  1.00  0.00           N  
ATOM    972  CA  ARG A  63      31.375   0.948  -3.890  1.00  0.00           C  
ATOM    973  C   ARG A  63      30.328  -0.109  -4.082  1.00  0.00           C  
ATOM    974  O   ARG A  63      29.952  -0.777  -3.122  1.00  0.00           O  
ATOM    975  CB  ARG A  63      30.633   2.296  -3.752  1.00  0.00           C  
ATOM    976  CG  ARG A  63      31.535   3.425  -3.237  1.00  0.00           C  
ATOM    977  CD  ARG A  63      30.753   4.710  -2.938  1.00  0.00           C  
ATOM    978  NE  ARG A  63      31.685   5.697  -2.302  1.00  0.00           N  
ATOM    979  CZ  ARG A  63      31.243   6.818  -1.653  1.00  0.00           C  
ATOM    980  NH1 ARG A  63      32.150   7.641  -1.051  1.00  0.00           N1+
ATOM    981  NH2 ARG A  63      29.915   7.127  -1.598  1.00  0.00           N  
ATOM    982  H   ARG A  63      32.495   1.788  -5.498  1.00  0.00           H  
ATOM    983  HA  ARG A  63      31.861   0.744  -2.936  1.00  0.00           H  
ATOM    984 1HB  ARG A  63      30.196   2.591  -4.731  1.00  0.00           H  
ATOM    985 2HB  ARG A  63      29.807   2.186  -3.049  1.00  0.00           H  
ATOM    986 1HG  ARG A  63      32.022   3.072  -2.301  1.00  0.00           H  
ATOM    987 2HG  ARG A  63      32.289   3.661  -3.989  1.00  0.00           H  
ATOM    988 1HD  ARG A  63      30.346   5.155  -3.870  1.00  0.00           H  
ATOM    989 2HD  ARG A  63      29.924   4.484  -2.269  1.00  0.00           H  
ATOM    990  HE  ARG A  63      32.668   5.513  -2.331  1.00  0.00           H  
ATOM    991 1HH1 ARG A  63      33.125   7.419  -1.084  1.00  0.00           H  
ATOM    992 2HH1 ARG A  63      31.840   8.467  -0.580  1.00  0.00           H  
ATOM    993 1HH2 ARG A  63      29.243   6.536  -2.044  1.00  0.00           H  
ATOM    994 2HH2 ARG A  63      29.615   7.947  -1.109  1.00  0.00           H  
ATOM    995  N   VAL A  64      29.844  -0.295  -5.333  1.00  0.00           N  
ATOM    996  CA  VAL A  64      28.803  -1.244  -5.666  1.00  0.00           C  
ATOM    997  C   VAL A  64      29.273  -2.659  -5.406  1.00  0.00           C  
ATOM    998  O   VAL A  64      28.525  -3.467  -4.862  1.00  0.00           O  
ATOM    999  CB  VAL A  64      28.324  -1.091  -7.107  1.00  0.00           C  
ATOM   1000  CG1 VAL A  64      27.144  -2.048  -7.393  1.00  0.00           C  
ATOM   1001  CG2 VAL A  64      27.900   0.377  -7.336  1.00  0.00           C  
ATOM   1002  H   VAL A  64      30.246   0.272  -6.066  1.00  0.00           H  
ATOM   1003  HA  VAL A  64      27.950  -1.066  -5.010  1.00  0.00           H  
ATOM   1004  HB  VAL A  64      29.153  -1.327  -7.810  1.00  0.00           H  
ATOM   1005 1HG1 VAL A  64      26.322  -1.875  -6.667  1.00  0.00           H  
ATOM   1006 2HG1 VAL A  64      27.463  -3.108  -7.327  1.00  0.00           H  
ATOM   1007 3HG1 VAL A  64      26.753  -1.870  -8.416  1.00  0.00           H  
ATOM   1008 1HG2 VAL A  64      28.762   1.069  -7.234  1.00  0.00           H  
ATOM   1009 2HG2 VAL A  64      27.117   0.669  -6.604  1.00  0.00           H  
ATOM   1010 3HG2 VAL A  64      27.485   0.496  -8.359  1.00  0.00           H  
ATOM   1011  N   ILE A  65      30.546  -2.968  -5.763  1.00  0.00           N  
ATOM   1012  CA  ILE A  65      31.155  -4.278  -5.641  1.00  0.00           C  
ATOM   1013  C   ILE A  65      31.246  -4.706  -4.190  1.00  0.00           C  
ATOM   1014  O   ILE A  65      30.926  -5.846  -3.854  1.00  0.00           O  
ATOM   1015  CB  ILE A  65      32.560  -4.291  -6.270  1.00  0.00           C  
ATOM   1016  CG1 ILE A  65      32.488  -3.891  -7.746  1.00  0.00           C  
ATOM   1017  CG2 ILE A  65      33.198  -5.664  -6.119  1.00  0.00           C  
ATOM   1018  CD1 ILE A  65      31.492  -4.696  -8.550  1.00  0.00           C  
ATOM   1019  H   ILE A  65      31.090  -2.206  -6.141  1.00  0.00           H  
ATOM   1020  HA  ILE A  65      30.533  -4.999  -6.171  1.00  0.00           H  
ATOM   1021  HB  ILE A  65      33.188  -3.552  -5.774  1.00  0.00           H  
ATOM   1022 1HG1 ILE A  65      32.217  -2.838  -7.824  1.00  0.00           H  
ATOM   1023 2HG1 ILE A  65      33.470  -4.010  -8.204  1.00  0.00           H  
ATOM   1024 1HG2 ILE A  65      34.190  -5.656  -6.570  1.00  0.00           H  
ATOM   1025 2HG2 ILE A  65      33.282  -5.911  -5.061  1.00  0.00           H  
ATOM   1026 3HG2 ILE A  65      32.579  -6.410  -6.618  1.00  0.00           H  
ATOM   1027 1HD1 ILE A  65      31.499  -4.355  -9.585  1.00  0.00           H  
ATOM   1028 2HD1 ILE A  65      31.765  -5.752  -8.514  1.00  0.00           H  
ATOM   1029 3HD1 ILE A  65      30.496  -4.565  -8.131  1.00  0.00           H  
ATOM   1030  N   TRP A  66      31.661  -3.774  -3.292  1.00  0.00           N  
ATOM   1031  CA  TRP A  66      31.801  -4.012  -1.870  1.00  0.00           C  
ATOM   1032  C   TRP A  66      30.476  -4.315  -1.210  1.00  0.00           C  
ATOM   1033  O   TRP A  66      30.400  -5.195  -0.359  1.00  0.00           O  
ATOM   1034  CB  TRP A  66      32.424  -2.812  -1.104  1.00  0.00           C  
ATOM   1035  CG  TRP A  66      33.857  -2.449  -1.464  1.00  0.00           C  
ATOM   1036  CD1 TRP A  66      34.332  -1.270  -1.969  1.00  0.00           C  
ATOM   1037  CD2 TRP A  66      35.020  -3.271  -1.221  1.00  0.00           C  
ATOM   1038  CE2 TRP A  66      36.145  -2.525  -1.621  1.00  0.00           C  
ATOM   1039  CE3 TRP A  66      35.156  -4.551  -0.692  1.00  0.00           C  
ATOM   1040  NE1 TRP A  66      35.704  -1.302  -2.073  1.00  0.00           N  
ATOM   1041  CZ2 TRP A  66      37.432  -3.050  -1.514  1.00  0.00           C  
ATOM   1042  CZ3 TRP A  66      36.452  -5.084  -0.587  1.00  0.00           C  
ATOM   1043  CH2 TRP A  66      37.571  -4.345  -0.992  1.00  0.00           C  
ATOM   1044  H   TRP A  66      31.882  -2.860  -3.662  1.00  0.00           H  
ATOM   1045  HA  TRP A  66      32.462  -4.866  -1.726  1.00  0.00           H  
ATOM   1046 1HB  TRP A  66      31.786  -1.915  -1.260  1.00  0.00           H  
ATOM   1047 2HB  TRP A  66      32.437  -3.029  -0.036  1.00  0.00           H  
ATOM   1048  HD1 TRP A  66      33.721  -0.412  -2.210  1.00  0.00           H  
ATOM   1049  HE1 TRP A  66      36.268  -0.581  -2.405  1.00  0.00           H  
ATOM   1050  HE3 TRP A  66      34.308  -5.133  -0.375  1.00  0.00           H  
ATOM   1051  HZ2 TRP A  66      38.303  -2.493  -1.817  1.00  0.00           H  
ATOM   1052  HZ3 TRP A  66      36.587  -6.079  -0.188  1.00  0.00           H  
ATOM   1053  HH2 TRP A  66      38.558  -4.775  -0.897  1.00  0.00           H  
ATOM   1054  N   LEU A  67      29.400  -3.587  -1.589  1.00  0.00           N  
ATOM   1055  CA  LEU A  67      28.100  -3.700  -0.965  1.00  0.00           C  
ATOM   1056  C   LEU A  67      27.348  -4.924  -1.422  1.00  0.00           C  
ATOM   1057  O   LEU A  67      26.480  -5.411  -0.702  1.00  0.00           O  
ATOM   1058  CB  LEU A  67      27.214  -2.475  -1.283  1.00  0.00           C  
ATOM   1059  CG  LEU A  67      27.740  -1.139  -0.709  1.00  0.00           C  
ATOM   1060  CD1 LEU A  67      27.030   0.049  -1.380  1.00  0.00           C  
ATOM   1061  CD2 LEU A  67      27.615  -1.066   0.824  1.00  0.00           C  
ATOM   1062  H   LEU A  67      29.526  -2.934  -2.349  1.00  0.00           H  
ATOM   1063  HA  LEU A  67      28.238  -3.749   0.115  1.00  0.00           H  
ATOM   1064 1HB  LEU A  67      27.137  -2.375  -2.389  1.00  0.00           H  
ATOM   1065 2HB  LEU A  67      26.216  -2.654  -0.883  1.00  0.00           H  
ATOM   1066  HG  LEU A  67      28.822  -1.054  -0.952  1.00  0.00           H  
ATOM   1067 1HD1 LEU A  67      25.935  -0.011  -1.206  1.00  0.00           H  
ATOM   1068 2HD1 LEU A  67      27.214   0.043  -2.475  1.00  0.00           H  
ATOM   1069 3HD1 LEU A  67      27.407   1.007  -0.962  1.00  0.00           H  
ATOM   1070 1HD2 LEU A  67      28.192  -1.880   1.309  1.00  0.00           H  
ATOM   1071 2HD2 LEU A  67      26.549  -1.157   1.124  1.00  0.00           H  
ATOM   1072 3HD2 LEU A  67      28.005  -0.094   1.194  1.00  0.00           H  
ATOM   1073  N   GLN A  68      27.674  -5.466  -2.621  1.00  0.00           N  
ATOM   1074  CA  GLN A  68      27.070  -6.670  -3.149  1.00  0.00           C  
ATOM   1075  C   GLN A  68      27.464  -7.881  -2.343  1.00  0.00           C  
ATOM   1076  O   GLN A  68      26.622  -8.730  -2.064  1.00  0.00           O  
ATOM   1077  CB  GLN A  68      27.437  -6.914  -4.632  1.00  0.00           C  
ATOM   1078  CG  GLN A  68      26.598  -6.057  -5.598  1.00  0.00           C  
ATOM   1079  CD  GLN A  68      27.108  -6.212  -7.037  1.00  0.00           C  
ATOM   1080  NE2 GLN A  68      26.291  -5.698  -8.008  1.00  0.00           N  
ATOM   1081  OE1 GLN A  68      28.189  -6.758  -7.286  1.00  0.00           O  
ATOM   1082  H   GLN A  68      28.380  -4.991  -3.165  1.00  0.00           H  
ATOM   1083  HA  GLN A  68      25.987  -6.569  -3.089  1.00  0.00           H  
ATOM   1084 1HB  GLN A  68      28.519  -6.697  -4.762  1.00  0.00           H  
ATOM   1085 2HB  GLN A  68      27.270  -7.962  -4.881  1.00  0.00           H  
ATOM   1086 1HG  GLN A  68      25.536  -6.383  -5.541  1.00  0.00           H  
ATOM   1087 2HG  GLN A  68      26.683  -5.010  -5.306  1.00  0.00           H  
ATOM   1088 1HE2 GLN A  68      26.560  -5.758  -8.969  1.00  0.00           H  
ATOM   1089 2HE2 GLN A  68      25.428  -5.260  -7.755  1.00  0.00           H  
ATOM   1090  N   SER A  69      28.753  -7.978  -1.941  1.00  0.00           N  
ATOM   1091  CA  SER A  69      29.274  -9.071  -1.142  1.00  0.00           C  
ATOM   1092  C   SER A  69      28.725  -9.076   0.267  1.00  0.00           C  
ATOM   1093  O   SER A  69      28.473 -10.140   0.828  1.00  0.00           O  
ATOM   1094  CB  SER A  69      30.821  -9.118  -1.121  1.00  0.00           C  
ATOM   1095  OG  SER A  69      31.397  -7.876  -0.741  1.00  0.00           O  
ATOM   1096  H   SER A  69      29.376  -7.235  -2.224  1.00  0.00           H  
ATOM   1097  HA  SER A  69      28.924 -10.011  -1.571  1.00  0.00           H  
ATOM   1098 1HB  SER A  69      31.176  -9.912  -0.431  1.00  0.00           H  
ATOM   1099 2HB  SER A  69      31.191  -9.370  -2.114  1.00  0.00           H  
ATOM   1100  HG  SER A  69      30.661  -7.281  -0.582  1.00  0.00           H  
ATOM   1101  N   ILE A  70      28.516  -7.872   0.858  1.00  0.00           N  
ATOM   1102  CA  ILE A  70      27.954  -7.669   2.179  1.00  0.00           C  
ATOM   1103  C   ILE A  70      26.523  -8.162   2.219  1.00  0.00           C  
ATOM   1104  O   ILE A  70      26.111  -8.774   3.201  1.00  0.00           O  
ATOM   1105  CB  ILE A  70      28.004  -6.184   2.583  1.00  0.00           C  
ATOM   1106  CG1 ILE A  70      29.454  -5.735   2.788  1.00  0.00           C  
ATOM   1107  CG2 ILE A  70      27.188  -5.949   3.844  1.00  0.00           C  
ATOM   1108  CD1 ILE A  70      29.616  -4.239   2.925  1.00  0.00           C  
ATOM   1109  H   ILE A  70      28.784  -7.068   0.308  1.00  0.00           H  
ATOM   1110  HA  ILE A  70      28.543  -8.239   2.897  1.00  0.00           H  
ATOM   1111  HB  ILE A  70      27.596  -5.574   1.778  1.00  0.00           H  
ATOM   1112 1HG1 ILE A  70      29.857  -6.206   3.684  1.00  0.00           H  
ATOM   1113 2HG1 ILE A  70      30.060  -6.067   1.945  1.00  0.00           H  
ATOM   1114 1HG2 ILE A  70      27.234  -4.894   4.116  1.00  0.00           H  
ATOM   1115 2HG2 ILE A  70      26.151  -6.231   3.664  1.00  0.00           H  
ATOM   1116 3HG2 ILE A  70      27.592  -6.551   4.658  1.00  0.00           H  
ATOM   1117 1HD1 ILE A  70      30.670  -3.998   3.067  1.00  0.00           H  
ATOM   1118 2HD1 ILE A  70      29.250  -3.749   2.022  1.00  0.00           H  
ATOM   1119 3HD1 ILE A  70      29.046  -3.889   3.785  1.00  0.00           H  
ATOM   1120  N   ARG A  71      25.749  -7.922   1.130  1.00  0.00           N  
ATOM   1121  CA  ARG A  71      24.360  -8.310   0.989  1.00  0.00           C  
ATOM   1122  C   ARG A  71      24.181  -9.813   1.028  1.00  0.00           C  
ATOM   1123  O   ARG A  71      23.238 -10.319   1.633  1.00  0.00           O  
ATOM   1124  CB  ARG A  71      23.770  -7.772  -0.336  1.00  0.00           C  
ATOM   1125  CG  ARG A  71      22.253  -7.967  -0.500  1.00  0.00           C  
ATOM   1126  CD  ARG A  71      21.768  -7.547  -1.893  1.00  0.00           C  
ATOM   1127  NE  ARG A  71      20.319  -7.919  -2.036  1.00  0.00           N  
ATOM   1128  CZ  ARG A  71      19.734  -8.151  -3.252  1.00  0.00           C  
ATOM   1129  NH1 ARG A  71      18.414  -8.497  -3.310  1.00  0.00           N1+
ATOM   1130  NH2 ARG A  71      20.447  -8.038  -4.409  1.00  0.00           N  
ATOM   1131  H   ARG A  71      26.202  -7.432   0.372  1.00  0.00           H  
ATOM   1132  HA  ARG A  71      23.795  -7.882   1.818  1.00  0.00           H  
ATOM   1133 1HB  ARG A  71      23.982  -6.682  -0.401  1.00  0.00           H  
ATOM   1134 2HB  ARG A  71      24.261  -8.260  -1.178  1.00  0.00           H  
ATOM   1135 1HG  ARG A  71      22.010  -9.042  -0.351  1.00  0.00           H  
ATOM   1136 2HG  ARG A  71      21.726  -7.364   0.241  1.00  0.00           H  
ATOM   1137 1HD  ARG A  71      21.868  -6.451  -2.037  1.00  0.00           H  
ATOM   1138 2HD  ARG A  71      22.362  -8.054  -2.653  1.00  0.00           H  
ATOM   1139  HE  ARG A  71      19.760  -7.995  -1.210  1.00  0.00           H  
ATOM   1140 1HH1 ARG A  71      17.875  -8.569  -2.471  1.00  0.00           H  
ATOM   1141 2HH1 ARG A  71      17.983  -8.672  -4.195  1.00  0.00           H  
ATOM   1142 1HH2 ARG A  71      20.001  -8.196  -5.290  1.00  0.00           H  
ATOM   1143 2HH2 ARG A  71      21.412  -7.776  -4.381  1.00  0.00           H  
ATOM   1144  N   ILE A  72      25.106 -10.558   0.376  1.00  0.00           N  
ATOM   1145  CA  ILE A  72      25.119 -12.003   0.294  1.00  0.00           C  
ATOM   1146  C   ILE A  72      25.369 -12.616   1.655  1.00  0.00           C  
ATOM   1147  O   ILE A  72      24.726 -13.598   2.022  1.00  0.00           O  
ATOM   1148  CB  ILE A  72      26.192 -12.490  -0.697  1.00  0.00           C  
ATOM   1149  CG1 ILE A  72      25.820 -12.087  -2.127  1.00  0.00           C  
ATOM   1150  CG2 ILE A  72      26.367 -13.997  -0.594  1.00  0.00           C  
ATOM   1151  CD1 ILE A  72      26.935 -12.287  -3.127  1.00  0.00           C  
ATOM   1152  H   ILE A  72      25.837 -10.033  -0.082  1.00  0.00           H  
ATOM   1153  HA  ILE A  72      24.145 -12.338  -0.062  1.00  0.00           H  
ATOM   1154  HB  ILE A  72      27.142 -12.007  -0.471  1.00  0.00           H  
ATOM   1155 1HG1 ILE A  72      24.958 -12.667  -2.455  1.00  0.00           H  
ATOM   1156 2HG1 ILE A  72      25.532 -11.036  -2.145  1.00  0.00           H  
ATOM   1157 1HG2 ILE A  72      27.128 -14.324  -1.302  1.00  0.00           H  
ATOM   1158 2HG2 ILE A  72      26.675 -14.259   0.417  1.00  0.00           H  
ATOM   1159 3HG2 ILE A  72      25.422 -14.490  -0.824  1.00  0.00           H  
ATOM   1160 1HD1 ILE A  72      26.596 -11.979  -4.117  1.00  0.00           H  
ATOM   1161 2HD1 ILE A  72      27.798 -11.687  -2.836  1.00  0.00           H  
ATOM   1162 3HD1 ILE A  72      27.217 -13.339  -3.152  1.00  0.00           H  
ATOM   1163  N   LEU A  73      26.300 -12.030   2.443  1.00  0.00           N  
ATOM   1164  CA  LEU A  73      26.783 -12.622   3.670  1.00  0.00           C  
ATOM   1165  C   LEU A  73      26.041 -12.077   4.868  1.00  0.00           C  
ATOM   1166  O   LEU A  73      26.381 -12.400   6.005  1.00  0.00           O  
ATOM   1167  CB  LEU A  73      28.297 -12.366   3.860  1.00  0.00           C  
ATOM   1168  CG  LEU A  73      29.202 -12.971   2.759  1.00  0.00           C  
ATOM   1169  CD1 LEU A  73      30.668 -12.541   2.964  1.00  0.00           C  
ATOM   1170  CD2 LEU A  73      29.089 -14.504   2.672  1.00  0.00           C  
ATOM   1171  H   LEU A  73      26.668 -11.136   2.150  1.00  0.00           H  
ATOM   1172  HA  LEU A  73      26.623 -13.698   3.621  1.00  0.00           H  
ATOM   1173 1HB  LEU A  73      28.472 -11.267   3.883  1.00  0.00           H  
ATOM   1174 2HB  LEU A  73      28.602 -12.781   4.820  1.00  0.00           H  
ATOM   1175  HG  LEU A  73      28.874 -12.558   1.778  1.00  0.00           H  
ATOM   1176 1HD1 LEU A  73      31.054 -12.933   3.928  1.00  0.00           H  
ATOM   1177 2HD1 LEU A  73      30.742 -11.433   2.977  1.00  0.00           H  
ATOM   1178 3HD1 LEU A  73      31.303 -12.930   2.141  1.00  0.00           H  
ATOM   1179 1HD2 LEU A  73      28.057 -14.816   2.408  1.00  0.00           H  
ATOM   1180 2HD2 LEU A  73      29.362 -14.965   3.645  1.00  0.00           H  
ATOM   1181 3HD2 LEU A  73      29.777 -14.894   1.892  1.00  0.00           H  
ATOM   1182  N   SER A  74      24.964 -11.285   4.642  1.00  0.00           N  
ATOM   1183  CA  SER A  74      24.052 -10.863   5.683  1.00  0.00           C  
ATOM   1184  C   SER A  74      22.833 -11.762   5.643  1.00  0.00           C  
ATOM   1185  O   SER A  74      21.868 -11.542   6.374  1.00  0.00           O  
ATOM   1186  CB  SER A  74      23.644  -9.371   5.566  1.00  0.00           C  
ATOM   1187  OG  SER A  74      23.136  -9.036   4.282  1.00  0.00           O  
ATOM   1188  H   SER A  74      24.802 -10.981   3.693  1.00  0.00           H  
ATOM   1189  HA  SER A  74      24.545 -10.991   6.648  1.00  0.00           H  
ATOM   1190 1HB  SER A  74      22.886  -9.108   6.334  1.00  0.00           H  
ATOM   1191 2HB  SER A  74      24.513  -8.741   5.751  1.00  0.00           H  
ATOM   1192  HG  SER A  74      23.166  -9.845   3.766  1.00  0.00           H  
ATOM   1193  N   ARG A  75      22.889 -12.826   4.801  1.00  0.00           N  
ATOM   1194  CA  ARG A  75      21.900 -13.874   4.714  1.00  0.00           C  
ATOM   1195  C   ARG A  75      22.470 -15.103   5.374  1.00  0.00           C  
ATOM   1196  O   ARG A  75      21.809 -16.138   5.435  1.00  0.00           O  
ATOM   1197  CB  ARG A  75      21.620 -14.286   3.249  1.00  0.00           C  
ATOM   1198  CG  ARG A  75      21.202 -13.128   2.332  1.00  0.00           C  
ATOM   1199  CD  ARG A  75      21.232 -13.551   0.858  1.00  0.00           C  
ATOM   1200  NE  ARG A  75      20.954 -12.353   0.002  1.00  0.00           N  
ATOM   1201  CZ  ARG A  75      21.375 -12.258  -1.296  1.00  0.00           C  
ATOM   1202  NH1 ARG A  75      21.057 -11.148  -2.022  1.00  0.00           N1+
ATOM   1203  NH2 ARG A  75      22.101 -13.252  -1.882  1.00  0.00           N  
ATOM   1204  H   ARG A  75      23.699 -12.862   4.198  1.00  0.00           H  
ATOM   1205  HA  ARG A  75      20.967 -13.506   5.143  1.00  0.00           H  
ATOM   1206 1HB  ARG A  75      22.545 -14.729   2.814  1.00  0.00           H  
ATOM   1207 2HB  ARG A  75      20.844 -15.051   3.228  1.00  0.00           H  
ATOM   1208 1HG  ARG A  75      20.188 -12.774   2.616  1.00  0.00           H  
ATOM   1209 2HG  ARG A  75      21.913 -12.308   2.434  1.00  0.00           H  
ATOM   1210 1HD  ARG A  75      22.239 -13.954   0.612  1.00  0.00           H  
ATOM   1211 2HD  ARG A  75      20.480 -14.319   0.685  1.00  0.00           H  
ATOM   1212  HE  ARG A  75      20.429 -11.598   0.393  1.00  0.00           H  
ATOM   1213 1HH1 ARG A  75      20.526 -10.413  -1.601  1.00  0.00           H  
ATOM   1214 2HH1 ARG A  75      21.355 -11.071  -2.973  1.00  0.00           H  
ATOM   1215 1HH2 ARG A  75      22.340 -14.074  -1.363  1.00  0.00           H  
ATOM   1216 2HH2 ARG A  75      22.396 -13.162  -2.833  1.00  0.00           H  
ATOM   1217  N   ASP A  76      23.723 -15.004   5.883  1.00  0.00           N  
ATOM   1218  CA  ASP A  76      24.458 -16.102   6.448  1.00  0.00           C  
ATOM   1219  C   ASP A  76      24.643 -15.732   7.890  1.00  0.00           C  
ATOM   1220  O   ASP A  76      25.058 -14.617   8.202  1.00  0.00           O  
ATOM   1221  CB  ASP A  76      25.834 -16.283   5.754  1.00  0.00           C  
ATOM   1222  CG  ASP A  76      26.529 -17.565   6.213  1.00  0.00           C  
ATOM   1223  OD1 ASP A  76      25.941 -18.663   6.027  1.00  0.00           O  
ATOM   1224  OD2 ASP A  76      27.658 -17.458   6.755  1.00  0.00           O1-
ATOM   1225  H   ASP A  76      24.150 -14.089   5.854  1.00  0.00           H  
ATOM   1226  HA  ASP A  76      23.881 -17.016   6.302  1.00  0.00           H  
ATOM   1227 1HB  ASP A  76      25.676 -16.348   4.656  1.00  0.00           H  
ATOM   1228 2HB  ASP A  76      26.458 -15.411   5.950  1.00  0.00           H  
ATOM   1229  N   ARG A  77      24.295 -16.676   8.797  1.00  0.00           N  
ATOM   1230  CA  ARG A  77      24.215 -16.445  10.220  1.00  0.00           C  
ATOM   1231  C   ARG A  77      25.571 -16.511  10.873  1.00  0.00           C  
ATOM   1232  O   ARG A  77      25.758 -15.970  11.963  1.00  0.00           O  
ATOM   1233  CB  ARG A  77      23.303 -17.486  10.909  1.00  0.00           C  
ATOM   1234  CG  ARG A  77      21.849 -17.426  10.408  1.00  0.00           C  
ATOM   1235  CD  ARG A  77      20.945 -18.483  11.059  1.00  0.00           C  
ATOM   1236  NE  ARG A  77      19.558 -18.322  10.510  1.00  0.00           N  
ATOM   1237  CZ  ARG A  77      18.563 -19.236  10.726  1.00  0.00           C  
ATOM   1238  NH1 ARG A  77      17.327 -19.016  10.190  1.00  0.00           N1+
ATOM   1239  NH2 ARG A  77      18.780 -20.362  11.466  1.00  0.00           N  
ATOM   1240  H   ARG A  77      24.081 -17.594   8.435  1.00  0.00           H  
ATOM   1241  HA  ARG A  77      23.789 -15.455  10.386  1.00  0.00           H  
ATOM   1242 1HB  ARG A  77      23.702 -18.508  10.725  1.00  0.00           H  
ATOM   1243 2HB  ARG A  77      23.311 -17.320  11.986  1.00  0.00           H  
ATOM   1244 1HG  ARG A  77      21.447 -16.410  10.621  1.00  0.00           H  
ATOM   1245 2HG  ARG A  77      21.825 -17.620   9.335  1.00  0.00           H  
ATOM   1246 1HD  ARG A  77      21.314 -19.504  10.818  1.00  0.00           H  
ATOM   1247 2HD  ARG A  77      20.948 -18.348  12.140  1.00  0.00           H  
ATOM   1248  HE  ARG A  77      19.355 -17.511   9.961  1.00  0.00           H  
ATOM   1249 1HH1 ARG A  77      17.157 -18.190   9.652  1.00  0.00           H  
ATOM   1250 2HH1 ARG A  77      16.592 -19.677  10.342  1.00  0.00           H  
ATOM   1251 1HH2 ARG A  77      19.678 -20.533  11.871  1.00  0.00           H  
ATOM   1252 2HH2 ARG A  77      18.040 -21.021  11.600  1.00  0.00           H  
ATOM   1253  N   SER A  78      26.558 -17.158  10.203  1.00  0.00           N  
ATOM   1254  CA  SER A  78      27.927 -17.257  10.664  1.00  0.00           C  
ATOM   1255  C   SER A  78      28.605 -15.913  10.600  1.00  0.00           C  
ATOM   1256  O   SER A  78      29.379 -15.554  11.485  1.00  0.00           O  
ATOM   1257  CB  SER A  78      28.775 -18.252   9.835  1.00  0.00           C  
ATOM   1258  OG  SER A  78      28.142 -19.523   9.766  1.00  0.00           O  
ATOM   1259  H   SER A  78      26.301 -17.592   9.328  1.00  0.00           H  
ATOM   1260  HA  SER A  78      27.920 -17.614  11.695  1.00  0.00           H  
ATOM   1261 1HB  SER A  78      28.925 -17.881   8.801  1.00  0.00           H  
ATOM   1262 2HB  SER A  78      29.764 -18.346  10.281  1.00  0.00           H  
ATOM   1263  HG  SER A  78      27.326 -19.440  10.265  1.00  0.00           H  
ATOM   1264  N   CYS A  79      28.305 -15.144   9.527  1.00  0.00           N  
ATOM   1265  CA  CYS A  79      28.980 -13.913   9.194  1.00  0.00           C  
ATOM   1266  C   CYS A  79      28.155 -12.720   9.594  1.00  0.00           C  
ATOM   1267  O   CYS A  79      28.569 -11.586   9.367  1.00  0.00           O  
ATOM   1268  CB  CYS A  79      29.172 -13.804   7.665  1.00  0.00           C  
ATOM   1269  SG  CYS A  79      30.107 -15.205   7.002  1.00  0.00           S  
ATOM   1270  H   CYS A  79      27.556 -15.471   8.933  1.00  0.00           H  
ATOM   1271  HA  CYS A  79      29.960 -13.916   9.671  1.00  0.00           H  
ATOM   1272 1HB  CYS A  79      28.177 -13.776   7.171  1.00  0.00           H  
ATOM   1273 2HB  CYS A  79      29.683 -12.871   7.428  1.00  0.00           H  
ATOM   1274  HG  CYS A  79      30.082 -14.802   5.736  1.00  0.00           H  
ATOM   1275  N   LEU A  80      26.965 -12.951  10.197  1.00  0.00           N  
ATOM   1276  CA  LEU A  80      25.976 -11.943  10.504  1.00  0.00           C  
ATOM   1277  C   LEU A  80      26.468 -10.926  11.502  1.00  0.00           C  
ATOM   1278  O   LEU A  80      26.210  -9.732  11.360  1.00  0.00           O  
ATOM   1279  CB  LEU A  80      24.690 -12.602  11.060  1.00  0.00           C  
ATOM   1280  CG  LEU A  80      23.460 -11.678  11.218  1.00  0.00           C  
ATOM   1281  CD1 LEU A  80      23.014 -11.058   9.880  1.00  0.00           C  
ATOM   1282  CD2 LEU A  80      22.297 -12.444  11.876  1.00  0.00           C  
ATOM   1283  H   LEU A  80      26.779 -13.913  10.441  1.00  0.00           H  
ATOM   1284  HA  LEU A  80      25.727 -11.412   9.586  1.00  0.00           H  
ATOM   1285 1HB  LEU A  80      24.402 -13.417  10.362  1.00  0.00           H  
ATOM   1286 2HB  LEU A  80      24.915 -13.037  12.034  1.00  0.00           H  
ATOM   1287  HG  LEU A  80      23.736 -10.844  11.903  1.00  0.00           H  
ATOM   1288 1HD1 LEU A  80      22.690 -11.852   9.175  1.00  0.00           H  
ATOM   1289 2HD1 LEU A  80      23.842 -10.487   9.413  1.00  0.00           H  
ATOM   1290 3HD1 LEU A  80      22.165 -10.362  10.047  1.00  0.00           H  
ATOM   1291 1HD2 LEU A  80      22.602 -12.830  12.872  1.00  0.00           H  
ATOM   1292 2HD2 LEU A  80      21.992 -13.302  11.240  1.00  0.00           H  
ATOM   1293 3HD2 LEU A  80      21.422 -11.776  12.008  1.00  0.00           H  
ATOM   1294  N   ASP A  81      27.207 -11.400  12.533  1.00  0.00           N  
ATOM   1295  CA  ASP A  81      27.626 -10.613  13.670  1.00  0.00           C  
ATOM   1296  C   ASP A  81      28.778  -9.702  13.329  1.00  0.00           C  
ATOM   1297  O   ASP A  81      29.028  -8.730  14.041  1.00  0.00           O  
ATOM   1298  CB  ASP A  81      28.087 -11.513  14.843  1.00  0.00           C  
ATOM   1299  CG  ASP A  81      26.962 -12.476  15.227  1.00  0.00           C  
ATOM   1300  OD1 ASP A  81      25.876 -11.989  15.642  1.00  0.00           O  
ATOM   1301  OD2 ASP A  81      27.176 -13.712  15.104  1.00  0.00           O1-
ATOM   1302  H   ASP A  81      27.473 -12.373  12.484  1.00  0.00           H  
ATOM   1303  HA  ASP A  81      26.778 -10.018  14.011  1.00  0.00           H  
ATOM   1304 1HB  ASP A  81      28.984 -12.098  14.543  1.00  0.00           H  
ATOM   1305 2HB  ASP A  81      28.376 -10.889  15.689  1.00  0.00           H  
ATOM   1306  N   SER A  82      29.493  -9.990  12.211  1.00  0.00           N  
ATOM   1307  CA  SER A  82      30.567  -9.173  11.690  1.00  0.00           C  
ATOM   1308  C   SER A  82      30.037  -7.847  11.206  1.00  0.00           C  
ATOM   1309  O   SER A  82      30.625  -6.800  11.474  1.00  0.00           O  
ATOM   1310  CB  SER A  82      31.304  -9.845  10.506  1.00  0.00           C  
ATOM   1311  OG  SER A  82      31.831 -11.108  10.891  1.00  0.00           O  
ATOM   1312  H   SER A  82      29.240 -10.839  11.725  1.00  0.00           H  
ATOM   1313  HA  SER A  82      31.297  -9.012  12.485  1.00  0.00           H  
ATOM   1314 1HB  SER A  82      30.615 -10.001   9.649  1.00  0.00           H  
ATOM   1315 2HB  SER A  82      32.101  -9.190  10.155  1.00  0.00           H  
ATOM   1316  HG  SER A  82      31.589 -11.226  11.813  1.00  0.00           H  
ATOM   1317  N   PHE A  83      28.878  -7.877  10.504  1.00  0.00           N  
ATOM   1318  CA  PHE A  83      28.312  -6.726   9.839  1.00  0.00           C  
ATOM   1319  C   PHE A  83      27.334  -6.033  10.748  1.00  0.00           C  
ATOM   1320  O   PHE A  83      26.740  -5.029  10.358  1.00  0.00           O  
ATOM   1321  CB  PHE A  83      27.496  -7.120   8.582  1.00  0.00           C  
ATOM   1322  CG  PHE A  83      28.349  -7.840   7.580  1.00  0.00           C  
ATOM   1323  CD1 PHE A  83      28.144  -9.206   7.328  1.00  0.00           C  
ATOM   1324  CD2 PHE A  83      29.353  -7.160   6.872  1.00  0.00           C  
ATOM   1325  CE1 PHE A  83      28.946  -9.886   6.406  1.00  0.00           C  
ATOM   1326  CE2 PHE A  83      30.151  -7.838   5.942  1.00  0.00           C  
ATOM   1327  CZ  PHE A  83      29.945  -9.201   5.705  1.00  0.00           C  
ATOM   1328  H   PHE A  83      28.394  -8.762  10.452  1.00  0.00           H  
ATOM   1329  HA  PHE A  83      29.127  -6.076   9.518  1.00  0.00           H  
ATOM   1330 1HB  PHE A  83      26.664  -7.795   8.875  1.00  0.00           H  
ATOM   1331 2HB  PHE A  83      27.053  -6.228   8.142  1.00  0.00           H  
ATOM   1332  HD1 PHE A  83      27.368  -9.740   7.856  1.00  0.00           H  
ATOM   1333  HD2 PHE A  83      29.514  -6.106   7.046  1.00  0.00           H  
ATOM   1334  HE1 PHE A  83      28.796 -10.941   6.247  1.00  0.00           H  
ATOM   1335  HE2 PHE A  83      30.927  -7.307   5.413  1.00  0.00           H  
ATOM   1336  HZ  PHE A  83      30.559  -9.726   4.989  1.00  0.00           H  
ATOM   1337  N   THR A  84      27.166  -6.537  11.994  1.00  0.00           N  
ATOM   1338  CA  THR A  84      26.326  -5.910  12.980  1.00  0.00           C  
ATOM   1339  C   THR A  84      27.264  -5.290  13.974  1.00  0.00           C  
ATOM   1340  O   THR A  84      27.874  -5.970  14.798  1.00  0.00           O  
ATOM   1341  CB  THR A  84      25.391  -6.880  13.678  1.00  0.00           C  
ATOM   1342  CG2 THR A  84      24.543  -6.150  14.736  1.00  0.00           C  
ATOM   1343  OG1 THR A  84      24.521  -7.484  12.729  1.00  0.00           O  
ATOM   1344  H   THR A  84      27.654  -7.388  12.233  1.00  0.00           H  
ATOM   1345  HA  THR A  84      25.705  -5.165  12.482  1.00  0.00           H  
ATOM   1346  HB  THR A  84      25.967  -7.697  14.166  1.00  0.00           H  
ATOM   1347  HG1 THR A  84      24.011  -6.766  12.345  1.00  0.00           H  
ATOM   1348 1HG2 THR A  84      24.034  -5.274  14.283  1.00  0.00           H  
ATOM   1349 2HG2 THR A  84      25.172  -5.794  15.579  1.00  0.00           H  
ATOM   1350 3HG2 THR A  84      23.773  -6.834  15.146  1.00  0.00           H  
ATOM   1351  N   SER A  85      27.375  -3.950  13.892  1.00  0.00           N  
ATOM   1352  CA  SER A  85      28.083  -3.130  14.835  1.00  0.00           C  
ATOM   1353  C   SER A  85      27.566  -1.750  14.565  1.00  0.00           C  
ATOM   1354  O   SER A  85      26.870  -1.527  13.576  1.00  0.00           O  
ATOM   1355  CB  SER A  85      29.635  -3.171  14.730  1.00  0.00           C  
ATOM   1356  OG  SER A  85      30.106  -2.850  13.427  1.00  0.00           O  
ATOM   1357  H   SER A  85      26.920  -3.512  13.103  1.00  0.00           H  
ATOM   1358  HA  SER A  85      27.839  -3.471  15.842  1.00  0.00           H  
ATOM   1359 1HB  SER A  85      30.089  -2.467  15.459  1.00  0.00           H  
ATOM   1360 2HB  SER A  85      29.990  -4.169  14.984  1.00  0.00           H  
ATOM   1361  HG  SER A  85      29.324  -2.677  12.898  1.00  0.00           H  
ATOM   1362  N   ARG A  86      27.890  -0.775  15.446  1.00  0.00           N  
ATOM   1363  CA  ARG A  86      27.492   0.605  15.278  1.00  0.00           C  
ATOM   1364  C   ARG A  86      28.117   1.201  14.045  1.00  0.00           C  
ATOM   1365  O   ARG A  86      27.443   1.872  13.270  1.00  0.00           O  
ATOM   1366  CB  ARG A  86      27.911   1.488  16.475  1.00  0.00           C  
ATOM   1367  CG  ARG A  86      27.212   1.098  17.786  1.00  0.00           C  
ATOM   1368  CD  ARG A  86      27.649   1.977  18.965  1.00  0.00           C  
ATOM   1369  NE  ARG A  86      26.881   1.557  20.181  1.00  0.00           N  
ATOM   1370  CZ  ARG A  86      27.116   2.085  21.421  1.00  0.00           C  
ATOM   1371  NH1 ARG A  86      26.340   1.691  22.473  1.00  0.00           N1+
ATOM   1372  NH2 ARG A  86      28.109   2.997  21.627  1.00  0.00           N  
ATOM   1373  H   ARG A  86      28.436  -1.035  16.255  1.00  0.00           H  
ATOM   1374  HA  ARG A  86      26.405   0.645  15.201  1.00  0.00           H  
ATOM   1375 1HB  ARG A  86      29.011   1.417  16.624  1.00  0.00           H  
ATOM   1376 2HB  ARG A  86      27.678   2.530  16.258  1.00  0.00           H  
ATOM   1377 1HG  ARG A  86      26.113   1.195  17.638  1.00  0.00           H  
ATOM   1378 2HG  ARG A  86      27.465   0.068  18.041  1.00  0.00           H  
ATOM   1379 1HD  ARG A  86      28.735   1.848  19.162  1.00  0.00           H  
ATOM   1380 2HD  ARG A  86      27.453   3.023  18.731  1.00  0.00           H  
ATOM   1381  HE  ARG A  86      26.142   0.893  20.073  1.00  0.00           H  
ATOM   1382 1HH1 ARG A  86      26.506   2.070  23.383  1.00  0.00           H  
ATOM   1383 2HH1 ARG A  86      25.596   1.038  22.329  1.00  0.00           H  
ATOM   1384 1HH2 ARG A  86      28.682   3.295  20.864  1.00  0.00           H  
ATOM   1385 2HH2 ARG A  86      28.262   3.368  22.543  1.00  0.00           H  
ATOM   1386  N   ARG A  87      29.426   0.935  13.835  1.00  0.00           N  
ATOM   1387  CA  ARG A  87      30.204   1.473  12.747  1.00  0.00           C  
ATOM   1388  C   ARG A  87      29.765   0.959  11.397  1.00  0.00           C  
ATOM   1389  O   ARG A  87      29.689   1.735  10.448  1.00  0.00           O  
ATOM   1390  CB  ARG A  87      31.706   1.169  12.915  1.00  0.00           C  
ATOM   1391  CG  ARG A  87      32.312   1.747  14.202  1.00  0.00           C  
ATOM   1392  CD  ARG A  87      33.816   1.465  14.320  1.00  0.00           C  
ATOM   1393  NE  ARG A  87      34.312   2.084  15.591  1.00  0.00           N  
ATOM   1394  CZ  ARG A  87      35.611   1.991  16.008  1.00  0.00           C  
ATOM   1395  NH1 ARG A  87      35.977   2.588  17.180  1.00  0.00           N1+
ATOM   1396  NH2 ARG A  87      36.544   1.315  15.278  1.00  0.00           N  
ATOM   1397  H   ARG A  87      29.870   0.315  14.497  1.00  0.00           H  
ATOM   1398  HA  ARG A  87      30.078   2.556  12.734  1.00  0.00           H  
ATOM   1399 1HB  ARG A  87      31.861   0.067  12.919  1.00  0.00           H  
ATOM   1400 2HB  ARG A  87      32.257   1.575  12.066  1.00  0.00           H  
ATOM   1401 1HG  ARG A  87      32.141   2.847  14.208  1.00  0.00           H  
ATOM   1402 2HG  ARG A  87      31.831   1.290  15.068  1.00  0.00           H  
ATOM   1403 1HD  ARG A  87      34.006   0.371  14.357  1.00  0.00           H  
ATOM   1404 2HD  ARG A  87      34.333   1.884  13.458  1.00  0.00           H  
ATOM   1405  HE  ARG A  87      33.662   2.589  16.158  1.00  0.00           H  
ATOM   1406 1HH1 ARG A  87      35.298   3.088  17.717  1.00  0.00           H  
ATOM   1407 2HH1 ARG A  87      36.922   2.529  17.499  1.00  0.00           H  
ATOM   1408 1HH2 ARG A  87      36.288   0.884  14.413  1.00  0.00           H  
ATOM   1409 2HH2 ARG A  87      37.487   1.256  15.606  1.00  0.00           H  
ATOM   1410  N   SER A  88      29.468  -0.362  11.282  1.00  0.00           N  
ATOM   1411  CA  SER A  88      29.066  -0.988  10.037  1.00  0.00           C  
ATOM   1412  C   SER A  88      27.712  -0.521   9.570  1.00  0.00           C  
ATOM   1413  O   SER A  88      27.536  -0.229   8.390  1.00  0.00           O  
ATOM   1414  CB  SER A  88      29.001  -2.530  10.129  1.00  0.00           C  
ATOM   1415  OG  SER A  88      30.293  -3.079  10.341  1.00  0.00           O  
ATOM   1416  H   SER A  88      29.535  -0.926  12.117  1.00  0.00           H  
ATOM   1417  HA  SER A  88      29.801  -0.738   9.271  1.00  0.00           H  
ATOM   1418 1HB  SER A  88      28.339  -2.843  10.965  1.00  0.00           H  
ATOM   1419 2HB  SER A  88      28.568  -2.931   9.213  1.00  0.00           H  
ATOM   1420  HG  SER A  88      30.896  -2.332  10.374  1.00  0.00           H  
ATOM   1421  N   LEU A  89      26.723  -0.437  10.493  1.00  0.00           N  
ATOM   1422  CA  LEU A  89      25.361  -0.044  10.195  1.00  0.00           C  
ATOM   1423  C   LEU A  89      25.267   1.409   9.810  1.00  0.00           C  
ATOM   1424  O   LEU A  89      24.511   1.758   8.905  1.00  0.00           O  
ATOM   1425  CB  LEU A  89      24.399  -0.298  11.379  1.00  0.00           C  
ATOM   1426  CG  LEU A  89      24.209  -1.797  11.720  1.00  0.00           C  
ATOM   1427  CD1 LEU A  89      23.568  -1.966  13.108  1.00  0.00           C  
ATOM   1428  CD2 LEU A  89      23.407  -2.561  10.648  1.00  0.00           C  
ATOM   1429  H   LEU A  89      26.972  -0.667  11.444  1.00  0.00           H  
ATOM   1430  HA  LEU A  89      25.008  -0.634   9.350  1.00  0.00           H  
ATOM   1431 1HB  LEU A  89      24.801   0.221  12.277  1.00  0.00           H  
ATOM   1432 2HB  LEU A  89      23.428   0.135  11.137  1.00  0.00           H  
ATOM   1433  HG  LEU A  89      25.218  -2.266  11.772  1.00  0.00           H  
ATOM   1434 1HD1 LEU A  89      22.536  -1.557  13.115  1.00  0.00           H  
ATOM   1435 2HD1 LEU A  89      24.169  -1.432  13.875  1.00  0.00           H  
ATOM   1436 3HD1 LEU A  89      23.531  -3.042  13.379  1.00  0.00           H  
ATOM   1437 1HD2 LEU A  89      23.916  -2.511   9.663  1.00  0.00           H  
ATOM   1438 2HD2 LEU A  89      22.389  -2.127  10.546  1.00  0.00           H  
ATOM   1439 3HD2 LEU A  89      23.308  -3.630  10.935  1.00  0.00           H  
ATOM   1440  N   GLN A  90      26.044   2.286  10.493  1.00  0.00           N  
ATOM   1441  CA  GLN A  90      26.112   3.703  10.212  1.00  0.00           C  
ATOM   1442  C   GLN A  90      26.799   3.981   8.901  1.00  0.00           C  
ATOM   1443  O   GLN A  90      26.434   4.931   8.216  1.00  0.00           O  
ATOM   1444  CB  GLN A  90      26.823   4.516  11.318  1.00  0.00           C  
ATOM   1445  CG  GLN A  90      25.963   4.653  12.588  1.00  0.00           C  
ATOM   1446  CD  GLN A  90      26.737   5.411  13.675  1.00  0.00           C  
ATOM   1447  NE2 GLN A  90      26.091   5.549  14.872  1.00  0.00           N  
ATOM   1448  OE1 GLN A  90      27.871   5.860  13.463  1.00  0.00           O  
ATOM   1449  H   GLN A  90      26.604   1.906  11.243  1.00  0.00           H  
ATOM   1450  HA  GLN A  90      25.096   4.089  10.131  1.00  0.00           H  
ATOM   1451 1HB  GLN A  90      27.792   4.026  11.558  1.00  0.00           H  
ATOM   1452 2HB  GLN A  90      27.039   5.519  10.950  1.00  0.00           H  
ATOM   1453 1HG  GLN A  90      25.033   5.211  12.345  1.00  0.00           H  
ATOM   1454 2HG  GLN A  90      25.712   3.657  12.953  1.00  0.00           H  
ATOM   1455 1HE2 GLN A  90      26.532   6.038  15.625  1.00  0.00           H  
ATOM   1456 2HE2 GLN A  90      25.184   5.147  14.999  1.00  0.00           H  
ATOM   1457  N   ALA A  91      27.810   3.162   8.516  1.00  0.00           N  
ATOM   1458  CA  ALA A  91      28.521   3.294   7.260  1.00  0.00           C  
ATOM   1459  C   ALA A  91      27.614   3.028   6.086  1.00  0.00           C  
ATOM   1460  O   ALA A  91      27.642   3.761   5.100  1.00  0.00           O  
ATOM   1461  CB  ALA A  91      29.721   2.337   7.164  1.00  0.00           C  
ATOM   1462  H   ALA A  91      28.070   2.423   9.153  1.00  0.00           H  
ATOM   1463  HA  ALA A  91      28.899   4.314   7.190  1.00  0.00           H  
ATOM   1464 1HB  ALA A  91      29.393   1.281   7.264  1.00  0.00           H  
ATOM   1465 2HB  ALA A  91      30.446   2.552   7.977  1.00  0.00           H  
ATOM   1466 3HB  ALA A  91      30.250   2.457   6.193  1.00  0.00           H  
ATOM   1467  N   LEU A  92      26.752   1.987   6.201  1.00  0.00           N  
ATOM   1468  CA  LEU A  92      25.725   1.652   5.239  1.00  0.00           C  
ATOM   1469  C   LEU A  92      24.690   2.743   5.160  1.00  0.00           C  
ATOM   1470  O   LEU A  92      24.212   3.056   4.075  1.00  0.00           O  
ATOM   1471  CB  LEU A  92      24.984   0.336   5.585  1.00  0.00           C  
ATOM   1472  CG  LEU A  92      25.853  -0.940   5.501  1.00  0.00           C  
ATOM   1473  CD1 LEU A  92      25.140  -2.133   6.167  1.00  0.00           C  
ATOM   1474  CD2 LEU A  92      26.266  -1.279   4.057  1.00  0.00           C  
ATOM   1475  H   LEU A  92      26.855   1.418   7.029  1.00  0.00           H  
ATOM   1476  HA  LEU A  92      26.194   1.517   4.265  1.00  0.00           H  
ATOM   1477 1HB  LEU A  92      24.590   0.420   6.621  1.00  0.00           H  
ATOM   1478 2HB  LEU A  92      24.141   0.222   4.903  1.00  0.00           H  
ATOM   1479  HG  LEU A  92      26.787  -0.756   6.077  1.00  0.00           H  
ATOM   1480 1HD1 LEU A  92      24.184  -2.352   5.647  1.00  0.00           H  
ATOM   1481 2HD1 LEU A  92      24.919  -1.904   7.231  1.00  0.00           H  
ATOM   1482 3HD1 LEU A  92      25.783  -3.038   6.127  1.00  0.00           H  
ATOM   1483 1HD2 LEU A  92      26.866  -0.456   3.617  1.00  0.00           H  
ATOM   1484 2HD2 LEU A  92      25.367  -1.443   3.427  1.00  0.00           H  
ATOM   1485 3HD2 LEU A  92      26.881  -2.204   4.043  1.00  0.00           H  
ATOM   1486  N   ALA A  93      24.329   3.352   6.315  1.00  0.00           N  
ATOM   1487  CA  ALA A  93      23.354   4.414   6.416  1.00  0.00           C  
ATOM   1488  C   ALA A  93      23.781   5.668   5.697  1.00  0.00           C  
ATOM   1489  O   ALA A  93      22.949   6.341   5.096  1.00  0.00           O  
ATOM   1490  CB  ALA A  93      23.045   4.791   7.873  1.00  0.00           C  
ATOM   1491  H   ALA A  93      24.787   3.024   7.153  1.00  0.00           H  
ATOM   1492  HA  ALA A  93      22.428   4.069   5.956  1.00  0.00           H  
ATOM   1493 1HB  ALA A  93      23.941   5.194   8.387  1.00  0.00           H  
ATOM   1494 2HB  ALA A  93      22.699   3.894   8.429  1.00  0.00           H  
ATOM   1495 3HB  ALA A  93      22.242   5.558   7.916  1.00  0.00           H  
ATOM   1496  N   CYS A  94      25.093   6.012   5.741  1.00  0.00           N  
ATOM   1497  CA  CYS A  94      25.669   7.162   5.072  1.00  0.00           C  
ATOM   1498  C   CYS A  94      25.597   7.019   3.575  1.00  0.00           C  
ATOM   1499  O   CYS A  94      25.385   8.001   2.865  1.00  0.00           O  
ATOM   1500  CB  CYS A  94      27.149   7.411   5.456  1.00  0.00           C  
ATOM   1501  SG  CYS A  94      27.333   7.912   7.196  1.00  0.00           S  
ATOM   1502  H   CYS A  94      25.692   5.408   6.285  1.00  0.00           H  
ATOM   1503  HA  CYS A  94      25.105   8.049   5.361  1.00  0.00           H  
ATOM   1504 1HB  CYS A  94      27.736   6.487   5.263  1.00  0.00           H  
ATOM   1505 2HB  CYS A  94      27.560   8.201   4.827  1.00  0.00           H  
ATOM   1506  HG  CYS A  94      28.657   8.031   7.167  1.00  0.00           H  
ATOM   1507  N   TYR A  95      25.758   5.773   3.072  1.00  0.00           N  
ATOM   1508  CA  TYR A  95      25.787   5.482   1.658  1.00  0.00           C  
ATOM   1509  C   TYR A  95      24.407   5.103   1.186  1.00  0.00           C  
ATOM   1510  O   TYR A  95      24.233   4.787   0.012  1.00  0.00           O  
ATOM   1511  CB  TYR A  95      26.739   4.300   1.325  1.00  0.00           C  
ATOM   1512  CG  TYR A  95      28.174   4.591   1.697  1.00  0.00           C  
ATOM   1513  CD1 TYR A  95      28.956   3.583   2.292  1.00  0.00           C  
ATOM   1514  CD2 TYR A  95      28.770   5.841   1.439  1.00  0.00           C  
ATOM   1515  CE1 TYR A  95      30.284   3.829   2.662  1.00  0.00           C  
ATOM   1516  CE2 TYR A  95      30.097   6.090   1.807  1.00  0.00           C  
ATOM   1517  CZ  TYR A  95      30.852   5.088   2.425  1.00  0.00           C  
ATOM   1518  OH  TYR A  95      32.182   5.355   2.811  1.00  0.00           O  
ATOM   1519  H   TYR A  95      25.862   5.016   3.732  1.00  0.00           H  
ATOM   1520  HA  TYR A  95      26.151   6.364   1.131  1.00  0.00           H  
ATOM   1521 1HB  TYR A  95      26.411   3.393   1.878  1.00  0.00           H  
ATOM   1522 2HB  TYR A  95      26.680   4.074   0.261  1.00  0.00           H  
ATOM   1523  HD1 TYR A  95      28.523   2.612   2.485  1.00  0.00           H  
ATOM   1524  HD2 TYR A  95      28.214   6.630   0.956  1.00  0.00           H  
ATOM   1525  HE1 TYR A  95      30.861   3.047   3.133  1.00  0.00           H  
ATOM   1526  HE2 TYR A  95      30.531   7.061   1.612  1.00  0.00           H  
ATOM   1527  HH  TYR A  95      32.529   4.573   3.248  1.00  0.00           H  
ATOM   1528  N   ALA A  96      23.394   5.167   2.084  1.00  0.00           N  
ATOM   1529  CA  ALA A  96      22.006   4.968   1.752  1.00  0.00           C  
ATOM   1530  C   ALA A  96      21.295   6.291   1.855  1.00  0.00           C  
ATOM   1531  O   ALA A  96      20.150   6.406   1.424  1.00  0.00           O  
ATOM   1532  CB  ALA A  96      21.316   3.993   2.725  1.00  0.00           C  
ATOM   1533  H   ALA A  96      23.647   5.368   3.041  1.00  0.00           H  
ATOM   1534  HA  ALA A  96      21.955   4.541   0.750  1.00  0.00           H  
ATOM   1535 1HB  ALA A  96      21.452   4.326   3.773  1.00  0.00           H  
ATOM   1536 2HB  ALA A  96      21.761   2.981   2.632  1.00  0.00           H  
ATOM   1537 3HB  ALA A  96      20.230   3.911   2.510  1.00  0.00           H  
ATOM   1538  N   GLY A  97      21.970   7.337   2.395  1.00  0.00           N  
ATOM   1539  CA  GLY A  97      21.438   8.677   2.473  1.00  0.00           C  
ATOM   1540  C   GLY A  97      20.485   8.889   3.618  1.00  0.00           C  
ATOM   1541  O   GLY A  97      19.801   9.911   3.656  1.00  0.00           O  
ATOM   1542  H   GLY A  97      22.894   7.153   2.758  1.00  0.00           H  
ATOM   1543 1HA  GLY A  97      22.258   9.389   2.574  1.00  0.00           H  
ATOM   1544 2HA  GLY A  97      20.918   8.916   1.546  1.00  0.00           H  
ATOM   1545  N   ILE A  98      20.396   7.921   4.563  1.00  0.00           N  
ATOM   1546  CA  ILE A  98      19.414   7.928   5.625  1.00  0.00           C  
ATOM   1547  C   ILE A  98      20.084   8.141   6.959  1.00  0.00           C  
ATOM   1548  O   ILE A  98      19.443   8.009   8.002  1.00  0.00           O  
ATOM   1549  CB  ILE A  98      18.614   6.613   5.651  1.00  0.00           C  
ATOM   1550  CG1 ILE A  98      19.545   5.427   5.920  1.00  0.00           C  
ATOM   1551  CG2 ILE A  98      17.865   6.420   4.342  1.00  0.00           C  
ATOM   1552  CD1 ILE A  98      18.826   4.103   6.041  1.00  0.00           C  
ATOM   1553  H   ILE A  98      21.058   7.160   4.510  1.00  0.00           H  
ATOM   1554  HA  ILE A  98      18.719   8.748   5.448  1.00  0.00           H  
ATOM   1555  HB  ILE A  98      17.895   6.641   6.470  1.00  0.00           H  
ATOM   1556 1HG1 ILE A  98      20.274   5.348   5.114  1.00  0.00           H  
ATOM   1557 2HG1 ILE A  98      20.097   5.600   6.844  1.00  0.00           H  
ATOM   1558 1HG2 ILE A  98      17.305   5.485   4.378  1.00  0.00           H  
ATOM   1559 2HG2 ILE A  98      17.175   7.250   4.192  1.00  0.00           H  
ATOM   1560 3HG2 ILE A  98      18.576   6.385   3.517  1.00  0.00           H  
ATOM   1561 1HD1 ILE A  98      19.552   3.311   6.231  1.00  0.00           H  
ATOM   1562 2HD1 ILE A  98      18.115   4.148   6.866  1.00  0.00           H  
ATOM   1563 3HD1 ILE A  98      18.295   3.891   5.115  1.00  0.00           H  
ATOM   1564  N   SER A  99      21.395   8.491   6.965  1.00  0.00           N  
ATOM   1565  CA  SER A  99      22.134   8.824   8.164  1.00  0.00           C  
ATOM   1566  C   SER A  99      21.593  10.093   8.783  1.00  0.00           C  
ATOM   1567  O   SER A  99      21.245  11.037   8.074  1.00  0.00           O  
ATOM   1568  CB  SER A  99      23.649   8.982   7.883  1.00  0.00           C  
ATOM   1569  OG  SER A  99      24.422   9.059   9.075  1.00  0.00           O  
ATOM   1570  H   SER A  99      21.868   8.516   6.073  1.00  0.00           H  
ATOM   1571  HA  SER A  99      22.008   8.014   8.884  1.00  0.00           H  
ATOM   1572 1HB  SER A  99      23.999   8.091   7.323  1.00  0.00           H  
ATOM   1573 2HB  SER A  99      23.813   9.858   7.256  1.00  0.00           H  
ATOM   1574  HG  SER A  99      23.797   8.992   9.801  1.00  0.00           H  
ATOM   1575  N   ALA A 100      21.520  10.121  10.135  1.00  0.00           N  
ATOM   1576  CA  ALA A 100      21.072  11.263  10.895  1.00  0.00           C  
ATOM   1577  C   ALA A 100      22.226  11.768  11.725  1.00  0.00           C  
ATOM   1578  O   ALA A 100      22.073  12.717  12.493  1.00  0.00           O  
ATOM   1579  CB  ALA A 100      19.916  10.890  11.844  1.00  0.00           C  
ATOM   1580  H   ALA A 100      21.800   9.283  10.625  1.00  0.00           H  
ATOM   1581  HA  ALA A 100      20.712  12.016  10.194  1.00  0.00           H  
ATOM   1582 1HB  ALA A 100      20.228  10.095  12.556  1.00  0.00           H  
ATOM   1583 2HB  ALA A 100      19.056  10.509  11.254  1.00  0.00           H  
ATOM   1584 3HB  ALA A 100      19.573  11.775  12.422  1.00  0.00           H  
ATOM   1585  N   SER A 101      23.422  11.145  11.560  1.00  0.00           N  
ATOM   1586  CA  SER A 101      24.669  11.515  12.191  1.00  0.00           C  
ATOM   1587  C   SER A 101      25.113  12.886  11.738  1.00  0.00           C  
ATOM   1588  O   SER A 101      24.838  13.298  10.611  1.00  0.00           O  
ATOM   1589  CB  SER A 101      25.786  10.475  11.906  1.00  0.00           C  
ATOM   1590  OG  SER A 101      26.936  10.666  12.724  1.00  0.00           O  
ATOM   1591  H   SER A 101      23.404  10.354  10.932  1.00  0.00           H  
ATOM   1592  HA  SER A 101      24.512  11.556  13.270  1.00  0.00           H  
ATOM   1593 1HB  SER A 101      25.391   9.458  12.116  1.00  0.00           H  
ATOM   1594 2HB  SER A 101      26.060  10.515  10.853  1.00  0.00           H  
ATOM   1595  HG  SER A 101      26.742  11.423  13.281  1.00  0.00           H  
ATOM   1596  N   GLN A 102      25.818  13.616  12.635  1.00  0.00           N  
ATOM   1597  CA  GLN A 102      26.347  14.932  12.360  1.00  0.00           C  
ATOM   1598  C   GLN A 102      27.773  14.799  11.887  1.00  0.00           C  
ATOM   1599  O   GLN A 102      28.364  15.769  11.415  1.00  0.00           O  
ATOM   1600  CB  GLN A 102      26.370  15.815  13.631  1.00  0.00           C  
ATOM   1601  CG  GLN A 102      24.972  16.046  14.230  1.00  0.00           C  
ATOM   1602  CD  GLN A 102      25.073  16.929  15.482  1.00  0.00           C  
ATOM   1603  NE2 GLN A 102      23.893  17.163  16.132  1.00  0.00           N  
ATOM   1604  OE1 GLN A 102      26.157  17.388  15.863  1.00  0.00           O  
ATOM   1605  H   GLN A 102      25.974  13.203  13.543  1.00  0.00           H  
ATOM   1606  HA  GLN A 102      25.705  15.416  11.624  1.00  0.00           H  
ATOM   1607 1HB  GLN A 102      27.013  15.329  14.399  1.00  0.00           H  
ATOM   1608 2HB  GLN A 102      26.811  16.783  13.394  1.00  0.00           H  
ATOM   1609 1HG  GLN A 102      24.324  16.546  13.479  1.00  0.00           H  
ATOM   1610 2HG  GLN A 102      24.542  15.083  14.504  1.00  0.00           H  
ATOM   1611 1HE2 GLN A 102      23.043  16.769  15.782  1.00  0.00           H  
ATOM   1612 2HE2 GLN A 102      23.881  17.724  16.960  1.00  0.00           H  
ATOM   1613  N   GLY A 103      28.342  13.569  11.970  1.00  0.00           N  
ATOM   1614  CA  GLY A 103      29.644  13.247  11.440  1.00  0.00           C  
ATOM   1615  C   GLY A 103      29.554  12.895   9.982  1.00  0.00           C  
ATOM   1616  O   GLY A 103      30.576  12.819   9.301  1.00  0.00           O  
ATOM   1617  H   GLY A 103      27.808  12.848  12.434  1.00  0.00           H  
ATOM   1618 1HA  GLY A 103      30.313  14.097  11.576  1.00  0.00           H  
ATOM   1619 2HA  GLY A 103      30.067  12.413  11.998  1.00  0.00           H  
ATOM   1620  N   SER A 104      28.315  12.683   9.463  1.00  0.00           N  
ATOM   1621  CA  SER A 104      28.032  12.492   8.058  1.00  0.00           C  
ATOM   1622  C   SER A 104      28.318  13.775   7.312  1.00  0.00           C  
ATOM   1623  O   SER A 104      28.081  14.866   7.830  1.00  0.00           O  
ATOM   1624  CB  SER A 104      26.568  12.039   7.816  1.00  0.00           C  
ATOM   1625  OG  SER A 104      26.345  11.609   6.477  1.00  0.00           O  
ATOM   1626  H   SER A 104      27.553  12.661  10.126  1.00  0.00           H  
ATOM   1627  HA  SER A 104      28.692  11.712   7.675  1.00  0.00           H  
ATOM   1628 1HB  SER A 104      26.348  11.178   8.483  1.00  0.00           H  
ATOM   1629 2HB  SER A 104      25.889  12.849   8.080  1.00  0.00           H  
ATOM   1630  HG  SER A 104      27.186  11.705   6.024  1.00  0.00           H  
ATOM   1631  N   VAL A 105      28.850  13.650   6.074  1.00  0.00           N  
ATOM   1632  CA  VAL A 105      29.238  14.768   5.249  1.00  0.00           C  
ATOM   1633  C   VAL A 105      28.392  14.627   4.005  1.00  0.00           C  
ATOM   1634  O   VAL A 105      28.439  13.557   3.399  1.00  0.00           O  
ATOM   1635  CB  VAL A 105      30.716  14.743   4.865  1.00  0.00           C  
ATOM   1636  CG1 VAL A 105      31.060  15.947   3.960  1.00  0.00           C  
ATOM   1637  CG2 VAL A 105      31.564  14.758   6.156  1.00  0.00           C  
ATOM   1638  H   VAL A 105      28.976  12.712   5.722  1.00  0.00           H  
ATOM   1639  HA  VAL A 105      29.062  15.688   5.808  1.00  0.00           H  
ATOM   1640  HB  VAL A 105      30.952  13.805   4.313  1.00  0.00           H  
ATOM   1641 1HG1 VAL A 105      30.779  16.897   4.460  1.00  0.00           H  
ATOM   1642 2HG1 VAL A 105      30.530  15.883   2.988  1.00  0.00           H  
ATOM   1643 3HG1 VAL A 105      32.152  15.966   3.755  1.00  0.00           H  
ATOM   1644 1HG2 VAL A 105      31.386  13.846   6.762  1.00  0.00           H  
ATOM   1645 2HG2 VAL A 105      31.314  15.649   6.770  1.00  0.00           H  
ATOM   1646 3HG2 VAL A 105      32.643  14.797   5.900  1.00  0.00           H  
ATOM   1647  N   PRO A 106      27.605  15.622   3.577  1.00  0.00           N  
ATOM   1648  CA  PRO A 106      26.877  15.610   2.315  1.00  0.00           C  
ATOM   1649  C   PRO A 106      27.759  15.386   1.111  1.00  0.00           C  
ATOM   1650  O   PRO A 106      28.723  16.130   0.934  1.00  0.00           O  
ATOM   1651  CB  PRO A 106      26.195  16.983   2.249  1.00  0.00           C  
ATOM   1652  CG  PRO A 106      25.971  17.343   3.719  1.00  0.00           C  
ATOM   1653  CD  PRO A 106      27.214  16.768   4.400  1.00  0.00           C  
ATOM   1654  HA  PRO A 106      26.122  14.811   2.341  1.00  0.00           H  
ATOM   1655 1HB  PRO A 106      26.870  17.746   1.802  1.00  0.00           H  
ATOM   1656 2HB  PRO A 106      25.309  16.932   1.598  1.00  0.00           H  
ATOM   1657 1HG  PRO A 106      25.065  16.819   4.095  1.00  0.00           H  
ATOM   1658 2HG  PRO A 106      26.820  17.000   4.328  1.00  0.00           H  
ATOM   1659 1HD  PRO A 106      26.984  16.456   5.442  1.00  0.00           H  
ATOM   1660 2HD  PRO A 106      27.584  15.908   3.823  1.00  0.00           H  
ATOM   1661  N   GLU A 107      27.430  14.369   0.282  1.00  0.00           N  
ATOM   1662  CA  GLU A 107      28.159  14.046  -0.917  1.00  0.00           C  
ATOM   1663  C   GLU A 107      27.113  13.595  -1.906  1.00  0.00           C  
ATOM   1664  O   GLU A 107      26.039  13.170  -1.477  1.00  0.00           O  
ATOM   1665  CB  GLU A 107      29.169  12.880  -0.744  1.00  0.00           C  
ATOM   1666  CG  GLU A 107      30.371  13.230   0.156  1.00  0.00           C  
ATOM   1667  CD  GLU A 107      31.377  12.078   0.227  1.00  0.00           C  
ATOM   1668  OE1 GLU A 107      31.131  11.009  -0.394  1.00  0.00           O  
ATOM   1669  OE2 GLU A 107      32.418  12.263   0.914  1.00  0.00           O1-
ATOM   1670  H   GLU A 107      26.624  13.814   0.532  1.00  0.00           H  
ATOM   1671  HA  GLU A 107      28.733  14.922  -1.219  1.00  0.00           H  
ATOM   1672 1HB  GLU A 107      28.639  11.999  -0.318  1.00  0.00           H  
ATOM   1673 2HB  GLU A 107      29.561  12.590  -1.719  1.00  0.00           H  
ATOM   1674 1HG  GLU A 107      30.881  14.129  -0.253  1.00  0.00           H  
ATOM   1675 2HG  GLU A 107      30.006  13.477   1.152  1.00  0.00           H  
ATOM   1676  N   PRO A 108      27.353  13.656  -3.221  1.00  0.00           N  
ATOM   1677  CA  PRO A 108      26.499  13.067  -4.243  1.00  0.00           C  
ATOM   1678  C   PRO A 108      26.243  11.595  -4.036  1.00  0.00           C  
ATOM   1679  O   PRO A 108      27.202  10.837  -3.895  1.00  0.00           O  
ATOM   1680  CB  PRO A 108      27.241  13.313  -5.563  1.00  0.00           C  
ATOM   1681  CG  PRO A 108      28.036  14.592  -5.296  1.00  0.00           C  
ATOM   1682  CD  PRO A 108      28.429  14.446  -3.824  1.00  0.00           C  
ATOM   1683  HA  PRO A 108      25.530  13.588  -4.250  1.00  0.00           H  
ATOM   1684 1HB  PRO A 108      27.962  12.493  -5.777  1.00  0.00           H  
ATOM   1685 2HB  PRO A 108      26.527  13.325  -6.399  1.00  0.00           H  
ATOM   1686 1HG  PRO A 108      27.370  15.474  -5.415  1.00  0.00           H  
ATOM   1687 2HG  PRO A 108      28.404  14.601  -4.259  1.00  0.00           H  
ATOM   1688 1HD  PRO A 108      28.519  15.444  -3.343  1.00  0.00           H  
ATOM   1689 2HD  PRO A 108      27.674  13.841  -3.301  1.00  0.00           H  
ATOM   1690  N   LEU A 109      24.953  11.189  -4.020  1.00  0.00           N  
ATOM   1691  CA  LEU A 109      24.553   9.813  -3.891  1.00  0.00           C  
ATOM   1692  C   LEU A 109      24.305   9.289  -5.276  1.00  0.00           C  
ATOM   1693  O   LEU A 109      23.965  10.042  -6.187  1.00  0.00           O  
ATOM   1694  CB  LEU A 109      23.254   9.636  -3.070  1.00  0.00           C  
ATOM   1695  CG  LEU A 109      23.380  10.044  -1.582  1.00  0.00           C  
ATOM   1696  CD1 LEU A 109      21.994  10.085  -0.911  1.00  0.00           C  
ATOM   1697  CD2 LEU A 109      24.346   9.137  -0.792  1.00  0.00           C  
ATOM   1698  H   LEU A 109      24.243  11.902  -4.104  1.00  0.00           H  
ATOM   1699  HA  LEU A 109      25.343   9.271  -3.373  1.00  0.00           H  
ATOM   1700 1HB  LEU A 109      22.453  10.255  -3.534  1.00  0.00           H  
ATOM   1701 2HB  LEU A 109      22.951   8.590  -3.120  1.00  0.00           H  
ATOM   1702  HG  LEU A 109      23.787  11.081  -1.547  1.00  0.00           H  
ATOM   1703 1HD1 LEU A 109      21.542   9.071  -0.894  1.00  0.00           H  
ATOM   1704 2HD1 LEU A 109      21.317  10.768  -1.465  1.00  0.00           H  
ATOM   1705 3HD1 LEU A 109      22.086  10.452   0.133  1.00  0.00           H  
ATOM   1706 1HD2 LEU A 109      25.370   9.185  -1.216  1.00  0.00           H  
ATOM   1707 2HD2 LEU A 109      23.997   8.083  -0.821  1.00  0.00           H  
ATOM   1708 3HD2 LEU A 109      24.394   9.462   0.269  1.00  0.00           H  
ATOM   1709  N   ASN A 110      24.482   7.961  -5.443  1.00  0.00           N  
ATOM   1710  CA  ASN A 110      24.252   7.265  -6.680  1.00  0.00           C  
ATOM   1711  C   ASN A 110      23.210   6.244  -6.331  1.00  0.00           C  
ATOM   1712  O   ASN A 110      23.210   5.703  -5.228  1.00  0.00           O  
ATOM   1713  CB  ASN A 110      25.536   6.584  -7.226  1.00  0.00           C  
ATOM   1714  CG  ASN A 110      25.306   5.963  -8.614  1.00  0.00           C  
ATOM   1715  ND2 ASN A 110      25.653   4.649  -8.750  1.00  0.00           N  
ATOM   1716  OD1 ASN A 110      24.829   6.638  -9.536  1.00  0.00           O  
ATOM   1717  H   ASN A 110      24.796   7.440  -4.637  1.00  0.00           H  
ATOM   1718  HA  ASN A 110      23.917   7.987  -7.426  1.00  0.00           H  
ATOM   1719 1HB  ASN A 110      26.331   7.354  -7.327  1.00  0.00           H  
ATOM   1720 2HB  ASN A 110      25.883   5.836  -6.513  1.00  0.00           H  
ATOM   1721 1HD2 ASN A 110      26.037   4.151  -7.971  1.00  0.00           H  
ATOM   1722 2HD2 ASN A 110      25.521   4.182  -9.624  1.00  0.00           H  
ATOM   1723  N   MET A 111      22.273   5.992  -7.274  1.00  0.00           N  
ATOM   1724  CA  MET A 111      21.122   5.139  -7.097  1.00  0.00           C  
ATOM   1725  C   MET A 111      21.498   3.710  -6.805  1.00  0.00           C  
ATOM   1726  O   MET A 111      20.856   3.078  -5.971  1.00  0.00           O  
ATOM   1727  CB  MET A 111      20.197   5.152  -8.335  1.00  0.00           C  
ATOM   1728  CG  MET A 111      19.581   6.540  -8.602  1.00  0.00           C  
ATOM   1729  SD  MET A 111      18.475   6.612 -10.049  1.00  0.00           S  
ATOM   1730  CE  MET A 111      19.754   6.490 -11.335  1.00  0.00           C  
ATOM   1731  H   MET A 111      22.414   6.450  -8.163  1.00  0.00           H  
ATOM   1732  HA  MET A 111      20.548   5.505  -6.246  1.00  0.00           H  
ATOM   1733 1HB  MET A 111      20.777   4.826  -9.225  1.00  0.00           H  
ATOM   1734 2HB  MET A 111      19.384   4.439  -8.190  1.00  0.00           H  
ATOM   1735 1HG  MET A 111      19.012   6.832  -7.692  1.00  0.00           H  
ATOM   1736 2HG  MET A 111      20.377   7.264  -8.775  1.00  0.00           H  
ATOM   1737 1HE  MET A 111      20.274   5.509 -11.296  1.00  0.00           H  
ATOM   1738 2HE  MET A 111      20.517   7.289 -11.215  1.00  0.00           H  
ATOM   1739 3HE  MET A 111      19.307   6.595 -12.346  1.00  0.00           H  
ATOM   1740  N   ASP A 112      22.548   3.174  -7.479  1.00  0.00           N  
ATOM   1741  CA  ASP A 112      23.015   1.810  -7.305  1.00  0.00           C  
ATOM   1742  C   ASP A 112      23.590   1.593  -5.927  1.00  0.00           C  
ATOM   1743  O   ASP A 112      23.333   0.568  -5.300  1.00  0.00           O  
ATOM   1744  CB  ASP A 112      24.128   1.399  -8.310  1.00  0.00           C  
ATOM   1745  CG  ASP A 112      23.665   1.436  -9.771  1.00  0.00           C  
ATOM   1746  OD1 ASP A 112      22.456   1.665 -10.034  1.00  0.00           O  
ATOM   1747  OD2 ASP A 112      24.540   1.218 -10.654  1.00  0.00           O1-
ATOM   1748  H   ASP A 112      23.021   3.776  -8.138  1.00  0.00           H  
ATOM   1749  HA  ASP A 112      22.175   1.134  -7.463  1.00  0.00           H  
ATOM   1750 1HB  ASP A 112      25.001   2.076  -8.198  1.00  0.00           H  
ATOM   1751 2HB  ASP A 112      24.468   0.388  -8.083  1.00  0.00           H  
ATOM   1752  N   VAL A 113      24.389   2.572  -5.434  1.00  0.00           N  
ATOM   1753  CA  VAL A 113      25.054   2.535  -4.149  1.00  0.00           C  
ATOM   1754  C   VAL A 113      24.039   2.567  -3.027  1.00  0.00           C  
ATOM   1755  O   VAL A 113      24.141   1.792  -2.079  1.00  0.00           O  
ATOM   1756  CB  VAL A 113      26.052   3.684  -4.012  1.00  0.00           C  
ATOM   1757  CG1 VAL A 113      26.735   3.684  -2.628  1.00  0.00           C  
ATOM   1758  CG2 VAL A 113      27.106   3.550  -5.132  1.00  0.00           C  
ATOM   1759  H   VAL A 113      24.513   3.378  -6.029  1.00  0.00           H  
ATOM   1760  HA  VAL A 113      25.601   1.595  -4.069  1.00  0.00           H  
ATOM   1761  HB  VAL A 113      25.523   4.655  -4.142  1.00  0.00           H  
ATOM   1762 1HG1 VAL A 113      27.254   2.719  -2.454  1.00  0.00           H  
ATOM   1763 2HG1 VAL A 113      25.998   3.850  -1.817  1.00  0.00           H  
ATOM   1764 3HG1 VAL A 113      27.487   4.500  -2.577  1.00  0.00           H  
ATOM   1765 1HG2 VAL A 113      26.644   3.629  -6.137  1.00  0.00           H  
ATOM   1766 2HG2 VAL A 113      27.625   2.571  -5.054  1.00  0.00           H  
ATOM   1767 3HG2 VAL A 113      27.864   4.357  -5.037  1.00  0.00           H  
ATOM   1768  N   VAL A 114      23.013   3.448  -3.142  1.00  0.00           N  
ATOM   1769  CA  VAL A 114      21.933   3.609  -2.188  1.00  0.00           C  
ATOM   1770  C   VAL A 114      21.091   2.364  -2.113  1.00  0.00           C  
ATOM   1771  O   VAL A 114      20.717   1.939  -1.023  1.00  0.00           O  
ATOM   1772  CB  VAL A 114      21.075   4.833  -2.512  1.00  0.00           C  
ATOM   1773  CG1 VAL A 114      19.752   4.864  -1.713  1.00  0.00           C  
ATOM   1774  CG2 VAL A 114      21.911   6.093  -2.208  1.00  0.00           C  
ATOM   1775  H   VAL A 114      23.028   4.026  -3.970  1.00  0.00           H  
ATOM   1776  HA  VAL A 114      22.365   3.750  -1.197  1.00  0.00           H  
ATOM   1777  HB  VAL A 114      20.823   4.827  -3.597  1.00  0.00           H  
ATOM   1778 1HG1 VAL A 114      19.949   4.746  -0.628  1.00  0.00           H  
ATOM   1779 2HG1 VAL A 114      19.068   4.055  -2.043  1.00  0.00           H  
ATOM   1780 3HG1 VAL A 114      19.234   5.833  -1.875  1.00  0.00           H  
ATOM   1781 1HG2 VAL A 114      22.869   6.090  -2.765  1.00  0.00           H  
ATOM   1782 2HG2 VAL A 114      22.138   6.150  -1.123  1.00  0.00           H  
ATOM   1783 3HG2 VAL A 114      21.341   7.002  -2.493  1.00  0.00           H  
ATOM   1784  N   LEU A 115      20.794   1.746  -3.280  1.00  0.00           N  
ATOM   1785  CA  LEU A 115      19.933   0.595  -3.399  1.00  0.00           C  
ATOM   1786  C   LEU A 115      20.503  -0.606  -2.693  1.00  0.00           C  
ATOM   1787  O   LEU A 115      19.797  -1.260  -1.929  1.00  0.00           O  
ATOM   1788  CB  LEU A 115      19.709   0.244  -4.891  1.00  0.00           C  
ATOM   1789  CG  LEU A 115      18.771  -0.949  -5.180  1.00  0.00           C  
ATOM   1790  CD1 LEU A 115      17.382  -0.763  -4.547  1.00  0.00           C  
ATOM   1791  CD2 LEU A 115      18.655  -1.196  -6.697  1.00  0.00           C  
ATOM   1792  H   LEU A 115      21.215   2.134  -4.112  1.00  0.00           H  
ATOM   1793  HA  LEU A 115      18.971   0.835  -2.948  1.00  0.00           H  
ATOM   1794 1HB  LEU A 115      19.277   1.139  -5.389  1.00  0.00           H  
ATOM   1795 2HB  LEU A 115      20.675   0.023  -5.345  1.00  0.00           H  
ATOM   1796  HG  LEU A 115      19.228  -1.862  -4.736  1.00  0.00           H  
ATOM   1797 1HD1 LEU A 115      16.923   0.177  -4.918  1.00  0.00           H  
ATOM   1798 2HD1 LEU A 115      17.449  -0.715  -3.440  1.00  0.00           H  
ATOM   1799 3HD1 LEU A 115      16.720  -1.612  -4.817  1.00  0.00           H  
ATOM   1800 1HD2 LEU A 115      19.659  -1.376  -7.135  1.00  0.00           H  
ATOM   1801 2HD2 LEU A 115      18.201  -0.315  -7.197  1.00  0.00           H  
ATOM   1802 3HD2 LEU A 115      18.017  -2.083  -6.895  1.00  0.00           H  
ATOM   1803  N   GLU A 116      21.812  -0.887  -2.906  1.00  0.00           N  
ATOM   1804  CA  GLU A 116      22.519  -1.991  -2.301  1.00  0.00           C  
ATOM   1805  C   GLU A 116      22.673  -1.817  -0.816  1.00  0.00           C  
ATOM   1806  O   GLU A 116      22.550  -2.789  -0.079  1.00  0.00           O  
ATOM   1807  CB  GLU A 116      23.919  -2.226  -2.917  1.00  0.00           C  
ATOM   1808  CG  GLU A 116      23.887  -2.768  -4.360  1.00  0.00           C  
ATOM   1809  CD  GLU A 116      23.218  -4.143  -4.398  1.00  0.00           C  
ATOM   1810  OE1 GLU A 116      23.717  -5.069  -3.704  1.00  0.00           O  
ATOM   1811  OE2 GLU A 116      22.197  -4.286  -5.123  1.00  0.00           O1-
ATOM   1812  H   GLU A 116      22.308  -0.270  -3.534  1.00  0.00           H  
ATOM   1813  HA  GLU A 116      21.938  -2.901  -2.457  1.00  0.00           H  
ATOM   1814 1HB  GLU A 116      24.485  -1.268  -2.906  1.00  0.00           H  
ATOM   1815 2HB  GLU A 116      24.469  -2.943  -2.308  1.00  0.00           H  
ATOM   1816 1HG  GLU A 116      23.338  -2.062  -5.017  1.00  0.00           H  
ATOM   1817 2HG  GLU A 116      24.908  -2.836  -4.734  1.00  0.00           H  
ATOM   1818  N   SER A 117      22.934  -0.575  -0.341  1.00  0.00           N  
ATOM   1819  CA  SER A 117      23.085  -0.264   1.066  1.00  0.00           C  
ATOM   1820  C   SER A 117      21.812  -0.483   1.846  1.00  0.00           C  
ATOM   1821  O   SER A 117      21.856  -1.006   2.956  1.00  0.00           O  
ATOM   1822  CB  SER A 117      23.530   1.190   1.313  1.00  0.00           C  
ATOM   1823  OG  SER A 117      24.837   1.412   0.808  1.00  0.00           O  
ATOM   1824  H   SER A 117      23.026   0.166  -1.021  1.00  0.00           H  
ATOM   1825  HA  SER A 117      23.852  -0.917   1.484  1.00  0.00           H  
ATOM   1826 1HB  SER A 117      22.832   1.904   0.826  1.00  0.00           H  
ATOM   1827 2HB  SER A 117      23.504   1.402   2.381  1.00  0.00           H  
ATOM   1828  HG  SER A 117      25.120   0.576   0.430  1.00  0.00           H  
ATOM   1829  N   LEU A 118      20.646  -0.100   1.267  1.00  0.00           N  
ATOM   1830  CA  LEU A 118      19.334  -0.308   1.842  1.00  0.00           C  
ATOM   1831  C   LEU A 118      19.001  -1.773   1.936  1.00  0.00           C  
ATOM   1832  O   LEU A 118      18.420  -2.200   2.928  1.00  0.00           O  
ATOM   1833  CB  LEU A 118      18.206   0.377   1.035  1.00  0.00           C  
ATOM   1834  CG  LEU A 118      18.179   1.918   1.158  1.00  0.00           C  
ATOM   1835  CD1 LEU A 118      17.310   2.533   0.047  1.00  0.00           C  
ATOM   1836  CD2 LEU A 118      17.704   2.383   2.549  1.00  0.00           C  
ATOM   1837  H   LEU A 118      20.723   0.361   0.372  1.00  0.00           H  
ATOM   1838  HA  LEU A 118      19.324   0.119   2.844  1.00  0.00           H  
ATOM   1839 1HB  LEU A 118      18.323   0.103  -0.037  1.00  0.00           H  
ATOM   1840 2HB  LEU A 118      17.247  -0.005   1.385  1.00  0.00           H  
ATOM   1841  HG  LEU A 118      19.217   2.295   1.012  1.00  0.00           H  
ATOM   1842 1HD1 LEU A 118      16.257   2.196   0.152  1.00  0.00           H  
ATOM   1843 2HD1 LEU A 118      17.684   2.221  -0.952  1.00  0.00           H  
ATOM   1844 3HD1 LEU A 118      17.338   3.641   0.104  1.00  0.00           H  
ATOM   1845 1HD2 LEU A 118      18.370   1.993   3.346  1.00  0.00           H  
ATOM   1846 2HD2 LEU A 118      16.671   2.026   2.743  1.00  0.00           H  
ATOM   1847 3HD2 LEU A 118      17.710   3.493   2.604  1.00  0.00           H  
ATOM   1848  N   LYS A 119      19.373  -2.572   0.906  1.00  0.00           N  
ATOM   1849  CA  LYS A 119      19.183  -4.007   0.852  1.00  0.00           C  
ATOM   1850  C   LYS A 119      19.975  -4.724   1.918  1.00  0.00           C  
ATOM   1851  O   LYS A 119      19.475  -5.678   2.511  1.00  0.00           O  
ATOM   1852  CB  LYS A 119      19.593  -4.592  -0.517  1.00  0.00           C  
ATOM   1853  CG  LYS A 119      18.588  -4.298  -1.641  1.00  0.00           C  
ATOM   1854  CD  LYS A 119      19.210  -4.482  -3.033  1.00  0.00           C  
ATOM   1855  CE  LYS A 119      18.174  -4.593  -4.155  1.00  0.00           C  
ATOM   1856  NZ  LYS A 119      18.836  -4.701  -5.474  1.00  0.00           N1+
ATOM   1857  H   LYS A 119      19.815  -2.105   0.127  1.00  0.00           H  
ATOM   1858  HA  LYS A 119      18.125  -4.222   1.006  1.00  0.00           H  
ATOM   1859 1HB  LYS A 119      20.584  -4.179  -0.803  1.00  0.00           H  
ATOM   1860 2HB  LYS A 119      19.695  -5.674  -0.434  1.00  0.00           H  
ATOM   1861 1HG  LYS A 119      17.722  -4.987  -1.523  1.00  0.00           H  
ATOM   1862 2HG  LYS A 119      18.239  -3.269  -1.557  1.00  0.00           H  
ATOM   1863 1HD  LYS A 119      19.889  -3.625  -3.232  1.00  0.00           H  
ATOM   1864 2HD  LYS A 119      19.789  -5.405  -3.054  1.00  0.00           H  
ATOM   1865 1HE  LYS A 119      17.544  -5.496  -4.016  1.00  0.00           H  
ATOM   1866 2HE  LYS A 119      17.517  -3.723  -4.131  1.00  0.00           H  
ATOM   1867 1HZ  LYS A 119      19.486  -5.512  -5.474  1.00  0.00           H  
ATOM   1868 2HZ  LYS A 119      19.373  -3.829  -5.661  1.00  0.00           H  
ATOM   1869 3HZ  LYS A 119      18.118  -4.830  -6.214  1.00  0.00           H  
ATOM   1870  N   CYS A 120      21.228  -4.271   2.192  1.00  0.00           N  
ATOM   1871  CA  CYS A 120      22.084  -4.816   3.229  1.00  0.00           C  
ATOM   1872  C   CYS A 120      21.480  -4.591   4.588  1.00  0.00           C  
ATOM   1873  O   CYS A 120      21.457  -5.501   5.410  1.00  0.00           O  
ATOM   1874  CB  CYS A 120      23.498  -4.179   3.265  1.00  0.00           C  
ATOM   1875  SG  CYS A 120      24.486  -4.555   1.790  1.00  0.00           S  
ATOM   1876  H   CYS A 120      21.566  -3.506   1.627  1.00  0.00           H  
ATOM   1877  HA  CYS A 120      22.217  -5.882   3.043  1.00  0.00           H  
ATOM   1878 1HB  CYS A 120      23.403  -3.078   3.377  1.00  0.00           H  
ATOM   1879 2HB  CYS A 120      24.043  -4.552   4.132  1.00  0.00           H  
ATOM   1880  HG  CYS A 120      25.565  -3.877   2.169  1.00  0.00           H  
ATOM   1881  N   LEU A 121      20.953  -3.367   4.830  1.00  0.00           N  
ATOM   1882  CA  LEU A 121      20.303  -2.968   6.057  1.00  0.00           C  
ATOM   1883  C   LEU A 121      19.026  -3.725   6.301  1.00  0.00           C  
ATOM   1884  O   LEU A 121      18.735  -4.063   7.443  1.00  0.00           O  
ATOM   1885  CB  LEU A 121      19.989  -1.455   6.093  1.00  0.00           C  
ATOM   1886  CG  LEU A 121      21.244  -0.566   6.253  1.00  0.00           C  
ATOM   1887  CD1 LEU A 121      20.931   0.898   5.893  1.00  0.00           C  
ATOM   1888  CD2 LEU A 121      21.851  -0.670   7.667  1.00  0.00           C  
ATOM   1889  H   LEU A 121      21.034  -2.699   4.077  1.00  0.00           H  
ATOM   1890  HA  LEU A 121      20.971  -3.187   6.889  1.00  0.00           H  
ATOM   1891 1HB  LEU A 121      19.469  -1.179   5.150  1.00  0.00           H  
ATOM   1892 2HB  LEU A 121      19.314  -1.260   6.927  1.00  0.00           H  
ATOM   1893  HG  LEU A 121      22.013  -0.922   5.530  1.00  0.00           H  
ATOM   1894 1HD1 LEU A 121      20.180   1.306   6.601  1.00  0.00           H  
ATOM   1895 2HD1 LEU A 121      20.526   0.966   4.861  1.00  0.00           H  
ATOM   1896 3HD1 LEU A 121      21.852   1.515   5.954  1.00  0.00           H  
ATOM   1897 1HD2 LEU A 121      22.179  -1.707   7.884  1.00  0.00           H  
ATOM   1898 2HD2 LEU A 121      21.103  -0.366   8.429  1.00  0.00           H  
ATOM   1899 3HD2 LEU A 121      22.733  -0.001   7.757  1.00  0.00           H  
ATOM   1900  N   CYS A 122      18.231  -4.021   5.242  1.00  0.00           N  
ATOM   1901  CA  CYS A 122      17.002  -4.782   5.353  1.00  0.00           C  
ATOM   1902  C   CYS A 122      17.272  -6.191   5.812  1.00  0.00           C  
ATOM   1903  O   CYS A 122      16.537  -6.723   6.638  1.00  0.00           O  
ATOM   1904  CB  CYS A 122      16.190  -4.852   4.034  1.00  0.00           C  
ATOM   1905  SG  CYS A 122      15.460  -3.248   3.585  1.00  0.00           S  
ATOM   1906  H   CYS A 122      18.523  -3.687   4.334  1.00  0.00           H  
ATOM   1907  HA  CYS A 122      16.364  -4.303   6.096  1.00  0.00           H  
ATOM   1908 1HB  CYS A 122      16.852  -5.212   3.217  1.00  0.00           H  
ATOM   1909 2HB  CYS A 122      15.379  -5.572   4.144  1.00  0.00           H  
ATOM   1910  HG  CYS A 122      14.874  -3.670   2.469  1.00  0.00           H  
ATOM   1911  N   ASN A 123      18.348  -6.826   5.296  1.00  0.00           N  
ATOM   1912  CA  ASN A 123      18.728  -8.167   5.680  1.00  0.00           C  
ATOM   1913  C   ASN A 123      19.213  -8.225   7.112  1.00  0.00           C  
ATOM   1914  O   ASN A 123      18.827  -9.129   7.849  1.00  0.00           O  
ATOM   1915  CB  ASN A 123      19.844  -8.742   4.773  1.00  0.00           C  
ATOM   1916  CG  ASN A 123      19.356  -8.919   3.325  1.00  0.00           C  
ATOM   1917  ND2 ASN A 123      20.344  -9.102   2.396  1.00  0.00           N  
ATOM   1918  OD1 ASN A 123      18.154  -8.910   3.035  1.00  0.00           O  
ATOM   1919  H   ASN A 123      18.905  -6.333   4.612  1.00  0.00           H  
ATOM   1920  HA  ASN A 123      17.855  -8.815   5.586  1.00  0.00           H  
ATOM   1921 1HB  ASN A 123      20.717  -8.055   4.785  1.00  0.00           H  
ATOM   1922 2HB  ASN A 123      20.175  -9.702   5.168  1.00  0.00           H  
ATOM   1923 1HD2 ASN A 123      20.108  -9.222   1.432  1.00  0.00           H  
ATOM   1924 2HD2 ASN A 123      21.302  -9.112   2.682  1.00  0.00           H  
ATOM   1925  N   LEU A 124      20.063  -7.254   7.537  1.00  0.00           N  
ATOM   1926  CA  LEU A 124      20.682  -7.229   8.848  1.00  0.00           C  
ATOM   1927  C   LEU A 124      19.699  -6.987   9.960  1.00  0.00           C  
ATOM   1928  O   LEU A 124      19.727  -7.689  10.967  1.00  0.00           O  
ATOM   1929  CB  LEU A 124      21.769  -6.127   8.958  1.00  0.00           C  
ATOM   1930  CG  LEU A 124      23.040  -6.414   8.127  1.00  0.00           C  
ATOM   1931  CD1 LEU A 124      23.919  -5.158   7.978  1.00  0.00           C  
ATOM   1932  CD2 LEU A 124      23.852  -7.588   8.700  1.00  0.00           C  
ATOM   1933  H   LEU A 124      20.264  -6.511   6.884  1.00  0.00           H  
ATOM   1934  HA  LEU A 124      21.162  -8.191   9.022  1.00  0.00           H  
ATOM   1935 1HB  LEU A 124      21.329  -5.163   8.617  1.00  0.00           H  
ATOM   1936 2HB  LEU A 124      22.055  -6.024  10.005  1.00  0.00           H  
ATOM   1937  HG  LEU A 124      22.718  -6.710   7.104  1.00  0.00           H  
ATOM   1938 1HD1 LEU A 124      24.303  -4.838   8.969  1.00  0.00           H  
ATOM   1939 2HD1 LEU A 124      23.331  -4.325   7.536  1.00  0.00           H  
ATOM   1940 3HD1 LEU A 124      24.785  -5.370   7.316  1.00  0.00           H  
ATOM   1941 1HD2 LEU A 124      23.227  -8.500   8.761  1.00  0.00           H  
ATOM   1942 2HD2 LEU A 124      24.234  -7.344   9.714  1.00  0.00           H  
ATOM   1943 3HD2 LEU A 124      24.712  -7.809   8.034  1.00  0.00           H  
ATOM   1944  N   VAL A 125      18.798  -5.991   9.792  1.00  0.00           N  
ATOM   1945  CA  VAL A 125      17.830  -5.560  10.781  1.00  0.00           C  
ATOM   1946  C   VAL A 125      16.802  -6.642  11.023  1.00  0.00           C  
ATOM   1947  O   VAL A 125      16.386  -6.863  12.160  1.00  0.00           O  
ATOM   1948  CB  VAL A 125      17.201  -4.224  10.391  1.00  0.00           C  
ATOM   1949  CG1 VAL A 125      16.023  -3.842  11.307  1.00  0.00           C  
ATOM   1950  CG2 VAL A 125      18.301  -3.141  10.476  1.00  0.00           C  
ATOM   1951  H   VAL A 125      18.825  -5.528   8.895  1.00  0.00           H  
ATOM   1952  HA  VAL A 125      18.343  -5.432  11.735  1.00  0.00           H  
ATOM   1953  HB  VAL A 125      16.827  -4.281   9.344  1.00  0.00           H  
ATOM   1954 1HG1 VAL A 125      16.356  -3.828  12.366  1.00  0.00           H  
ATOM   1955 2HG1 VAL A 125      15.179  -4.554  11.202  1.00  0.00           H  
ATOM   1956 3HG1 VAL A 125      15.650  -2.830  11.040  1.00  0.00           H  
ATOM   1957 1HG2 VAL A 125      19.160  -3.377   9.817  1.00  0.00           H  
ATOM   1958 2HG2 VAL A 125      18.673  -3.056  11.519  1.00  0.00           H  
ATOM   1959 3HG2 VAL A 125      17.887  -2.156  10.172  1.00  0.00           H  
ATOM   1960  N   LEU A 126      16.400  -7.362   9.946  1.00  0.00           N  
ATOM   1961  CA  LEU A 126      15.461  -8.461   9.990  1.00  0.00           C  
ATOM   1962  C   LEU A 126      15.963  -9.621  10.819  1.00  0.00           C  
ATOM   1963  O   LEU A 126      15.211 -10.168  11.625  1.00  0.00           O  
ATOM   1964  CB  LEU A 126      15.174  -8.974   8.553  1.00  0.00           C  
ATOM   1965  CG  LEU A 126      14.302 -10.249   8.400  1.00  0.00           C  
ATOM   1966  CD1 LEU A 126      12.901 -10.128   9.030  1.00  0.00           C  
ATOM   1967  CD2 LEU A 126      14.198 -10.647   6.914  1.00  0.00           C  
ATOM   1968  H   LEU A 126      16.800  -7.092   9.059  1.00  0.00           H  
ATOM   1969  HA  LEU A 126      14.530  -8.103  10.428  1.00  0.00           H  
ATOM   1970 1HB  LEU A 126      14.685  -8.152   7.987  1.00  0.00           H  
ATOM   1971 2HB  LEU A 126      16.123  -9.211   8.072  1.00  0.00           H  
ATOM   1972  HG  LEU A 126      14.827 -11.085   8.918  1.00  0.00           H  
ATOM   1973 1HD1 LEU A 126      12.302  -9.365   8.494  1.00  0.00           H  
ATOM   1974 2HD1 LEU A 126      12.966  -9.847  10.101  1.00  0.00           H  
ATOM   1975 3HD1 LEU A 126      12.368 -11.100   8.957  1.00  0.00           H  
ATOM   1976 1HD2 LEU A 126      15.211 -10.788   6.482  1.00  0.00           H  
ATOM   1977 2HD2 LEU A 126      13.675  -9.853   6.340  1.00  0.00           H  
ATOM   1978 3HD2 LEU A 126      13.632 -11.596   6.807  1.00  0.00           H  
ATOM   1979  N   SER A 127      17.244 -10.023  10.640  1.00  0.00           N  
ATOM   1980  CA  SER A 127      17.717 -11.300  11.132  1.00  0.00           C  
ATOM   1981  C   SER A 127      18.542 -11.161  12.386  1.00  0.00           C  
ATOM   1982  O   SER A 127      18.918 -12.172  12.977  1.00  0.00           O  
ATOM   1983  CB  SER A 127      18.549 -12.051  10.057  1.00  0.00           C  
ATOM   1984  OG  SER A 127      19.674 -11.298   9.615  1.00  0.00           O  
ATOM   1985  H   SER A 127      17.886  -9.416  10.151  1.00  0.00           H  
ATOM   1986  HA  SER A 127      16.852 -11.916  11.384  1.00  0.00           H  
ATOM   1987 1HB  SER A 127      18.905 -13.026  10.452  1.00  0.00           H  
ATOM   1988 2HB  SER A 127      17.919 -12.268   9.195  1.00  0.00           H  
ATOM   1989  HG  SER A 127      19.650 -10.473  10.106  1.00  0.00           H  
ATOM   1990  N   SER A 128      18.823  -9.915  12.833  1.00  0.00           N  
ATOM   1991  CA  SER A 128      19.627  -9.674  14.006  1.00  0.00           C  
ATOM   1992  C   SER A 128      18.854  -8.680  14.843  1.00  0.00           C  
ATOM   1993  O   SER A 128      18.607  -7.572  14.367  1.00  0.00           O  
ATOM   1994  CB  SER A 128      21.024  -9.097  13.652  1.00  0.00           C  
ATOM   1995  OG  SER A 128      21.887  -9.045  14.781  1.00  0.00           O  
ATOM   1996  H   SER A 128      18.452  -9.128  12.321  1.00  0.00           H  
ATOM   1997  HA  SER A 128      19.779 -10.623  14.522  1.00  0.00           H  
ATOM   1998 1HB  SER A 128      21.503  -9.751  12.894  1.00  0.00           H  
ATOM   1999 2HB  SER A 128      20.908  -8.108  13.211  1.00  0.00           H  
ATOM   2000  HG  SER A 128      21.379  -9.392  15.518  1.00  0.00           H  
ATOM   2001  N   PRO A 129      18.466  -8.996  16.084  1.00  0.00           N  
ATOM   2002  CA  PRO A 129      17.848  -8.036  16.990  1.00  0.00           C  
ATOM   2003  C   PRO A 129      18.865  -7.070  17.544  1.00  0.00           C  
ATOM   2004  O   PRO A 129      18.467  -6.064  18.128  1.00  0.00           O  
ATOM   2005  CB  PRO A 129      17.278  -8.888  18.135  1.00  0.00           C  
ATOM   2006  CG  PRO A 129      17.037 -10.256  17.495  1.00  0.00           C  
ATOM   2007  CD  PRO A 129      18.202 -10.372  16.514  1.00  0.00           C  
ATOM   2008  HA  PRO A 129      17.035  -7.514  16.464  1.00  0.00           H  
ATOM   2009 1HB  PRO A 129      18.021  -9.017  18.954  1.00  0.00           H  
ATOM   2010 2HB  PRO A 129      16.409  -8.383  18.583  1.00  0.00           H  
ATOM   2011 1HG  PRO A 129      16.078 -10.237  16.931  1.00  0.00           H  
ATOM   2012 2HG  PRO A 129      17.834 -10.483  16.772  1.00  0.00           H  
ATOM   2013 1HD  PRO A 129      17.927 -11.029  15.660  1.00  0.00           H  
ATOM   2014 2HD  PRO A 129      18.476  -9.371  16.150  1.00  0.00           H  
ATOM   2015  N   VAL A 130      20.177  -7.381  17.404  1.00  0.00           N  
ATOM   2016  CA  VAL A 130      21.270  -6.518  17.787  1.00  0.00           C  
ATOM   2017  C   VAL A 130      21.362  -5.381  16.798  1.00  0.00           C  
ATOM   2018  O   VAL A 130      21.581  -4.236  17.184  1.00  0.00           O  
ATOM   2019  CB  VAL A 130      22.597  -7.263  17.884  1.00  0.00           C  
ATOM   2020  CG1 VAL A 130      23.712  -6.319  18.390  1.00  0.00           C  
ATOM   2021  CG2 VAL A 130      22.422  -8.472  18.829  1.00  0.00           C  
ATOM   2022  H   VAL A 130      20.381  -8.285  17.001  1.00  0.00           H  
ATOM   2023  HA  VAL A 130      21.053  -6.100  18.771  1.00  0.00           H  
ATOM   2024  HB  VAL A 130      22.888  -7.656  16.886  1.00  0.00           H  
ATOM   2025 1HG1 VAL A 130      23.425  -5.873  19.365  1.00  0.00           H  
ATOM   2026 2HG1 VAL A 130      23.907  -5.501  17.667  1.00  0.00           H  
ATOM   2027 3HG1 VAL A 130      24.656  -6.888  18.527  1.00  0.00           H  
ATOM   2028 1HG2 VAL A 130      21.709  -9.211  18.409  1.00  0.00           H  
ATOM   2029 2HG2 VAL A 130      22.052  -8.137  19.820  1.00  0.00           H  
ATOM   2030 3HG2 VAL A 130      23.398  -8.982  18.972  1.00  0.00           H  
ATOM   2031  N   ALA A 131      21.161  -5.675  15.488  1.00  0.00           N  
ATOM   2032  CA  ALA A 131      21.151  -4.693  14.426  1.00  0.00           C  
ATOM   2033  C   ALA A 131      19.988  -3.750  14.552  1.00  0.00           C  
ATOM   2034  O   ALA A 131      20.125  -2.563  14.274  1.00  0.00           O  
ATOM   2035  CB  ALA A 131      21.103  -5.324  13.025  1.00  0.00           C  
ATOM   2036  H   ALA A 131      21.011  -6.647  15.260  1.00  0.00           H  
ATOM   2037  HA  ALA A 131      22.070  -4.111  14.494  1.00  0.00           H  
ATOM   2038 1HB  ALA A 131      20.183  -5.932  12.902  1.00  0.00           H  
ATOM   2039 2HB  ALA A 131      21.981  -5.989  12.879  1.00  0.00           H  
ATOM   2040 3HB  ALA A 131      21.126  -4.546  12.233  1.00  0.00           H  
ATOM   2041  N   GLN A 132      18.821  -4.273  14.997  1.00  0.00           N  
ATOM   2042  CA  GLN A 132      17.617  -3.524  15.276  1.00  0.00           C  
ATOM   2043  C   GLN A 132      17.831  -2.534  16.399  1.00  0.00           C  
ATOM   2044  O   GLN A 132      17.370  -1.396  16.325  1.00  0.00           O  
ATOM   2045  CB  GLN A 132      16.467  -4.491  15.655  1.00  0.00           C  
ATOM   2046  CG  GLN A 132      15.146  -3.842  16.103  1.00  0.00           C  
ATOM   2047  CD  GLN A 132      14.585  -2.931  15.008  1.00  0.00           C  
ATOM   2048  NE2 GLN A 132      14.096  -3.569  13.905  1.00  0.00           N  
ATOM   2049  OE1 GLN A 132      14.572  -1.702  15.147  1.00  0.00           O  
ATOM   2050  H   GLN A 132      18.822  -5.273  15.137  1.00  0.00           H  
ATOM   2051  HA  GLN A 132      17.335  -2.976  14.377  1.00  0.00           H  
ATOM   2052 1HB  GLN A 132      16.271  -5.156  14.784  1.00  0.00           H  
ATOM   2053 2HB  GLN A 132      16.777  -5.114  16.494  1.00  0.00           H  
ATOM   2054 1HG  GLN A 132      14.404  -4.635  16.338  1.00  0.00           H  
ATOM   2055 2HG  GLN A 132      15.333  -3.238  16.991  1.00  0.00           H  
ATOM   2056 1HE2 GLN A 132      14.147  -4.566  13.839  1.00  0.00           H  
ATOM   2057 2HE2 GLN A 132      13.682  -3.040  13.164  1.00  0.00           H  
ATOM   2058  N   ALA A 133      18.560  -2.955  17.461  1.00  0.00           N  
ATOM   2059  CA  ALA A 133      18.864  -2.152  18.624  1.00  0.00           C  
ATOM   2060  C   ALA A 133      19.755  -0.979  18.299  1.00  0.00           C  
ATOM   2061  O   ALA A 133      19.599   0.096  18.875  1.00  0.00           O  
ATOM   2062  CB  ALA A 133      19.546  -2.977  19.733  1.00  0.00           C  
ATOM   2063  H   ALA A 133      18.906  -3.903  17.414  1.00  0.00           H  
ATOM   2064  HA  ALA A 133      17.927  -1.761  19.020  1.00  0.00           H  
ATOM   2065 1HB  ALA A 133      20.525  -3.372  19.391  1.00  0.00           H  
ATOM   2066 2HB  ALA A 133      18.902  -3.839  20.010  1.00  0.00           H  
ATOM   2067 3HB  ALA A 133      19.708  -2.359  20.642  1.00  0.00           H  
ATOM   2068  N   LEU A 134      20.712  -1.171  17.360  1.00  0.00           N  
ATOM   2069  CA  LEU A 134      21.716  -0.185  17.036  1.00  0.00           C  
ATOM   2070  C   LEU A 134      21.300   0.609  15.821  1.00  0.00           C  
ATOM   2071  O   LEU A 134      22.020   1.516  15.409  1.00  0.00           O  
ATOM   2072  CB  LEU A 134      23.082  -0.844  16.719  1.00  0.00           C  
ATOM   2073  CG  LEU A 134      23.684  -1.689  17.869  1.00  0.00           C  
ATOM   2074  CD1 LEU A 134      24.943  -2.437  17.387  1.00  0.00           C  
ATOM   2075  CD2 LEU A 134      23.977  -0.869  19.140  1.00  0.00           C  
ATOM   2076  H   LEU A 134      20.712  -2.053  16.868  1.00  0.00           H  
ATOM   2077  HA  LEU A 134      21.848   0.470  17.897  1.00  0.00           H  
ATOM   2078 1HB  LEU A 134      22.951  -1.516  15.842  1.00  0.00           H  
ATOM   2079 2HB  LEU A 134      23.792  -0.061  16.451  1.00  0.00           H  
ATOM   2080  HG  LEU A 134      22.937  -2.463  18.154  1.00  0.00           H  
ATOM   2081 1HD1 LEU A 134      25.736  -1.711  17.111  1.00  0.00           H  
ATOM   2082 2HD1 LEU A 134      24.706  -3.060  16.499  1.00  0.00           H  
ATOM   2083 3HD1 LEU A 134      25.330  -3.098  18.191  1.00  0.00           H  
ATOM   2084 1HD2 LEU A 134      23.045  -0.421  19.545  1.00  0.00           H  
ATOM   2085 2HD2 LEU A 134      24.696  -0.055  18.915  1.00  0.00           H  
ATOM   2086 3HD2 LEU A 134      24.417  -1.522  19.923  1.00  0.00           H  
ATOM   2087  N   ALA A 135      20.107   0.315  15.245  1.00  0.00           N  
ATOM   2088  CA  ALA A 135      19.533   1.075  14.158  1.00  0.00           C  
ATOM   2089  C   ALA A 135      18.462   1.965  14.728  1.00  0.00           C  
ATOM   2090  O   ALA A 135      18.088   2.963  14.116  1.00  0.00           O  
ATOM   2091  CB  ALA A 135      18.867   0.167  13.105  1.00  0.00           C  
ATOM   2092  H   ALA A 135      19.604  -0.482  15.607  1.00  0.00           H  
ATOM   2093  HA  ALA A 135      20.336   1.627  13.670  1.00  0.00           H  
ATOM   2094 1HB  ALA A 135      18.094  -0.480  13.573  1.00  0.00           H  
ATOM   2095 2HB  ALA A 135      19.630  -0.488  12.634  1.00  0.00           H  
ATOM   2096 3HB  ALA A 135      18.389   0.770  12.305  1.00  0.00           H  
ATOM   2097  N   ALA A 136      17.984   1.639  15.956  1.00  0.00           N  
ATOM   2098  CA  ALA A 136      17.129   2.482  16.758  1.00  0.00           C  
ATOM   2099  C   ALA A 136      17.946   3.612  17.324  1.00  0.00           C  
ATOM   2100  O   ALA A 136      17.489   4.753  17.384  1.00  0.00           O  
ATOM   2101  CB  ALA A 136      16.483   1.709  17.924  1.00  0.00           C  
ATOM   2102  H   ALA A 136      18.260   0.736  16.314  1.00  0.00           H  
ATOM   2103  HA  ALA A 136      16.331   2.860  16.119  1.00  0.00           H  
ATOM   2104 1HB  ALA A 136      17.254   1.287  18.601  1.00  0.00           H  
ATOM   2105 2HB  ALA A 136      15.875   0.868  17.527  1.00  0.00           H  
ATOM   2106 3HB  ALA A 136      15.814   2.372  18.513  1.00  0.00           H  
ATOM   2107  N   GLU A 137      19.201   3.292  17.736  1.00  0.00           N  
ATOM   2108  CA  GLU A 137      20.189   4.220  18.239  1.00  0.00           C  
ATOM   2109  C   GLU A 137      20.619   5.185  17.163  1.00  0.00           C  
ATOM   2110  O   GLU A 137      20.744   6.384  17.409  1.00  0.00           O  
ATOM   2111  CB  GLU A 137      21.447   3.471  18.749  1.00  0.00           C  
ATOM   2112  CG  GLU A 137      22.491   4.377  19.436  1.00  0.00           C  
ATOM   2113  CD  GLU A 137      23.720   3.586  19.895  1.00  0.00           C  
ATOM   2114  OE1 GLU A 137      23.782   2.354  19.637  1.00  0.00           O  
ATOM   2115  OE2 GLU A 137      24.622   4.219  20.508  1.00  0.00           O1-
ATOM   2116  H   GLU A 137      19.434   2.311  17.673  1.00  0.00           H  
ATOM   2117  HA  GLU A 137      19.754   4.770  19.074  1.00  0.00           H  
ATOM   2118 1HB  GLU A 137      21.111   2.704  19.483  1.00  0.00           H  
ATOM   2119 2HB  GLU A 137      21.929   2.960  17.916  1.00  0.00           H  
ATOM   2120 1HG  GLU A 137      22.830   5.168  18.734  1.00  0.00           H  
ATOM   2121 2HG  GLU A 137      22.023   4.873  20.285  1.00  0.00           H  
ATOM   2122  N   ALA A 138      20.836   4.661  15.930  1.00  0.00           N  
ATOM   2123  CA  ALA A 138      21.289   5.410  14.780  1.00  0.00           C  
ATOM   2124  C   ALA A 138      20.266   6.418  14.321  1.00  0.00           C  
ATOM   2125  O   ALA A 138      20.631   7.494  13.850  1.00  0.00           O  
ATOM   2126  CB  ALA A 138      21.655   4.493  13.600  1.00  0.00           C  
ATOM   2127  H   ALA A 138      20.661   3.671  15.834  1.00  0.00           H  
ATOM   2128  HA  ALA A 138      22.183   5.964  15.067  1.00  0.00           H  
ATOM   2129 1HB  ALA A 138      20.773   3.907  13.268  1.00  0.00           H  
ATOM   2130 2HB  ALA A 138      22.449   3.781  13.909  1.00  0.00           H  
ATOM   2131 3HB  ALA A 138      22.039   5.085  12.743  1.00  0.00           H  
ATOM   2132  N   GLY A 139      18.957   6.095  14.471  1.00  0.00           N  
ATOM   2133  CA  GLY A 139      17.881   7.008  14.163  1.00  0.00           C  
ATOM   2134  C   GLY A 139      17.625   7.054  12.689  1.00  0.00           C  
ATOM   2135  O   GLY A 139      17.447   8.128  12.116  1.00  0.00           O  
ATOM   2136  H   GLY A 139      18.735   5.171  14.814  1.00  0.00           H  
ATOM   2137 1HA  GLY A 139      16.977   6.695  14.686  1.00  0.00           H  
ATOM   2138 2HA  GLY A 139      18.134   8.004  14.526  1.00  0.00           H  
ATOM   2139  N   LEU A 140      17.622   5.866  12.039  1.00  0.00           N  
ATOM   2140  CA  LEU A 140      17.465   5.739  10.609  1.00  0.00           C  
ATOM   2141  C   LEU A 140      16.036   5.966  10.195  1.00  0.00           C  
ATOM   2142  O   LEU A 140      15.783   6.340   9.053  1.00  0.00           O  
ATOM   2143  CB  LEU A 140      17.883   4.338  10.102  1.00  0.00           C  
ATOM   2144  CG  LEU A 140      19.311   3.907  10.519  1.00  0.00           C  
ATOM   2145  CD1 LEU A 140      19.665   2.527   9.929  1.00  0.00           C  
ATOM   2146  CD2 LEU A 140      20.384   4.951  10.156  1.00  0.00           C  
ATOM   2147  H   LEU A 140      17.737   5.032  12.597  1.00  0.00           H  
ATOM   2148  HA  LEU A 140      18.105   6.475  10.124  1.00  0.00           H  
ATOM   2149 1HB  LEU A 140      17.172   3.575  10.491  1.00  0.00           H  
ATOM   2150 2HB  LEU A 140      17.822   4.329   9.014  1.00  0.00           H  
ATOM   2151  HG  LEU A 140      19.316   3.796  11.628  1.00  0.00           H  
ATOM   2152 1HD1 LEU A 140      19.701   2.580   8.820  1.00  0.00           H  
ATOM   2153 2HD1 LEU A 140      18.904   1.775  10.225  1.00  0.00           H  
ATOM   2154 3HD1 LEU A 140      20.657   2.194  10.301  1.00  0.00           H  
ATOM   2155 1HD2 LEU A 140      20.223   5.901  10.708  1.00  0.00           H  
ATOM   2156 2HD2 LEU A 140      20.357   5.163   9.068  1.00  0.00           H  
ATOM   2157 3HD2 LEU A 140      21.393   4.568  10.420  1.00  0.00           H  
ATOM   2158  N   VAL A 141      15.082   5.786  11.144  1.00  0.00           N  
ATOM   2159  CA  VAL A 141      13.652   5.939  10.974  1.00  0.00           C  
ATOM   2160  C   VAL A 141      13.284   7.348  10.571  1.00  0.00           C  
ATOM   2161  O   VAL A 141      12.350   7.547   9.798  1.00  0.00           O  
ATOM   2162  CB  VAL A 141      12.885   5.503  12.226  1.00  0.00           C  
ATOM   2163  CG1 VAL A 141      13.255   6.353  13.465  1.00  0.00           C  
ATOM   2164  CG2 VAL A 141      11.361   5.474  11.961  1.00  0.00           C  
ATOM   2165  H   VAL A 141      15.444   5.519  12.048  1.00  0.00           H  
ATOM   2166  HA  VAL A 141      13.333   5.307  10.144  1.00  0.00           H  
ATOM   2167  HB  VAL A 141      13.195   4.455  12.449  1.00  0.00           H  
ATOM   2168 1HG1 VAL A 141      12.916   7.402  13.342  1.00  0.00           H  
ATOM   2169 2HG1 VAL A 141      14.351   6.346  13.641  1.00  0.00           H  
ATOM   2170 3HG1 VAL A 141      12.758   5.943  14.368  1.00  0.00           H  
ATOM   2171 1HG2 VAL A 141      11.133   4.812  11.101  1.00  0.00           H  
ATOM   2172 2HG2 VAL A 141      10.973   6.490  11.747  1.00  0.00           H  
ATOM   2173 3HG2 VAL A 141      10.825   5.085  12.851  1.00  0.00           H  
ATOM   2174  N   VAL A 142      14.034   8.354  11.088  1.00  0.00           N  
ATOM   2175  CA  VAL A 142      13.802   9.770  10.913  1.00  0.00           C  
ATOM   2176  C   VAL A 142      13.902  10.165   9.461  1.00  0.00           C  
ATOM   2177  O   VAL A 142      13.069  10.923   8.965  1.00  0.00           O  
ATOM   2178  CB  VAL A 142      14.789  10.591  11.741  1.00  0.00           C  
ATOM   2179  CG1 VAL A 142      14.513  12.105  11.601  1.00  0.00           C  
ATOM   2180  CG2 VAL A 142      14.685  10.144  13.217  1.00  0.00           C  
ATOM   2181  H   VAL A 142      14.821   8.049  11.643  1.00  0.00           H  
ATOM   2182  HA  VAL A 142      12.792  10.000  11.253  1.00  0.00           H  
ATOM   2183  HB  VAL A 142      15.829  10.391  11.397  1.00  0.00           H  
ATOM   2184 1HG1 VAL A 142      13.462  12.333  11.876  1.00  0.00           H  
ATOM   2185 2HG1 VAL A 142      14.698  12.454  10.565  1.00  0.00           H  
ATOM   2186 3HG1 VAL A 142      15.186  12.674  12.278  1.00  0.00           H  
ATOM   2187 1HG2 VAL A 142      15.008   9.090  13.346  1.00  0.00           H  
ATOM   2188 2HG2 VAL A 142      13.639  10.245  13.578  1.00  0.00           H  
ATOM   2189 3HG2 VAL A 142      15.338  10.779  13.851  1.00  0.00           H  
ATOM   2190  N   ARG A 143      14.923   9.635   8.749  1.00  0.00           N  
ATOM   2191  CA  ARG A 143      15.244  10.069   7.413  1.00  0.00           C  
ATOM   2192  C   ARG A 143      14.648   9.142   6.390  1.00  0.00           C  
ATOM   2193  O   ARG A 143      14.513   9.521   5.230  1.00  0.00           O  
ATOM   2194  CB  ARG A 143      16.770  10.065   7.183  1.00  0.00           C  
ATOM   2195  CG  ARG A 143      17.576  10.903   8.193  1.00  0.00           C  
ATOM   2196  CD  ARG A 143      17.232  12.397   8.171  1.00  0.00           C  
ATOM   2197  NE  ARG A 143      18.165  13.121   9.095  1.00  0.00           N  
ATOM   2198  CZ  ARG A 143      18.092  14.472   9.297  1.00  0.00           C  
ATOM   2199  NH1 ARG A 143      18.983  15.073  10.139  1.00  0.00           N1+
ATOM   2200  NH2 ARG A 143      17.146  15.228   8.668  1.00  0.00           N  
ATOM   2201  H   ARG A 143      15.478   8.907   9.176  1.00  0.00           H  
ATOM   2202  HA  ARG A 143      14.879  11.088   7.283  1.00  0.00           H  
ATOM   2203 1HB  ARG A 143      17.140   9.017   7.253  1.00  0.00           H  
ATOM   2204 2HB  ARG A 143      16.988  10.429   6.179  1.00  0.00           H  
ATOM   2205 1HG  ARG A 143      17.421  10.499   9.218  1.00  0.00           H  
ATOM   2206 2HG  ARG A 143      18.636  10.856   7.941  1.00  0.00           H  
ATOM   2207 1HD  ARG A 143      17.362  12.809   7.147  1.00  0.00           H  
ATOM   2208 2HD  ARG A 143      16.197  12.536   8.481  1.00  0.00           H  
ATOM   2209  HE  ARG A 143      18.871  12.598   9.572  1.00  0.00           H  
ATOM   2210 1HH1 ARG A 143      19.684  14.528  10.599  1.00  0.00           H  
ATOM   2211 2HH1 ARG A 143      18.933  16.060  10.292  1.00  0.00           H  
ATOM   2212 1HH2 ARG A 143      16.492  14.796   8.047  1.00  0.00           H  
ATOM   2213 2HH2 ARG A 143      17.108  16.215   8.826  1.00  0.00           H  
ATOM   2214  N   LEU A 144      14.243   7.912   6.795  1.00  0.00           N  
ATOM   2215  CA  LEU A 144      13.533   6.989   5.935  1.00  0.00           C  
ATOM   2216  C   LEU A 144      12.130   7.480   5.715  1.00  0.00           C  
ATOM   2217  O   LEU A 144      11.641   7.486   4.588  1.00  0.00           O  
ATOM   2218  CB  LEU A 144      13.422   5.578   6.557  1.00  0.00           C  
ATOM   2219  CG  LEU A 144      14.710   4.734   6.480  1.00  0.00           C  
ATOM   2220  CD1 LEU A 144      14.670   3.588   7.508  1.00  0.00           C  
ATOM   2221  CD2 LEU A 144      14.941   4.188   5.061  1.00  0.00           C  
ATOM   2222  H   LEU A 144      14.452   7.638   7.744  1.00  0.00           H  
ATOM   2223  HA  LEU A 144      14.082   6.898   4.998  1.00  0.00           H  
ATOM   2224 1HB  LEU A 144      13.132   5.690   7.625  1.00  0.00           H  
ATOM   2225 2HB  LEU A 144      12.633   5.031   6.040  1.00  0.00           H  
ATOM   2226  HG  LEU A 144      15.571   5.389   6.740  1.00  0.00           H  
ATOM   2227 1HD1 LEU A 144      13.865   2.867   7.252  1.00  0.00           H  
ATOM   2228 2HD1 LEU A 144      14.475   3.986   8.525  1.00  0.00           H  
ATOM   2229 3HD1 LEU A 144      15.640   3.051   7.524  1.00  0.00           H  
ATOM   2230 1HD2 LEU A 144      14.982   5.015   4.322  1.00  0.00           H  
ATOM   2231 2HD2 LEU A 144      14.114   3.505   4.782  1.00  0.00           H  
ATOM   2232 3HD2 LEU A 144      15.894   3.623   5.011  1.00  0.00           H  
ATOM   2233  N   ALA A 145      11.477   7.926   6.817  1.00  0.00           N  
ATOM   2234  CA  ALA A 145      10.123   8.428   6.857  1.00  0.00           C  
ATOM   2235  C   ALA A 145       9.990   9.706   6.078  1.00  0.00           C  
ATOM   2236  O   ALA A 145       8.966   9.950   5.444  1.00  0.00           O  
ATOM   2237  CB  ALA A 145       9.652   8.697   8.296  1.00  0.00           C  
ATOM   2238  H   ALA A 145      12.014   7.891   7.672  1.00  0.00           H  
ATOM   2239  HA  ALA A 145       9.469   7.673   6.421  1.00  0.00           H  
ATOM   2240 1HB  ALA A 145      10.280   9.473   8.783  1.00  0.00           H  
ATOM   2241 2HB  ALA A 145       9.730   7.764   8.895  1.00  0.00           H  
ATOM   2242 3HB  ALA A 145       8.592   9.030   8.312  1.00  0.00           H  
ATOM   2243  N   GLU A 146      11.049  10.547   6.123  1.00  0.00           N  
ATOM   2244  CA  GLU A 146      11.145  11.817   5.448  1.00  0.00           C  
ATOM   2245  C   GLU A 146      11.107  11.663   3.947  1.00  0.00           C  
ATOM   2246  O   GLU A 146      10.456  12.447   3.261  1.00  0.00           O  
ATOM   2247  CB  GLU A 146      12.453  12.533   5.858  1.00  0.00           C  
ATOM   2248  CG  GLU A 146      12.598  13.975   5.334  1.00  0.00           C  
ATOM   2249  CD  GLU A 146      13.875  14.629   5.871  1.00  0.00           C  
ATOM   2250  OE1 GLU A 146      14.616  13.977   6.653  1.00  0.00           O  
ATOM   2251  OE2 GLU A 146      14.123  15.808   5.497  1.00  0.00           O1-
ATOM   2252  H   GLU A 146      11.825  10.230   6.687  1.00  0.00           H  
ATOM   2253  HA  GLU A 146      10.296  12.433   5.747  1.00  0.00           H  
ATOM   2254 1HB  GLU A 146      12.477  12.565   6.971  1.00  0.00           H  
ATOM   2255 2HB  GLU A 146      13.309  11.955   5.509  1.00  0.00           H  
ATOM   2256 1HG  GLU A 146      12.637  13.973   4.224  1.00  0.00           H  
ATOM   2257 2HG  GLU A 146      11.720  14.548   5.629  1.00  0.00           H  
ATOM   2258  N   ARG A 147      11.807  10.635   3.407  1.00  0.00           N  
ATOM   2259  CA  ARG A 147      11.956  10.435   1.982  1.00  0.00           C  
ATOM   2260  C   ARG A 147      10.755   9.770   1.356  1.00  0.00           C  
ATOM   2261  O   ARG A 147      10.575   9.883   0.144  1.00  0.00           O  
ATOM   2262  CB  ARG A 147      13.186   9.553   1.655  1.00  0.00           C  
ATOM   2263  CG  ARG A 147      14.526  10.248   1.955  1.00  0.00           C  
ATOM   2264  CD  ARG A 147      15.742   9.317   1.824  1.00  0.00           C  
ATOM   2265  NE  ARG A 147      15.897   8.908   0.387  1.00  0.00           N  
ATOM   2266  CZ  ARG A 147      16.569   7.781   0.001  1.00  0.00           C  
ATOM   2267  NH1 ARG A 147      16.672   7.491  -1.329  1.00  0.00           N1+
ATOM   2268  NH2 ARG A 147      17.137   6.944   0.916  1.00  0.00           N  
ATOM   2269  H   ARG A 147      12.242   9.982   4.044  1.00  0.00           H  
ATOM   2270  HA  ARG A 147      12.101  11.407   1.510  1.00  0.00           H  
ATOM   2271 1HB  ARG A 147      13.126   8.614   2.249  1.00  0.00           H  
ATOM   2272 2HB  ARG A 147      13.168   9.280   0.600  1.00  0.00           H  
ATOM   2273 1HG  ARG A 147      14.644  11.123   1.278  1.00  0.00           H  
ATOM   2274 2HG  ARG A 147      14.538  10.584   2.992  1.00  0.00           H  
ATOM   2275 1HD  ARG A 147      16.670   9.843   2.133  1.00  0.00           H  
ATOM   2276 2HD  ARG A 147      15.602   8.444   2.460  1.00  0.00           H  
ATOM   2277  HE  ARG A 147      15.501   9.494  -0.320  1.00  0.00           H  
ATOM   2278 1HH1 ARG A 147      16.269   8.107  -2.005  1.00  0.00           H  
ATOM   2279 2HH1 ARG A 147      17.151   6.666  -1.626  1.00  0.00           H  
ATOM   2280 1HH2 ARG A 147      17.075   7.149   1.893  1.00  0.00           H  
ATOM   2281 2HH2 ARG A 147      17.628   6.128   0.612  1.00  0.00           H  
ATOM   2282  N   VAL A 148       9.900   9.078   2.151  1.00  0.00           N  
ATOM   2283  CA  VAL A 148       8.750   8.370   1.624  1.00  0.00           C  
ATOM   2284  C   VAL A 148       7.488   9.099   2.001  1.00  0.00           C  
ATOM   2285  O   VAL A 148       6.399   8.686   1.607  1.00  0.00           O  
ATOM   2286  CB  VAL A 148       8.647   6.927   2.111  1.00  0.00           C  
ATOM   2287  CG1 VAL A 148       9.918   6.165   1.677  1.00  0.00           C  
ATOM   2288  CG2 VAL A 148       8.411   6.847   3.636  1.00  0.00           C  
ATOM   2289  H   VAL A 148      10.076   9.059   3.145  1.00  0.00           H  
ATOM   2290  HA  VAL A 148       8.832   8.337   0.537  1.00  0.00           H  
ATOM   2291  HB  VAL A 148       7.783   6.434   1.607  1.00  0.00           H  
ATOM   2292 1HG1 VAL A 148      10.822   6.586   2.164  1.00  0.00           H  
ATOM   2293 2HG1 VAL A 148      10.047   6.222   0.576  1.00  0.00           H  
ATOM   2294 3HG1 VAL A 148       9.837   5.096   1.968  1.00  0.00           H  
ATOM   2295 1HG2 VAL A 148       7.439   7.299   3.920  1.00  0.00           H  
ATOM   2296 2HG2 VAL A 148       9.217   7.370   4.185  1.00  0.00           H  
ATOM   2297 3HG2 VAL A 148       8.397   5.785   3.954  1.00  0.00           H  
ATOM   2298  N   GLY A 149       7.608  10.213   2.759  1.00  0.00           N  
ATOM   2299  CA  GLY A 149       6.485  10.969   3.251  1.00  0.00           C  
ATOM   2300  C   GLY A 149       6.470  12.306   2.590  1.00  0.00           C  
ATOM   2301  O   GLY A 149       5.441  12.980   2.564  1.00  0.00           O  
ATOM   2302  H   GLY A 149       8.544  10.519   2.984  1.00  0.00           H  
ATOM   2303 1HA  GLY A 149       5.563  10.426   3.046  1.00  0.00           H  
ATOM   2304 2HA  GLY A 149       6.563  11.073   4.333  1.00  0.00           H  
ATOM   2305  N   LEU A 150       7.627  12.700   2.014  1.00  0.00           N  
ATOM   2306  CA  LEU A 150       7.749  13.843   1.157  1.00  0.00           C  
ATOM   2307  C   LEU A 150       8.207  13.224  -0.121  1.00  0.00           C  
ATOM   2308  O   LEU A 150       9.302  12.670  -0.198  1.00  0.00           O  
ATOM   2309  CB  LEU A 150       8.805  14.880   1.613  1.00  0.00           C  
ATOM   2310  CG  LEU A 150       8.529  15.500   3.004  1.00  0.00           C  
ATOM   2311  CD1 LEU A 150       9.729  16.351   3.464  1.00  0.00           C  
ATOM   2312  CD2 LEU A 150       7.217  16.308   3.046  1.00  0.00           C  
ATOM   2313  H   LEU A 150       8.446  12.143   2.211  1.00  0.00           H  
ATOM   2314  HA  LEU A 150       6.791  14.362   1.135  1.00  0.00           H  
ATOM   2315 1HB  LEU A 150       9.804  14.393   1.655  1.00  0.00           H  
ATOM   2316 2HB  LEU A 150       8.850  15.679   0.873  1.00  0.00           H  
ATOM   2317  HG  LEU A 150       8.429  14.664   3.735  1.00  0.00           H  
ATOM   2318 1HD1 LEU A 150       9.895  17.196   2.764  1.00  0.00           H  
ATOM   2319 2HD1 LEU A 150      10.650  15.731   3.494  1.00  0.00           H  
ATOM   2320 3HD1 LEU A 150       9.545  16.760   4.480  1.00  0.00           H  
ATOM   2321 1HD2 LEU A 150       6.345  15.657   2.828  1.00  0.00           H  
ATOM   2322 2HD2 LEU A 150       7.244  17.127   2.297  1.00  0.00           H  
ATOM   2323 3HD2 LEU A 150       7.076  16.753   4.054  1.00  0.00           H  
ATOM   2324  N   CYS A 151       7.339  13.289  -1.150  1.00  0.00           N  
ATOM   2325  CA  CYS A 151       7.573  12.686  -2.433  1.00  0.00           C  
ATOM   2326  C   CYS A 151       7.852  13.858  -3.320  1.00  0.00           C  
ATOM   2327  O   CYS A 151       9.006  14.108  -3.664  1.00  0.00           O  
ATOM   2328  CB  CYS A 151       6.353  11.855  -2.920  1.00  0.00           C  
ATOM   2329  SG  CYS A 151       6.607  11.017  -4.523  1.00  0.00           S  
ATOM   2330  H   CYS A 151       6.479  13.795  -0.994  1.00  0.00           H  
ATOM   2331  HA  CYS A 151       8.425  12.011  -2.348  1.00  0.00           H  
ATOM   2332 1HB  CYS A 151       6.149  11.084  -2.145  1.00  0.00           H  
ATOM   2333 2HB  CYS A 151       5.481  12.503  -3.002  1.00  0.00           H  
ATOM   2334  HG  CYS A 151       5.405  10.452  -4.576  1.00  0.00           H  
ATOM   2335  N   ARG A 152       6.782  14.609  -3.686  1.00  0.00           N  
ATOM   2336  CA  ARG A 152       6.818  15.802  -4.503  1.00  0.00           C  
ATOM   2337  C   ARG A 152       7.214  15.428  -5.908  1.00  0.00           C  
ATOM   2338  O   ARG A 152       7.952  16.154  -6.573  1.00  0.00           O  
ATOM   2339  CB  ARG A 152       7.728  16.933  -3.950  1.00  0.00           C  
ATOM   2340  CG  ARG A 152       7.446  17.299  -2.481  1.00  0.00           C  
ATOM   2341  CD  ARG A 152       8.484  18.281  -1.917  1.00  0.00           C  
ATOM   2342  NE  ARG A 152       8.164  18.561  -0.477  1.00  0.00           N  
ATOM   2343  CZ  ARG A 152       9.040  19.202   0.357  1.00  0.00           C  
ATOM   2344  NH1 ARG A 152       8.661  19.494   1.635  1.00  0.00           N1+
ATOM   2345  NH2 ARG A 152      10.287  19.556  -0.069  1.00  0.00           N  
ATOM   2346  H   ARG A 152       5.893  14.277  -3.339  1.00  0.00           H  
ATOM   2347  HA  ARG A 152       5.809  16.212  -4.561  1.00  0.00           H  
ATOM   2348 1HB  ARG A 152       8.792  16.617  -4.023  1.00  0.00           H  
ATOM   2349 2HB  ARG A 152       7.608  17.828  -4.560  1.00  0.00           H  
ATOM   2350 1HG  ARG A 152       6.426  17.736  -2.406  1.00  0.00           H  
ATOM   2351 2HG  ARG A 152       7.508  16.402  -1.864  1.00  0.00           H  
ATOM   2352 1HD  ARG A 152       9.499  17.832  -1.982  1.00  0.00           H  
ATOM   2353 2HD  ARG A 152       8.461  19.205  -2.493  1.00  0.00           H  
ATOM   2354  HE  ARG A 152       7.261  18.309  -0.131  1.00  0.00           H  
ATOM   2355 1HH1 ARG A 152       7.750  19.241   1.958  1.00  0.00           H  
ATOM   2356 2HH1 ARG A 152       9.301  19.955   2.251  1.00  0.00           H  
ATOM   2357 1HH2 ARG A 152      10.574  19.344  -1.003  1.00  0.00           H  
ATOM   2358 2HH2 ARG A 152      10.911  20.035   0.549  1.00  0.00           H  
ATOM   2359  N   GLN A 153       6.717  14.246  -6.361  1.00  0.00           N  
ATOM   2360  CA  GLN A 153       7.050  13.594  -7.607  1.00  0.00           C  
ATOM   2361  C   GLN A 153       8.532  13.322  -7.706  1.00  0.00           C  
ATOM   2362  O   GLN A 153       9.191  13.746  -8.655  1.00  0.00           O  
ATOM   2363  CB  GLN A 153       6.502  14.304  -8.872  1.00  0.00           C  
ATOM   2364  CG  GLN A 153       4.990  14.605  -8.819  1.00  0.00           C  
ATOM   2365  CD  GLN A 153       4.180  13.311  -8.651  1.00  0.00           C  
ATOM   2366  NE2 GLN A 153       3.451  13.196  -7.498  1.00  0.00           N  
ATOM   2367  OE1 GLN A 153       4.203  12.439  -9.528  1.00  0.00           O  
ATOM   2368  H   GLN A 153       6.052  13.809  -5.739  1.00  0.00           H  
ATOM   2369  HA  GLN A 153       6.619  12.593  -7.599  1.00  0.00           H  
ATOM   2370 1HB  GLN A 153       7.034  15.272  -9.008  1.00  0.00           H  
ATOM   2371 2HB  GLN A 153       6.704  13.690  -9.750  1.00  0.00           H  
ATOM   2372 1HG  GLN A 153       4.775  15.311  -7.989  1.00  0.00           H  
ATOM   2373 2HG  GLN A 153       4.685  15.051  -9.766  1.00  0.00           H  
ATOM   2374 1HE2 GLN A 153       3.472  13.930  -6.819  1.00  0.00           H  
ATOM   2375 2HE2 GLN A 153       2.900  12.378  -7.335  1.00  0.00           H  
ATOM   2376  N   SER A 154       9.080  12.620  -6.679  1.00  0.00           N  
ATOM   2377  CA  SER A 154      10.487  12.309  -6.530  1.00  0.00           C  
ATOM   2378  C   SER A 154      11.029  11.492  -7.675  1.00  0.00           C  
ATOM   2379  O   SER A 154      10.317  10.701  -8.293  1.00  0.00           O  
ATOM   2380  CB  SER A 154      10.840  11.616  -5.187  1.00  0.00           C  
ATOM   2381  OG  SER A 154      10.081  10.432  -4.977  1.00  0.00           O  
ATOM   2382  H   SER A 154       8.429  12.301  -5.976  1.00  0.00           H  
ATOM   2383  HA  SER A 154      11.053  13.241  -6.565  1.00  0.00           H  
ATOM   2384 1HB  SER A 154      11.922  11.367  -5.144  1.00  0.00           H  
ATOM   2385 2HB  SER A 154      10.640  12.299  -4.362  1.00  0.00           H  
ATOM   2386  HG  SER A 154       9.512  10.343  -5.745  1.00  0.00           H  
ATOM   2387  N   SER A 155      12.331  11.704  -7.973  1.00  0.00           N  
ATOM   2388  CA  SER A 155      13.014  11.121  -9.101  1.00  0.00           C  
ATOM   2389  C   SER A 155      13.770   9.887  -8.669  1.00  0.00           C  
ATOM   2390  O   SER A 155      14.512   9.310  -9.463  1.00  0.00           O  
ATOM   2391  CB  SER A 155      13.974  12.135  -9.780  1.00  0.00           C  
ATOM   2392  OG  SER A 155      14.906  12.699  -8.863  1.00  0.00           O  
ATOM   2393  H   SER A 155      12.841  12.315  -7.351  1.00  0.00           H  
ATOM   2394  HA  SER A 155      12.269  10.817  -9.837  1.00  0.00           H  
ATOM   2395 1HB  SER A 155      14.527  11.659 -10.617  1.00  0.00           H  
ATOM   2396 2HB  SER A 155      13.395  12.952 -10.210  1.00  0.00           H  
ATOM   2397  HG  SER A 155      14.711  12.303  -8.010  1.00  0.00           H  
ATOM   2398  N   PHE A 156      13.571   9.429  -7.402  1.00  0.00           N  
ATOM   2399  CA  PHE A 156      14.035   8.140  -6.933  1.00  0.00           C  
ATOM   2400  C   PHE A 156      13.306   7.051  -7.697  1.00  0.00           C  
ATOM   2401  O   PHE A 156      12.119   7.230  -7.970  1.00  0.00           O  
ATOM   2402  CB  PHE A 156      13.766   7.879  -5.424  1.00  0.00           C  
ATOM   2403  CG  PHE A 156      14.443   8.884  -4.529  1.00  0.00           C  
ATOM   2404  CD1 PHE A 156      13.702   9.554  -3.538  1.00  0.00           C  
ATOM   2405  CD2 PHE A 156      15.825   9.133  -4.624  1.00  0.00           C  
ATOM   2406  CE1 PHE A 156      14.322  10.462  -2.671  1.00  0.00           C  
ATOM   2407  CE2 PHE A 156      16.447  10.044  -3.760  1.00  0.00           C  
ATOM   2408  CZ  PHE A 156      15.695  10.710  -2.784  1.00  0.00           C  
ATOM   2409  H   PHE A 156      13.071  10.033  -6.766  1.00  0.00           H  
ATOM   2410  HA  PHE A 156      15.115   8.088  -7.075  1.00  0.00           H  
ATOM   2411 1HB  PHE A 156      12.673   7.916  -5.227  1.00  0.00           H  
ATOM   2412 2HB  PHE A 156      14.111   6.880  -5.161  1.00  0.00           H  
ATOM   2413  HD1 PHE A 156      12.644   9.363  -3.438  1.00  0.00           H  
ATOM   2414  HD2 PHE A 156      16.423   8.614  -5.358  1.00  0.00           H  
ATOM   2415  HE1 PHE A 156      13.742  10.968  -1.913  1.00  0.00           H  
ATOM   2416  HE2 PHE A 156      17.508  10.227  -3.841  1.00  0.00           H  
ATOM   2417  HZ  PHE A 156      16.175  11.408  -2.114  1.00  0.00           H  
ATOM   2418  N   PRO A 157      13.917   5.929  -8.071  1.00  0.00           N  
ATOM   2419  CA  PRO A 157      13.238   4.848  -8.765  1.00  0.00           C  
ATOM   2420  C   PRO A 157      12.430   4.060  -7.765  1.00  0.00           C  
ATOM   2421  O   PRO A 157      12.598   4.265  -6.564  1.00  0.00           O  
ATOM   2422  CB  PRO A 157      14.387   3.999  -9.327  1.00  0.00           C  
ATOM   2423  CG  PRO A 157      15.532   4.202  -8.331  1.00  0.00           C  
ATOM   2424  CD  PRO A 157      15.342   5.652  -7.880  1.00  0.00           C  
ATOM   2425  HA  PRO A 157      12.630   5.267  -9.580  1.00  0.00           H  
ATOM   2426 1HB  PRO A 157      14.126   2.930  -9.459  1.00  0.00           H  
ATOM   2427 2HB  PRO A 157      14.661   4.355 -10.331  1.00  0.00           H  
ATOM   2428 1HG  PRO A 157      16.528   4.021  -8.780  1.00  0.00           H  
ATOM   2429 2HG  PRO A 157      15.552   5.245  -7.983  1.00  0.00           H  
ATOM   2430 1HD  PRO A 157      15.923   6.342  -8.527  1.00  0.00           H  
ATOM   2431 2HD  PRO A 157      14.273   5.911  -7.916  1.00  0.00           H  
ATOM   2432  N   HIS A 158      11.552   3.149  -8.254  1.00  0.00           N  
ATOM   2433  CA  HIS A 158      10.705   2.296  -7.445  1.00  0.00           C  
ATOM   2434  C   HIS A 158      11.521   1.398  -6.554  1.00  0.00           C  
ATOM   2435  O   HIS A 158      11.105   1.113  -5.435  1.00  0.00           O  
ATOM   2436  CB  HIS A 158       9.764   1.404  -8.301  1.00  0.00           C  
ATOM   2437  CG  HIS A 158       8.992   0.375  -7.502  1.00  0.00           C  
ATOM   2438  CD2 HIS A 158       8.053   0.548  -6.531  1.00  0.00           C  
ATOM   2439  ND1 HIS A 158       9.235  -0.983  -7.544  1.00  0.00           N  
ATOM   2440  CE1 HIS A 158       8.438  -1.555  -6.608  1.00  0.00           C  
ATOM   2441  NE2 HIS A 158       7.707  -0.666  -5.964  1.00  0.00           N  
ATOM   2442  H   HIS A 158      11.503   3.079  -9.260  1.00  0.00           H  
ATOM   2443  HA  HIS A 158      10.070   2.912  -6.809  1.00  0.00           H  
ATOM   2444 1HB  HIS A 158       9.035   2.059  -8.826  1.00  0.00           H  
ATOM   2445 2HB  HIS A 158      10.348   0.880  -9.057  1.00  0.00           H  
ATOM   2446  HD1 HIS A 158       9.901  -1.440  -8.136  1.00  0.00           H  
ATOM   2447  HD2 HIS A 158       7.604   1.461  -6.165  1.00  0.00           H  
ATOM   2448  HE1 HIS A 158       8.425  -2.626  -6.419  1.00  0.00           H  
ATOM   2449  N   ASP A 159      12.692   0.927  -7.044  1.00  0.00           N  
ATOM   2450  CA  ASP A 159      13.541  -0.026  -6.367  1.00  0.00           C  
ATOM   2451  C   ASP A 159      14.062   0.517  -5.058  1.00  0.00           C  
ATOM   2452  O   ASP A 159      14.019  -0.173  -4.044  1.00  0.00           O  
ATOM   2453  CB  ASP A 159      14.776  -0.414  -7.225  1.00  0.00           C  
ATOM   2454  CG  ASP A 159      14.399  -1.102  -8.544  1.00  0.00           C  
ATOM   2455  OD1 ASP A 159      13.200  -1.425  -8.758  1.00  0.00           O  
ATOM   2456  OD2 ASP A 159      15.336  -1.322  -9.358  1.00  0.00           O1-
ATOM   2457  H   ASP A 159      12.972   1.280  -7.948  1.00  0.00           H  
ATOM   2458  HA  ASP A 159      12.964  -0.932  -6.180  1.00  0.00           H  
ATOM   2459 1HB  ASP A 159      15.362   0.501  -7.463  1.00  0.00           H  
ATOM   2460 2HB  ASP A 159      15.423  -1.079  -6.652  1.00  0.00           H  
ATOM   2461  N   VAL A 160      14.540   1.786  -5.049  1.00  0.00           N  
ATOM   2462  CA  VAL A 160      15.082   2.448  -3.878  1.00  0.00           C  
ATOM   2463  C   VAL A 160      13.996   2.688  -2.855  1.00  0.00           C  
ATOM   2464  O   VAL A 160      14.196   2.429  -1.669  1.00  0.00           O  
ATOM   2465  CB  VAL A 160      15.788   3.746  -4.264  1.00  0.00           C  
ATOM   2466  CG1 VAL A 160      16.170   4.595  -3.034  1.00  0.00           C  
ATOM   2467  CG2 VAL A 160      17.053   3.377  -5.070  1.00  0.00           C  
ATOM   2468  H   VAL A 160      14.507   2.286  -5.926  1.00  0.00           H  
ATOM   2469  HA  VAL A 160      15.811   1.784  -3.412  1.00  0.00           H  
ATOM   2470  HB  VAL A 160      15.116   4.352  -4.912  1.00  0.00           H  
ATOM   2471 1HG1 VAL A 160      16.771   3.995  -2.322  1.00  0.00           H  
ATOM   2472 2HG1 VAL A 160      15.269   4.981  -2.514  1.00  0.00           H  
ATOM   2473 3HG1 VAL A 160      16.776   5.468  -3.358  1.00  0.00           H  
ATOM   2474 1HG2 VAL A 160      16.803   2.769  -5.963  1.00  0.00           H  
ATOM   2475 2HG2 VAL A 160      17.753   2.794  -4.434  1.00  0.00           H  
ATOM   2476 3HG2 VAL A 160      17.573   4.298  -5.408  1.00  0.00           H  
ATOM   2477  N   GLN A 161      12.808   3.150  -3.320  1.00  0.00           N  
ATOM   2478  CA  GLN A 161      11.643   3.470  -2.520  1.00  0.00           C  
ATOM   2479  C   GLN A 161      11.080   2.264  -1.812  1.00  0.00           C  
ATOM   2480  O   GLN A 161      10.617   2.372  -0.679  1.00  0.00           O  
ATOM   2481  CB  GLN A 161      10.516   4.084  -3.381  1.00  0.00           C  
ATOM   2482  CG  GLN A 161      10.889   5.469  -3.939  1.00  0.00           C  
ATOM   2483  CD  GLN A 161       9.827   5.939  -4.941  1.00  0.00           C  
ATOM   2484  NE2 GLN A 161      10.020   7.187  -5.464  1.00  0.00           N  
ATOM   2485  OE1 GLN A 161       8.869   5.220  -5.247  1.00  0.00           O  
ATOM   2486  H   GLN A 161      12.765   3.271  -4.322  1.00  0.00           H  
ATOM   2487  HA  GLN A 161      11.932   4.202  -1.766  1.00  0.00           H  
ATOM   2488 1HB  GLN A 161      10.296   3.387  -4.220  1.00  0.00           H  
ATOM   2489 2HB  GLN A 161       9.612   4.184  -2.780  1.00  0.00           H  
ATOM   2490 1HG  GLN A 161      10.963   6.197  -3.103  1.00  0.00           H  
ATOM   2491 2HG  GLN A 161      11.849   5.397  -4.451  1.00  0.00           H  
ATOM   2492 1HE2 GLN A 161      10.812   7.729  -5.182  1.00  0.00           H  
ATOM   2493 2HE2 GLN A 161       9.380   7.552  -6.140  1.00  0.00           H  
ATOM   2494  N   PHE A 162      11.122   1.085  -2.477  1.00  0.00           N  
ATOM   2495  CA  PHE A 162      10.647  -0.187  -1.985  1.00  0.00           C  
ATOM   2496  C   PHE A 162      11.419  -0.624  -0.759  1.00  0.00           C  
ATOM   2497  O   PHE A 162      10.826  -1.175   0.165  1.00  0.00           O  
ATOM   2498  CB  PHE A 162      10.737  -1.276  -3.094  1.00  0.00           C  
ATOM   2499  CG  PHE A 162      10.129  -2.592  -2.675  1.00  0.00           C  
ATOM   2500  CD1 PHE A 162       8.736  -2.784  -2.689  1.00  0.00           C  
ATOM   2501  CD2 PHE A 162      10.957  -3.639  -2.232  1.00  0.00           C  
ATOM   2502  CE1 PHE A 162       8.185  -3.999  -2.262  1.00  0.00           C  
ATOM   2503  CE2 PHE A 162      10.408  -4.852  -1.804  1.00  0.00           C  
ATOM   2504  CZ  PHE A 162       9.019  -5.033  -1.819  1.00  0.00           C  
ATOM   2505  H   PHE A 162      11.529   1.134  -3.400  1.00  0.00           H  
ATOM   2506  HA  PHE A 162       9.602  -0.076  -1.692  1.00  0.00           H  
ATOM   2507 1HB  PHE A 162      10.185  -0.927  -3.993  1.00  0.00           H  
ATOM   2508 2HB  PHE A 162      11.778  -1.418  -3.380  1.00  0.00           H  
ATOM   2509  HD1 PHE A 162       8.085  -1.988  -3.019  1.00  0.00           H  
ATOM   2510  HD2 PHE A 162      12.027  -3.498  -2.208  1.00  0.00           H  
ATOM   2511  HE1 PHE A 162       7.114  -4.136  -2.258  1.00  0.00           H  
ATOM   2512  HE2 PHE A 162      11.054  -5.645  -1.459  1.00  0.00           H  
ATOM   2513  HZ  PHE A 162       8.591  -5.966  -1.485  1.00  0.00           H  
ATOM   2514  N   PHE A 163      12.754  -0.383  -0.728  1.00  0.00           N  
ATOM   2515  CA  PHE A 163      13.606  -0.844   0.346  1.00  0.00           C  
ATOM   2516  C   PHE A 163      13.804   0.234   1.379  1.00  0.00           C  
ATOM   2517  O   PHE A 163      14.448  -0.015   2.397  1.00  0.00           O  
ATOM   2518  CB  PHE A 163      15.002  -1.303  -0.151  1.00  0.00           C  
ATOM   2519  CG  PHE A 163      14.877  -2.598  -0.907  1.00  0.00           C  
ATOM   2520  CD1 PHE A 163      15.096  -2.654  -2.291  1.00  0.00           C  
ATOM   2521  CD2 PHE A 163      14.537  -3.782  -0.231  1.00  0.00           C  
ATOM   2522  CE1 PHE A 163      14.943  -3.854  -2.995  1.00  0.00           C  
ATOM   2523  CE2 PHE A 163      14.400  -4.990  -0.925  1.00  0.00           C  
ATOM   2524  CZ  PHE A 163      14.598  -5.026  -2.311  1.00  0.00           C  
ATOM   2525  H   PHE A 163      13.162   0.140  -1.490  1.00  0.00           H  
ATOM   2526  HA  PHE A 163      13.129  -1.701   0.823  1.00  0.00           H  
ATOM   2527 1HB  PHE A 163      15.457  -0.529  -0.806  1.00  0.00           H  
ATOM   2528 2HB  PHE A 163      15.668  -1.429   0.702  1.00  0.00           H  
ATOM   2529  HD1 PHE A 163      15.384  -1.760  -2.816  1.00  0.00           H  
ATOM   2530  HD2 PHE A 163      14.377  -3.756   0.835  1.00  0.00           H  
ATOM   2531  HE1 PHE A 163      15.099  -3.878  -4.063  1.00  0.00           H  
ATOM   2532  HE2 PHE A 163      14.138  -5.892  -0.395  1.00  0.00           H  
ATOM   2533  HZ  PHE A 163      14.488  -5.954  -2.850  1.00  0.00           H  
ATOM   2534  N   ASP A 164      13.214   1.442   1.183  1.00  0.00           N  
ATOM   2535  CA  ASP A 164      13.085   2.422   2.241  1.00  0.00           C  
ATOM   2536  C   ASP A 164      11.899   2.040   3.092  1.00  0.00           C  
ATOM   2537  O   ASP A 164      11.970   2.067   4.318  1.00  0.00           O  
ATOM   2538  CB  ASP A 164      12.841   3.872   1.741  1.00  0.00           C  
ATOM   2539  CG  ASP A 164      14.084   4.444   1.056  1.00  0.00           C  
ATOM   2540  OD1 ASP A 164      15.167   4.447   1.697  1.00  0.00           O  
ATOM   2541  OD2 ASP A 164      13.958   4.913  -0.106  1.00  0.00           O1-
ATOM   2542  H   ASP A 164      12.854   1.659   0.265  1.00  0.00           H  
ATOM   2543  HA  ASP A 164      14.013   2.438   2.813  1.00  0.00           H  
ATOM   2544 1HB  ASP A 164      11.982   3.894   1.037  1.00  0.00           H  
ATOM   2545 2HB  ASP A 164      12.581   4.510   2.586  1.00  0.00           H  
ATOM   2546  N   LEU A 165      10.782   1.660   2.427  1.00  0.00           N  
ATOM   2547  CA  LEU A 165       9.535   1.260   3.036  1.00  0.00           C  
ATOM   2548  C   LEU A 165       9.638  -0.082   3.705  1.00  0.00           C  
ATOM   2549  O   LEU A 165       9.016  -0.298   4.742  1.00  0.00           O  
ATOM   2550  CB  LEU A 165       8.388   1.195   2.007  1.00  0.00           C  
ATOM   2551  CG  LEU A 165       7.955   2.578   1.471  1.00  0.00           C  
ATOM   2552  CD1 LEU A 165       7.194   2.432   0.144  1.00  0.00           C  
ATOM   2553  CD2 LEU A 165       7.126   3.359   2.510  1.00  0.00           C  
ATOM   2554  H   LEU A 165      10.858   1.667   1.420  1.00  0.00           H  
ATOM   2555  HA  LEU A 165       9.267   1.998   3.792  1.00  0.00           H  
ATOM   2556 1HB  LEU A 165       8.713   0.561   1.152  1.00  0.00           H  
ATOM   2557 2HB  LEU A 165       7.526   0.721   2.477  1.00  0.00           H  
ATOM   2558  HG  LEU A 165       8.873   3.170   1.252  1.00  0.00           H  
ATOM   2559 1HD1 LEU A 165       6.296   1.795   0.281  1.00  0.00           H  
ATOM   2560 2HD1 LEU A 165       7.846   1.956  -0.619  1.00  0.00           H  
ATOM   2561 3HD1 LEU A 165       6.875   3.427  -0.235  1.00  0.00           H  
ATOM   2562 1HD2 LEU A 165       7.716   3.539   3.432  1.00  0.00           H  
ATOM   2563 2HD2 LEU A 165       6.213   2.787   2.780  1.00  0.00           H  
ATOM   2564 3HD2 LEU A 165       6.816   4.341   2.095  1.00  0.00           H  
ATOM   2565  N   ARG A 166      10.428  -1.018   3.124  1.00  0.00           N  
ATOM   2566  CA  ARG A 166      10.703  -2.314   3.700  1.00  0.00           C  
ATOM   2567  C   ARG A 166      11.530  -2.167   4.947  1.00  0.00           C  
ATOM   2568  O   ARG A 166      11.299  -2.871   5.925  1.00  0.00           O  
ATOM   2569  CB  ARG A 166      11.421  -3.283   2.730  1.00  0.00           C  
ATOM   2570  CG  ARG A 166      11.673  -4.682   3.322  1.00  0.00           C  
ATOM   2571  CD  ARG A 166      12.264  -5.679   2.320  1.00  0.00           C  
ATOM   2572  NE  ARG A 166      12.674  -6.904   3.079  1.00  0.00           N  
ATOM   2573  CZ  ARG A 166      13.176  -8.021   2.473  1.00  0.00           C  
ATOM   2574  NH1 ARG A 166      13.638  -9.048   3.246  1.00  0.00           N1+
ATOM   2575  NH2 ARG A 166      13.232  -8.121   1.113  1.00  0.00           N  
ATOM   2576  H   ARG A 166      10.841  -0.777   2.234  1.00  0.00           H  
ATOM   2577  HA  ARG A 166       9.756  -2.779   3.975  1.00  0.00           H  
ATOM   2578 1HB  ARG A 166      10.793  -3.395   1.819  1.00  0.00           H  
ATOM   2579 2HB  ARG A 166      12.378  -2.855   2.430  1.00  0.00           H  
ATOM   2580 1HG  ARG A 166      12.380  -4.578   4.176  1.00  0.00           H  
ATOM   2581 2HG  ARG A 166      10.730  -5.107   3.667  1.00  0.00           H  
ATOM   2582 1HD  ARG A 166      11.516  -5.955   1.545  1.00  0.00           H  
ATOM   2583 2HD  ARG A 166      13.127  -5.232   1.829  1.00  0.00           H  
ATOM   2584  HE  ARG A 166      12.646  -6.874   4.078  1.00  0.00           H  
ATOM   2585 1HH1 ARG A 166      13.610  -8.973   4.242  1.00  0.00           H  
ATOM   2586 2HH1 ARG A 166      14.031  -9.860   2.816  1.00  0.00           H  
ATOM   2587 1HH2 ARG A 166      12.890  -7.374   0.543  1.00  0.00           H  
ATOM   2588 2HH2 ARG A 166      13.605  -8.944   0.687  1.00  0.00           H  
ATOM   2589  N   LEU A 167      12.514  -1.235   4.950  1.00  0.00           N  
ATOM   2590  CA  LEU A 167      13.362  -0.994   6.097  1.00  0.00           C  
ATOM   2591  C   LEU A 167      12.576  -0.407   7.247  1.00  0.00           C  
ATOM   2592  O   LEU A 167      12.794  -0.787   8.393  1.00  0.00           O  
ATOM   2593  CB  LEU A 167      14.591  -0.119   5.753  1.00  0.00           C  
ATOM   2594  CG  LEU A 167      15.690  -0.024   6.843  1.00  0.00           C  
ATOM   2595  CD1 LEU A 167      16.142  -1.393   7.392  1.00  0.00           C  
ATOM   2596  CD2 LEU A 167      16.906   0.750   6.301  1.00  0.00           C  
ATOM   2597  H   LEU A 167      12.654  -0.690   4.111  1.00  0.00           H  
ATOM   2598  HA  LEU A 167      13.731  -1.952   6.462  1.00  0.00           H  
ATOM   2599 1HB  LEU A 167      15.067  -0.558   4.848  1.00  0.00           H  
ATOM   2600 2HB  LEU A 167      14.246   0.888   5.518  1.00  0.00           H  
ATOM   2601  HG  LEU A 167      15.271   0.556   7.697  1.00  0.00           H  
ATOM   2602 1HD1 LEU A 167      16.514  -2.030   6.563  1.00  0.00           H  
ATOM   2603 2HD1 LEU A 167      15.308  -1.919   7.902  1.00  0.00           H  
ATOM   2604 3HD1 LEU A 167      16.962  -1.257   8.127  1.00  0.00           H  
ATOM   2605 1HD2 LEU A 167      16.597   1.749   5.932  1.00  0.00           H  
ATOM   2606 2HD2 LEU A 167      17.371   0.195   5.459  1.00  0.00           H  
ATOM   2607 3HD2 LEU A 167      17.666   0.886   7.100  1.00  0.00           H  
ATOM   2608  N   LEU A 168      11.602   0.493   6.951  1.00  0.00           N  
ATOM   2609  CA  LEU A 168      10.661   1.049   7.906  1.00  0.00           C  
ATOM   2610  C   LEU A 168       9.770  -0.007   8.502  1.00  0.00           C  
ATOM   2611  O   LEU A 168       9.467   0.052   9.691  1.00  0.00           O  
ATOM   2612  CB  LEU A 168       9.722   2.110   7.280  1.00  0.00           C  
ATOM   2613  CG  LEU A 168      10.380   3.490   7.073  1.00  0.00           C  
ATOM   2614  CD1 LEU A 168       9.556   4.353   6.102  1.00  0.00           C  
ATOM   2615  CD2 LEU A 168      10.599   4.227   8.409  1.00  0.00           C  
ATOM   2616  H   LEU A 168      11.550   0.781   5.984  1.00  0.00           H  
ATOM   2617  HA  LEU A 168      11.223   1.538   8.700  1.00  0.00           H  
ATOM   2618 1HB  LEU A 168       9.363   1.730   6.300  1.00  0.00           H  
ATOM   2619 2HB  LEU A 168       8.860   2.241   7.934  1.00  0.00           H  
ATOM   2620  HG  LEU A 168      11.375   3.322   6.603  1.00  0.00           H  
ATOM   2621 1HD1 LEU A 168       8.545   4.547   6.518  1.00  0.00           H  
ATOM   2622 2HD1 LEU A 168       9.446   3.837   5.125  1.00  0.00           H  
ATOM   2623 3HD1 LEU A 168      10.062   5.326   5.929  1.00  0.00           H  
ATOM   2624 1HD2 LEU A 168      11.303   3.666   9.058  1.00  0.00           H  
ATOM   2625 2HD2 LEU A 168       9.634   4.343   8.947  1.00  0.00           H  
ATOM   2626 3HD2 LEU A 168      11.019   5.239   8.230  1.00  0.00           H  
ATOM   2627  N   PHE A 169       9.328  -0.995   7.685  1.00  0.00           N  
ATOM   2628  CA  PHE A 169       8.450  -2.073   8.091  1.00  0.00           C  
ATOM   2629  C   PHE A 169       9.120  -2.918   9.147  1.00  0.00           C  
ATOM   2630  O   PHE A 169       8.493  -3.273  10.141  1.00  0.00           O  
ATOM   2631  CB  PHE A 169       8.023  -2.941   6.865  1.00  0.00           C  
ATOM   2632  CG  PHE A 169       7.176  -4.147   7.207  1.00  0.00           C  
ATOM   2633  CD1 PHE A 169       6.092  -4.048   8.095  1.00  0.00           C  
ATOM   2634  CD2 PHE A 169       7.491  -5.404   6.660  1.00  0.00           C  
ATOM   2635  CE1 PHE A 169       5.362  -5.186   8.462  1.00  0.00           C  
ATOM   2636  CE2 PHE A 169       6.752  -6.540   7.010  1.00  0.00           C  
ATOM   2637  CZ  PHE A 169       5.690  -6.432   7.916  1.00  0.00           C  
ATOM   2638  H   PHE A 169       9.648  -0.955   6.728  1.00  0.00           H  
ATOM   2639  HA  PHE A 169       7.552  -1.640   8.535  1.00  0.00           H  
ATOM   2640 1HB  PHE A 169       7.437  -2.313   6.160  1.00  0.00           H  
ATOM   2641 2HB  PHE A 169       8.911  -3.288   6.338  1.00  0.00           H  
ATOM   2642  HD1 PHE A 169       5.823  -3.089   8.510  1.00  0.00           H  
ATOM   2643  HD2 PHE A 169       8.320  -5.499   5.975  1.00  0.00           H  
ATOM   2644  HE1 PHE A 169       4.536  -5.097   9.152  1.00  0.00           H  
ATOM   2645  HE2 PHE A 169       7.006  -7.501   6.587  1.00  0.00           H  
ATOM   2646  HZ  PHE A 169       5.122  -7.309   8.191  1.00  0.00           H  
ATOM   2647  N   LEU A 170      10.422  -3.225   8.958  1.00  0.00           N  
ATOM   2648  CA  LEU A 170      11.215  -3.997   9.883  1.00  0.00           C  
ATOM   2649  C   LEU A 170      11.431  -3.274  11.183  1.00  0.00           C  
ATOM   2650  O   LEU A 170      11.335  -3.882  12.246  1.00  0.00           O  
ATOM   2651  CB  LEU A 170      12.598  -4.338   9.293  1.00  0.00           C  
ATOM   2652  CG  LEU A 170      12.524  -5.215   8.024  1.00  0.00           C  
ATOM   2653  CD1 LEU A 170      13.884  -5.241   7.313  1.00  0.00           C  
ATOM   2654  CD2 LEU A 170      12.012  -6.634   8.324  1.00  0.00           C  
ATOM   2655  H   LEU A 170      10.850  -2.883   8.109  1.00  0.00           H  
ATOM   2656  HA  LEU A 170      10.694  -4.931  10.089  1.00  0.00           H  
ATOM   2657 1HB  LEU A 170      13.124  -3.391   9.035  1.00  0.00           H  
ATOM   2658 2HB  LEU A 170      13.183  -4.855  10.054  1.00  0.00           H  
ATOM   2659  HG  LEU A 170      11.801  -4.755   7.317  1.00  0.00           H  
ATOM   2660 1HD1 LEU A 170      14.658  -5.660   7.991  1.00  0.00           H  
ATOM   2661 2HD1 LEU A 170      14.188  -4.212   7.025  1.00  0.00           H  
ATOM   2662 3HD1 LEU A 170      13.832  -5.863   6.395  1.00  0.00           H  
ATOM   2663 1HD2 LEU A 170      10.974  -6.608   8.716  1.00  0.00           H  
ATOM   2664 2HD2 LEU A 170      12.664  -7.123   9.078  1.00  0.00           H  
ATOM   2665 3HD2 LEU A 170      12.018  -7.247   7.397  1.00  0.00           H  
ATOM   2666  N   LEU A 171      11.720  -1.951  11.126  1.00  0.00           N  
ATOM   2667  CA  LEU A 171      12.004  -1.143  12.291  1.00  0.00           C  
ATOM   2668  C   LEU A 171      10.813  -1.013  13.209  1.00  0.00           C  
ATOM   2669  O   LEU A 171      10.954  -1.167  14.420  1.00  0.00           O  
ATOM   2670  CB  LEU A 171      12.490   0.279  11.920  1.00  0.00           C  
ATOM   2671  CG  LEU A 171      13.903   0.345  11.285  1.00  0.00           C  
ATOM   2672  CD1 LEU A 171      14.160   1.734  10.670  1.00  0.00           C  
ATOM   2673  CD2 LEU A 171      15.028  -0.030  12.270  1.00  0.00           C  
ATOM   2674  H   LEU A 171      11.734  -1.520  10.213  1.00  0.00           H  
ATOM   2675  HA  LEU A 171      12.797  -1.625  12.861  1.00  0.00           H  
ATOM   2676 1HB  LEU A 171      11.759   0.730  11.214  1.00  0.00           H  
ATOM   2677 2HB  LEU A 171      12.512   0.886  12.825  1.00  0.00           H  
ATOM   2678  HG  LEU A 171      13.942  -0.395  10.457  1.00  0.00           H  
ATOM   2679 1HD1 LEU A 171      14.151   2.514  11.461  1.00  0.00           H  
ATOM   2680 2HD1 LEU A 171      13.375   1.975   9.922  1.00  0.00           H  
ATOM   2681 3HD1 LEU A 171      15.148   1.755  10.163  1.00  0.00           H  
ATOM   2682 1HD2 LEU A 171      14.913  -1.077  12.617  1.00  0.00           H  
ATOM   2683 2HD2 LEU A 171      15.013   0.645  13.151  1.00  0.00           H  
ATOM   2684 3HD2 LEU A 171      16.016   0.061  11.770  1.00  0.00           H  
ATOM   2685  N   THR A 172       9.606  -0.742  12.655  1.00  0.00           N  
ATOM   2686  CA  THR A 172       8.399  -0.559  13.433  1.00  0.00           C  
ATOM   2687  C   THR A 172       7.877  -1.868  13.984  1.00  0.00           C  
ATOM   2688  O   THR A 172       7.442  -1.926  15.131  1.00  0.00           O  
ATOM   2689  CB  THR A 172       7.301   0.188  12.686  1.00  0.00           C  
ATOM   2690  CG2 THR A 172       7.776   1.635  12.442  1.00  0.00           C  
ATOM   2691  OG1 THR A 172       6.984  -0.415  11.435  1.00  0.00           O  
ATOM   2692  H   THR A 172       9.559  -0.666  11.649  1.00  0.00           H  
ATOM   2693  HA  THR A 172       8.644   0.029  14.318  1.00  0.00           H  
ATOM   2694  HB  THR A 172       6.375   0.225  13.304  1.00  0.00           H  
ATOM   2695  HG1 THR A 172       6.181   0.015  11.132  1.00  0.00           H  
ATOM   2696 1HG2 THR A 172       8.666   1.661  11.779  1.00  0.00           H  
ATOM   2697 2HG2 THR A 172       8.039   2.125  13.403  1.00  0.00           H  
ATOM   2698 3HG2 THR A 172       6.964   2.221  11.964  1.00  0.00           H  
ATOM   2699  N   ALA A 173       7.916  -2.952  13.172  1.00  0.00           N  
ATOM   2700  CA  ALA A 173       7.405  -4.255  13.538  1.00  0.00           C  
ATOM   2701  C   ALA A 173       8.176  -4.905  14.657  1.00  0.00           C  
ATOM   2702  O   ALA A 173       7.580  -5.506  15.549  1.00  0.00           O  
ATOM   2703  CB  ALA A 173       7.415  -5.236  12.349  1.00  0.00           C  
ATOM   2704  H   ALA A 173       8.330  -2.825  12.260  1.00  0.00           H  
ATOM   2705  HA  ALA A 173       6.373  -4.134  13.868  1.00  0.00           H  
ATOM   2706 1HB  ALA A 173       8.449  -5.388  11.971  1.00  0.00           H  
ATOM   2707 2HB  ALA A 173       6.798  -4.830  11.520  1.00  0.00           H  
ATOM   2708 3HB  ALA A 173       6.992  -6.221  12.641  1.00  0.00           H  
ATOM   2709  N   LEU A 174       9.527  -4.804  14.621  1.00  0.00           N  
ATOM   2710  CA  LEU A 174      10.396  -5.589  15.468  1.00  0.00           C  
ATOM   2711  C   LEU A 174      10.932  -4.766  16.613  1.00  0.00           C  
ATOM   2712  O   LEU A 174      11.747  -5.269  17.388  1.00  0.00           O  
ATOM   2713  CB  LEU A 174      11.617  -6.142  14.687  1.00  0.00           C  
ATOM   2714  CG  LEU A 174      11.271  -7.013  13.453  1.00  0.00           C  
ATOM   2715  CD1 LEU A 174      12.536  -7.304  12.619  1.00  0.00           C  
ATOM   2716  CD2 LEU A 174      10.539  -8.315  13.831  1.00  0.00           C  
ATOM   2717  H   LEU A 174       9.935  -4.148  13.970  1.00  0.00           H  
ATOM   2718  HA  LEU A 174       9.830  -6.437  15.852  1.00  0.00           H  
ATOM   2719 1HB  LEU A 174      12.220  -5.282  14.329  1.00  0.00           H  
ATOM   2720 2HB  LEU A 174      12.228  -6.732  15.370  1.00  0.00           H  
ATOM   2721  HG  LEU A 174      10.586  -6.426  12.799  1.00  0.00           H  
ATOM   2722 1HD1 LEU A 174      13.267  -7.890  13.215  1.00  0.00           H  
ATOM   2723 2HD1 LEU A 174      13.016  -6.354  12.303  1.00  0.00           H  
ATOM   2724 3HD1 LEU A 174      12.273  -7.885  11.709  1.00  0.00           H  
ATOM   2725 1HD2 LEU A 174       9.580  -8.095  14.343  1.00  0.00           H  
ATOM   2726 2HD2 LEU A 174      11.172  -8.930  14.505  1.00  0.00           H  
ATOM   2727 3HD2 LEU A 174      10.318  -8.907  12.917  1.00  0.00           H  
ATOM   2728  N   ARG A 175      10.489  -3.495  16.772  1.00  0.00           N  
ATOM   2729  CA  ARG A 175      10.931  -2.683  17.882  1.00  0.00           C  
ATOM   2730  C   ARG A 175       9.777  -1.826  18.294  1.00  0.00           C  
ATOM   2731  O   ARG A 175       9.164  -1.156  17.466  1.00  0.00           O  
ATOM   2732  CB  ARG A 175      12.124  -1.774  17.505  1.00  0.00           C  
ATOM   2733  CG  ARG A 175      12.896  -1.135  18.673  1.00  0.00           C  
ATOM   2734  CD  ARG A 175      13.665  -2.145  19.537  1.00  0.00           C  
ATOM   2735  NE  ARG A 175      14.590  -1.387  20.445  1.00  0.00           N  
ATOM   2736  CZ  ARG A 175      15.664  -1.970  21.060  1.00  0.00           C  
ATOM   2737  NH1 ARG A 175      16.506  -1.202  21.813  1.00  0.00           N1+
ATOM   2738  NH2 ARG A 175      15.910  -3.306  20.927  1.00  0.00           N  
ATOM   2739  H   ARG A 175       9.838  -3.105  16.105  1.00  0.00           H  
ATOM   2740  HA  ARG A 175      11.257  -3.344  18.686  1.00  0.00           H  
ATOM   2741 1HB  ARG A 175      12.848  -2.400  16.945  1.00  0.00           H  
ATOM   2742 2HB  ARG A 175      11.779  -0.973  16.851  1.00  0.00           H  
ATOM   2743 1HG  ARG A 175      13.630  -0.428  18.222  1.00  0.00           H  
ATOM   2744 2HG  ARG A 175      12.199  -0.607  19.325  1.00  0.00           H  
ATOM   2745 1HD  ARG A 175      12.974  -2.751  20.159  1.00  0.00           H  
ATOM   2746 2HD  ARG A 175      14.232  -2.817  18.893  1.00  0.00           H  
ATOM   2747  HE  ARG A 175      14.434  -0.407  20.576  1.00  0.00           H  
ATOM   2748 1HH1 ARG A 175      16.332  -0.222  21.911  1.00  0.00           H  
ATOM   2749 2HH1 ARG A 175      17.298  -1.618  22.259  1.00  0.00           H  
ATOM   2750 1HH2 ARG A 175      15.299  -3.874  20.376  1.00  0.00           H  
ATOM   2751 2HH2 ARG A 175      16.707  -3.713  21.374  1.00  0.00           H  
ATOM   2752  N   THR A 176       9.469  -1.841  19.613  1.00  0.00           N  
ATOM   2753  CA  THR A 176       8.430  -1.063  20.254  1.00  0.00           C  
ATOM   2754  C   THR A 176       8.797   0.398  20.254  1.00  0.00           C  
ATOM   2755  O   THR A 176       7.939   1.257  20.067  1.00  0.00           O  
ATOM   2756  CB  THR A 176       8.180  -1.537  21.680  1.00  0.00           C  
ATOM   2757  CG2 THR A 176       7.101  -0.699  22.404  1.00  0.00           C  
ATOM   2758  OG1 THR A 176       7.769  -2.899  21.661  1.00  0.00           O  
ATOM   2759  H   THR A 176      10.035  -2.462  20.173  1.00  0.00           H  
ATOM   2760  HA  THR A 176       7.507  -1.186  19.688  1.00  0.00           H  
ATOM   2761  HB  THR A 176       9.125  -1.483  22.266  1.00  0.00           H  
ATOM   2762  HG1 THR A 176       6.952  -2.920  21.157  1.00  0.00           H  
ATOM   2763 1HG2 THR A 176       6.166  -0.666  21.807  1.00  0.00           H  
ATOM   2764 2HG2 THR A 176       7.452   0.340  22.570  1.00  0.00           H  
ATOM   2765 3HG2 THR A 176       6.873  -1.140  23.398  1.00  0.00           H  
ATOM   2766  N   ASP A 177      10.101   0.703  20.465  1.00  0.00           N  
ATOM   2767  CA  ASP A 177      10.622   2.048  20.587  1.00  0.00           C  
ATOM   2768  C   ASP A 177      10.417   2.837  19.319  1.00  0.00           C  
ATOM   2769  O   ASP A 177       9.969   3.979  19.369  1.00  0.00           O  
ATOM   2770  CB  ASP A 177      12.153   2.071  20.872  1.00  0.00           C  
ATOM   2771  CG  ASP A 177      12.535   1.379  22.187  1.00  0.00           C  
ATOM   2772  OD1 ASP A 177      11.632   1.062  23.006  1.00  0.00           O  
ATOM   2773  OD2 ASP A 177      13.763   1.171  22.388  1.00  0.00           O1-
ATOM   2774  H   ASP A 177      10.736  -0.079  20.539  1.00  0.00           H  
ATOM   2775  HA  ASP A 177      10.123   2.538  21.423  1.00  0.00           H  
ATOM   2776 1HB  ASP A 177      12.691   1.561  20.043  1.00  0.00           H  
ATOM   2777 2HB  ASP A 177      12.502   3.104  20.903  1.00  0.00           H  
ATOM   2778  N   VAL A 178      10.722   2.222  18.151  1.00  0.00           N  
ATOM   2779  CA  VAL A 178      10.723   2.888  16.868  1.00  0.00           C  
ATOM   2780  C   VAL A 178       9.317   2.947  16.305  1.00  0.00           C  
ATOM   2781  O   VAL A 178       9.000   3.805  15.481  1.00  0.00           O  
ATOM   2782  CB  VAL A 178      11.683   2.199  15.903  1.00  0.00           C  
ATOM   2783  CG1 VAL A 178      11.736   2.952  14.562  1.00  0.00           C  
ATOM   2784  CG2 VAL A 178      13.088   2.166  16.543  1.00  0.00           C  
ATOM   2785  H   VAL A 178      10.960   1.242  18.197  1.00  0.00           H  
ATOM   2786  HA  VAL A 178      11.056   3.917  17.012  1.00  0.00           H  
ATOM   2787  HB  VAL A 178      11.358   1.151  15.719  1.00  0.00           H  
ATOM   2788 1HG1 VAL A 178      11.838   4.041  14.747  1.00  0.00           H  
ATOM   2789 2HG1 VAL A 178      10.818   2.774  13.964  1.00  0.00           H  
ATOM   2790 3HG1 VAL A 178      12.612   2.619  13.968  1.00  0.00           H  
ATOM   2791 1HG2 VAL A 178      13.097   1.577  17.482  1.00  0.00           H  
ATOM   2792 2HG2 VAL A 178      13.433   3.197  16.768  1.00  0.00           H  
ATOM   2793 3HG2 VAL A 178      13.812   1.700  15.841  1.00  0.00           H  
ATOM   2794  N   ARG A 179       8.418   2.061  16.795  1.00  0.00           N  
ATOM   2795  CA  ARG A 179       7.009   2.041  16.472  1.00  0.00           C  
ATOM   2796  C   ARG A 179       6.325   3.281  16.996  1.00  0.00           C  
ATOM   2797  O   ARG A 179       5.534   3.912  16.297  1.00  0.00           O  
ATOM   2798  CB  ARG A 179       6.363   0.779  17.082  1.00  0.00           C  
ATOM   2799  CG  ARG A 179       4.935   0.450  16.626  1.00  0.00           C  
ATOM   2800  CD  ARG A 179       4.527  -0.986  16.996  1.00  0.00           C  
ATOM   2801  NE  ARG A 179       4.589  -1.162  18.485  1.00  0.00           N  
ATOM   2802  CZ  ARG A 179       4.511  -2.390  19.083  1.00  0.00           C  
ATOM   2803  NH1 ARG A 179       4.540  -2.476  20.445  1.00  0.00           N1+
ATOM   2804  NH2 ARG A 179       4.400  -3.531  18.343  1.00  0.00           N  
ATOM   2805  H   ARG A 179       8.786   1.371  17.434  1.00  0.00           H  
ATOM   2806  HA  ARG A 179       6.903   2.009  15.387  1.00  0.00           H  
ATOM   2807 1HB  ARG A 179       6.999  -0.085  16.788  1.00  0.00           H  
ATOM   2808 2HB  ARG A 179       6.363   0.859  18.169  1.00  0.00           H  
ATOM   2809 1HG  ARG A 179       4.220   1.180  17.063  1.00  0.00           H  
ATOM   2810 2HG  ARG A 179       4.880   0.500  15.538  1.00  0.00           H  
ATOM   2811 1HD  ARG A 179       3.492  -1.203  16.667  1.00  0.00           H  
ATOM   2812 2HD  ARG A 179       5.202  -1.692  16.513  1.00  0.00           H  
ATOM   2813  HE  ARG A 179       4.666  -0.348  19.061  1.00  0.00           H  
ATOM   2814 1HH1 ARG A 179       4.482  -3.369  20.890  1.00  0.00           H  
ATOM   2815 2HH1 ARG A 179       4.620  -1.645  20.995  1.00  0.00           H  
ATOM   2816 1HH2 ARG A 179       4.364  -3.479  17.345  1.00  0.00           H  
ATOM   2817 2HH2 ARG A 179       4.354  -4.418  18.802  1.00  0.00           H  
ATOM   2818  N   GLN A 180       6.668   3.669  18.248  1.00  0.00           N  
ATOM   2819  CA  GLN A 180       6.199   4.863  18.910  1.00  0.00           C  
ATOM   2820  C   GLN A 180       6.762   6.115  18.286  1.00  0.00           C  
ATOM   2821  O   GLN A 180       6.057   7.115  18.184  1.00  0.00           O  
ATOM   2822  CB  GLN A 180       6.549   4.860  20.416  1.00  0.00           C  
ATOM   2823  CG  GLN A 180       5.810   3.747  21.181  1.00  0.00           C  
ATOM   2824  CD  GLN A 180       6.256   3.718  22.648  1.00  0.00           C  
ATOM   2825  NE2 GLN A 180       5.677   2.748  23.420  1.00  0.00           N  
ATOM   2826  OE1 GLN A 180       7.085   4.525  23.085  1.00  0.00           O  
ATOM   2827  H   GLN A 180       7.305   3.054  18.735  1.00  0.00           H  
ATOM   2828  HA  GLN A 180       5.114   4.907  18.817  1.00  0.00           H  
ATOM   2829 1HB  GLN A 180       7.647   4.726  20.530  1.00  0.00           H  
ATOM   2830 2HB  GLN A 180       6.284   5.823  20.853  1.00  0.00           H  
ATOM   2831 1HG  GLN A 180       4.715   3.933  21.132  1.00  0.00           H  
ATOM   2832 2HG  GLN A 180       6.043   2.787  20.720  1.00  0.00           H  
ATOM   2833 1HE2 GLN A 180       5.013   2.119  23.017  1.00  0.00           H  
ATOM   2834 2HE2 GLN A 180       5.914   2.674  24.389  1.00  0.00           H  
ATOM   2835  N   GLN A 181       8.051   6.091  17.858  1.00  0.00           N  
ATOM   2836  CA  GLN A 181       8.736   7.227  17.270  1.00  0.00           C  
ATOM   2837  C   GLN A 181       8.117   7.650  15.965  1.00  0.00           C  
ATOM   2838  O   GLN A 181       7.950   8.842  15.720  1.00  0.00           O  
ATOM   2839  CB  GLN A 181      10.233   6.948  16.999  1.00  0.00           C  
ATOM   2840  CG  GLN A 181      11.077   6.937  18.284  1.00  0.00           C  
ATOM   2841  CD  GLN A 181      12.472   6.382  17.973  1.00  0.00           C  
ATOM   2842  NE2 GLN A 181      12.942   5.429  18.834  1.00  0.00           N  
ATOM   2843  OE1 GLN A 181      13.111   6.785  16.993  1.00  0.00           O  
ATOM   2844  H   GLN A 181       8.548   5.218  17.964  1.00  0.00           H  
ATOM   2845  HA  GLN A 181       8.679   8.064  17.966  1.00  0.00           H  
ATOM   2846 1HB  GLN A 181      10.321   5.972  16.474  1.00  0.00           H  
ATOM   2847 2HB  GLN A 181      10.634   7.720  16.342  1.00  0.00           H  
ATOM   2848 1HG  GLN A 181      11.175   7.971  18.676  1.00  0.00           H  
ATOM   2849 2HG  GLN A 181      10.583   6.309  19.026  1.00  0.00           H  
ATOM   2850 1HE2 GLN A 181      13.845   5.025  18.690  1.00  0.00           H  
ATOM   2851 2HE2 GLN A 181      12.381   5.138  19.610  1.00  0.00           H  
ATOM   2852  N   LEU A 182       7.752   6.679  15.094  1.00  0.00           N  
ATOM   2853  CA  LEU A 182       7.146   6.968  13.816  1.00  0.00           C  
ATOM   2854  C   LEU A 182       5.769   7.559  13.996  1.00  0.00           C  
ATOM   2855  O   LEU A 182       5.435   8.542  13.343  1.00  0.00           O  
ATOM   2856  CB  LEU A 182       7.084   5.718  12.904  1.00  0.00           C  
ATOM   2857  CG  LEU A 182       6.601   5.977  11.452  1.00  0.00           C  
ATOM   2858  CD1 LEU A 182       7.450   7.023  10.703  1.00  0.00           C  
ATOM   2859  CD2 LEU A 182       6.537   4.673  10.638  1.00  0.00           C  
ATOM   2860  H   LEU A 182       7.913   5.717  15.356  1.00  0.00           H  
ATOM   2861  HA  LEU A 182       7.749   7.721  13.310  1.00  0.00           H  
ATOM   2862 1HB  LEU A 182       8.106   5.283  12.850  1.00  0.00           H  
ATOM   2863 2HB  LEU A 182       6.418   4.987  13.361  1.00  0.00           H  
ATOM   2864  HG  LEU A 182       5.560   6.369  11.510  1.00  0.00           H  
ATOM   2865 1HD1 LEU A 182       8.514   6.705  10.671  1.00  0.00           H  
ATOM   2866 2HD1 LEU A 182       7.387   8.014  11.196  1.00  0.00           H  
ATOM   2867 3HD1 LEU A 182       7.084   7.137   9.661  1.00  0.00           H  
ATOM   2868 1HD2 LEU A 182       5.859   3.944  11.128  1.00  0.00           H  
ATOM   2869 2HD2 LEU A 182       7.547   4.219  10.552  1.00  0.00           H  
ATOM   2870 3HD2 LEU A 182       6.153   4.878   9.616  1.00  0.00           H  
ATOM   2871  N   PHE A 183       4.965   6.989  14.928  1.00  0.00           N  
ATOM   2872  CA  PHE A 183       3.596   7.376  15.197  1.00  0.00           C  
ATOM   2873  C   PHE A 183       3.482   8.795  15.719  1.00  0.00           C  
ATOM   2874  O   PHE A 183       2.631   9.559  15.262  1.00  0.00           O  
ATOM   2875  CB  PHE A 183       2.981   6.400  16.249  1.00  0.00           C  
ATOM   2876  CG  PHE A 183       1.511   6.630  16.528  1.00  0.00           C  
ATOM   2877  CD1 PHE A 183       0.559   6.540  15.498  1.00  0.00           C  
ATOM   2878  CD2 PHE A 183       1.068   6.925  17.830  1.00  0.00           C  
ATOM   2879  CE1 PHE A 183      -0.803   6.735  15.762  1.00  0.00           C  
ATOM   2880  CE2 PHE A 183      -0.290   7.141  18.094  1.00  0.00           C  
ATOM   2881  CZ  PHE A 183      -1.228   7.041  17.060  1.00  0.00           C  
ATOM   2882  H   PHE A 183       5.378   6.238  15.462  1.00  0.00           H  
ATOM   2883  HA  PHE A 183       3.028   7.307  14.268  1.00  0.00           H  
ATOM   2884 1HB  PHE A 183       3.081   5.359  15.877  1.00  0.00           H  
ATOM   2885 2HB  PHE A 183       3.538   6.474  17.182  1.00  0.00           H  
ATOM   2886  HD1 PHE A 183       0.879   6.296  14.497  1.00  0.00           H  
ATOM   2887  HD2 PHE A 183       1.780   6.984  18.639  1.00  0.00           H  
ATOM   2888  HE1 PHE A 183      -1.529   6.645  14.968  1.00  0.00           H  
ATOM   2889  HE2 PHE A 183      -0.615   7.370  19.098  1.00  0.00           H  
ATOM   2890  HZ  PHE A 183      -2.278   7.193  17.264  1.00  0.00           H  
ATOM   2891  N   GLN A 184       4.342   9.163  16.696  1.00  0.00           N  
ATOM   2892  CA  GLN A 184       4.163  10.354  17.491  1.00  0.00           C  
ATOM   2893  C   GLN A 184       5.035  11.459  16.974  1.00  0.00           C  
ATOM   2894  O   GLN A 184       4.540  12.516  16.589  1.00  0.00           O  
ATOM   2895  CB  GLN A 184       4.545  10.104  18.973  1.00  0.00           C  
ATOM   2896  CG  GLN A 184       3.662   9.035  19.642  1.00  0.00           C  
ATOM   2897  CD  GLN A 184       4.152   8.743  21.067  1.00  0.00           C  
ATOM   2898  NE2 GLN A 184       3.493   7.733  21.714  1.00  0.00           N  
ATOM   2899  OE1 GLN A 184       5.082   9.378  21.575  1.00  0.00           O  
ATOM   2900  H   GLN A 184       5.142   8.571  16.869  1.00  0.00           H  
ATOM   2901  HA  GLN A 184       3.112  10.640  17.453  1.00  0.00           H  
ATOM   2902 1HB  GLN A 184       5.605   9.765  19.026  1.00  0.00           H  
ATOM   2903 2HB  GLN A 184       4.469  11.037  19.531  1.00  0.00           H  
ATOM   2904 1HG  GLN A 184       2.609   9.387  19.676  1.00  0.00           H  
ATOM   2905 2HG  GLN A 184       3.722   8.114  19.062  1.00  0.00           H  
ATOM   2906 1HE2 GLN A 184       2.749   7.248  21.255  1.00  0.00           H  
ATOM   2907 2HE2 GLN A 184       3.760   7.476  22.642  1.00  0.00           H  
ATOM   2908  N   GLU A 185       6.370  11.236  16.983  1.00  0.00           N  
ATOM   2909  CA  GLU A 185       7.366  12.251  16.732  1.00  0.00           C  
ATOM   2910  C   GLU A 185       7.376  12.719  15.304  1.00  0.00           C  
ATOM   2911  O   GLU A 185       7.517  13.912  15.043  1.00  0.00           O  
ATOM   2912  CB  GLU A 185       8.792  11.772  17.093  1.00  0.00           C  
ATOM   2913  CG  GLU A 185       8.894  11.254  18.541  1.00  0.00           C  
ATOM   2914  CD  GLU A 185      10.310  10.781  18.874  1.00  0.00           C  
ATOM   2915  OE1 GLU A 185      11.198  10.827  17.982  1.00  0.00           O  
ATOM   2916  OE2 GLU A 185      10.516  10.356  20.043  1.00  0.00           O1-
ATOM   2917  H   GLU A 185       6.669  10.292  17.180  1.00  0.00           H  
ATOM   2918  HA  GLU A 185       7.139  13.119  17.351  1.00  0.00           H  
ATOM   2919 1HB  GLU A 185       9.098  10.960  16.399  1.00  0.00           H  
ATOM   2920 2HB  GLU A 185       9.496  12.595  16.964  1.00  0.00           H  
ATOM   2921 1HG  GLU A 185       8.608  12.068  19.242  1.00  0.00           H  
ATOM   2922 2HG  GLU A 185       8.187  10.436  18.674  1.00  0.00           H  
ATOM   2923  N   LEU A 186       7.233  11.775  14.344  1.00  0.00           N  
ATOM   2924  CA  LEU A 186       7.458  12.059  12.948  1.00  0.00           C  
ATOM   2925  C   LEU A 186       6.153  12.253  12.227  1.00  0.00           C  
ATOM   2926  O   LEU A 186       6.165  12.655  11.065  1.00  0.00           O  
ATOM   2927  CB  LEU A 186       8.211  10.895  12.253  1.00  0.00           C  
ATOM   2928  CG  LEU A 186       9.587  10.553  12.882  1.00  0.00           C  
ATOM   2929  CD1 LEU A 186      10.206   9.306  12.224  1.00  0.00           C  
ATOM   2930  CD2 LEU A 186      10.577  11.734  12.841  1.00  0.00           C  
ATOM   2931  H   LEU A 186       6.960  10.842  14.618  1.00  0.00           H  
ATOM   2932  HA  LEU A 186       8.071  12.956  12.872  1.00  0.00           H  
ATOM   2933 1HB  LEU A 186       7.578   9.981  12.301  1.00  0.00           H  
ATOM   2934 2HB  LEU A 186       8.359  11.154  11.205  1.00  0.00           H  
ATOM   2935  HG  LEU A 186       9.417  10.299  13.954  1.00  0.00           H  
ATOM   2936 1HD1 LEU A 186      10.419   9.500  11.152  1.00  0.00           H  
ATOM   2937 2HD1 LEU A 186       9.515   8.442  12.297  1.00  0.00           H  
ATOM   2938 3HD1 LEU A 186      11.157   9.035  12.732  1.00  0.00           H  
ATOM   2939 1HD2 LEU A 186      10.187  12.600  13.416  1.00  0.00           H  
ATOM   2940 2HD2 LEU A 186      10.755  12.051  11.792  1.00  0.00           H  
ATOM   2941 3HD2 LEU A 186      11.547  11.432  13.288  1.00  0.00           H  
ATOM   2942  N   GLN A 187       4.997  11.998  12.905  1.00  0.00           N  
ATOM   2943  CA  GLN A 187       3.659  12.082  12.341  1.00  0.00           C  
ATOM   2944  C   GLN A 187       3.535  11.178  11.142  1.00  0.00           C  
ATOM   2945  O   GLN A 187       3.181  11.612  10.050  1.00  0.00           O  
ATOM   2946  CB  GLN A 187       3.197  13.521  11.986  1.00  0.00           C  
ATOM   2947  CG  GLN A 187       3.038  14.447  13.205  1.00  0.00           C  
ATOM   2948  CD  GLN A 187       1.806  14.025  14.017  1.00  0.00           C  
ATOM   2949  NE2 GLN A 187       2.011  13.741  15.338  1.00  0.00           N  
ATOM   2950  OE1 GLN A 187       0.694  13.964  13.478  1.00  0.00           O  
ATOM   2951  H   GLN A 187       5.107  11.732  13.873  1.00  0.00           H  
ATOM   2952  HA  GLN A 187       2.950  11.699  13.075  1.00  0.00           H  
ATOM   2953 1HB  GLN A 187       3.944  13.978  11.300  1.00  0.00           H  
ATOM   2954 2HB  GLN A 187       2.244  13.478  11.460  1.00  0.00           H  
ATOM   2955 1HG  GLN A 187       3.956  14.424  13.827  1.00  0.00           H  
ATOM   2956 2HG  GLN A 187       2.864  15.465  12.855  1.00  0.00           H  
ATOM   2957 1HE2 GLN A 187       2.930  13.809  15.728  1.00  0.00           H  
ATOM   2958 2HE2 GLN A 187       1.240  13.474  15.917  1.00  0.00           H  
ATOM   2959  N   GLY A 188       3.888   9.888  11.331  1.00  0.00           N  
ATOM   2960  CA  GLY A 188       4.072   8.938  10.265  1.00  0.00           C  
ATOM   2961  C   GLY A 188       2.788   8.369   9.756  1.00  0.00           C  
ATOM   2962  O   GLY A 188       2.784   7.699   8.725  1.00  0.00           O  
ATOM   2963  H   GLY A 188       4.027   9.589  12.286  1.00  0.00           H  
ATOM   2964 1HA  GLY A 188       4.594   9.417   9.437  1.00  0.00           H  
ATOM   2965 2HA  GLY A 188       4.703   8.120  10.612  1.00  0.00           H  
ATOM   2966  N   VAL A 189       1.652   8.638  10.447  1.00  0.00           N  
ATOM   2967  CA  VAL A 189       0.339   8.311   9.943  1.00  0.00           C  
ATOM   2968  C   VAL A 189       0.031   9.253   8.810  1.00  0.00           C  
ATOM   2969  O   VAL A 189      -0.385   8.812   7.745  1.00  0.00           O  
ATOM   2970  CB  VAL A 189      -0.756   8.408  10.996  1.00  0.00           C  
ATOM   2971  CG1 VAL A 189      -2.112   7.972  10.396  1.00  0.00           C  
ATOM   2972  CG2 VAL A 189      -0.371   7.516  12.192  1.00  0.00           C  
ATOM   2973  H   VAL A 189       1.736   9.085  11.349  1.00  0.00           H  
ATOM   2974  HA  VAL A 189       0.352   7.281   9.586  1.00  0.00           H  
ATOM   2975  HB  VAL A 189      -0.848   9.455  11.365  1.00  0.00           H  
ATOM   2976 1HG1 VAL A 189      -2.040   6.943   9.984  1.00  0.00           H  
ATOM   2977 2HG1 VAL A 189      -2.438   8.659   9.588  1.00  0.00           H  
ATOM   2978 3HG1 VAL A 189      -2.894   7.981  11.183  1.00  0.00           H  
ATOM   2979 1HG2 VAL A 189       0.554   7.882  12.686  1.00  0.00           H  
ATOM   2980 2HG2 VAL A 189      -0.211   6.468  11.861  1.00  0.00           H  
ATOM   2981 3HG2 VAL A 189      -1.189   7.527  12.942  1.00  0.00           H  
ATOM   2982  N   ARG A 190       0.293  10.567   9.024  1.00  0.00           N  
ATOM   2983  CA  ARG A 190       0.081  11.646   8.086  1.00  0.00           C  
ATOM   2984  C   ARG A 190       0.966  11.522   6.876  1.00  0.00           C  
ATOM   2985  O   ARG A 190       0.510  11.734   5.754  1.00  0.00           O  
ATOM   2986  CB  ARG A 190       0.344  13.014   8.759  1.00  0.00           C  
ATOM   2987  CG  ARG A 190       0.134  14.248   7.860  1.00  0.00           C  
ATOM   2988  CD  ARG A 190       0.539  15.575   8.527  1.00  0.00           C  
ATOM   2989  NE  ARG A 190       1.969  15.509   8.995  1.00  0.00           N  
ATOM   2990  CZ  ARG A 190       3.054  15.589   8.165  1.00  0.00           C  
ATOM   2991  NH1 ARG A 190       4.305  15.449   8.696  1.00  0.00           N1+
ATOM   2992  NH2 ARG A 190       2.916  15.801   6.825  1.00  0.00           N  
ATOM   2993  H   ARG A 190       0.672  10.776   9.937  1.00  0.00           H  
ATOM   2994  HA  ARG A 190      -0.957  11.617   7.754  1.00  0.00           H  
ATOM   2995 1HB  ARG A 190      -0.325  13.108   9.642  1.00  0.00           H  
ATOM   2996 2HB  ARG A 190       1.374  13.053   9.113  1.00  0.00           H  
ATOM   2997 1HG  ARG A 190       0.727  14.140   6.927  1.00  0.00           H  
ATOM   2998 2HG  ARG A 190      -0.923  14.338   7.606  1.00  0.00           H  
ATOM   2999 1HD  ARG A 190       0.426  16.427   7.825  1.00  0.00           H  
ATOM   3000 2HD  ARG A 190      -0.094  15.754   9.395  1.00  0.00           H  
ATOM   3001  HE  ARG A 190       2.132  15.357   9.970  1.00  0.00           H  
ATOM   3002 1HH1 ARG A 190       4.413  15.286   9.676  1.00  0.00           H  
ATOM   3003 2HH1 ARG A 190       5.109  15.504   8.105  1.00  0.00           H  
ATOM   3004 1HH2 ARG A 190       2.003  15.905   6.429  1.00  0.00           H  
ATOM   3005 2HH2 ARG A 190       3.724  15.856   6.238  1.00  0.00           H  
ATOM   3006  N   LEU A 191       2.255  11.158   7.084  1.00  0.00           N  
ATOM   3007  CA  LEU A 191       3.247  11.009   6.041  1.00  0.00           C  
ATOM   3008  C   LEU A 191       2.869   9.915   5.078  1.00  0.00           C  
ATOM   3009  O   LEU A 191       3.071  10.053   3.873  1.00  0.00           O  
ATOM   3010  CB  LEU A 191       4.651  10.676   6.604  1.00  0.00           C  
ATOM   3011  CG  LEU A 191       5.343  11.836   7.364  1.00  0.00           C  
ATOM   3012  CD1 LEU A 191       6.640  11.349   8.040  1.00  0.00           C  
ATOM   3013  CD2 LEU A 191       5.630  13.063   6.474  1.00  0.00           C  
ATOM   3014  H   LEU A 191       2.519  10.983   8.043  1.00  0.00           H  
ATOM   3015  HA  LEU A 191       3.323  11.951   5.499  1.00  0.00           H  
ATOM   3016 1HB  LEU A 191       4.557   9.807   7.291  1.00  0.00           H  
ATOM   3017 2HB  LEU A 191       5.299  10.391   5.775  1.00  0.00           H  
ATOM   3018  HG  LEU A 191       4.656  12.172   8.171  1.00  0.00           H  
ATOM   3019 1HD1 LEU A 191       7.359  10.988   7.275  1.00  0.00           H  
ATOM   3020 2HD1 LEU A 191       6.425  10.518   8.744  1.00  0.00           H  
ATOM   3021 3HD1 LEU A 191       7.114  12.177   8.606  1.00  0.00           H  
ATOM   3022 1HD2 LEU A 191       4.692  13.474   6.048  1.00  0.00           H  
ATOM   3023 2HD2 LEU A 191       6.312  12.791   5.643  1.00  0.00           H  
ATOM   3024 3HD2 LEU A 191       6.116  13.861   7.074  1.00  0.00           H  
ATOM   3025  N   LEU A 192       2.297   8.807   5.602  1.00  0.00           N  
ATOM   3026  CA  LEU A 192       2.000   7.635   4.821  1.00  0.00           C  
ATOM   3027  C   LEU A 192       0.554   7.615   4.397  1.00  0.00           C  
ATOM   3028  O   LEU A 192       0.152   6.722   3.655  1.00  0.00           O  
ATOM   3029  CB  LEU A 192       2.312   6.344   5.606  1.00  0.00           C  
ATOM   3030  CG  LEU A 192       3.814   6.140   5.920  1.00  0.00           C  
ATOM   3031  CD1 LEU A 192       4.003   4.953   6.880  1.00  0.00           C  
ATOM   3032  CD2 LEU A 192       4.679   5.965   4.655  1.00  0.00           C  
ATOM   3033  H   LEU A 192       2.072   8.812   6.587  1.00  0.00           H  
ATOM   3034  HA  LEU A 192       2.622   7.649   3.927  1.00  0.00           H  
ATOM   3035 1HB  LEU A 192       1.762   6.382   6.570  1.00  0.00           H  
ATOM   3036 2HB  LEU A 192       1.947   5.492   5.033  1.00  0.00           H  
ATOM   3037  HG  LEU A 192       4.180   7.049   6.450  1.00  0.00           H  
ATOM   3038 1HD1 LEU A 192       3.654   4.013   6.402  1.00  0.00           H  
ATOM   3039 2HD1 LEU A 192       3.423   5.112   7.813  1.00  0.00           H  
ATOM   3040 3HD1 LEU A 192       5.076   4.842   7.144  1.00  0.00           H  
ATOM   3041 1HD2 LEU A 192       4.643   6.875   4.021  1.00  0.00           H  
ATOM   3042 2HD2 LEU A 192       4.324   5.099   4.058  1.00  0.00           H  
ATOM   3043 3HD2 LEU A 192       5.738   5.785   4.940  1.00  0.00           H  
ATOM   3044  N   THR A 193      -0.259   8.629   4.797  1.00  0.00           N  
ATOM   3045  CA  THR A 193      -1.549   8.900   4.189  1.00  0.00           C  
ATOM   3046  C   THR A 193      -1.277   9.528   2.846  1.00  0.00           C  
ATOM   3047  O   THR A 193      -1.915   9.186   1.855  1.00  0.00           O  
ATOM   3048  CB  THR A 193      -2.449   9.822   5.011  1.00  0.00           C  
ATOM   3049  CG2 THR A 193      -3.793  10.101   4.300  1.00  0.00           C  
ATOM   3050  OG1 THR A 193      -2.735   9.240   6.275  1.00  0.00           O  
ATOM   3051  H   THR A 193       0.061   9.215   5.555  1.00  0.00           H  
ATOM   3052  HA  THR A 193      -2.084   7.956   4.077  1.00  0.00           H  
ATOM   3053  HB  THR A 193      -1.935  10.790   5.199  1.00  0.00           H  
ATOM   3054  HG1 THR A 193      -3.161   8.400   6.088  1.00  0.00           H  
ATOM   3055 1HG2 THR A 193      -4.309   9.147   4.062  1.00  0.00           H  
ATOM   3056 2HG2 THR A 193      -3.640  10.668   3.359  1.00  0.00           H  
ATOM   3057 3HG2 THR A 193      -4.456  10.703   4.956  1.00  0.00           H  
ATOM   3058  N   ARG A 194      -0.280  10.446   2.801  1.00  0.00           N  
ATOM   3059  CA  ARG A 194       0.111  11.176   1.618  1.00  0.00           C  
ATOM   3060  C   ARG A 194       0.963  10.331   0.705  1.00  0.00           C  
ATOM   3061  O   ARG A 194       1.047  10.611  -0.490  1.00  0.00           O  
ATOM   3062  CB  ARG A 194       0.931  12.437   1.979  1.00  0.00           C  
ATOM   3063  CG  ARG A 194       0.139  13.456   2.816  1.00  0.00           C  
ATOM   3064  CD  ARG A 194       0.991  14.653   3.262  1.00  0.00           C  
ATOM   3065  NE  ARG A 194       0.148  15.539   4.133  1.00  0.00           N  
ATOM   3066  CZ  ARG A 194       0.519  16.806   4.492  1.00  0.00           C  
ATOM   3067  NH1 ARG A 194      -0.296  17.533   5.313  1.00  0.00           N1+
ATOM   3068  NH2 ARG A 194       1.687  17.354   4.047  1.00  0.00           N  
ATOM   3069  H   ARG A 194       0.210  10.615   3.668  1.00  0.00           H  
ATOM   3070  HA  ARG A 194      -0.791  11.494   1.094  1.00  0.00           H  
ATOM   3071 1HB  ARG A 194       1.835  12.135   2.553  1.00  0.00           H  
ATOM   3072 2HB  ARG A 194       1.269  12.925   1.065  1.00  0.00           H  
ATOM   3073 1HG  ARG A 194      -0.723  13.817   2.213  1.00  0.00           H  
ATOM   3074 2HG  ARG A 194      -0.220  12.977   3.728  1.00  0.00           H  
ATOM   3075 1HD  ARG A 194       1.865  14.311   3.857  1.00  0.00           H  
ATOM   3076 2HD  ARG A 194       1.350  15.191   2.385  1.00  0.00           H  
ATOM   3077  HE  ARG A 194      -0.719  15.178   4.476  1.00  0.00           H  
ATOM   3078 1HH1 ARG A 194      -1.156  17.141   5.640  1.00  0.00           H  
ATOM   3079 2HH1 ARG A 194      -0.038  18.462   5.576  1.00  0.00           H  
ATOM   3080 1HH2 ARG A 194       2.285  16.833   3.438  1.00  0.00           H  
ATOM   3081 2HH2 ARG A 194       1.939  18.282   4.321  1.00  0.00           H  
ATOM   3082  N   ALA A 195       1.606   9.260   1.239  1.00  0.00           N  
ATOM   3083  CA  ALA A 195       2.376   8.330   0.446  1.00  0.00           C  
ATOM   3084  C   ALA A 195       1.447   7.418  -0.300  1.00  0.00           C  
ATOM   3085  O   ALA A 195       1.614   7.198  -1.496  1.00  0.00           O  
ATOM   3086  CB  ALA A 195       3.308   7.449   1.298  1.00  0.00           C  
ATOM   3087  H   ALA A 195       1.536   9.116   2.236  1.00  0.00           H  
ATOM   3088  HA  ALA A 195       2.998   8.904  -0.240  1.00  0.00           H  
ATOM   3089 1HB  ALA A 195       2.729   6.774   1.962  1.00  0.00           H  
ATOM   3090 2HB  ALA A 195       3.951   8.090   1.935  1.00  0.00           H  
ATOM   3091 3HB  ALA A 195       3.964   6.829   0.650  1.00  0.00           H  
ATOM   3092  N   LEU A 196       0.413   6.906   0.415  1.00  0.00           N  
ATOM   3093  CA  LEU A 196      -0.603   6.004  -0.082  1.00  0.00           C  
ATOM   3094  C   LEU A 196      -1.446   6.677  -1.133  1.00  0.00           C  
ATOM   3095  O   LEU A 196      -1.884   6.040  -2.088  1.00  0.00           O  
ATOM   3096  CB  LEU A 196      -1.513   5.503   1.069  1.00  0.00           C  
ATOM   3097  CG  LEU A 196      -2.533   4.392   0.710  1.00  0.00           C  
ATOM   3098  CD1 LEU A 196      -1.862   3.109   0.176  1.00  0.00           C  
ATOM   3099  CD2 LEU A 196      -3.433   4.076   1.921  1.00  0.00           C  
ATOM   3100  H   LEU A 196       0.379   7.202   1.380  1.00  0.00           H  
ATOM   3101  HA  LEU A 196      -0.110   5.142  -0.531  1.00  0.00           H  
ATOM   3102 1HB  LEU A 196      -0.857   5.103   1.872  1.00  0.00           H  
ATOM   3103 2HB  LEU A 196      -2.072   6.351   1.465  1.00  0.00           H  
ATOM   3104  HG  LEU A 196      -3.197   4.784  -0.094  1.00  0.00           H  
ATOM   3105 1HD1 LEU A 196      -1.168   2.693   0.937  1.00  0.00           H  
ATOM   3106 2HD1 LEU A 196      -1.291   3.315  -0.753  1.00  0.00           H  
ATOM   3107 3HD1 LEU A 196      -2.633   2.344  -0.054  1.00  0.00           H  
ATOM   3108 1HD2 LEU A 196      -3.933   5.001   2.279  1.00  0.00           H  
ATOM   3109 2HD2 LEU A 196      -2.829   3.657   2.753  1.00  0.00           H  
ATOM   3110 3HD2 LEU A 196      -4.213   3.338   1.639  1.00  0.00           H  
ATOM   3111  N   GLU A 197      -1.663   8.005  -0.977  1.00  0.00           N  
ATOM   3112  CA  GLU A 197      -2.453   8.844  -1.846  1.00  0.00           C  
ATOM   3113  C   GLU A 197      -1.914   8.874  -3.253  1.00  0.00           C  
ATOM   3114  O   GLU A 197      -2.685   8.809  -4.207  1.00  0.00           O  
ATOM   3115  CB  GLU A 197      -2.476  10.299  -1.312  1.00  0.00           C  
ATOM   3116  CG  GLU A 197      -3.354  11.275  -2.114  1.00  0.00           C  
ATOM   3117  CD  GLU A 197      -3.228  12.683  -1.532  1.00  0.00           C  
ATOM   3118  OE1 GLU A 197      -3.596  12.870  -0.342  1.00  0.00           O  
ATOM   3119  OE2 GLU A 197      -2.760  13.589  -2.273  1.00  0.00           O1-
ATOM   3120  H   GLU A 197      -1.217   8.415  -0.169  1.00  0.00           H  
ATOM   3121  HA  GLU A 197      -3.474   8.461  -1.863  1.00  0.00           H  
ATOM   3122 1HB  GLU A 197      -2.854  10.273  -0.266  1.00  0.00           H  
ATOM   3123 2HB  GLU A 197      -1.462  10.698  -1.299  1.00  0.00           H  
ATOM   3124 1HG  GLU A 197      -3.030  11.296  -3.175  1.00  0.00           H  
ATOM   3125 2HG  GLU A 197      -4.384  10.920  -2.095  1.00  0.00           H  
ATOM   3126  N   LEU A 198      -0.571   8.967  -3.403  1.00  0.00           N  
ATOM   3127  CA  LEU A 198       0.066   9.183  -4.681  1.00  0.00           C  
ATOM   3128  C   LEU A 198       0.578   7.885  -5.249  1.00  0.00           C  
ATOM   3129  O   LEU A 198       0.963   7.839  -6.417  1.00  0.00           O  
ATOM   3130  CB  LEU A 198       1.277  10.138  -4.547  1.00  0.00           C  
ATOM   3131  CG  LEU A 198       0.923  11.546  -4.007  1.00  0.00           C  
ATOM   3132  CD1 LEU A 198       2.203  12.365  -3.743  1.00  0.00           C  
ATOM   3133  CD2 LEU A 198      -0.050  12.313  -4.928  1.00  0.00           C  
ATOM   3134  H   LEU A 198       0.002   8.880  -2.576  1.00  0.00           H  
ATOM   3135  HA  LEU A 198      -0.658   9.640  -5.355  1.00  0.00           H  
ATOM   3136 1HB  LEU A 198       2.019   9.682  -3.854  1.00  0.00           H  
ATOM   3137 2HB  LEU A 198       1.745  10.245  -5.525  1.00  0.00           H  
ATOM   3138  HG  LEU A 198       0.415  11.418  -3.023  1.00  0.00           H  
ATOM   3139 1HD1 LEU A 198       2.761  12.526  -4.689  1.00  0.00           H  
ATOM   3140 2HD1 LEU A 198       2.862  11.825  -3.031  1.00  0.00           H  
ATOM   3141 3HD1 LEU A 198       1.945  13.353  -3.308  1.00  0.00           H  
ATOM   3142 1HD2 LEU A 198      -1.015  11.774  -5.021  1.00  0.00           H  
ATOM   3143 2HD2 LEU A 198       0.392  12.435  -5.939  1.00  0.00           H  
ATOM   3144 3HD2 LEU A 198      -0.257  13.320  -4.509  1.00  0.00           H  
ATOM   3145  N   THR A 199       0.557   6.785  -4.454  1.00  0.00           N  
ATOM   3146  CA  THR A 199       0.866   5.453  -4.927  1.00  0.00           C  
ATOM   3147  C   THR A 199      -0.338   4.913  -5.656  1.00  0.00           C  
ATOM   3148  O   THR A 199      -0.209   4.322  -6.726  1.00  0.00           O  
ATOM   3149  CB  THR A 199       1.280   4.517  -3.808  1.00  0.00           C  
ATOM   3150  CG2 THR A 199       1.592   3.114  -4.360  1.00  0.00           C  
ATOM   3151  OG1 THR A 199       2.454   5.019  -3.187  1.00  0.00           O  
ATOM   3152  H   THR A 199       0.311   6.918  -3.483  1.00  0.00           H  
ATOM   3153  HA  THR A 199       1.700   5.519  -5.626  1.00  0.00           H  
ATOM   3154  HB  THR A 199       0.483   4.445  -3.035  1.00  0.00           H  
ATOM   3155  HG1 THR A 199       2.169   5.761  -2.647  1.00  0.00           H  
ATOM   3156 1HG2 THR A 199       2.327   3.170  -5.190  1.00  0.00           H  
ATOM   3157 2HG2 THR A 199       0.671   2.622  -4.737  1.00  0.00           H  
ATOM   3158 3HG2 THR A 199       2.018   2.476  -3.559  1.00  0.00           H  
ATOM   3159  N   LEU A 200      -1.550   5.160  -5.102  1.00  0.00           N  
ATOM   3160  CA  LEU A 200      -2.807   4.820  -5.729  1.00  0.00           C  
ATOM   3161  C   LEU A 200      -3.152   5.870  -6.758  1.00  0.00           C  
ATOM   3162  O   LEU A 200      -3.986   5.639  -7.631  1.00  0.00           O  
ATOM   3163  CB  LEU A 200      -3.967   4.770  -4.704  1.00  0.00           C  
ATOM   3164  CG  LEU A 200      -3.787   3.722  -3.577  1.00  0.00           C  
ATOM   3165  CD1 LEU A 200      -4.862   3.905  -2.490  1.00  0.00           C  
ATOM   3166  CD2 LEU A 200      -3.768   2.272  -4.095  1.00  0.00           C  
ATOM   3167  H   LEU A 200      -1.557   5.609  -4.197  1.00  0.00           H  
ATOM   3168  HA  LEU A 200      -2.713   3.832  -6.179  1.00  0.00           H  
ATOM   3169 1HB  LEU A 200      -4.062   5.772  -4.227  1.00  0.00           H  
ATOM   3170 2HB  LEU A 200      -4.893   4.555  -5.237  1.00  0.00           H  
ATOM   3171  HG  LEU A 200      -2.802   3.908  -3.090  1.00  0.00           H  
ATOM   3172 1HD1 LEU A 200      -5.872   3.710  -2.907  1.00  0.00           H  
ATOM   3173 2HD1 LEU A 200      -4.836   4.942  -2.093  1.00  0.00           H  
ATOM   3174 3HD1 LEU A 200      -4.683   3.203  -1.648  1.00  0.00           H  
ATOM   3175 1HD2 LEU A 200      -2.925   2.117  -4.800  1.00  0.00           H  
ATOM   3176 2HD2 LEU A 200      -4.720   2.036  -4.615  1.00  0.00           H  
ATOM   3177 3HD2 LEU A 200      -3.645   1.564  -3.247  1.00  0.00           H  
ATOM   3178  N   GLY A 201      -2.486   7.048  -6.677  1.00  0.00           N  
ATOM   3179  CA  GLY A 201      -2.580   8.135  -7.618  1.00  0.00           C  
ATOM   3180  C   GLY A 201      -3.821   8.928  -7.359  1.00  0.00           C  
ATOM   3181  O   GLY A 201      -4.927   8.410  -7.494  1.00  0.00           O  
ATOM   3182  H   GLY A 201      -1.878   7.142  -5.876  1.00  0.00           H  
ATOM   3183 1HA  GLY A 201      -1.699   8.770  -7.529  1.00  0.00           H  
ATOM   3184 2HA  GLY A 201      -2.589   7.738  -8.632  1.00  0.00           H  
ATOM   3185  N   MET A 202      -3.661  10.225  -7.008  1.00  0.00           N  
ATOM   3186  CA  MET A 202      -4.769  11.134  -6.867  1.00  0.00           C  
ATOM   3187  C   MET A 202      -4.613  12.107  -7.997  1.00  0.00           C  
ATOM   3188  O   MET A 202      -4.814  11.724  -9.149  1.00  0.00           O  
ATOM   3189  CB  MET A 202      -4.844  11.797  -5.467  1.00  0.00           C  
ATOM   3190  CG  MET A 202      -6.143  12.589  -5.206  1.00  0.00           C  
ATOM   3191  SD  MET A 202      -6.376  13.087  -3.473  1.00  0.00           S  
ATOM   3192  CE  MET A 202      -8.051  13.744  -3.721  1.00  0.00           C  
ATOM   3193  H   MET A 202      -2.724  10.562  -6.840  1.00  0.00           H  
ATOM   3194  HA  MET A 202      -5.694  10.576  -7.011  1.00  0.00           H  
ATOM   3195 1HB  MET A 202      -4.811  10.971  -4.721  1.00  0.00           H  
ATOM   3196 2HB  MET A 202      -3.974  12.439  -5.321  1.00  0.00           H  
ATOM   3197 1HG  MET A 202      -6.159  13.489  -5.857  1.00  0.00           H  
ATOM   3198 2HG  MET A 202      -7.004  11.969  -5.456  1.00  0.00           H  
ATOM   3199 1HE  MET A 202      -8.737  12.952  -4.091  1.00  0.00           H  
ATOM   3200 2HE  MET A 202      -8.048  14.570  -4.464  1.00  0.00           H  
ATOM   3201 3HE  MET A 202      -8.466  14.139  -2.769  1.00  0.00           H  
ATOM   3202  N   THR A 203      -4.254  13.381  -7.691  1.00  0.00           N  
ATOM   3203  CA  THR A 203      -4.129  14.501  -8.603  1.00  0.00           C  
ATOM   3204  C   THR A 203      -5.381  14.689  -9.432  1.00  0.00           C  
ATOM   3205  O   THR A 203      -5.317  14.825 -10.654  1.00  0.00           O  
ATOM   3206  CB  THR A 203      -2.837  14.548  -9.422  1.00  0.00           C  
ATOM   3207  CG2 THR A 203      -1.637  14.599  -8.451  1.00  0.00           C  
ATOM   3208  OG1 THR A 203      -2.691  13.427 -10.288  1.00  0.00           O  
ATOM   3209  H   THR A 203      -4.061  13.522  -6.710  1.00  0.00           H  
ATOM   3210  HA  THR A 203      -4.152  15.424  -8.023  1.00  0.00           H  
ATOM   3211  HB  THR A 203      -2.818  15.471 -10.044  1.00  0.00           H  
ATOM   3212  HG1 THR A 203      -3.368  13.526 -10.962  1.00  0.00           H  
ATOM   3213 1HG2 THR A 203      -1.580  13.675  -7.838  1.00  0.00           H  
ATOM   3214 2HG2 THR A 203      -1.731  15.470  -7.769  1.00  0.00           H  
ATOM   3215 3HG2 THR A 203      -0.687  14.701  -9.018  1.00  0.00           H  
ATOM   3216  N   GLU A 204      -6.556  14.680  -8.744  1.00  0.00           N  
ATOM   3217  CA  GLU A 204      -7.881  14.715  -9.326  1.00  0.00           C  
ATOM   3218  C   GLU A 204      -8.129  13.503 -10.193  1.00  0.00           C  
ATOM   3219  O   GLU A 204      -8.415  13.625 -11.383  1.00  0.00           O  
ATOM   3220  CB  GLU A 204      -8.226  16.026 -10.079  1.00  0.00           C  
ATOM   3221  CG  GLU A 204      -8.055  17.284  -9.202  1.00  0.00           C  
ATOM   3222  CD  GLU A 204      -8.415  18.563  -9.964  1.00  0.00           C  
ATOM   3223  OE1 GLU A 204      -8.808  18.476 -11.158  1.00  0.00           O  
ATOM   3224  OE2 GLU A 204      -8.296  19.655  -9.345  1.00  0.00           O1-
ATOM   3225  H   GLU A 204      -6.461  14.645  -7.739  1.00  0.00           H  
ATOM   3226  HA  GLU A 204      -8.614  14.616  -8.524  1.00  0.00           H  
ATOM   3227 1HB  GLU A 204      -7.572  16.121 -10.973  1.00  0.00           H  
ATOM   3228 2HB  GLU A 204      -9.257  15.984 -10.430  1.00  0.00           H  
ATOM   3229 1HG  GLU A 204      -8.708  17.200  -8.307  1.00  0.00           H  
ATOM   3230 2HG  GLU A 204      -7.023  17.336  -8.857  1.00  0.00           H  
ATOM   3231  N   GLY A 205      -7.989  12.295  -9.599  1.00  0.00           N  
ATOM   3232  CA  GLY A 205      -8.049  11.055 -10.331  1.00  0.00           C  
ATOM   3233  C   GLY A 205      -8.641  10.021  -9.430  1.00  0.00           C  
ATOM   3234  O   GLY A 205      -9.850  10.027  -9.201  1.00  0.00           O  
ATOM   3235  H   GLY A 205      -7.836  12.270  -8.601  1.00  0.00           H  
ATOM   3236 1HA  GLY A 205      -8.650  11.192 -11.230  1.00  0.00           H  
ATOM   3237 2HA  GLY A 205      -7.047  10.775 -10.655  1.00  0.00           H  
ATOM   3238  N   GLU A 206      -7.786   9.092  -8.924  1.00  0.00           N  
ATOM   3239  CA  GLU A 206      -8.148   7.963  -8.087  1.00  0.00           C  
ATOM   3240  C   GLU A 206      -8.939   6.953  -8.872  1.00  0.00           C  
ATOM   3241  O   GLU A 206      -9.967   6.457  -8.412  1.00  0.00           O  
ATOM   3242  CB  GLU A 206      -8.865   8.319  -6.756  1.00  0.00           C  
ATOM   3243  CG  GLU A 206      -8.085   9.351  -5.924  1.00  0.00           C  
ATOM   3244  CD  GLU A 206      -8.837   9.692  -4.640  1.00  0.00           C  
ATOM   3245  OE1 GLU A 206      -9.995  10.179  -4.737  1.00  0.00           O  
ATOM   3246  OE2 GLU A 206      -8.258   9.480  -3.541  1.00  0.00           O1-
ATOM   3247  H   GLU A 206      -6.817   9.229  -9.173  1.00  0.00           H  
ATOM   3248  HA  GLU A 206      -7.237   7.433  -7.808  1.00  0.00           H  
ATOM   3249 1HB  GLU A 206      -9.875   8.726  -6.979  1.00  0.00           H  
ATOM   3250 2HB  GLU A 206      -8.999   7.415  -6.162  1.00  0.00           H  
ATOM   3251 1HG  GLU A 206      -7.079   8.949  -5.678  1.00  0.00           H  
ATOM   3252 2HG  GLU A 206      -7.943  10.251  -6.521  1.00  0.00           H  
ATOM   3253  N   ARG A 207      -8.464   6.644 -10.101  1.00  0.00           N  
ATOM   3254  CA  ARG A 207      -9.189   5.837 -11.048  1.00  0.00           C  
ATOM   3255  C   ARG A 207      -8.667   4.429 -11.008  1.00  0.00           C  
ATOM   3256  O   ARG A 207      -9.158   3.629 -10.214  1.00  0.00           O  
ATOM   3257  CB  ARG A 207      -9.115   6.412 -12.480  1.00  0.00           C  
ATOM   3258  CG  ARG A 207      -9.791   7.788 -12.579  1.00  0.00           C  
ATOM   3259  CD  ARG A 207      -9.826   8.330 -14.010  1.00  0.00           C  
ATOM   3260  NE  ARG A 207     -10.525   9.655 -13.991  1.00  0.00           N  
ATOM   3261  CZ  ARG A 207     -10.822  10.343 -15.135  1.00  0.00           C  
ATOM   3262  NH1 ARG A 207     -11.462  11.545 -15.044  1.00  0.00           N1+
ATOM   3263  NH2 ARG A 207     -10.491   9.842 -16.361  1.00  0.00           N  
ATOM   3264  H   ARG A 207      -7.555   7.003 -10.355  1.00  0.00           H  
ATOM   3265  HA  ARG A 207     -10.238   5.814 -10.751  1.00  0.00           H  
ATOM   3266 1HB  ARG A 207      -8.056   6.516 -12.803  1.00  0.00           H  
ATOM   3267 2HB  ARG A 207      -9.594   5.722 -13.175  1.00  0.00           H  
ATOM   3268 1HG  ARG A 207     -10.832   7.695 -12.195  1.00  0.00           H  
ATOM   3269 2HG  ARG A 207      -9.235   8.511 -11.980  1.00  0.00           H  
ATOM   3270 1HD  ARG A 207      -8.796   8.478 -14.401  1.00  0.00           H  
ATOM   3271 2HD  ARG A 207     -10.348   7.623 -14.654  1.00  0.00           H  
ATOM   3272  HE  ARG A 207     -10.784  10.049 -13.109  1.00  0.00           H  
ATOM   3273 1HH1 ARG A 207     -11.711  11.910 -14.146  1.00  0.00           H  
ATOM   3274 2HH1 ARG A 207     -11.688  12.056 -15.873  1.00  0.00           H  
ATOM   3275 1HH2 ARG A 207     -10.022   8.962 -16.428  1.00  0.00           H  
ATOM   3276 2HH2 ARG A 207     -10.722  10.351 -17.189  1.00  0.00           H  
ATOM   3277  N   HIS A 208      -7.679   4.093 -11.880  1.00  0.00           N  
ATOM   3278  CA  HIS A 208      -7.233   2.740 -12.165  1.00  0.00           C  
ATOM   3279  C   HIS A 208      -8.368   1.855 -12.640  1.00  0.00           C  
ATOM   3280  O   HIS A 208      -8.727   0.916 -11.931  1.00  0.00           O  
ATOM   3281  CB  HIS A 208      -6.463   2.043 -11.017  1.00  0.00           C  
ATOM   3282  CG  HIS A 208      -5.128   2.666 -10.742  1.00  0.00           C  
ATOM   3283  CD2 HIS A 208      -4.633   3.206  -9.597  1.00  0.00           C  
ATOM   3284  ND1 HIS A 208      -4.106   2.740 -11.665  1.00  0.00           N  
ATOM   3285  CE1 HIS A 208      -3.053   3.314 -11.035  1.00  0.00           C  
ATOM   3286  NE2 HIS A 208      -3.324   3.611  -9.780  1.00  0.00           N  
ATOM   3287  H   HIS A 208      -7.236   4.867 -12.354  1.00  0.00           H  
ATOM   3288  HA  HIS A 208      -6.549   2.753 -13.013  1.00  0.00           H  
ATOM   3289 1HB  HIS A 208      -7.068   2.062 -10.089  1.00  0.00           H  
ATOM   3290 2HB  HIS A 208      -6.297   0.997 -11.273  1.00  0.00           H  
ATOM   3291  HD1 HIS A 208      -4.144   2.409 -12.610  1.00  0.00           H  
ATOM   3292  HD2 HIS A 208      -5.107   3.322  -8.631  1.00  0.00           H  
ATOM   3293  HE1 HIS A 208      -2.096   3.489 -11.525  1.00  0.00           H  
ATOM   3294  N   PRO A 209      -8.996   2.125 -13.788  1.00  0.00           N  
ATOM   3295  CA  PRO A 209     -10.258   1.517 -14.175  1.00  0.00           C  
ATOM   3296  C   PRO A 209     -10.074   0.094 -14.648  1.00  0.00           C  
ATOM   3297  O   PRO A 209     -11.085  -0.559 -14.905  1.00  0.00           O  
ATOM   3298  CB  PRO A 209     -10.741   2.399 -15.336  1.00  0.00           C  
ATOM   3299  CG  PRO A 209      -9.451   2.897 -15.995  1.00  0.00           C  
ATOM   3300  CD  PRO A 209      -8.509   3.067 -14.802  1.00  0.00           C  
ATOM   3301  HA  PRO A 209     -10.959   1.569 -13.329  1.00  0.00           H  
ATOM   3302 1HB  PRO A 209     -11.406   1.872 -16.048  1.00  0.00           H  
ATOM   3303 2HB  PRO A 209     -11.340   3.236 -14.948  1.00  0.00           H  
ATOM   3304 1HG  PRO A 209      -9.598   3.839 -16.559  1.00  0.00           H  
ATOM   3305 2HG  PRO A 209      -8.697   3.126 -15.228  1.00  0.00           H  
ATOM   3306 1HD  PRO A 209      -8.588   4.101 -14.406  1.00  0.00           H  
ATOM   3307 2HD  PRO A 209      -8.767   2.335 -14.023  1.00  0.00           H  
ATOM   3308  N   GLU A 210      -8.817  -0.390 -14.798  1.00  0.00           N  
ATOM   3309  CA  GLU A 210      -8.539  -1.706 -15.310  1.00  0.00           C  
ATOM   3310  C   GLU A 210      -7.671  -2.410 -14.309  1.00  0.00           C  
ATOM   3311  O   GLU A 210      -8.004  -3.511 -13.871  1.00  0.00           O  
ATOM   3312  CB  GLU A 210      -7.768  -1.647 -16.652  1.00  0.00           C  
ATOM   3313  CG  GLU A 210      -8.597  -1.014 -17.787  1.00  0.00           C  
ATOM   3314  CD  GLU A 210      -7.800  -0.921 -19.090  1.00  0.00           C  
ATOM   3315  OE1 GLU A 210      -6.609  -1.330 -19.111  1.00  0.00           O  
ATOM   3316  OE2 GLU A 210      -8.386  -0.426 -20.091  1.00  0.00           O1-
ATOM   3317  H   GLU A 210      -8.047   0.209 -14.535  1.00  0.00           H  
ATOM   3318  HA  GLU A 210      -9.487  -2.216 -15.487  1.00  0.00           H  
ATOM   3319 1HB  GLU A 210      -6.839  -1.050 -16.514  1.00  0.00           H  
ATOM   3320 2HB  GLU A 210      -7.473  -2.654 -16.946  1.00  0.00           H  
ATOM   3321 1HG  GLU A 210      -9.508  -1.626 -17.961  1.00  0.00           H  
ATOM   3322 2HG  GLU A 210      -8.918  -0.020 -17.478  1.00  0.00           H  
ATOM   3323  N   LEU A 211      -6.542  -1.779 -13.910  1.00  0.00           N  
ATOM   3324  CA  LEU A 211      -5.612  -2.395 -12.999  1.00  0.00           C  
ATOM   3325  C   LEU A 211      -4.730  -1.330 -12.429  1.00  0.00           C  
ATOM   3326  O   LEU A 211      -4.676  -0.211 -12.939  1.00  0.00           O  
ATOM   3327  CB  LEU A 211      -4.753  -3.538 -13.620  1.00  0.00           C  
ATOM   3328  CG  LEU A 211      -4.032  -3.251 -14.967  1.00  0.00           C  
ATOM   3329  CD1 LEU A 211      -2.761  -2.385 -14.848  1.00  0.00           C  
ATOM   3330  CD2 LEU A 211      -3.689  -4.579 -15.673  1.00  0.00           C  
ATOM   3331  H   LEU A 211      -6.347  -0.852 -14.260  1.00  0.00           H  
ATOM   3332  HA  LEU A 211      -6.175  -2.840 -12.179  1.00  0.00           H  
ATOM   3333 1HB  LEU A 211      -4.011  -3.909 -12.882  1.00  0.00           H  
ATOM   3334 2HB  LEU A 211      -5.411  -4.370 -13.870  1.00  0.00           H  
ATOM   3335  HG  LEU A 211      -4.747  -2.714 -15.631  1.00  0.00           H  
ATOM   3336 1HD1 LEU A 211      -2.034  -2.861 -14.157  1.00  0.00           H  
ATOM   3337 2HD1 LEU A 211      -2.997  -1.369 -14.474  1.00  0.00           H  
ATOM   3338 3HD1 LEU A 211      -2.281  -2.277 -15.843  1.00  0.00           H  
ATOM   3339 1HD2 LEU A 211      -4.608  -5.182 -15.828  1.00  0.00           H  
ATOM   3340 2HD2 LEU A 211      -2.976  -5.168 -15.058  1.00  0.00           H  
ATOM   3341 3HD2 LEU A 211      -3.225  -4.380 -16.662  1.00  0.00           H  
ATOM   3342  N   LEU A 212      -4.001  -1.687 -11.344  1.00  0.00           N  
ATOM   3343  CA  LEU A 212      -2.936  -0.889 -10.787  1.00  0.00           C  
ATOM   3344  C   LEU A 212      -1.675  -1.478 -11.374  1.00  0.00           C  
ATOM   3345  O   LEU A 212      -1.584  -2.705 -11.406  1.00  0.00           O  
ATOM   3346  CB  LEU A 212      -2.785  -0.987  -9.246  1.00  0.00           C  
ATOM   3347  CG  LEU A 212      -3.805  -0.169  -8.419  1.00  0.00           C  
ATOM   3348  CD1 LEU A 212      -5.244  -0.719  -8.459  1.00  0.00           C  
ATOM   3349  CD2 LEU A 212      -3.322  -0.040  -6.963  1.00  0.00           C  
ATOM   3350  H   LEU A 212      -4.232  -2.570 -10.912  1.00  0.00           H  
ATOM   3351  HA  LEU A 212      -3.135   0.158 -11.012  1.00  0.00           H  
ATOM   3352 1HB  LEU A 212      -2.826  -2.051  -8.929  1.00  0.00           H  
ATOM   3353 2HB  LEU A 212      -1.807  -0.595  -8.967  1.00  0.00           H  
ATOM   3354  HG  LEU A 212      -3.827   0.859  -8.846  1.00  0.00           H  
ATOM   3355 1HD1 LEU A 212      -5.269  -1.757  -8.065  1.00  0.00           H  
ATOM   3356 2HD1 LEU A 212      -5.644  -0.715  -9.492  1.00  0.00           H  
ATOM   3357 3HD1 LEU A 212      -5.908  -0.089  -7.830  1.00  0.00           H  
ATOM   3358 1HD2 LEU A 212      -2.329   0.456  -6.926  1.00  0.00           H  
ATOM   3359 2HD2 LEU A 212      -3.236  -1.044  -6.496  1.00  0.00           H  
ATOM   3360 3HD2 LEU A 212      -4.043   0.565  -6.375  1.00  0.00           H  
ATOM   3361  N   PRO A 213      -0.688  -0.709 -11.849  1.00  0.00           N  
ATOM   3362  CA  PRO A 213       0.651  -1.175 -12.206  1.00  0.00           C  
ATOM   3363  C   PRO A 213       1.297  -2.074 -11.165  1.00  0.00           C  
ATOM   3364  O   PRO A 213       1.023  -1.810  -9.996  1.00  0.00           O  
ATOM   3365  CB  PRO A 213       1.466   0.111 -12.391  1.00  0.00           C  
ATOM   3366  CG  PRO A 213       0.427   1.136 -12.852  1.00  0.00           C  
ATOM   3367  CD  PRO A 213      -0.821   0.730 -12.066  1.00  0.00           C  
ATOM   3368  HA  PRO A 213       0.599  -1.734 -13.152  1.00  0.00           H  
ATOM   3369 1HB  PRO A 213       1.890   0.451 -11.420  1.00  0.00           H  
ATOM   3370 2HB  PRO A 213       2.320  -0.077 -13.059  1.00  0.00           H  
ATOM   3371 1HG  PRO A 213       0.237   1.007 -13.940  1.00  0.00           H  
ATOM   3372 2HG  PRO A 213      -0.528   0.968 -12.334  1.00  0.00           H  
ATOM   3373 1HD  PRO A 213      -1.745   0.961 -12.639  1.00  0.00           H  
ATOM   3374 2HD  PRO A 213      -0.779  -0.346 -11.841  1.00  0.00           H  
ATOM   3375  N   PRO A 214       2.119  -3.083 -11.469  1.00  0.00           N  
ATOM   3376  CA  PRO A 214       2.695  -3.978 -10.475  1.00  0.00           C  
ATOM   3377  C   PRO A 214       3.597  -3.289  -9.481  1.00  0.00           C  
ATOM   3378  O   PRO A 214       3.671  -3.753  -8.346  1.00  0.00           O  
ATOM   3379  CB  PRO A 214       3.495  -5.003 -11.289  1.00  0.00           C  
ATOM   3380  CG  PRO A 214       2.752  -5.065 -12.625  1.00  0.00           C  
ATOM   3381  CD  PRO A 214       2.272  -3.624 -12.821  1.00  0.00           C  
ATOM   3382  HA  PRO A 214       1.884  -4.479  -9.926  1.00  0.00           H  
ATOM   3383 1HB  PRO A 214       4.529  -4.640 -11.482  1.00  0.00           H  
ATOM   3384 2HB  PRO A 214       3.594  -5.940 -10.721  1.00  0.00           H  
ATOM   3385 1HG  PRO A 214       1.873  -5.738 -12.526  1.00  0.00           H  
ATOM   3386 2HG  PRO A 214       2.371  -4.069 -12.894  1.00  0.00           H  
ATOM   3387 1HD  PRO A 214       1.311  -3.618 -13.379  1.00  0.00           H  
ATOM   3388 2HD  PRO A 214       2.150  -3.141 -11.840  1.00  0.00           H  
ATOM   3389  N   GLN A 215       4.308  -2.210  -9.895  1.00  0.00           N  
ATOM   3390  CA  GLN A 215       5.186  -1.439  -9.043  1.00  0.00           C  
ATOM   3391  C   GLN A 215       4.408  -0.717  -7.978  1.00  0.00           C  
ATOM   3392  O   GLN A 215       4.822  -0.670  -6.823  1.00  0.00           O  
ATOM   3393  CB  GLN A 215       6.005  -0.383  -9.821  1.00  0.00           C  
ATOM   3394  CG  GLN A 215       6.973  -1.013 -10.837  1.00  0.00           C  
ATOM   3395  CD  GLN A 215       7.813   0.077 -11.517  1.00  0.00           C  
ATOM   3396  NE2 GLN A 215       8.726  -0.370 -12.432  1.00  0.00           N  
ATOM   3397  OE1 GLN A 215       7.663   1.274 -11.242  1.00  0.00           O  
ATOM   3398  H   GLN A 215       4.204  -1.944 -10.864  1.00  0.00           H  
ATOM   3399  HA  GLN A 215       5.894  -2.119  -8.571  1.00  0.00           H  
ATOM   3400 1HB  GLN A 215       5.310   0.304 -10.352  1.00  0.00           H  
ATOM   3401 2HB  GLN A 215       6.587   0.215  -9.120  1.00  0.00           H  
ATOM   3402 1HG  GLN A 215       7.650  -1.720 -10.311  1.00  0.00           H  
ATOM   3403 2HG  GLN A 215       6.395  -1.547 -11.591  1.00  0.00           H  
ATOM   3404 1HE2 GLN A 215       8.810  -1.349 -12.617  1.00  0.00           H  
ATOM   3405 2HE2 GLN A 215       9.307   0.282 -12.919  1.00  0.00           H  
ATOM   3406  N   GLU A 216       3.238  -0.149  -8.351  1.00  0.00           N  
ATOM   3407  CA  GLU A 216       2.402   0.604  -7.449  1.00  0.00           C  
ATOM   3408  C   GLU A 216       1.651  -0.303  -6.510  1.00  0.00           C  
ATOM   3409  O   GLU A 216       1.263   0.125  -5.428  1.00  0.00           O  
ATOM   3410  CB  GLU A 216       1.366   1.464  -8.207  1.00  0.00           C  
ATOM   3411  CG  GLU A 216       2.030   2.525  -9.106  1.00  0.00           C  
ATOM   3412  CD  GLU A 216       0.990   3.424  -9.780  1.00  0.00           C  
ATOM   3413  OE1 GLU A 216      -0.230   3.216  -9.552  1.00  0.00           O  
ATOM   3414  OE2 GLU A 216       1.413   4.338 -10.538  1.00  0.00           O1-
ATOM   3415  H   GLU A 216       2.946  -0.265  -9.311  1.00  0.00           H  
ATOM   3416  HA  GLU A 216       3.036   1.275  -6.868  1.00  0.00           H  
ATOM   3417 1HB  GLU A 216       0.723   0.804  -8.831  1.00  0.00           H  
ATOM   3418 2HB  GLU A 216       0.719   1.970  -7.490  1.00  0.00           H  
ATOM   3419 1HG  GLU A 216       2.702   3.157  -8.488  1.00  0.00           H  
ATOM   3420 2HG  GLU A 216       2.640   2.021  -9.854  1.00  0.00           H  
ATOM   3421  N   THR A 217       1.443  -1.588  -6.887  1.00  0.00           N  
ATOM   3422  CA  THR A 217       0.791  -2.563  -6.040  1.00  0.00           C  
ATOM   3423  C   THR A 217       1.708  -2.969  -4.914  1.00  0.00           C  
ATOM   3424  O   THR A 217       1.288  -3.013  -3.761  1.00  0.00           O  
ATOM   3425  CB  THR A 217       0.358  -3.800  -6.805  1.00  0.00           C  
ATOM   3426  CG2 THR A 217      -0.454  -4.750  -5.900  1.00  0.00           C  
ATOM   3427  OG1 THR A 217      -0.442  -3.423  -7.918  1.00  0.00           O  
ATOM   3428  H   THR A 217       1.762  -1.868  -7.804  1.00  0.00           H  
ATOM   3429  HA  THR A 217      -0.103  -2.108  -5.614  1.00  0.00           H  
ATOM   3430  HB  THR A 217       1.243  -4.342  -7.205  1.00  0.00           H  
ATOM   3431  HG1 THR A 217      -1.207  -2.973  -7.551  1.00  0.00           H  
ATOM   3432 1HG2 THR A 217      -1.318  -4.219  -5.448  1.00  0.00           H  
ATOM   3433 2HG2 THR A 217       0.176  -5.164  -5.087  1.00  0.00           H  
ATOM   3434 3HG2 THR A 217      -0.837  -5.602  -6.498  1.00  0.00           H  
ATOM   3435  N   GLU A 218       2.998  -3.244  -5.230  1.00  0.00           N  
ATOM   3436  CA  GLU A 218       4.008  -3.662  -4.281  1.00  0.00           C  
ATOM   3437  C   GLU A 218       4.309  -2.577  -3.283  1.00  0.00           C  
ATOM   3438  O   GLU A 218       4.439  -2.845  -2.090  1.00  0.00           O  
ATOM   3439  CB  GLU A 218       5.339  -4.040  -4.975  1.00  0.00           C  
ATOM   3440  CG  GLU A 218       5.255  -5.356  -5.771  1.00  0.00           C  
ATOM   3441  CD  GLU A 218       6.589  -5.686  -6.450  1.00  0.00           C  
ATOM   3442  OE1 GLU A 218       7.573  -4.917  -6.280  1.00  0.00           O  
ATOM   3443  OE2 GLU A 218       6.635  -6.730  -7.155  1.00  0.00           O1-
ATOM   3444  H   GLU A 218       3.249  -3.143  -6.203  1.00  0.00           H  
ATOM   3445  HA  GLU A 218       3.644  -4.544  -3.754  1.00  0.00           H  
ATOM   3446 1HB  GLU A 218       5.642  -3.212  -5.653  1.00  0.00           H  
ATOM   3447 2HB  GLU A 218       6.121  -4.157  -4.224  1.00  0.00           H  
ATOM   3448 1HG  GLU A 218       4.988  -6.185  -5.080  1.00  0.00           H  
ATOM   3449 2HG  GLU A 218       4.461  -5.270  -6.511  1.00  0.00           H  
ATOM   3450  N   ARG A 219       4.410  -1.319  -3.772  1.00  0.00           N  
ATOM   3451  CA  ARG A 219       4.701  -0.151  -2.977  1.00  0.00           C  
ATOM   3452  C   ARG A 219       3.577   0.172  -2.027  1.00  0.00           C  
ATOM   3453  O   ARG A 219       3.826   0.524  -0.877  1.00  0.00           O  
ATOM   3454  CB  ARG A 219       4.999   1.080  -3.862  1.00  0.00           C  
ATOM   3455  CG  ARG A 219       5.579   2.271  -3.081  1.00  0.00           C  
ATOM   3456  CD  ARG A 219       6.163   3.380  -3.965  1.00  0.00           C  
ATOM   3457  NE  ARG A 219       5.063   3.960  -4.806  1.00  0.00           N  
ATOM   3458  CZ  ARG A 219       5.188   4.237  -6.140  1.00  0.00           C  
ATOM   3459  NH1 ARG A 219       4.138   4.804  -6.805  1.00  0.00           N1+
ATOM   3460  NH2 ARG A 219       6.341   3.963  -6.814  1.00  0.00           N  
ATOM   3461  H   ARG A 219       4.268  -1.214  -4.766  1.00  0.00           H  
ATOM   3462  HA  ARG A 219       5.585  -0.355  -2.372  1.00  0.00           H  
ATOM   3463 1HB  ARG A 219       5.757   0.777  -4.618  1.00  0.00           H  
ATOM   3464 2HB  ARG A 219       4.092   1.379  -4.387  1.00  0.00           H  
ATOM   3465 1HG  ARG A 219       4.802   2.695  -2.409  1.00  0.00           H  
ATOM   3466 2HG  ARG A 219       6.428   1.936  -2.484  1.00  0.00           H  
ATOM   3467 1HD  ARG A 219       6.577   4.197  -3.336  1.00  0.00           H  
ATOM   3468 2HD  ARG A 219       6.960   2.970  -4.584  1.00  0.00           H  
ATOM   3469  HE  ARG A 219       4.193   4.168  -4.359  1.00  0.00           H  
ATOM   3470 1HH1 ARG A 219       3.291   5.012  -6.316  1.00  0.00           H  
ATOM   3471 2HH1 ARG A 219       4.219   5.016  -7.779  1.00  0.00           H  
ATOM   3472 1HH2 ARG A 219       6.412   4.170  -7.789  1.00  0.00           H  
ATOM   3473 2HH2 ARG A 219       7.113   3.548  -6.331  1.00  0.00           H  
ATOM   3474  N   ALA A 220       2.309   0.038  -2.495  1.00  0.00           N  
ATOM   3475  CA  ALA A 220       1.108   0.298  -1.730  1.00  0.00           C  
ATOM   3476  C   ALA A 220       0.968  -0.658  -0.583  1.00  0.00           C  
ATOM   3477  O   ALA A 220       0.607  -0.249   0.515  1.00  0.00           O  
ATOM   3478  CB  ALA A 220      -0.177   0.194  -2.575  1.00  0.00           C  
ATOM   3479  H   ALA A 220       2.225  -0.268  -3.454  1.00  0.00           H  
ATOM   3480  HA  ALA A 220       1.167   1.315  -1.342  1.00  0.00           H  
ATOM   3481 1HB  ALA A 220      -0.269  -0.813  -3.033  1.00  0.00           H  
ATOM   3482 2HB  ALA A 220      -0.158   0.947  -3.390  1.00  0.00           H  
ATOM   3483 3HB  ALA A 220      -1.078   0.390  -1.955  1.00  0.00           H  
ATOM   3484  N   MET A 221       1.280  -1.957  -0.814  1.00  0.00           N  
ATOM   3485  CA  MET A 221       1.246  -3.002   0.183  1.00  0.00           C  
ATOM   3486  C   MET A 221       2.252  -2.743   1.274  1.00  0.00           C  
ATOM   3487  O   MET A 221       1.936  -2.933   2.444  1.00  0.00           O  
ATOM   3488  CB  MET A 221       1.504  -4.402  -0.421  1.00  0.00           C  
ATOM   3489  CG  MET A 221       0.324  -4.901  -1.281  1.00  0.00           C  
ATOM   3490  SD  MET A 221       0.685  -6.347  -2.332  1.00  0.00           S  
ATOM   3491  CE  MET A 221       1.029  -7.548  -1.014  1.00  0.00           C  
ATOM   3492  H   MET A 221       1.553  -2.187  -1.759  1.00  0.00           H  
ATOM   3493  HA  MET A 221       0.255  -3.015   0.637  1.00  0.00           H  
ATOM   3494 1HB  MET A 221       2.427  -4.366  -1.040  1.00  0.00           H  
ATOM   3495 2HB  MET A 221       1.672  -5.120   0.383  1.00  0.00           H  
ATOM   3496 1HG  MET A 221      -0.529  -5.124  -0.606  1.00  0.00           H  
ATOM   3497 2HG  MET A 221       0.025  -4.118  -1.978  1.00  0.00           H  
ATOM   3498 1HE  MET A 221       0.165  -7.635  -0.322  1.00  0.00           H  
ATOM   3499 2HE  MET A 221       1.921  -7.257  -0.419  1.00  0.00           H  
ATOM   3500 3HE  MET A 221       1.225  -8.555  -1.441  1.00  0.00           H  
ATOM   3501  N   GLU A 222       3.473  -2.270   0.918  1.00  0.00           N  
ATOM   3502  CA  GLU A 222       4.506  -1.910   1.868  1.00  0.00           C  
ATOM   3503  C   GLU A 222       4.099  -0.754   2.746  1.00  0.00           C  
ATOM   3504  O   GLU A 222       4.352  -0.793   3.945  1.00  0.00           O  
ATOM   3505  CB  GLU A 222       5.855  -1.547   1.202  1.00  0.00           C  
ATOM   3506  CG  GLU A 222       6.617  -2.754   0.623  1.00  0.00           C  
ATOM   3507  CD  GLU A 222       7.220  -3.654   1.708  1.00  0.00           C  
ATOM   3508  OE1 GLU A 222       7.266  -3.244   2.899  1.00  0.00           O  
ATOM   3509  OE2 GLU A 222       7.652  -4.781   1.342  1.00  0.00           O1-
ATOM   3510  H   GLU A 222       3.656  -2.169  -0.070  1.00  0.00           H  
ATOM   3511  HA  GLU A 222       4.688  -2.764   2.521  1.00  0.00           H  
ATOM   3512 1HB  GLU A 222       5.662  -0.824   0.379  1.00  0.00           H  
ATOM   3513 2HB  GLU A 222       6.501  -1.059   1.932  1.00  0.00           H  
ATOM   3514 1HG  GLU A 222       5.933  -3.354  -0.013  1.00  0.00           H  
ATOM   3515 2HG  GLU A 222       7.424  -2.390  -0.011  1.00  0.00           H  
ATOM   3516  N   ILE A 223       3.439   0.285   2.177  1.00  0.00           N  
ATOM   3517  CA  ILE A 223       2.960   1.457   2.891  1.00  0.00           C  
ATOM   3518  C   ILE A 223       1.922   1.060   3.917  1.00  0.00           C  
ATOM   3519  O   ILE A 223       1.955   1.544   5.046  1.00  0.00           O  
ATOM   3520  CB  ILE A 223       2.360   2.493   1.923  1.00  0.00           C  
ATOM   3521  CG1 ILE A 223       3.456   3.094   1.039  1.00  0.00           C  
ATOM   3522  CG2 ILE A 223       1.636   3.585   2.695  1.00  0.00           C  
ATOM   3523  CD1 ILE A 223       2.927   3.912  -0.117  1.00  0.00           C  
ATOM   3524  H   ILE A 223       3.280   0.216   1.182  1.00  0.00           H  
ATOM   3525  HA  ILE A 223       3.803   1.917   3.405  1.00  0.00           H  
ATOM   3526  HB  ILE A 223       1.652   2.001   1.257  1.00  0.00           H  
ATOM   3527 1HG1 ILE A 223       4.101   3.732   1.642  1.00  0.00           H  
ATOM   3528 2HG1 ILE A 223       4.076   2.294   0.633  1.00  0.00           H  
ATOM   3529 1HG2 ILE A 223       1.219   4.309   1.995  1.00  0.00           H  
ATOM   3530 2HG2 ILE A 223       0.832   3.143   3.282  1.00  0.00           H  
ATOM   3531 3HG2 ILE A 223       2.338   4.087   3.361  1.00  0.00           H  
ATOM   3532 1HD1 ILE A 223       3.763   4.304  -0.698  1.00  0.00           H  
ATOM   3533 2HD1 ILE A 223       2.306   3.282  -0.755  1.00  0.00           H  
ATOM   3534 3HD1 ILE A 223       2.332   4.740   0.265  1.00  0.00           H  
ATOM   3535  N   LEU A 224       0.998   0.138   3.544  1.00  0.00           N  
ATOM   3536  CA  LEU A 224      -0.048  -0.379   4.400  1.00  0.00           C  
ATOM   3537  C   LEU A 224       0.503  -1.178   5.553  1.00  0.00           C  
ATOM   3538  O   LEU A 224      -0.049  -1.124   6.648  1.00  0.00           O  
ATOM   3539  CB  LEU A 224      -1.060  -1.270   3.638  1.00  0.00           C  
ATOM   3540  CG  LEU A 224      -1.916  -0.513   2.594  1.00  0.00           C  
ATOM   3541  CD1 LEU A 224      -2.669  -1.490   1.670  1.00  0.00           C  
ATOM   3542  CD2 LEU A 224      -2.888   0.486   3.241  1.00  0.00           C  
ATOM   3543  H   LEU A 224       1.066  -0.197   2.594  1.00  0.00           H  
ATOM   3544  HA  LEU A 224      -0.601   0.462   4.817  1.00  0.00           H  
ATOM   3545 1HB  LEU A 224      -0.500  -2.078   3.118  1.00  0.00           H  
ATOM   3546 2HB  LEU A 224      -1.732  -1.730   4.362  1.00  0.00           H  
ATOM   3547  HG  LEU A 224      -1.232   0.082   1.952  1.00  0.00           H  
ATOM   3548 1HD1 LEU A 224      -3.397  -2.090   2.256  1.00  0.00           H  
ATOM   3549 2HD1 LEU A 224      -1.955  -2.182   1.176  1.00  0.00           H  
ATOM   3550 3HD1 LEU A 224      -3.221  -0.930   0.886  1.00  0.00           H  
ATOM   3551 1HD2 LEU A 224      -2.342   1.256   3.823  1.00  0.00           H  
ATOM   3552 2HD2 LEU A 224      -3.591  -0.046   3.917  1.00  0.00           H  
ATOM   3553 3HD2 LEU A 224      -3.476   1.001   2.452  1.00  0.00           H  
ATOM   3554  N   LYS A 225       1.596  -1.947   5.330  1.00  0.00           N  
ATOM   3555  CA  LYS A 225       2.251  -2.747   6.342  1.00  0.00           C  
ATOM   3556  C   LYS A 225       2.956  -1.915   7.391  1.00  0.00           C  
ATOM   3557  O   LYS A 225       2.932  -2.274   8.567  1.00  0.00           O  
ATOM   3558  CB  LYS A 225       3.242  -3.765   5.735  1.00  0.00           C  
ATOM   3559  CG  LYS A 225       2.534  -4.950   5.055  1.00  0.00           C  
ATOM   3560  CD  LYS A 225       3.488  -6.023   4.501  1.00  0.00           C  
ATOM   3561  CE  LYS A 225       4.394  -5.526   3.366  1.00  0.00           C  
ATOM   3562  NZ  LYS A 225       5.251  -6.614   2.842  1.00  0.00           N1+
ATOM   3563  H   LYS A 225       1.962  -1.948   4.389  1.00  0.00           H  
ATOM   3564  HA  LYS A 225       1.490  -3.308   6.886  1.00  0.00           H  
ATOM   3565 1HB  LYS A 225       3.908  -3.244   5.016  1.00  0.00           H  
ATOM   3566 2HB  LYS A 225       3.869  -4.178   6.525  1.00  0.00           H  
ATOM   3567 1HG  LYS A 225       1.876  -5.435   5.811  1.00  0.00           H  
ATOM   3568 2HG  LYS A 225       1.924  -4.584   4.229  1.00  0.00           H  
ATOM   3569 1HD  LYS A 225       4.116  -6.405   5.336  1.00  0.00           H  
ATOM   3570 2HD  LYS A 225       2.907  -6.848   4.089  1.00  0.00           H  
ATOM   3571 1HE  LYS A 225       3.783  -5.143   2.522  1.00  0.00           H  
ATOM   3572 2HE  LYS A 225       5.014  -4.705   3.728  1.00  0.00           H  
ATOM   3573 1HZ  LYS A 225       4.654  -7.359   2.430  1.00  0.00           H  
ATOM   3574 2HZ  LYS A 225       5.821  -7.012   3.615  1.00  0.00           H  
ATOM   3575 3HZ  LYS A 225       5.884  -6.233   2.110  1.00  0.00           H  
ATOM   3576  N   VAL A 226       3.598  -0.780   7.004  1.00  0.00           N  
ATOM   3577  CA  VAL A 226       4.230   0.147   7.931  1.00  0.00           C  
ATOM   3578  C   VAL A 226       3.177   0.814   8.794  1.00  0.00           C  
ATOM   3579  O   VAL A 226       3.347   0.937  10.007  1.00  0.00           O  
ATOM   3580  CB  VAL A 226       5.069   1.215   7.228  1.00  0.00           C  
ATOM   3581  CG1 VAL A 226       5.700   2.185   8.251  1.00  0.00           C  
ATOM   3582  CG2 VAL A 226       6.189   0.535   6.419  1.00  0.00           C  
ATOM   3583  H   VAL A 226       3.629  -0.583   6.014  1.00  0.00           H  
ATOM   3584  HA  VAL A 226       4.899  -0.417   8.583  1.00  0.00           H  
ATOM   3585  HB  VAL A 226       4.427   1.791   6.524  1.00  0.00           H  
ATOM   3586 1HG1 VAL A 226       6.287   1.622   9.007  1.00  0.00           H  
ATOM   3587 2HG1 VAL A 226       4.926   2.784   8.772  1.00  0.00           H  
ATOM   3588 3HG1 VAL A 226       6.384   2.889   7.731  1.00  0.00           H  
ATOM   3589 1HG2 VAL A 226       5.799  -0.216   5.710  1.00  0.00           H  
ATOM   3590 2HG2 VAL A 226       6.889   0.028   7.111  1.00  0.00           H  
ATOM   3591 3HG2 VAL A 226       6.760   1.295   5.844  1.00  0.00           H  
ATOM   3592  N   LEU A 227       2.045   1.220   8.161  1.00  0.00           N  
ATOM   3593  CA  LEU A 227       0.895   1.835   8.787  1.00  0.00           C  
ATOM   3594  C   LEU A 227       0.237   0.924   9.789  1.00  0.00           C  
ATOM   3595  O   LEU A 227      -0.220   1.396  10.825  1.00  0.00           O  
ATOM   3596  CB  LEU A 227      -0.182   2.257   7.758  1.00  0.00           C  
ATOM   3597  CG  LEU A 227       0.102   3.612   7.071  1.00  0.00           C  
ATOM   3598  CD1 LEU A 227      -0.723   3.759   5.779  1.00  0.00           C  
ATOM   3599  CD2 LEU A 227      -0.162   4.791   8.030  1.00  0.00           C  
ATOM   3600  H   LEU A 227       2.037   1.064   7.163  1.00  0.00           H  
ATOM   3601  HA  LEU A 227       1.224   2.733   9.309  1.00  0.00           H  
ATOM   3602 1HB  LEU A 227      -0.257   1.464   6.984  1.00  0.00           H  
ATOM   3603 2HB  LEU A 227      -1.142   2.331   8.270  1.00  0.00           H  
ATOM   3604  HG  LEU A 227       1.176   3.632   6.778  1.00  0.00           H  
ATOM   3605 1HD1 LEU A 227      -1.806   3.765   6.016  1.00  0.00           H  
ATOM   3606 2HD1 LEU A 227      -0.517   2.915   5.088  1.00  0.00           H  
ATOM   3607 3HD1 LEU A 227      -0.470   4.709   5.264  1.00  0.00           H  
ATOM   3608 1HD2 LEU A 227       0.530   4.759   8.896  1.00  0.00           H  
ATOM   3609 2HD2 LEU A 227      -1.205   4.751   8.408  1.00  0.00           H  
ATOM   3610 3HD2 LEU A 227      -0.023   5.758   7.504  1.00  0.00           H  
ATOM   3611  N   PHE A 228       0.184  -0.401   9.501  1.00  0.00           N  
ATOM   3612  CA  PHE A 228      -0.465  -1.414  10.306  1.00  0.00           C  
ATOM   3613  C   PHE A 228       0.132  -1.477  11.692  1.00  0.00           C  
ATOM   3614  O   PHE A 228      -0.609  -1.555  12.668  1.00  0.00           O  
ATOM   3615  CB  PHE A 228      -0.365  -2.813   9.621  1.00  0.00           C  
ATOM   3616  CG  PHE A 228      -0.972  -3.932  10.435  1.00  0.00           C  
ATOM   3617  CD1 PHE A 228      -2.364  -4.065  10.554  1.00  0.00           C  
ATOM   3618  CD2 PHE A 228      -0.140  -4.823  11.138  1.00  0.00           C  
ATOM   3619  CE1 PHE A 228      -2.916  -5.058  11.375  1.00  0.00           C  
ATOM   3620  CE2 PHE A 228      -0.689  -5.820  11.953  1.00  0.00           C  
ATOM   3621  CZ  PHE A 228      -2.079  -5.938  12.071  1.00  0.00           C  
ATOM   3622  H   PHE A 228       0.646  -0.674   8.645  1.00  0.00           H  
ATOM   3623  HA  PHE A 228      -1.519  -1.153  10.407  1.00  0.00           H  
ATOM   3624 1HB  PHE A 228      -0.892  -2.781   8.643  1.00  0.00           H  
ATOM   3625 2HB  PHE A 228       0.680  -3.047   9.424  1.00  0.00           H  
ATOM   3626  HD1 PHE A 228      -3.017  -3.383  10.028  1.00  0.00           H  
ATOM   3627  HD2 PHE A 228       0.934  -4.724  11.068  1.00  0.00           H  
ATOM   3628  HE1 PHE A 228      -3.988  -5.141  11.477  1.00  0.00           H  
ATOM   3629  HE2 PHE A 228      -0.041  -6.493  12.495  1.00  0.00           H  
ATOM   3630  HZ  PHE A 228      -2.505  -6.702  12.704  1.00  0.00           H  
ATOM   3631  N   ASN A 229       1.481  -1.428  11.805  1.00  0.00           N  
ATOM   3632  CA  ASN A 229       2.185  -1.522  13.067  1.00  0.00           C  
ATOM   3633  C   ASN A 229       1.879  -0.356  13.970  1.00  0.00           C  
ATOM   3634  O   ASN A 229       1.675  -0.534  15.168  1.00  0.00           O  
ATOM   3635  CB  ASN A 229       3.722  -1.584  12.894  1.00  0.00           C  
ATOM   3636  CG  ASN A 229       4.099  -2.855  12.123  1.00  0.00           C  
ATOM   3637  ND2 ASN A 229       4.858  -2.677  11.003  1.00  0.00           N  
ATOM   3638  OD1 ASN A 229       3.728  -3.967  12.519  1.00  0.00           O  
ATOM   3639  H   ASN A 229       2.012  -1.320  10.953  1.00  0.00           H  
ATOM   3640  HA  ASN A 229       1.874  -2.439  13.569  1.00  0.00           H  
ATOM   3641 1HB  ASN A 229       4.080  -0.680  12.355  1.00  0.00           H  
ATOM   3642 2HB  ASN A 229       4.199  -1.586  13.874  1.00  0.00           H  
ATOM   3643 1HD2 ASN A 229       5.141  -3.468  10.460  1.00  0.00           H  
ATOM   3644 2HD2 ASN A 229       5.138  -1.756  10.730  1.00  0.00           H  
ATOM   3645  N   ILE A 230       1.812   0.868  13.397  1.00  0.00           N  
ATOM   3646  CA  ILE A 230       1.723   2.098  14.149  1.00  0.00           C  
ATOM   3647  C   ILE A 230       0.282   2.499  14.369  1.00  0.00           C  
ATOM   3648  O   ILE A 230       0.009   3.661  14.659  1.00  0.00           O  
ATOM   3649  CB  ILE A 230       2.471   3.236  13.430  1.00  0.00           C  
ATOM   3650  CG1 ILE A 230       1.828   3.522  12.071  1.00  0.00           C  
ATOM   3651  CG2 ILE A 230       3.941   2.884  13.264  1.00  0.00           C  
ATOM   3652  CD1 ILE A 230       2.341   4.779  11.405  1.00  0.00           C  
ATOM   3653  H   ILE A 230       1.826   0.908  12.388  1.00  0.00           H  
ATOM   3654  HA  ILE A 230       2.186   1.942  15.123  1.00  0.00           H  
ATOM   3655  HB  ILE A 230       2.390   4.151  14.016  1.00  0.00           H  
ATOM   3656 1HG1 ILE A 230       2.007   2.683  11.400  1.00  0.00           H  
ATOM   3657 2HG1 ILE A 230       0.748   3.618  12.192  1.00  0.00           H  
ATOM   3658 1HG2 ILE A 230       4.455   3.699  12.754  1.00  0.00           H  
ATOM   3659 2HG2 ILE A 230       4.391   2.729  14.244  1.00  0.00           H  
ATOM   3660 3HG2 ILE A 230       4.032   1.972  12.674  1.00  0.00           H  
ATOM   3661 1HD1 ILE A 230       1.838   4.914  10.447  1.00  0.00           H  
ATOM   3662 2HD1 ILE A 230       2.140   5.638  12.046  1.00  0.00           H  
ATOM   3663 3HD1 ILE A 230       3.414   4.691  11.242  1.00  0.00           H  
ATOM   3664  N   THR A 231      -0.683   1.551  14.253  1.00  0.00           N  
ATOM   3665  CA  THR A 231      -2.089   1.836  14.449  1.00  0.00           C  
ATOM   3666  C   THR A 231      -2.725   0.690  15.201  1.00  0.00           C  
ATOM   3667  O   THR A 231      -3.820   0.850  15.736  1.00  0.00           O  
ATOM   3668  CB  THR A 231      -2.869   2.043  13.147  1.00  0.00           C  
ATOM   3669  CG2 THR A 231      -2.393   3.332  12.441  1.00  0.00           C  
ATOM   3670  OG1 THR A 231      -2.728   0.939  12.258  1.00  0.00           O  
ATOM   3671  H   THR A 231      -0.400   0.610  14.020  1.00  0.00           H  
ATOM   3672  HA  THR A 231      -2.178   2.759  15.023  1.00  0.00           H  
ATOM   3673  HB  THR A 231      -3.952   2.162  13.374  1.00  0.00           H  
ATOM   3674  HG1 THR A 231      -3.384   1.068  11.570  1.00  0.00           H  
ATOM   3675 1HG2 THR A 231      -1.339   3.242  12.111  1.00  0.00           H  
ATOM   3676 2HG2 THR A 231      -2.463   4.197  13.133  1.00  0.00           H  
ATOM   3677 3HG2 THR A 231      -3.023   3.540  11.550  1.00  0.00           H  
ATOM   3678  N   PHE A 232      -2.066  -0.496  15.247  1.00  0.00           N  
ATOM   3679  CA  PHE A 232      -2.614  -1.702  15.837  1.00  0.00           C  
ATOM   3680  C   PHE A 232      -2.752  -1.582  17.338  1.00  0.00           C  
ATOM   3681  O   PHE A 232      -3.788  -1.938  17.899  1.00  0.00           O  
ATOM   3682  CB  PHE A 232      -1.726  -2.936  15.503  1.00  0.00           C  
ATOM   3683  CG  PHE A 232      -2.365  -4.243  15.906  1.00  0.00           C  
ATOM   3684  CD1 PHE A 232      -3.414  -4.783  15.144  1.00  0.00           C  
ATOM   3685  CD2 PHE A 232      -1.929  -4.934  17.051  1.00  0.00           C  
ATOM   3686  CE1 PHE A 232      -4.017  -5.991  15.515  1.00  0.00           C  
ATOM   3687  CE2 PHE A 232      -2.531  -6.141  17.425  1.00  0.00           C  
ATOM   3688  CZ  PHE A 232      -3.575  -6.671  16.657  1.00  0.00           C  
ATOM   3689  H   PHE A 232      -1.141  -0.523  14.842  1.00  0.00           H  
ATOM   3690  HA  PHE A 232      -3.609  -1.870  15.421  1.00  0.00           H  
ATOM   3691 1HB  PHE A 232      -1.570  -2.987  14.406  1.00  0.00           H  
ATOM   3692 2HB  PHE A 232      -0.749  -2.818  15.970  1.00  0.00           H  
ATOM   3693  HD1 PHE A 232      -3.756  -4.266  14.261  1.00  0.00           H  
ATOM   3694  HD2 PHE A 232      -1.127  -4.527  17.650  1.00  0.00           H  
ATOM   3695  HE1 PHE A 232      -4.822  -6.397  14.920  1.00  0.00           H  
ATOM   3696  HE2 PHE A 232      -2.191  -6.664  18.307  1.00  0.00           H  
ATOM   3697  HZ  PHE A 232      -4.040  -7.602  16.945  1.00  0.00           H  
ATOM   3698  N   ASP A 233      -1.699  -1.063  18.009  1.00  0.00           N  
ATOM   3699  CA  ASP A 233      -1.606  -1.035  19.452  1.00  0.00           C  
ATOM   3700  C   ASP A 233      -1.804   0.373  19.953  1.00  0.00           C  
ATOM   3701  O   ASP A 233      -1.759   0.613  21.159  1.00  0.00           O  
ATOM   3702  CB  ASP A 233      -0.249  -1.598  19.976  1.00  0.00           C  
ATOM   3703  CG  ASP A 233       0.975  -0.894  19.374  1.00  0.00           C  
ATOM   3704  OD1 ASP A 233       1.248  -1.109  18.164  1.00  0.00           O  
ATOM   3705  OD2 ASP A 233       1.657  -0.145  20.122  1.00  0.00           O1-
ATOM   3706  H   ASP A 233      -0.944  -0.678  17.460  1.00  0.00           H  
ATOM   3707  HA  ASP A 233      -2.402  -1.657  19.862  1.00  0.00           H  
ATOM   3708 1HB  ASP A 233      -0.214  -1.524  21.083  1.00  0.00           H  
ATOM   3709 2HB  ASP A 233      -0.169  -2.655  19.718  1.00  0.00           H  
ATOM   3710  N   SER A 234      -2.056   1.327  19.030  1.00  0.00           N  
ATOM   3711  CA  SER A 234      -2.224   2.722  19.345  1.00  0.00           C  
ATOM   3712  C   SER A 234      -3.534   3.152  18.743  1.00  0.00           C  
ATOM   3713  O   SER A 234      -4.283   2.326  18.224  1.00  0.00           O  
ATOM   3714  CB  SER A 234      -1.042   3.599  18.862  1.00  0.00           C  
ATOM   3715  OG  SER A 234      -0.814   3.460  17.467  1.00  0.00           O  
ATOM   3716  H   SER A 234      -2.128   1.028  18.068  1.00  0.00           H  
ATOM   3717  HA  SER A 234      -2.286   2.827  20.429  1.00  0.00           H  
ATOM   3718 1HB  SER A 234      -1.218   4.668  19.099  1.00  0.00           H  
ATOM   3719 2HB  SER A 234      -0.134   3.306  19.387  1.00  0.00           H  
ATOM   3720  HG  SER A 234      -1.471   2.834  17.152  1.00  0.00           H  
ATOM   3721  N   ILE A 235      -3.842   4.466  18.876  1.00  0.00           N  
ATOM   3722  CA  ILE A 235      -5.075   5.119  18.492  1.00  0.00           C  
ATOM   3723  C   ILE A 235      -6.059   4.928  19.613  1.00  0.00           C  
ATOM   3724  O   ILE A 235      -6.560   3.829  19.848  1.00  0.00           O  
ATOM   3725  CB  ILE A 235      -5.644   4.551  17.179  1.00  0.00           C  
ATOM   3726  CG1 ILE A 235      -4.679   4.814  16.021  1.00  0.00           C  
ATOM   3727  CG2 ILE A 235      -7.009   5.155  16.886  1.00  0.00           C  
ATOM   3728  CD1 ILE A 235      -5.040   4.084  14.747  1.00  0.00           C  
ATOM   3729  H   ILE A 235      -3.104   5.015  19.293  1.00  0.00           H  
ATOM   3730  HA  ILE A 235      -4.872   6.178  18.338  1.00  0.00           H  
ATOM   3731  HB  ILE A 235      -5.747   3.470  17.265  1.00  0.00           H  
ATOM   3732 1HG1 ILE A 235      -4.650   5.882  15.806  1.00  0.00           H  
ATOM   3733 2HG1 ILE A 235      -3.672   4.513  16.311  1.00  0.00           H  
ATOM   3734 1HG2 ILE A 235      -7.397   4.743  15.954  1.00  0.00           H  
ATOM   3735 2HG2 ILE A 235      -7.694   4.918  17.700  1.00  0.00           H  
ATOM   3736 3HG2 ILE A 235      -6.916   6.237  16.793  1.00  0.00           H  
ATOM   3737 1HD1 ILE A 235      -4.310   4.320  13.973  1.00  0.00           H  
ATOM   3738 2HD1 ILE A 235      -5.040   3.009  14.930  1.00  0.00           H  
ATOM   3739 3HD1 ILE A 235      -6.030   4.397  14.418  1.00  0.00           H  
ATOM   3740  N   LYS A 236      -6.333   6.038  20.338  1.00  0.00           N  
ATOM   3741  CA  LYS A 236      -7.268   6.137  21.433  1.00  0.00           C  
ATOM   3742  C   LYS A 236      -8.683   5.910  20.973  1.00  0.00           C  
ATOM   3743  O   LYS A 236      -9.012   6.123  19.808  1.00  0.00           O  
ATOM   3744  CB  LYS A 236      -7.193   7.509  22.137  1.00  0.00           C  
ATOM   3745  CG  LYS A 236      -5.807   7.803  22.730  1.00  0.00           C  
ATOM   3746  CD  LYS A 236      -5.722   9.184  23.396  1.00  0.00           C  
ATOM   3747  CE  LYS A 236      -4.334   9.472  23.982  1.00  0.00           C  
ATOM   3748  NZ  LYS A 236      -4.286  10.819  24.594  1.00  0.00           N1+
ATOM   3749  H   LYS A 236      -5.815   6.858  20.058  1.00  0.00           H  
ATOM   3750  HA  LYS A 236      -7.023   5.370  22.168  1.00  0.00           H  
ATOM   3751 1HB  LYS A 236      -7.439   8.309  21.404  1.00  0.00           H  
ATOM   3752 2HB  LYS A 236      -7.936   7.550  22.933  1.00  0.00           H  
ATOM   3753 1HG  LYS A 236      -5.562   7.021  23.482  1.00  0.00           H  
ATOM   3754 2HG  LYS A 236      -5.059   7.774  21.938  1.00  0.00           H  
ATOM   3755 1HD  LYS A 236      -5.968   9.959  22.636  1.00  0.00           H  
ATOM   3756 2HD  LYS A 236      -6.447   9.242  24.208  1.00  0.00           H  
ATOM   3757 1HE  LYS A 236      -4.084   8.732  24.772  1.00  0.00           H  
ATOM   3758 2HE  LYS A 236      -3.583   9.387  23.197  1.00  0.00           H  
ATOM   3759 1HZ  LYS A 236      -4.997  10.881  25.350  1.00  0.00           H  
ATOM   3760 2HZ  LYS A 236      -4.488  11.535  23.866  1.00  0.00           H  
ATOM   3761 3HZ  LYS A 236      -3.340  10.986  24.991  1.00  0.00           H  
ATOM   3762  N   ARG A 237      -9.553   5.447  21.904  1.00  0.00           N  
ATOM   3763  CA  ARG A 237     -10.961   5.203  21.670  1.00  0.00           C  
ATOM   3764  C   ARG A 237     -11.696   6.476  21.334  1.00  0.00           C  
ATOM   3765  O   ARG A 237     -12.556   6.483  20.455  1.00  0.00           O  
ATOM   3766  CB  ARG A 237     -11.653   4.551  22.889  1.00  0.00           C  
ATOM   3767  CG  ARG A 237     -11.095   3.155  23.210  1.00  0.00           C  
ATOM   3768  CD  ARG A 237     -11.825   2.475  24.375  1.00  0.00           C  
ATOM   3769  NE  ARG A 237     -11.246   1.105  24.563  1.00  0.00           N  
ATOM   3770  CZ  ARG A 237     -11.648   0.266  25.566  1.00  0.00           C  
ATOM   3771  NH1 ARG A 237     -11.087  -0.976  25.663  1.00  0.00           N1+
ATOM   3772  NH2 ARG A 237     -12.599   0.648  26.466  1.00  0.00           N  
ATOM   3773  H   ARG A 237      -9.168   5.266  22.820  1.00  0.00           H  
ATOM   3774  HA  ARG A 237     -11.058   4.519  20.827  1.00  0.00           H  
ATOM   3775 1HB  ARG A 237     -11.532   5.204  23.781  1.00  0.00           H  
ATOM   3776 2HB  ARG A 237     -12.722   4.459  22.695  1.00  0.00           H  
ATOM   3777 1HG  ARG A 237     -11.191   2.524  22.298  1.00  0.00           H  
ATOM   3778 2HG  ARG A 237     -10.047   3.239  23.498  1.00  0.00           H  
ATOM   3779 1HD  ARG A 237     -11.687   3.056  25.313  1.00  0.00           H  
ATOM   3780 2HD  ARG A 237     -12.889   2.413  24.151  1.00  0.00           H  
ATOM   3781  HE  ARG A 237     -10.547   0.788  23.922  1.00  0.00           H  
ATOM   3782 1HH1 ARG A 237     -10.403  -1.267  24.994  1.00  0.00           H  
ATOM   3783 2HH1 ARG A 237     -11.373  -1.599  26.391  1.00  0.00           H  
ATOM   3784 1HH2 ARG A 237     -13.022   1.551  26.389  1.00  0.00           H  
ATOM   3785 2HH2 ARG A 237     -12.879   0.023  27.194  1.00  0.00           H  
ATOM   3786  N   GLU A 238     -11.340   7.588  22.019  1.00  0.00           N  
ATOM   3787  CA  GLU A 238     -11.900   8.890  21.770  1.00  0.00           C  
ATOM   3788  C   GLU A 238     -10.759   9.709  21.248  1.00  0.00           C  
ATOM   3789  O   GLU A 238      -9.670   9.703  21.819  1.00  0.00           O  
ATOM   3790  CB  GLU A 238     -12.481   9.538  23.048  1.00  0.00           C  
ATOM   3791  CG  GLU A 238     -13.166  10.896  22.802  1.00  0.00           C  
ATOM   3792  CD  GLU A 238     -13.837  11.427  24.072  1.00  0.00           C  
ATOM   3793  OE1 GLU A 238     -13.777  10.745  25.130  1.00  0.00           O  
ATOM   3794  OE2 GLU A 238     -14.427  12.537  23.991  1.00  0.00           O1-
ATOM   3795  H   GLU A 238     -10.642   7.483  22.741  1.00  0.00           H  
ATOM   3796  HA  GLU A 238     -12.715   8.785  21.053  1.00  0.00           H  
ATOM   3797 1HB  GLU A 238     -13.235   8.832  23.463  1.00  0.00           H  
ATOM   3798 2HB  GLU A 238     -11.687   9.668  23.783  1.00  0.00           H  
ATOM   3799 1HG  GLU A 238     -12.416  11.639  22.456  1.00  0.00           H  
ATOM   3800 2HG  GLU A 238     -13.903  10.781  22.009  1.00  0.00           H  
ATOM   3801  N   VAL A 239     -10.991  10.409  20.114  1.00  0.00           N  
ATOM   3802  CA  VAL A 239      -9.964  11.083  19.360  1.00  0.00           C  
ATOM   3803  C   VAL A 239     -10.449  12.483  19.121  1.00  0.00           C  
ATOM   3804  O   VAL A 239     -11.624  12.795  19.316  1.00  0.00           O  
ATOM   3805  CB  VAL A 239      -9.645  10.416  18.020  1.00  0.00           C  
ATOM   3806  CG1 VAL A 239      -8.940   9.071  18.290  1.00  0.00           C  
ATOM   3807  CG2 VAL A 239     -10.920  10.224  17.168  1.00  0.00           C  
ATOM   3808  H   VAL A 239     -11.947  10.452  19.791  1.00  0.00           H  
ATOM   3809  HA  VAL A 239      -9.044  11.078  19.946  1.00  0.00           H  
ATOM   3810  HB  VAL A 239      -8.934  11.050  17.444  1.00  0.00           H  
ATOM   3811 1HG1 VAL A 239      -9.618   8.385  18.838  1.00  0.00           H  
ATOM   3812 2HG1 VAL A 239      -8.021   9.227  18.893  1.00  0.00           H  
ATOM   3813 3HG1 VAL A 239      -8.658   8.587  17.332  1.00  0.00           H  
ATOM   3814 1HG2 VAL A 239     -11.422  11.195  16.981  1.00  0.00           H  
ATOM   3815 2HG2 VAL A 239     -11.637   9.544  17.673  1.00  0.00           H  
ATOM   3816 3HG2 VAL A 239     -10.652   9.777  16.186  1.00  0.00           H  
ATOM   3817  N   ASP A 240      -9.513  13.368  18.704  1.00  0.00           N  
ATOM   3818  CA  ASP A 240      -9.762  14.763  18.417  1.00  0.00           C  
ATOM   3819  C   ASP A 240     -10.339  14.869  17.033  1.00  0.00           C  
ATOM   3820  O   ASP A 240     -10.390  13.884  16.303  1.00  0.00           O  
ATOM   3821  CB  ASP A 240      -8.474  15.622  18.474  1.00  0.00           C  
ATOM   3822  CG  ASP A 240      -7.841  15.495  19.861  1.00  0.00           C  
ATOM   3823  OD1 ASP A 240      -8.502  15.898  20.855  1.00  0.00           O  
ATOM   3824  OD2 ASP A 240      -6.691  14.988  19.942  1.00  0.00           O1-
ATOM   3825  H   ASP A 240      -8.578  13.002  18.593  1.00  0.00           H  
ATOM   3826  HA  ASP A 240     -10.452  15.153  19.166  1.00  0.00           H  
ATOM   3827 1HB  ASP A 240      -7.751  15.275  17.705  1.00  0.00           H  
ATOM   3828 2HB  ASP A 240      -8.718  16.659  18.243  1.00  0.00           H  
ATOM   3829  N   GLU A 241     -10.814  16.079  16.650  1.00  0.00           N  
ATOM   3830  CA  GLU A 241     -11.361  16.360  15.340  1.00  0.00           C  
ATOM   3831  C   GLU A 241     -10.309  16.249  14.265  1.00  0.00           C  
ATOM   3832  O   GLU A 241     -10.581  15.733  13.184  1.00  0.00           O  
ATOM   3833  CB  GLU A 241     -11.989  17.771  15.243  1.00  0.00           C  
ATOM   3834  CG  GLU A 241     -13.184  17.959  16.197  1.00  0.00           C  
ATOM   3835  CD  GLU A 241     -13.847  19.327  16.011  1.00  0.00           C  
ATOM   3836  OE1 GLU A 241     -13.372  20.131  15.166  1.00  0.00           O  
ATOM   3837  OE2 GLU A 241     -14.856  19.580  16.725  1.00  0.00           O1-
ATOM   3838  H   GLU A 241     -10.775  16.819  17.336  1.00  0.00           H  
ATOM   3839  HA  GLU A 241     -12.148  15.635  15.131  1.00  0.00           H  
ATOM   3840 1HB  GLU A 241     -11.215  18.537  15.470  1.00  0.00           H  
ATOM   3841 2HB  GLU A 241     -12.335  17.946  14.224  1.00  0.00           H  
ATOM   3842 1HG  GLU A 241     -13.937  17.166  15.998  1.00  0.00           H  
ATOM   3843 2HG  GLU A 241     -12.838  17.841  17.223  1.00  0.00           H  
ATOM   3844  N   GLU A 242      -9.079  16.739  14.559  1.00  0.00           N  
ATOM   3845  CA  GLU A 242      -7.941  16.710  13.667  1.00  0.00           C  
ATOM   3846  C   GLU A 242      -7.483  15.299  13.399  1.00  0.00           C  
ATOM   3847  O   GLU A 242      -7.191  14.939  12.260  1.00  0.00           O  
ATOM   3848  CB  GLU A 242      -6.737  17.483  14.256  1.00  0.00           C  
ATOM   3849  CG  GLU A 242      -7.055  18.964  14.544  1.00  0.00           C  
ATOM   3850  CD  GLU A 242      -5.835  19.707  15.097  1.00  0.00           C  
ATOM   3851  OE1 GLU A 242      -4.759  19.076  15.275  1.00  0.00           O  
ATOM   3852  OE2 GLU A 242      -5.973  20.934  15.351  1.00  0.00           O1-
ATOM   3853  H   GLU A 242      -8.975  17.150  15.476  1.00  0.00           H  
ATOM   3854  HA  GLU A 242      -8.225  17.188  12.729  1.00  0.00           H  
ATOM   3855 1HB  GLU A 242      -6.419  16.998  15.207  1.00  0.00           H  
ATOM   3856 2HB  GLU A 242      -5.897  17.431  13.563  1.00  0.00           H  
ATOM   3857 1HG  GLU A 242      -7.381  19.456  13.603  1.00  0.00           H  
ATOM   3858 2HG  GLU A 242      -7.881  19.016  15.252  1.00  0.00           H  
ATOM   3859  N   ASP A 243      -7.420  14.474  14.472  1.00  0.00           N  
ATOM   3860  CA  ASP A 243      -6.989  13.096  14.430  1.00  0.00           C  
ATOM   3861  C   ASP A 243      -7.991  12.247  13.695  1.00  0.00           C  
ATOM   3862  O   ASP A 243      -7.611  11.405  12.887  1.00  0.00           O  
ATOM   3863  CB  ASP A 243      -6.801  12.499  15.849  1.00  0.00           C  
ATOM   3864  CG  ASP A 243      -5.620  13.127  16.599  1.00  0.00           C  
ATOM   3865  OD1 ASP A 243      -4.858  13.930  15.998  1.00  0.00           O  
ATOM   3866  OD2 ASP A 243      -5.461  12.784  17.802  1.00  0.00           O1-
ATOM   3867  H   ASP A 243      -7.700  14.875  15.356  1.00  0.00           H  
ATOM   3868  HA  ASP A 243      -6.027  13.050  13.918  1.00  0.00           H  
ATOM   3869 1HB  ASP A 243      -7.728  12.663  16.441  1.00  0.00           H  
ATOM   3870 2HB  ASP A 243      -6.644  11.423  15.773  1.00  0.00           H  
ATOM   3871  N   ALA A 244      -9.302  12.479  13.953  1.00  0.00           N  
ATOM   3872  CA  ALA A 244     -10.415  11.773  13.358  1.00  0.00           C  
ATOM   3873  C   ALA A 244     -10.480  11.986  11.875  1.00  0.00           C  
ATOM   3874  O   ALA A 244     -10.757  11.050  11.134  1.00  0.00           O  
ATOM   3875  CB  ALA A 244     -11.774  12.220  13.931  1.00  0.00           C  
ATOM   3876  H   ALA A 244      -9.486  13.213  14.622  1.00  0.00           H  
ATOM   3877  HA  ALA A 244     -10.296  10.711  13.572  1.00  0.00           H  
ATOM   3878 1HB  ALA A 244     -11.944  13.303  13.754  1.00  0.00           H  
ATOM   3879 2HB  ALA A 244     -11.800  12.043  15.026  1.00  0.00           H  
ATOM   3880 3HB  ALA A 244     -12.608  11.646  13.472  1.00  0.00           H  
ATOM   3881  N   ALA A 245     -10.212  13.234  11.421  1.00  0.00           N  
ATOM   3882  CA  ALA A 245     -10.197  13.634  10.034  1.00  0.00           C  
ATOM   3883  C   ALA A 245      -9.114  12.928   9.262  1.00  0.00           C  
ATOM   3884  O   ALA A 245      -9.317  12.564   8.107  1.00  0.00           O  
ATOM   3885  CB  ALA A 245      -9.983  15.152   9.875  1.00  0.00           C  
ATOM   3886  H   ALA A 245     -10.010  13.921  12.133  1.00  0.00           H  
ATOM   3887  HA  ALA A 245     -11.163  13.380   9.598  1.00  0.00           H  
ATOM   3888 1HB  ALA A 245      -9.013  15.464  10.315  1.00  0.00           H  
ATOM   3889 2HB  ALA A 245     -10.793  15.702  10.399  1.00  0.00           H  
ATOM   3890 3HB  ALA A 245     -10.002  15.445   8.803  1.00  0.00           H  
ATOM   3891  N   LEU A 246      -7.933  12.726   9.896  1.00  0.00           N  
ATOM   3892  CA  LEU A 246      -6.801  12.040   9.318  1.00  0.00           C  
ATOM   3893  C   LEU A 246      -7.077  10.570   9.112  1.00  0.00           C  
ATOM   3894  O   LEU A 246      -6.743  10.023   8.064  1.00  0.00           O  
ATOM   3895  CB  LEU A 246      -5.536  12.203  10.196  1.00  0.00           C  
ATOM   3896  CG  LEU A 246      -4.242  11.557   9.639  1.00  0.00           C  
ATOM   3897  CD1 LEU A 246      -3.862  12.084   8.240  1.00  0.00           C  
ATOM   3898  CD2 LEU A 246      -3.080  11.729  10.637  1.00  0.00           C  
ATOM   3899  H   LEU A 246      -7.861  13.088  10.836  1.00  0.00           H  
ATOM   3900  HA  LEU A 246      -6.596  12.475   8.340  1.00  0.00           H  
ATOM   3901 1HB  LEU A 246      -5.349  13.291  10.335  1.00  0.00           H  
ATOM   3902 2HB  LEU A 246      -5.730  11.757  11.171  1.00  0.00           H  
ATOM   3903  HG  LEU A 246      -4.421  10.461   9.544  1.00  0.00           H  
ATOM   3904 1HD1 LEU A 246      -3.638  13.170   8.283  1.00  0.00           H  
ATOM   3905 2HD1 LEU A 246      -4.681  11.914   7.511  1.00  0.00           H  
ATOM   3906 3HD1 LEU A 246      -2.968  11.547   7.868  1.00  0.00           H  
ATOM   3907 1HD2 LEU A 246      -3.354  11.300  11.624  1.00  0.00           H  
ATOM   3908 2HD2 LEU A 246      -2.840  12.805  10.770  1.00  0.00           H  
ATOM   3909 3HD2 LEU A 246      -2.175  11.207  10.264  1.00  0.00           H  
ATOM   3910  N   TYR A 247      -7.708   9.899  10.107  1.00  0.00           N  
ATOM   3911  CA  TYR A 247      -8.046   8.490  10.059  1.00  0.00           C  
ATOM   3912  C   TYR A 247      -9.152   8.221   9.067  1.00  0.00           C  
ATOM   3913  O   TYR A 247      -9.171   7.180   8.414  1.00  0.00           O  
ATOM   3914  CB  TYR A 247      -8.494   7.939  11.438  1.00  0.00           C  
ATOM   3915  CG  TYR A 247      -7.424   8.083  12.496  1.00  0.00           C  
ATOM   3916  CD1 TYR A 247      -7.780   8.534  13.780  1.00  0.00           C  
ATOM   3917  CD2 TYR A 247      -6.072   7.773  12.246  1.00  0.00           C  
ATOM   3918  CE1 TYR A 247      -6.811   8.731  14.769  1.00  0.00           C  
ATOM   3919  CE2 TYR A 247      -5.099   7.968  13.235  1.00  0.00           C  
ATOM   3920  CZ  TYR A 247      -5.465   8.460  14.494  1.00  0.00           C  
ATOM   3921  OH  TYR A 247      -4.481   8.676  15.485  1.00  0.00           O  
ATOM   3922  H   TYR A 247      -7.950  10.435  10.928  1.00  0.00           H  
ATOM   3923  HA  TYR A 247      -7.161   7.932   9.752  1.00  0.00           H  
ATOM   3924 1HB  TYR A 247      -9.391   8.500  11.778  1.00  0.00           H  
ATOM   3925 2HB  TYR A 247      -8.777   6.892  11.337  1.00  0.00           H  
ATOM   3926  HD1 TYR A 247      -8.812   8.769  13.996  1.00  0.00           H  
ATOM   3927  HD2 TYR A 247      -5.763   7.392  11.284  1.00  0.00           H  
ATOM   3928  HE1 TYR A 247      -7.105   9.101  15.740  1.00  0.00           H  
ATOM   3929  HE2 TYR A 247      -4.066   7.734  13.024  1.00  0.00           H  
ATOM   3930  HH  TYR A 247      -3.635   8.389  15.131  1.00  0.00           H  
ATOM   3931  N   ARG A 248     -10.100   9.177   8.940  1.00  0.00           N  
ATOM   3932  CA  ARG A 248     -11.203   9.164   8.009  1.00  0.00           C  
ATOM   3933  C   ARG A 248     -10.712   9.261   6.583  1.00  0.00           C  
ATOM   3934  O   ARG A 248     -11.195   8.545   5.708  1.00  0.00           O  
ATOM   3935  CB  ARG A 248     -12.137  10.364   8.296  1.00  0.00           C  
ATOM   3936  CG  ARG A 248     -13.420  10.426   7.453  1.00  0.00           C  
ATOM   3937  CD  ARG A 248     -14.117  11.798   7.482  1.00  0.00           C  
ATOM   3938  NE  ARG A 248     -13.211  12.823   6.855  1.00  0.00           N  
ATOM   3939  CZ  ARG A 248     -13.032  12.943   5.503  1.00  0.00           C  
ATOM   3940  NH1 ARG A 248     -12.068  13.788   5.032  1.00  0.00           N1+
ATOM   3941  NH2 ARG A 248     -13.793  12.236   4.618  1.00  0.00           N  
ATOM   3942  H   ARG A 248      -9.997   9.959   9.570  1.00  0.00           H  
ATOM   3943  HA  ARG A 248     -11.761   8.237   8.146  1.00  0.00           H  
ATOM   3944 1HB  ARG A 248     -12.444  10.327   9.365  1.00  0.00           H  
ATOM   3945 2HB  ARG A 248     -11.593  11.295   8.136  1.00  0.00           H  
ATOM   3946 1HG  ARG A 248     -13.182  10.187   6.396  1.00  0.00           H  
ATOM   3947 2HG  ARG A 248     -14.142   9.703   7.835  1.00  0.00           H  
ATOM   3948 1HD  ARG A 248     -15.077  11.768   6.924  1.00  0.00           H  
ATOM   3949 2HD  ARG A 248     -14.322  12.080   8.514  1.00  0.00           H  
ATOM   3950  HE  ARG A 248     -12.641  13.379   7.460  1.00  0.00           H  
ATOM   3951 1HH1 ARG A 248     -11.502  14.308   5.671  1.00  0.00           H  
ATOM   3952 2HH1 ARG A 248     -11.932  13.890   4.047  1.00  0.00           H  
ATOM   3953 1HH2 ARG A 248     -14.503  11.617   4.954  1.00  0.00           H  
ATOM   3954 2HH2 ARG A 248     -13.650  12.345   3.634  1.00  0.00           H  
ATOM   3955  N   HIS A 249      -9.719  10.152   6.335  1.00  0.00           N  
ATOM   3956  CA  HIS A 249      -9.161  10.436   5.031  1.00  0.00           C  
ATOM   3957  C   HIS A 249      -8.165   9.376   4.633  1.00  0.00           C  
ATOM   3958  O   HIS A 249      -7.875   9.200   3.451  1.00  0.00           O  
ATOM   3959  CB  HIS A 249      -8.449  11.813   5.030  1.00  0.00           C  
ATOM   3960  CG  HIS A 249      -7.760  12.188   3.744  1.00  0.00           C  
ATOM   3961  CD2 HIS A 249      -6.457  12.518   3.533  1.00  0.00           C  
ATOM   3962  ND1 HIS A 249      -8.364  12.236   2.505  1.00  0.00           N  
ATOM   3963  CE1 HIS A 249      -7.401  12.589   1.616  1.00  0.00           C  
ATOM   3964  NE2 HIS A 249      -6.228  12.771   2.193  1.00  0.00           N  
ATOM   3965  H   HIS A 249      -9.359  10.642   7.142  1.00  0.00           H  
ATOM   3966  HA  HIS A 249      -9.961  10.469   4.292  1.00  0.00           H  
ATOM   3967 1HB  HIS A 249      -9.201  12.599   5.260  1.00  0.00           H  
ATOM   3968 2HB  HIS A 249      -7.693  11.832   5.814  1.00  0.00           H  
ATOM   3969  HD1 HIS A 249      -9.326  12.033   2.310  1.00  0.00           H  
ATOM   3970  HD2 HIS A 249      -5.645  12.602   4.243  1.00  0.00           H  
ATOM   3971  HE1 HIS A 249      -7.596  12.699   0.550  1.00  0.00           H  
ATOM   3972  N   LEU A 250      -7.641   8.611   5.618  1.00  0.00           N  
ATOM   3973  CA  LEU A 250      -6.853   7.427   5.381  1.00  0.00           C  
ATOM   3974  C   LEU A 250      -7.762   6.346   4.854  1.00  0.00           C  
ATOM   3975  O   LEU A 250      -7.383   5.598   3.958  1.00  0.00           O  
ATOM   3976  CB  LEU A 250      -6.126   6.956   6.665  1.00  0.00           C  
ATOM   3977  CG  LEU A 250      -5.232   5.698   6.532  1.00  0.00           C  
ATOM   3978  CD1 LEU A 250      -4.152   5.832   5.438  1.00  0.00           C  
ATOM   3979  CD2 LEU A 250      -4.596   5.352   7.894  1.00  0.00           C  
ATOM   3980  H   LEU A 250      -7.821   8.900   6.569  1.00  0.00           H  
ATOM   3981  HA  LEU A 250      -6.097   7.659   4.631  1.00  0.00           H  
ATOM   3982 1HB  LEU A 250      -5.484   7.795   7.016  1.00  0.00           H  
ATOM   3983 2HB  LEU A 250      -6.873   6.743   7.429  1.00  0.00           H  
ATOM   3984  HG  LEU A 250      -5.888   4.842   6.250  1.00  0.00           H  
ATOM   3985 1HD1 LEU A 250      -3.459   6.665   5.679  1.00  0.00           H  
ATOM   3986 2HD1 LEU A 250      -4.609   6.021   4.445  1.00  0.00           H  
ATOM   3987 3HD1 LEU A 250      -3.565   4.893   5.371  1.00  0.00           H  
ATOM   3988 1HD2 LEU A 250      -5.384   5.217   8.665  1.00  0.00           H  
ATOM   3989 2HD2 LEU A 250      -3.920   6.170   8.221  1.00  0.00           H  
ATOM   3990 3HD2 LEU A 250      -4.006   4.416   7.822  1.00  0.00           H  
ATOM   3991  N   GLY A 251      -9.006   6.278   5.390  1.00  0.00           N  
ATOM   3992  CA  GLY A 251      -9.985   5.270   5.069  1.00  0.00           C  
ATOM   3993  C   GLY A 251     -10.712   5.501   3.770  1.00  0.00           C  
ATOM   3994  O   GLY A 251     -11.471   4.630   3.348  1.00  0.00           O  
ATOM   3995  H   GLY A 251      -9.241   6.996   6.060  1.00  0.00           H  
ATOM   3996 1HA  GLY A 251      -9.500   4.295   5.016  1.00  0.00           H  
ATOM   3997 2HA  GLY A 251     -10.726   5.216   5.865  1.00  0.00           H  
ATOM   3998  N   THR A 252     -10.490   6.657   3.087  1.00  0.00           N  
ATOM   3999  CA  THR A 252     -11.045   6.905   1.767  1.00  0.00           C  
ATOM   4000  C   THR A 252     -10.074   6.396   0.728  1.00  0.00           C  
ATOM   4001  O   THR A 252     -10.433   6.261  -0.440  1.00  0.00           O  
ATOM   4002  CB  THR A 252     -11.354   8.374   1.465  1.00  0.00           C  
ATOM   4003  CG2 THR A 252     -12.497   8.850   2.383  1.00  0.00           C  
ATOM   4004  OG1 THR A 252     -10.222   9.222   1.634  1.00  0.00           O  
ATOM   4005  H   THR A 252      -9.916   7.366   3.521  1.00  0.00           H  
ATOM   4006  HA  THR A 252     -11.989   6.366   1.682  1.00  0.00           H  
ATOM   4007  HB  THR A 252     -11.703   8.479   0.413  1.00  0.00           H  
ATOM   4008  HG1 THR A 252      -9.639   9.032   0.895  1.00  0.00           H  
ATOM   4009 1HG2 THR A 252     -12.210   8.773   3.450  1.00  0.00           H  
ATOM   4010 2HG2 THR A 252     -13.401   8.229   2.212  1.00  0.00           H  
ATOM   4011 3HG2 THR A 252     -12.756   9.908   2.163  1.00  0.00           H  
ATOM   4012  N   LEU A 253      -8.831   6.067   1.155  1.00  0.00           N  
ATOM   4013  CA  LEU A 253      -7.805   5.502   0.316  1.00  0.00           C  
ATOM   4014  C   LEU A 253      -7.780   4.015   0.548  1.00  0.00           C  
ATOM   4015  O   LEU A 253      -7.086   3.291  -0.162  1.00  0.00           O  
ATOM   4016  CB  LEU A 253      -6.402   6.050   0.675  1.00  0.00           C  
ATOM   4017  CG  LEU A 253      -6.258   7.586   0.554  1.00  0.00           C  
ATOM   4018  CD1 LEU A 253      -4.920   8.051   1.159  1.00  0.00           C  
ATOM   4019  CD2 LEU A 253      -6.415   8.087  -0.895  1.00  0.00           C  
ATOM   4020  H   LEU A 253      -8.631   6.237   2.130  1.00  0.00           H  
ATOM   4021  HA  LEU A 253      -8.017   5.771  -0.718  1.00  0.00           H  
ATOM   4022 1HB  LEU A 253      -6.164   5.770   1.725  1.00  0.00           H  
ATOM   4023 2HB  LEU A 253      -5.667   5.579   0.022  1.00  0.00           H  
ATOM   4024  HG  LEU A 253      -7.065   8.058   1.160  1.00  0.00           H  
ATOM   4025 1HD1 LEU A 253      -4.071   7.607   0.598  1.00  0.00           H  
ATOM   4026 2HD1 LEU A 253      -4.846   7.733   2.221  1.00  0.00           H  
ATOM   4027 3HD1 LEU A 253      -4.838   9.157   1.114  1.00  0.00           H  
ATOM   4028 1HD2 LEU A 253      -7.426   7.847  -1.286  1.00  0.00           H  
ATOM   4029 2HD2 LEU A 253      -5.657   7.610  -1.552  1.00  0.00           H  
ATOM   4030 3HD2 LEU A 253      -6.278   9.188  -0.937  1.00  0.00           H  
ATOM   4031  N   LEU A 254      -8.582   3.521   1.524  1.00  0.00           N  
ATOM   4032  CA  LEU A 254      -8.747   2.113   1.782  1.00  0.00           C  
ATOM   4033  C   LEU A 254     -10.085   1.702   1.250  1.00  0.00           C  
ATOM   4034  O   LEU A 254     -10.361   0.511   1.146  1.00  0.00           O  
ATOM   4035  CB  LEU A 254      -8.722   1.776   3.291  1.00  0.00           C  
ATOM   4036  CG  LEU A 254      -7.402   2.168   3.992  1.00  0.00           C  
ATOM   4037  CD1 LEU A 254      -7.483   1.952   5.515  1.00  0.00           C  
ATOM   4038  CD2 LEU A 254      -6.176   1.464   3.390  1.00  0.00           C  
ATOM   4039  H   LEU A 254      -9.084   4.188   2.093  1.00  0.00           H  
ATOM   4040  HA  LEU A 254      -7.924   1.577   1.312  1.00  0.00           H  
ATOM   4041 1HB  LEU A 254      -9.553   2.317   3.795  1.00  0.00           H  
ATOM   4042 2HB  LEU A 254      -8.891   0.706   3.411  1.00  0.00           H  
ATOM   4043  HG  LEU A 254      -7.254   3.256   3.832  1.00  0.00           H  
ATOM   4044 1HD1 LEU A 254      -7.600   0.873   5.749  1.00  0.00           H  
ATOM   4045 2HD1 LEU A 254      -8.348   2.505   5.937  1.00  0.00           H  
ATOM   4046 3HD1 LEU A 254      -6.560   2.326   6.005  1.00  0.00           H  
ATOM   4047 1HD2 LEU A 254      -6.081   1.668   2.303  1.00  0.00           H  
ATOM   4048 2HD2 LEU A 254      -6.244   0.367   3.544  1.00  0.00           H  
ATOM   4049 3HD2 LEU A 254      -5.256   1.839   3.882  1.00  0.00           H  
ATOM   4050  N   ARG A 255     -10.931   2.682   0.842  1.00  0.00           N  
ATOM   4051  CA  ARG A 255     -12.124   2.443   0.066  1.00  0.00           C  
ATOM   4052  C   ARG A 255     -11.715   2.024  -1.322  1.00  0.00           C  
ATOM   4053  O   ARG A 255     -12.278   1.092  -1.891  1.00  0.00           O  
ATOM   4054  CB  ARG A 255     -13.017   3.702  -0.032  1.00  0.00           C  
ATOM   4055  CG  ARG A 255     -14.330   3.468  -0.802  1.00  0.00           C  
ATOM   4056  CD  ARG A 255     -15.258   4.688  -0.860  1.00  0.00           C  
ATOM   4057  NE  ARG A 255     -14.600   5.772  -1.668  1.00  0.00           N  
ATOM   4058  CZ  ARG A 255     -14.578   7.087  -1.291  1.00  0.00           C  
ATOM   4059  NH1 ARG A 255     -14.014   8.009  -2.125  1.00  0.00           N1+
ATOM   4060  NH2 ARG A 255     -15.106   7.494  -0.101  1.00  0.00           N  
ATOM   4061  H   ARG A 255     -10.697   3.628   1.106  1.00  0.00           H  
ATOM   4062  HA  ARG A 255     -12.704   1.659   0.555  1.00  0.00           H  
ATOM   4063 1HB  ARG A 255     -13.274   4.030   1.000  1.00  0.00           H  
ATOM   4064 2HB  ARG A 255     -12.460   4.506  -0.513  1.00  0.00           H  
ATOM   4065 1HG  ARG A 255     -14.101   3.145  -1.840  1.00  0.00           H  
ATOM   4066 2HG  ARG A 255     -14.912   2.693  -0.302  1.00  0.00           H  
ATOM   4067 1HD  ARG A 255     -16.210   4.424  -1.367  1.00  0.00           H  
ATOM   4068 2HD  ARG A 255     -15.476   5.027   0.152  1.00  0.00           H  
ATOM   4069  HE  ARG A 255     -14.190   5.523  -2.546  1.00  0.00           H  
ATOM   4070 1HH1 ARG A 255     -13.625   7.722  -3.001  1.00  0.00           H  
ATOM   4071 2HH1 ARG A 255     -13.998   8.973  -1.860  1.00  0.00           H  
ATOM   4072 1HH2 ARG A 255     -15.067   8.457   0.163  1.00  0.00           H  
ATOM   4073 2HH2 ARG A 255     -15.524   6.825   0.513  1.00  0.00           H  
ATOM   4074  N   HIS A 256     -10.687   2.710  -1.876  1.00  0.00           N  
ATOM   4075  CA  HIS A 256     -10.139   2.456  -3.185  1.00  0.00           C  
ATOM   4076  C   HIS A 256      -9.445   1.124  -3.272  1.00  0.00           C  
ATOM   4077  O   HIS A 256      -9.548   0.456  -4.293  1.00  0.00           O  
ATOM   4078  CB  HIS A 256      -9.179   3.572  -3.652  1.00  0.00           C  
ATOM   4079  CG  HIS A 256      -9.883   4.897  -3.767  1.00  0.00           C  
ATOM   4080  CD2 HIS A 256      -9.553   6.115  -3.261  1.00  0.00           C  
ATOM   4081  ND1 HIS A 256     -11.080   5.080  -4.428  1.00  0.00           N  
ATOM   4082  CE1 HIS A 256     -11.416   6.385  -4.277  1.00  0.00           C  
ATOM   4083  NE2 HIS A 256     -10.522   7.051  -3.573  1.00  0.00           N  
ATOM   4084  H   HIS A 256     -10.292   3.449  -1.312  1.00  0.00           H  
ATOM   4085  HA  HIS A 256     -10.947   2.403  -3.914  1.00  0.00           H  
ATOM   4086 1HB  HIS A 256      -8.336   3.671  -2.935  1.00  0.00           H  
ATOM   4087 2HB  HIS A 256      -8.752   3.304  -4.618  1.00  0.00           H  
ATOM   4088  HD1 HIS A 256     -11.596   4.371  -4.913  1.00  0.00           H  
ATOM   4089  HD2 HIS A 256      -8.684   6.413  -2.690  1.00  0.00           H  
ATOM   4090  HE1 HIS A 256     -12.324   6.813  -4.698  1.00  0.00           H  
ATOM   4091  N   CYS A 257      -8.734   0.683  -2.206  1.00  0.00           N  
ATOM   4092  CA  CYS A 257      -8.077  -0.611  -2.174  1.00  0.00           C  
ATOM   4093  C   CYS A 257      -9.071  -1.752  -2.233  1.00  0.00           C  
ATOM   4094  O   CYS A 257      -8.837  -2.742  -2.927  1.00  0.00           O  
ATOM   4095  CB  CYS A 257      -7.202  -0.808  -0.915  1.00  0.00           C  
ATOM   4096  SG  CYS A 257      -5.766   0.310  -0.874  1.00  0.00           S  
ATOM   4097  H   CYS A 257      -8.664   1.290  -1.402  1.00  0.00           H  
ATOM   4098  HA  CYS A 257      -7.423  -0.689  -3.043  1.00  0.00           H  
ATOM   4099 1HB  CYS A 257      -7.831  -0.643  -0.013  1.00  0.00           H  
ATOM   4100 2HB  CYS A 257      -6.836  -1.834  -0.883  1.00  0.00           H  
ATOM   4101  HG  CYS A 257      -5.282  -0.128   0.284  1.00  0.00           H  
ATOM   4102  N   VAL A 258     -10.213  -1.619  -1.510  1.00  0.00           N  
ATOM   4103  CA  VAL A 258     -11.289  -2.589  -1.466  1.00  0.00           C  
ATOM   4104  C   VAL A 258     -11.933  -2.737  -2.826  1.00  0.00           C  
ATOM   4105  O   VAL A 258     -12.116  -3.854  -3.305  1.00  0.00           O  
ATOM   4106  CB  VAL A 258     -12.333  -2.169  -0.425  1.00  0.00           C  
ATOM   4107  CG1 VAL A 258     -13.663  -2.952  -0.534  1.00  0.00           C  
ATOM   4108  CG2 VAL A 258     -11.717  -2.340   0.979  1.00  0.00           C  
ATOM   4109  H   VAL A 258     -10.294  -0.769  -0.970  1.00  0.00           H  
ATOM   4110  HA  VAL A 258     -10.873  -3.555  -1.178  1.00  0.00           H  
ATOM   4111  HB  VAL A 258     -12.566  -1.090  -0.568  1.00  0.00           H  
ATOM   4112 1HG1 VAL A 258     -13.483  -4.044  -0.473  1.00  0.00           H  
ATOM   4113 2HG1 VAL A 258     -14.190  -2.726  -1.485  1.00  0.00           H  
ATOM   4114 3HG1 VAL A 258     -14.336  -2.660   0.300  1.00  0.00           H  
ATOM   4115 1HG2 VAL A 258     -10.710  -1.884   1.045  1.00  0.00           H  
ATOM   4116 2HG2 VAL A 258     -11.622  -3.415   1.229  1.00  0.00           H  
ATOM   4117 3HG2 VAL A 258     -12.370  -1.863   1.741  1.00  0.00           H  
ATOM   4118  N   MET A 259     -12.264  -1.601  -3.487  1.00  0.00           N  
ATOM   4119  CA  MET A 259     -12.979  -1.573  -4.744  1.00  0.00           C  
ATOM   4120  C   MET A 259     -12.144  -2.036  -5.911  1.00  0.00           C  
ATOM   4121  O   MET A 259     -12.617  -2.807  -6.745  1.00  0.00           O  
ATOM   4122  CB  MET A 259     -13.477  -0.146  -5.081  1.00  0.00           C  
ATOM   4123  CG  MET A 259     -14.620   0.336  -4.168  1.00  0.00           C  
ATOM   4124  SD  MET A 259     -15.030   2.105  -4.348  1.00  0.00           S  
ATOM   4125  CE  MET A 259     -15.525   2.110  -6.097  1.00  0.00           C  
ATOM   4126  H   MET A 259     -11.986  -0.729  -3.060  1.00  0.00           H  
ATOM   4127  HA  MET A 259     -13.848  -2.226  -4.662  1.00  0.00           H  
ATOM   4128 1HB  MET A 259     -12.622   0.562  -5.001  1.00  0.00           H  
ATOM   4129 2HB  MET A 259     -13.836  -0.119  -6.111  1.00  0.00           H  
ATOM   4130 1HG  MET A 259     -15.518  -0.286  -4.377  1.00  0.00           H  
ATOM   4131 2HG  MET A 259     -14.334   0.201  -3.125  1.00  0.00           H  
ATOM   4132 1HE  MET A 259     -16.320   1.357  -6.288  1.00  0.00           H  
ATOM   4133 2HE  MET A 259     -14.666   1.884  -6.763  1.00  0.00           H  
ATOM   4134 3HE  MET A 259     -15.922   3.106  -6.389  1.00  0.00           H  
ATOM   4135  N   LEU A 260     -10.881  -1.558  -5.999  1.00  0.00           N  
ATOM   4136  CA  LEU A 260     -10.053  -1.706  -7.173  1.00  0.00           C  
ATOM   4137  C   LEU A 260      -9.320  -3.013  -7.134  1.00  0.00           C  
ATOM   4138  O   LEU A 260      -9.166  -3.632  -6.081  1.00  0.00           O  
ATOM   4139  CB  LEU A 260      -9.013  -0.568  -7.333  1.00  0.00           C  
ATOM   4140  CG  LEU A 260      -9.635   0.845  -7.464  1.00  0.00           C  
ATOM   4141  CD1 LEU A 260      -8.549   1.931  -7.333  1.00  0.00           C  
ATOM   4142  CD2 LEU A 260     -10.450   1.014  -8.759  1.00  0.00           C  
ATOM   4143  H   LEU A 260     -10.511  -1.074  -5.194  1.00  0.00           H  
ATOM   4144  HA  LEU A 260     -10.695  -1.685  -8.053  1.00  0.00           H  
ATOM   4145 1HB  LEU A 260      -8.341  -0.574  -6.447  1.00  0.00           H  
ATOM   4146 2HB  LEU A 260      -8.412  -0.768  -8.220  1.00  0.00           H  
ATOM   4147  HG  LEU A 260     -10.340   0.994  -6.615  1.00  0.00           H  
ATOM   4148 1HD1 LEU A 260      -7.795   1.822  -8.138  1.00  0.00           H  
ATOM   4149 2HD1 LEU A 260      -8.032   1.841  -6.354  1.00  0.00           H  
ATOM   4150 3HD1 LEU A 260      -9.003   2.943  -7.402  1.00  0.00           H  
ATOM   4151 1HD2 LEU A 260     -11.286   0.285  -8.802  1.00  0.00           H  
ATOM   4152 2HD2 LEU A 260      -9.798   0.859  -9.643  1.00  0.00           H  
ATOM   4153 3HD2 LEU A 260     -10.879   2.037  -8.810  1.00  0.00           H  
ATOM   4154  N   ALA A 261      -8.866  -3.452  -8.330  1.00  0.00           N  
ATOM   4155  CA  ALA A 261      -8.175  -4.696  -8.530  1.00  0.00           C  
ATOM   4156  C   ALA A 261      -6.816  -4.355  -9.045  1.00  0.00           C  
ATOM   4157  O   ALA A 261      -6.648  -3.401  -9.802  1.00  0.00           O  
ATOM   4158  CB  ALA A 261      -8.866  -5.611  -9.558  1.00  0.00           C  
ATOM   4159  H   ALA A 261      -9.034  -2.850  -9.123  1.00  0.00           H  
ATOM   4160  HA  ALA A 261      -8.152  -5.227  -7.579  1.00  0.00           H  
ATOM   4161 1HB  ALA A 261      -8.971  -5.097 -10.538  1.00  0.00           H  
ATOM   4162 2HB  ALA A 261      -9.880  -5.883  -9.197  1.00  0.00           H  
ATOM   4163 3HB  ALA A 261      -8.287  -6.548  -9.706  1.00  0.00           H  
ATOM   4164  N   ALA A 262      -5.805  -5.134  -8.604  1.00  0.00           N  
ATOM   4165  CA  ALA A 262      -4.421  -4.921  -8.936  1.00  0.00           C  
ATOM   4166  C   ALA A 262      -4.026  -5.894 -10.007  1.00  0.00           C  
ATOM   4167  O   ALA A 262      -4.685  -6.913 -10.211  1.00  0.00           O  
ATOM   4168  CB  ALA A 262      -3.508  -5.160  -7.724  1.00  0.00           C  
ATOM   4169  H   ALA A 262      -6.054  -5.909  -8.006  1.00  0.00           H  
ATOM   4170  HA  ALA A 262      -4.305  -3.885  -9.254  1.00  0.00           H  
ATOM   4171 1HB  ALA A 262      -3.655  -6.182  -7.315  1.00  0.00           H  
ATOM   4172 2HB  ALA A 262      -3.741  -4.428  -6.921  1.00  0.00           H  
ATOM   4173 3HB  ALA A 262      -2.441  -5.043  -8.004  1.00  0.00           H  
ATOM   4174  N   ALA A 263      -2.918  -5.578 -10.726  1.00  0.00           N  
ATOM   4175  CA  ALA A 263      -2.293  -6.443 -11.703  1.00  0.00           C  
ATOM   4176  C   ALA A 263      -1.751  -7.685 -11.044  1.00  0.00           C  
ATOM   4177  O   ALA A 263      -1.266  -7.635  -9.914  1.00  0.00           O  
ATOM   4178  CB  ALA A 263      -1.139  -5.757 -12.458  1.00  0.00           C  
ATOM   4179  H   ALA A 263      -2.519  -4.667 -10.548  1.00  0.00           H  
ATOM   4180  HA  ALA A 263      -3.048  -6.726 -12.437  1.00  0.00           H  
ATOM   4181 1HB  ALA A 263      -0.348  -5.430 -11.749  1.00  0.00           H  
ATOM   4182 2HB  ALA A 263      -1.518  -4.861 -12.992  1.00  0.00           H  
ATOM   4183 3HB  ALA A 263      -0.688  -6.442 -13.207  1.00  0.00           H  
ATOM   4184  N   GLY A 264      -1.848  -8.840 -11.753  1.00  0.00           N  
ATOM   4185  CA  GLY A 264      -1.538 -10.149 -11.219  1.00  0.00           C  
ATOM   4186  C   GLY A 264      -2.511 -10.538 -10.141  1.00  0.00           C  
ATOM   4187  O   GLY A 264      -3.520  -9.865  -9.927  1.00  0.00           O  
ATOM   4188  H   GLY A 264      -2.157  -8.760 -12.711  1.00  0.00           H  
ATOM   4189 1HA  GLY A 264      -1.564 -10.885 -12.022  1.00  0.00           H  
ATOM   4190 2HA  GLY A 264      -0.525 -10.148 -10.818  1.00  0.00           H  
ATOM   4191  N   ASP A 265      -2.228 -11.659  -9.432  1.00  0.00           N  
ATOM   4192  CA  ASP A 265      -3.017 -12.070  -8.295  1.00  0.00           C  
ATOM   4193  C   ASP A 265      -2.384 -11.406  -7.099  1.00  0.00           C  
ATOM   4194  O   ASP A 265      -1.485 -11.946  -6.457  1.00  0.00           O  
ATOM   4195  CB  ASP A 265      -3.085 -13.614  -8.122  1.00  0.00           C  
ATOM   4196  CG  ASP A 265      -4.144 -14.063  -7.102  1.00  0.00           C  
ATOM   4197  OD1 ASP A 265      -4.868 -13.196  -6.544  1.00  0.00           O  
ATOM   4198  OD2 ASP A 265      -4.240 -15.300  -6.881  1.00  0.00           O1-
ATOM   4199  H   ASP A 265      -1.438 -12.222  -9.712  1.00  0.00           H  
ATOM   4200  HA  ASP A 265      -4.038 -11.714  -8.436  1.00  0.00           H  
ATOM   4201 1HB  ASP A 265      -3.357 -14.060  -9.105  1.00  0.00           H  
ATOM   4202 2HB  ASP A 265      -2.103 -13.992  -7.838  1.00  0.00           H  
ATOM   4203  N   ARG A 266      -2.876 -10.186  -6.809  1.00  0.00           N  
ATOM   4204  CA  ARG A 266      -2.419  -9.321  -5.755  1.00  0.00           C  
ATOM   4205  C   ARG A 266      -3.594  -8.436  -5.437  1.00  0.00           C  
ATOM   4206  O   ARG A 266      -3.477  -7.487  -4.665  1.00  0.00           O  
ATOM   4207  CB  ARG A 266      -1.270  -8.368  -6.174  1.00  0.00           C  
ATOM   4208  CG  ARG A 266       0.049  -9.054  -6.558  1.00  0.00           C  
ATOM   4209  CD  ARG A 266       1.155  -8.037  -6.875  1.00  0.00           C  
ATOM   4210  NE  ARG A 266       2.420  -8.765  -7.224  1.00  0.00           N  
ATOM   4211  CZ  ARG A 266       2.709  -9.211  -8.486  1.00  0.00           C  
ATOM   4212  NH1 ARG A 266       3.888  -9.865  -8.705  1.00  0.00           N1+
ATOM   4213  NH2 ARG A 266       1.845  -9.017  -9.525  1.00  0.00           N  
ATOM   4214  H   ARG A 266      -3.633  -9.880  -7.403  1.00  0.00           H  
ATOM   4215  HA  ARG A 266      -2.038  -9.939  -4.941  1.00  0.00           H  
ATOM   4216 1HB  ARG A 266      -1.599  -7.751  -7.041  1.00  0.00           H  
ATOM   4217 2HB  ARG A 266      -1.044  -7.687  -5.353  1.00  0.00           H  
ATOM   4218 1HG  ARG A 266       0.373  -9.705  -5.716  1.00  0.00           H  
ATOM   4219 2HG  ARG A 266      -0.102  -9.657  -7.454  1.00  0.00           H  
ATOM   4220 1HD  ARG A 266       0.861  -7.370  -7.714  1.00  0.00           H  
ATOM   4221 2HD  ARG A 266       1.348  -7.423  -5.996  1.00  0.00           H  
ATOM   4222  HE  ARG A 266       3.083  -8.933  -6.495  1.00  0.00           H  
ATOM   4223 1HH1 ARG A 266       4.524 -10.011  -7.947  1.00  0.00           H  
ATOM   4224 2HH1 ARG A 266       4.114 -10.194  -9.621  1.00  0.00           H  
ATOM   4225 1HH2 ARG A 266       0.974  -8.552  -9.369  1.00  0.00           H  
ATOM   4226 2HH2 ARG A 266       2.081  -9.346 -10.439  1.00  0.00           H  
ATOM   4227  N   THR A 267      -4.772  -8.752  -6.033  1.00  0.00           N  
ATOM   4228  CA  THR A 267      -6.037  -8.084  -5.855  1.00  0.00           C  
ATOM   4229  C   THR A 267      -6.501  -8.248  -4.436  1.00  0.00           C  
ATOM   4230  O   THR A 267      -6.955  -7.289  -3.818  1.00  0.00           O  
ATOM   4231  CB  THR A 267      -7.078  -8.659  -6.808  1.00  0.00           C  
ATOM   4232  CG2 THR A 267      -8.483  -8.065  -6.561  1.00  0.00           C  
ATOM   4233  OG1 THR A 267      -6.683  -8.394  -8.149  1.00  0.00           O  
ATOM   4234  H   THR A 267      -4.717  -9.543  -6.659  1.00  0.00           H  
ATOM   4235  HA  THR A 267      -5.904  -7.025  -6.080  1.00  0.00           H  
ATOM   4236  HB  THR A 267      -7.131  -9.764  -6.689  1.00  0.00           H  
ATOM   4237  HG1 THR A 267      -7.243  -8.943  -8.703  1.00  0.00           H  
ATOM   4238 1HG2 THR A 267      -8.444  -6.958  -6.543  1.00  0.00           H  
ATOM   4239 2HG2 THR A 267      -8.896  -8.417  -5.592  1.00  0.00           H  
ATOM   4240 3HG2 THR A 267      -9.184  -8.385  -7.362  1.00  0.00           H  
ATOM   4241  N   GLU A 268      -6.362  -9.477  -3.887  1.00  0.00           N  
ATOM   4242  CA  GLU A 268      -6.881  -9.822  -2.589  1.00  0.00           C  
ATOM   4243  C   GLU A 268      -5.803  -9.696  -1.543  1.00  0.00           C  
ATOM   4244  O   GLU A 268      -6.087  -9.796  -0.351  1.00  0.00           O  
ATOM   4245  CB  GLU A 268      -7.406 -11.275  -2.569  1.00  0.00           C  
ATOM   4246  CG  GLU A 268      -8.552 -11.493  -3.579  1.00  0.00           C  
ATOM   4247  CD  GLU A 268      -9.116 -12.914  -3.499  1.00  0.00           C  
ATOM   4248  OE1 GLU A 268      -8.693 -13.691  -2.603  1.00  0.00           O  
ATOM   4249  OE2 GLU A 268      -9.990 -13.237  -4.349  1.00  0.00           O1-
ATOM   4250  H   GLU A 268      -5.869 -10.178  -4.422  1.00  0.00           H  
ATOM   4251  HA  GLU A 268      -7.711  -9.154  -2.360  1.00  0.00           H  
ATOM   4252 1HB  GLU A 268      -6.574 -11.974  -2.811  1.00  0.00           H  
ATOM   4253 2HB  GLU A 268      -7.759 -11.521  -1.567  1.00  0.00           H  
ATOM   4254 1HG  GLU A 268      -9.370 -10.770  -3.372  1.00  0.00           H  
ATOM   4255 2HG  GLU A 268      -8.180 -11.294  -4.583  1.00  0.00           H  
ATOM   4256  N   GLU A 269      -4.540  -9.444  -1.966  1.00  0.00           N  
ATOM   4257  CA  GLU A 269      -3.425  -9.233  -1.075  1.00  0.00           C  
ATOM   4258  C   GLU A 269      -3.394  -7.790  -0.646  1.00  0.00           C  
ATOM   4259  O   GLU A 269      -3.200  -7.493   0.531  1.00  0.00           O  
ATOM   4260  CB  GLU A 269      -2.077  -9.593  -1.738  1.00  0.00           C  
ATOM   4261  CG  GLU A 269      -2.003 -11.081  -2.136  1.00  0.00           C  
ATOM   4262  CD  GLU A 269      -0.653 -11.439  -2.763  1.00  0.00           C  
ATOM   4263  OE1 GLU A 269       0.184 -10.523  -2.981  1.00  0.00           O  
ATOM   4264  OE2 GLU A 269      -0.448 -12.652  -3.037  1.00  0.00           O1-
ATOM   4265  H   GLU A 269      -4.387  -9.405  -2.964  1.00  0.00           H  
ATOM   4266  HA  GLU A 269      -3.552  -9.876  -0.204  1.00  0.00           H  
ATOM   4267 1HB  GLU A 269      -1.927  -8.962  -2.641  1.00  0.00           H  
ATOM   4268 2HB  GLU A 269      -1.262  -9.375  -1.048  1.00  0.00           H  
ATOM   4269 1HG  GLU A 269      -2.156 -11.705  -1.229  1.00  0.00           H  
ATOM   4270 2HG  GLU A 269      -2.810 -11.300  -2.834  1.00  0.00           H  
ATOM   4271  N   LEU A 270      -3.621  -6.866  -1.614  1.00  0.00           N  
ATOM   4272  CA  LEU A 270      -3.724  -5.434  -1.421  1.00  0.00           C  
ATOM   4273  C   LEU A 270      -4.939  -5.102  -0.592  1.00  0.00           C  
ATOM   4274  O   LEU A 270      -4.884  -4.269   0.312  1.00  0.00           O  
ATOM   4275  CB  LEU A 270      -3.837  -4.713  -2.790  1.00  0.00           C  
ATOM   4276  CG  LEU A 270      -3.947  -3.168  -2.750  1.00  0.00           C  
ATOM   4277  CD1 LEU A 270      -2.713  -2.500  -2.114  1.00  0.00           C  
ATOM   4278  CD2 LEU A 270      -4.218  -2.607  -4.160  1.00  0.00           C  
ATOM   4279  H   LEU A 270      -3.723  -7.246  -2.544  1.00  0.00           H  
ATOM   4280  HA  LEU A 270      -2.823  -5.087  -0.917  1.00  0.00           H  
ATOM   4281 1HB  LEU A 270      -2.941  -4.979  -3.394  1.00  0.00           H  
ATOM   4282 2HB  LEU A 270      -4.725  -5.081  -3.304  1.00  0.00           H  
ATOM   4283  HG  LEU A 270      -4.832  -2.901  -2.127  1.00  0.00           H  
ATOM   4284 1HD1 LEU A 270      -1.802  -2.735  -2.705  1.00  0.00           H  
ATOM   4285 2HD1 LEU A 270      -2.562  -2.854  -1.074  1.00  0.00           H  
ATOM   4286 3HD1 LEU A 270      -2.845  -1.397  -2.093  1.00  0.00           H  
ATOM   4287 1HD2 LEU A 270      -5.138  -3.060  -4.585  1.00  0.00           H  
ATOM   4288 2HD2 LEU A 270      -3.365  -2.832  -4.835  1.00  0.00           H  
ATOM   4289 3HD2 LEU A 270      -4.355  -1.506  -4.115  1.00  0.00           H  
ATOM   4290  N   HIS A 271      -6.060  -5.799  -0.894  1.00  0.00           N  
ATOM   4291  CA  HIS A 271      -7.335  -5.726  -0.222  1.00  0.00           C  
ATOM   4292  C   HIS A 271      -7.230  -6.239   1.192  1.00  0.00           C  
ATOM   4293  O   HIS A 271      -7.896  -5.734   2.090  1.00  0.00           O  
ATOM   4294  CB  HIS A 271      -8.376  -6.568  -1.001  1.00  0.00           C  
ATOM   4295  CG  HIS A 271      -9.818  -6.483  -0.583  1.00  0.00           C  
ATOM   4296  CD2 HIS A 271     -10.448  -5.732   0.358  1.00  0.00           C  
ATOM   4297  ND1 HIS A 271     -10.810  -7.215  -1.201  1.00  0.00           N  
ATOM   4298  CE1 HIS A 271     -11.977  -6.876  -0.603  1.00  0.00           C  
ATOM   4299  NE2 HIS A 271     -11.807  -5.986   0.353  1.00  0.00           N  
ATOM   4300  H   HIS A 271      -5.953  -6.426  -1.679  1.00  0.00           H  
ATOM   4301  HA  HIS A 271      -7.673  -4.691  -0.195  1.00  0.00           H  
ATOM   4302 1HB  HIS A 271      -8.347  -6.239  -2.062  1.00  0.00           H  
ATOM   4303 2HB  HIS A 271      -8.097  -7.621  -0.959  1.00  0.00           H  
ATOM   4304  HD1 HIS A 271     -10.679  -7.857  -1.959  1.00  0.00           H  
ATOM   4305  HD2 HIS A 271     -10.046  -4.986   1.029  1.00  0.00           H  
ATOM   4306  HE1 HIS A 271     -12.936  -7.296  -0.901  1.00  0.00           H  
ATOM   4307  N   GLY A 272      -6.376  -7.264   1.425  1.00  0.00           N  
ATOM   4308  CA  GLY A 272      -6.246  -7.911   2.709  1.00  0.00           C  
ATOM   4309  C   GLY A 272      -5.538  -7.050   3.712  1.00  0.00           C  
ATOM   4310  O   GLY A 272      -5.928  -7.018   4.877  1.00  0.00           O  
ATOM   4311  H   GLY A 272      -5.807  -7.583   0.654  1.00  0.00           H  
ATOM   4312 1HA  GLY A 272      -7.235  -8.164   3.091  1.00  0.00           H  
ATOM   4313 2HA  GLY A 272      -5.699  -8.845   2.592  1.00  0.00           H  
ATOM   4314  N   HIS A 273      -4.490  -6.309   3.273  1.00  0.00           N  
ATOM   4315  CA  HIS A 273      -3.763  -5.368   4.099  1.00  0.00           C  
ATOM   4316  C   HIS A 273      -4.599  -4.150   4.394  1.00  0.00           C  
ATOM   4317  O   HIS A 273      -4.465  -3.543   5.455  1.00  0.00           O  
ATOM   4318  CB  HIS A 273      -2.447  -4.886   3.446  1.00  0.00           C  
ATOM   4319  CG  HIS A 273      -1.404  -5.962   3.340  1.00  0.00           C  
ATOM   4320  CD2 HIS A 273      -0.803  -6.491   2.242  1.00  0.00           C  
ATOM   4321  ND1 HIS A 273      -0.835  -6.600   4.422  1.00  0.00           N  
ATOM   4322  CE1 HIS A 273       0.072  -7.477   3.925  1.00  0.00           C  
ATOM   4323  NE2 HIS A 273       0.128  -7.447   2.607  1.00  0.00           N  
ATOM   4324  H   HIS A 273      -4.214  -6.434   2.310  1.00  0.00           H  
ATOM   4325  HA  HIS A 273      -3.494  -5.844   5.042  1.00  0.00           H  
ATOM   4326 1HB  HIS A 273      -2.657  -4.491   2.429  1.00  0.00           H  
ATOM   4327 2HB  HIS A 273      -2.028  -4.069   4.033  1.00  0.00           H  
ATOM   4328  HD1 HIS A 273      -1.053  -6.432   5.386  1.00  0.00           H  
ATOM   4329  HD2 HIS A 273      -0.957  -6.260   1.197  1.00  0.00           H  
ATOM   4330  HE1 HIS A 273       0.680  -8.118   4.561  1.00  0.00           H  
ATOM   4331  N   ALA A 274      -5.483  -3.769   3.442  1.00  0.00           N  
ATOM   4332  CA  ALA A 274      -6.365  -2.635   3.557  1.00  0.00           C  
ATOM   4333  C   ALA A 274      -7.397  -2.810   4.639  1.00  0.00           C  
ATOM   4334  O   ALA A 274      -7.682  -1.865   5.367  1.00  0.00           O  
ATOM   4335  CB  ALA A 274      -7.102  -2.345   2.240  1.00  0.00           C  
ATOM   4336  H   ALA A 274      -5.510  -4.330   2.603  1.00  0.00           H  
ATOM   4337  HA  ALA A 274      -5.763  -1.762   3.808  1.00  0.00           H  
ATOM   4338 1HB  ALA A 274      -7.769  -3.184   1.954  1.00  0.00           H  
ATOM   4339 2HB  ALA A 274      -6.357  -2.201   1.429  1.00  0.00           H  
ATOM   4340 3HB  ALA A 274      -7.710  -1.418   2.322  1.00  0.00           H  
ATOM   4341  N   VAL A 275      -7.975  -4.032   4.761  1.00  0.00           N  
ATOM   4342  CA  VAL A 275      -9.031  -4.351   5.702  1.00  0.00           C  
ATOM   4343  C   VAL A 275      -8.458  -4.555   7.087  1.00  0.00           C  
ATOM   4344  O   VAL A 275      -9.142  -4.321   8.084  1.00  0.00           O  
ATOM   4345  CB  VAL A 275      -9.835  -5.564   5.238  1.00  0.00           C  
ATOM   4346  CG1 VAL A 275     -10.852  -6.045   6.295  1.00  0.00           C  
ATOM   4347  CG2 VAL A 275     -10.582  -5.162   3.950  1.00  0.00           C  
ATOM   4348  H   VAL A 275      -7.631  -4.754   4.144  1.00  0.00           H  
ATOM   4349  HA  VAL A 275      -9.706  -3.497   5.767  1.00  0.00           H  
ATOM   4350  HB  VAL A 275      -9.142  -6.403   5.003  1.00  0.00           H  
ATOM   4351 1HG1 VAL A 275     -11.491  -5.202   6.632  1.00  0.00           H  
ATOM   4352 2HG1 VAL A 275     -10.340  -6.486   7.176  1.00  0.00           H  
ATOM   4353 3HG1 VAL A 275     -11.508  -6.825   5.855  1.00  0.00           H  
ATOM   4354 1HG2 VAL A 275      -9.888  -4.787   3.176  1.00  0.00           H  
ATOM   4355 2HG2 VAL A 275     -11.315  -4.359   4.174  1.00  0.00           H  
ATOM   4356 3HG2 VAL A 275     -11.131  -6.036   3.538  1.00  0.00           H  
ATOM   4357  N   ASN A 276      -7.161  -4.937   7.186  1.00  0.00           N  
ATOM   4358  CA  ASN A 276      -6.444  -5.028   8.443  1.00  0.00           C  
ATOM   4359  C   ASN A 276      -6.281  -3.655   9.051  1.00  0.00           C  
ATOM   4360  O   ASN A 276      -6.431  -3.481  10.260  1.00  0.00           O  
ATOM   4361  CB  ASN A 276      -5.022  -5.627   8.290  1.00  0.00           C  
ATOM   4362  CG  ASN A 276      -5.066  -7.106   7.879  1.00  0.00           C  
ATOM   4363  ND2 ASN A 276      -3.877  -7.623   7.437  1.00  0.00           N  
ATOM   4364  OD1 ASN A 276      -6.104  -7.774   7.958  1.00  0.00           O  
ATOM   4365  H   ASN A 276      -6.681  -5.168   6.328  1.00  0.00           H  
ATOM   4366  HA  ASN A 276      -7.003  -5.683   9.114  1.00  0.00           H  
ATOM   4367 1HB  ASN A 276      -4.447  -5.050   7.535  1.00  0.00           H  
ATOM   4368 2HB  ASN A 276      -4.488  -5.543   9.237  1.00  0.00           H  
ATOM   4369 1HD2 ASN A 276      -3.064  -7.042   7.402  1.00  0.00           H  
ATOM   4370 2HD2 ASN A 276      -3.825  -8.576   7.141  1.00  0.00           H  
ATOM   4371  N   LEU A 277      -5.974  -2.652   8.194  1.00  0.00           N  
ATOM   4372  CA  LEU A 277      -5.750  -1.281   8.579  1.00  0.00           C  
ATOM   4373  C   LEU A 277      -7.053  -0.565   8.850  1.00  0.00           C  
ATOM   4374  O   LEU A 277      -7.083   0.350   9.671  1.00  0.00           O  
ATOM   4375  CB  LEU A 277      -4.952  -0.537   7.480  1.00  0.00           C  
ATOM   4376  CG  LEU A 277      -4.487   0.900   7.823  1.00  0.00           C  
ATOM   4377  CD1 LEU A 277      -3.659   0.979   9.119  1.00  0.00           C  
ATOM   4378  CD2 LEU A 277      -3.702   1.501   6.645  1.00  0.00           C  
ATOM   4379  H   LEU A 277      -5.902  -2.907   7.219  1.00  0.00           H  
ATOM   4380  HA  LEU A 277      -5.169  -1.271   9.500  1.00  0.00           H  
ATOM   4381 1HB  LEU A 277      -4.044  -1.141   7.257  1.00  0.00           H  
ATOM   4382 2HB  LEU A 277      -5.566  -0.482   6.582  1.00  0.00           H  
ATOM   4383  HG  LEU A 277      -5.395   1.530   7.968  1.00  0.00           H  
ATOM   4384 1HD1 LEU A 277      -2.762   0.331   9.041  1.00  0.00           H  
ATOM   4385 2HD1 LEU A 277      -4.260   0.655   9.994  1.00  0.00           H  
ATOM   4386 3HD1 LEU A 277      -3.326   2.023   9.298  1.00  0.00           H  
ATOM   4387 1HD2 LEU A 277      -4.323   1.491   5.728  1.00  0.00           H  
ATOM   4388 2HD2 LEU A 277      -2.778   0.914   6.456  1.00  0.00           H  
ATOM   4389 3HD2 LEU A 277      -3.418   2.550   6.869  1.00  0.00           H  
ATOM   4390  N   LEU A 278      -8.173  -0.996   8.204  1.00  0.00           N  
ATOM   4391  CA  LEU A 278      -9.516  -0.504   8.462  1.00  0.00           C  
ATOM   4392  C   LEU A 278      -9.953  -0.881   9.852  1.00  0.00           C  
ATOM   4393  O   LEU A 278     -10.617  -0.099  10.524  1.00  0.00           O  
ATOM   4394  CB  LEU A 278     -10.597  -1.030   7.477  1.00  0.00           C  
ATOM   4395  CG  LEU A 278     -10.636  -0.329   6.096  1.00  0.00           C  
ATOM   4396  CD1 LEU A 278     -11.542  -1.091   5.108  1.00  0.00           C  
ATOM   4397  CD2 LEU A 278     -11.080   1.144   6.201  1.00  0.00           C  
ATOM   4398  H   LEU A 278      -8.036  -1.708   7.500  1.00  0.00           H  
ATOM   4399  HA  LEU A 278      -9.510   0.581   8.368  1.00  0.00           H  
ATOM   4400 1HB  LEU A 278     -10.439  -2.119   7.330  1.00  0.00           H  
ATOM   4401 2HB  LEU A 278     -11.579  -0.883   7.927  1.00  0.00           H  
ATOM   4402  HG  LEU A 278      -9.608  -0.341   5.674  1.00  0.00           H  
ATOM   4403 1HD1 LEU A 278     -12.587  -1.117   5.482  1.00  0.00           H  
ATOM   4404 2HD1 LEU A 278     -11.187  -2.134   4.979  1.00  0.00           H  
ATOM   4405 3HD1 LEU A 278     -11.533  -0.592   4.115  1.00  0.00           H  
ATOM   4406 1HD2 LEU A 278     -10.345   1.734   6.783  1.00  0.00           H  
ATOM   4407 2HD2 LEU A 278     -12.068   1.215   6.702  1.00  0.00           H  
ATOM   4408 3HD2 LEU A 278     -11.164   1.594   5.190  1.00  0.00           H  
ATOM   4409  N   GLY A 279      -9.565  -2.087  10.328  1.00  0.00           N  
ATOM   4410  CA  GLY A 279      -9.965  -2.593  11.621  1.00  0.00           C  
ATOM   4411  C   GLY A 279      -9.194  -1.963  12.751  1.00  0.00           C  
ATOM   4412  O   GLY A 279      -9.483  -2.232  13.916  1.00  0.00           O  
ATOM   4413  H   GLY A 279      -8.967  -2.652   9.742  1.00  0.00           H  
ATOM   4414 1HA  GLY A 279     -11.029  -2.408  11.771  1.00  0.00           H  
ATOM   4415 2HA  GLY A 279      -9.819  -3.672  11.650  1.00  0.00           H  
ATOM   4416  N   ASN A 280      -8.198  -1.102  12.429  1.00  0.00           N  
ATOM   4417  CA  ASN A 280      -7.374  -0.420  13.398  1.00  0.00           C  
ATOM   4418  C   ASN A 280      -7.789   1.030  13.480  1.00  0.00           C  
ATOM   4419  O   ASN A 280      -7.233   1.779  14.282  1.00  0.00           O  
ATOM   4420  CB  ASN A 280      -5.879  -0.447  12.993  1.00  0.00           C  
ATOM   4421  CG  ASN A 280      -5.326  -1.881  12.997  1.00  0.00           C  
ATOM   4422  ND2 ASN A 280      -4.106  -2.031  12.398  1.00  0.00           N  
ATOM   4423  OD1 ASN A 280      -5.940  -2.819  13.517  1.00  0.00           O  
ATOM   4424  H   ASN A 280      -8.037  -0.940  11.445  1.00  0.00           H  
ATOM   4425  HA  ASN A 280      -7.475  -0.929  14.358  1.00  0.00           H  
ATOM   4426 1HB  ASN A 280      -5.755  -0.007  11.980  1.00  0.00           H  
ATOM   4427 2HB  ASN A 280      -5.303   0.167  13.686  1.00  0.00           H  
ATOM   4428 1HD2 ASN A 280      -3.639  -1.239  12.004  1.00  0.00           H  
ATOM   4429 2HD2 ASN A 280      -3.673  -2.932  12.364  1.00  0.00           H  
ATOM   4430  N   LEU A 281      -8.798   1.460  12.679  1.00  0.00           N  
ATOM   4431  CA  LEU A 281      -9.307   2.816  12.697  1.00  0.00           C  
ATOM   4432  C   LEU A 281     -10.371   2.915  13.770  1.00  0.00           C  
ATOM   4433  O   LEU A 281     -10.910   1.881  14.167  1.00  0.00           O  
ATOM   4434  CB  LEU A 281      -9.964   3.253  11.359  1.00  0.00           C  
ATOM   4435  CG  LEU A 281      -9.050   3.183  10.114  1.00  0.00           C  
ATOM   4436  CD1 LEU A 281      -9.823   3.641   8.862  1.00  0.00           C  
ATOM   4437  CD2 LEU A 281      -7.732   3.969  10.263  1.00  0.00           C  
ATOM   4438  H   LEU A 281      -9.206   0.790  12.043  1.00  0.00           H  
ATOM   4439  HA  LEU A 281      -8.475   3.495  12.882  1.00  0.00           H  
ATOM   4440 1HB  LEU A 281     -10.852   2.610  11.165  1.00  0.00           H  
ATOM   4441 2HB  LEU A 281     -10.306   4.283  11.460  1.00  0.00           H  
ATOM   4442  HG  LEU A 281      -8.783   2.114   9.961  1.00  0.00           H  
ATOM   4443 1HD1 LEU A 281     -10.128   4.704   8.964  1.00  0.00           H  
ATOM   4444 2HD1 LEU A 281     -10.737   3.024   8.728  1.00  0.00           H  
ATOM   4445 3HD1 LEU A 281      -9.189   3.538   7.957  1.00  0.00           H  
ATOM   4446 1HD2 LEU A 281      -7.130   3.581  11.110  1.00  0.00           H  
ATOM   4447 2HD2 LEU A 281      -7.941   5.045  10.432  1.00  0.00           H  
ATOM   4448 3HD2 LEU A 281      -7.128   3.869   9.336  1.00  0.00           H  
ATOM   4449  N   PRO A 282     -10.724   4.104  14.269  1.00  0.00           N  
ATOM   4450  CA  PRO A 282     -11.915   4.341  15.078  1.00  0.00           C  
ATOM   4451  C   PRO A 282     -13.206   3.896  14.428  1.00  0.00           C  
ATOM   4452  O   PRO A 282     -13.234   3.674  13.218  1.00  0.00           O  
ATOM   4453  CB  PRO A 282     -11.929   5.858  15.309  1.00  0.00           C  
ATOM   4454  CG  PRO A 282     -10.453   6.253  15.232  1.00  0.00           C  
ATOM   4455  CD  PRO A 282      -9.918   5.321  14.145  1.00  0.00           C  
ATOM   4456  HA  PRO A 282     -11.813   3.811  16.036  1.00  0.00           H  
ATOM   4457 1HB  PRO A 282     -12.479   6.379  14.494  1.00  0.00           H  
ATOM   4458 2HB  PRO A 282     -12.460   6.091  16.244  1.00  0.00           H  
ATOM   4459 1HG  PRO A 282      -9.956   6.023  16.199  1.00  0.00           H  
ATOM   4460 2HG  PRO A 282      -9.942   5.663  14.457  1.00  0.00           H  
ATOM   4461 1HD  PRO A 282      -8.838   5.110  14.293  1.00  0.00           H  
ATOM   4462 2HD  PRO A 282     -10.486   4.379  14.156  1.00  0.00           H  
ATOM   4463  N   VAL A 283     -14.279   3.779  15.247  1.00  0.00           N  
ATOM   4464  CA  VAL A 283     -15.615   3.355  14.879  1.00  0.00           C  
ATOM   4465  C   VAL A 283     -16.233   4.304  13.878  1.00  0.00           C  
ATOM   4466  O   VAL A 283     -16.919   3.879  12.948  1.00  0.00           O  
ATOM   4467  CB  VAL A 283     -16.505   3.259  16.120  1.00  0.00           C  
ATOM   4468  CG1 VAL A 283     -17.964   2.903  15.757  1.00  0.00           C  
ATOM   4469  CG2 VAL A 283     -15.903   2.203  17.073  1.00  0.00           C  
ATOM   4470  H   VAL A 283     -14.087   4.022  16.208  1.00  0.00           H  
ATOM   4471  HA  VAL A 283     -15.550   2.369  14.418  1.00  0.00           H  
ATOM   4472  HB  VAL A 283     -16.510   4.239  16.650  1.00  0.00           H  
ATOM   4473 1HG1 VAL A 283     -17.994   1.991  15.127  1.00  0.00           H  
ATOM   4474 2HG1 VAL A 283     -18.452   3.735  15.209  1.00  0.00           H  
ATOM   4475 3HG1 VAL A 283     -18.552   2.715  16.680  1.00  0.00           H  
ATOM   4476 1HG2 VAL A 283     -14.894   2.503  17.423  1.00  0.00           H  
ATOM   4477 2HG2 VAL A 283     -15.828   1.221  16.561  1.00  0.00           H  
ATOM   4478 3HG2 VAL A 283     -16.555   2.084  17.965  1.00  0.00           H  
ATOM   4479  N   LYS A 284     -15.980   5.622  14.050  1.00  0.00           N  
ATOM   4480  CA  LYS A 284     -16.651   6.675  13.327  1.00  0.00           C  
ATOM   4481  C   LYS A 284     -15.881   7.050  12.085  1.00  0.00           C  
ATOM   4482  O   LYS A 284     -16.255   7.990  11.386  1.00  0.00           O  
ATOM   4483  CB  LYS A 284     -16.759   7.952  14.195  1.00  0.00           C  
ATOM   4484  CG  LYS A 284     -17.460   7.723  15.545  1.00  0.00           C  
ATOM   4485  CD  LYS A 284     -17.501   8.994  16.408  1.00  0.00           C  
ATOM   4486  CE  LYS A 284     -18.117   8.757  17.792  1.00  0.00           C  
ATOM   4487  NZ  LYS A 284     -18.084   9.997  18.603  1.00  0.00           N1+
ATOM   4488  H   LYS A 284     -15.275   5.865  14.731  1.00  0.00           H  
ATOM   4489  HA  LYS A 284     -17.658   6.338  13.080  1.00  0.00           H  
ATOM   4490 1HB  LYS A 284     -15.737   8.340  14.405  1.00  0.00           H  
ATOM   4491 2HB  LYS A 284     -17.297   8.723  13.643  1.00  0.00           H  
ATOM   4492 1HG  LYS A 284     -18.497   7.366  15.364  1.00  0.00           H  
ATOM   4493 2HG  LYS A 284     -16.923   6.961  16.109  1.00  0.00           H  
ATOM   4494 1HD  LYS A 284     -16.459   9.365  16.532  1.00  0.00           H  
ATOM   4495 2HD  LYS A 284     -18.094   9.757  15.904  1.00  0.00           H  
ATOM   4496 1HE  LYS A 284     -19.177   8.439  17.701  1.00  0.00           H  
ATOM   4497 2HE  LYS A 284     -17.575   7.959  18.300  1.00  0.00           H  
ATOM   4498 1HZ  LYS A 284     -18.639  10.737  18.128  1.00  0.00           H  
ATOM   4499 2HZ  LYS A 284     -17.099  10.316  18.706  1.00  0.00           H  
ATOM   4500 3HZ  LYS A 284     -18.488   9.810  19.543  1.00  0.00           H  
ATOM   4501  N   CYS A 285     -14.796   6.303  11.772  1.00  0.00           N  
ATOM   4502  CA  CYS A 285     -13.943   6.537  10.630  1.00  0.00           C  
ATOM   4503  C   CYS A 285     -14.104   5.378   9.680  1.00  0.00           C  
ATOM   4504  O   CYS A 285     -13.301   5.195   8.766  1.00  0.00           O  
ATOM   4505  CB  CYS A 285     -12.458   6.670  11.040  1.00  0.00           C  
ATOM   4506  SG  CYS A 285     -12.200   8.126  12.101  1.00  0.00           S  
ATOM   4507  H   CYS A 285     -14.587   5.534  12.393  1.00  0.00           H  
ATOM   4508  HA  CYS A 285     -14.247   7.471  10.157  1.00  0.00           H  
ATOM   4509 1HB  CYS A 285     -12.146   5.751  11.582  1.00  0.00           H  
ATOM   4510 2HB  CYS A 285     -11.840   6.752  10.146  1.00  0.00           H  
ATOM   4511  HG  CYS A 285     -10.892   7.951  12.261  1.00  0.00           H  
ATOM   4512  N   LEU A 286     -15.189   4.588   9.867  1.00  0.00           N  
ATOM   4513  CA  LEU A 286     -15.586   3.500   9.004  1.00  0.00           C  
ATOM   4514  C   LEU A 286     -16.841   3.927   8.295  1.00  0.00           C  
ATOM   4515  O   LEU A 286     -17.550   3.106   7.714  1.00  0.00           O  
ATOM   4516  CB  LEU A 286     -15.919   2.213   9.799  1.00  0.00           C  
ATOM   4517  CG  LEU A 286     -14.745   1.695  10.658  1.00  0.00           C  
ATOM   4518  CD1 LEU A 286     -15.179   0.509  11.538  1.00  0.00           C  
ATOM   4519  CD2 LEU A 286     -13.508   1.336   9.818  1.00  0.00           C  
ATOM   4520  H   LEU A 286     -15.747   4.798  10.682  1.00  0.00           H  
ATOM   4521  HA  LEU A 286     -14.759   3.272   8.333  1.00  0.00           H  
ATOM   4522 1HB  LEU A 286     -16.777   2.415  10.479  1.00  0.00           H  
ATOM   4523 2HB  LEU A 286     -16.221   1.438   9.095  1.00  0.00           H  
ATOM   4524  HG  LEU A 286     -14.448   2.514  11.351  1.00  0.00           H  
ATOM   4525 1HD1 LEU A 286     -15.517  -0.341  10.908  1.00  0.00           H  
ATOM   4526 2HD1 LEU A 286     -16.014   0.816  12.202  1.00  0.00           H  
ATOM   4527 3HD1 LEU A 286     -14.333   0.169  12.172  1.00  0.00           H  
ATOM   4528 1HD2 LEU A 286     -13.126   2.217   9.262  1.00  0.00           H  
ATOM   4529 2HD2 LEU A 286     -13.742   0.528   9.094  1.00  0.00           H  
ATOM   4530 3HD2 LEU A 286     -12.707   0.987  10.499  1.00  0.00           H  
ATOM   4531  N   ASP A 287     -17.137   5.248   8.328  1.00  0.00           N  
ATOM   4532  CA  ASP A 287     -18.362   5.817   7.823  1.00  0.00           C  
ATOM   4533  C   ASP A 287     -18.125   6.321   6.420  1.00  0.00           C  
ATOM   4534  O   ASP A 287     -19.020   6.891   5.798  1.00  0.00           O  
ATOM   4535  CB  ASP A 287     -18.842   7.010   8.695  1.00  0.00           C  
ATOM   4536  CG  ASP A 287     -19.222   6.586  10.123  1.00  0.00           C  
ATOM   4537  OD1 ASP A 287     -19.294   5.362  10.413  1.00  0.00           O  
ATOM   4538  OD2 ASP A 287     -19.459   7.511  10.947  1.00  0.00           O1-
ATOM   4539  H   ASP A 287     -16.443   5.858   8.736  1.00  0.00           H  
ATOM   4540  HA  ASP A 287     -19.135   5.049   7.846  1.00  0.00           H  
ATOM   4541 1HB  ASP A 287     -18.030   7.767   8.757  1.00  0.00           H  
ATOM   4542 2HB  ASP A 287     -19.701   7.485   8.220  1.00  0.00           H  
ATOM   4543  N   VAL A 288     -16.905   6.077   5.883  1.00  0.00           N  
ATOM   4544  CA  VAL A 288     -16.497   6.435   4.547  1.00  0.00           C  
ATOM   4545  C   VAL A 288     -16.629   5.233   3.651  1.00  0.00           C  
ATOM   4546  O   VAL A 288     -16.395   5.325   2.448  1.00  0.00           O  
ATOM   4547  CB  VAL A 288     -15.055   6.917   4.502  1.00  0.00           C  
ATOM   4548  CG1 VAL A 288     -15.004   8.310   5.153  1.00  0.00           C  
ATOM   4549  CG2 VAL A 288     -14.100   5.920   5.198  1.00  0.00           C  
ATOM   4550  H   VAL A 288     -16.248   5.606   6.488  1.00  0.00           H  
ATOM   4551  HA  VAL A 288     -17.134   7.248   4.197  1.00  0.00           H  
ATOM   4552  HB  VAL A 288     -14.729   7.035   3.443  1.00  0.00           H  
ATOM   4553 1HG1 VAL A 288     -15.281   8.252   6.227  1.00  0.00           H  
ATOM   4554 2HG1 VAL A 288     -15.702   9.005   4.641  1.00  0.00           H  
ATOM   4555 3HG1 VAL A 288     -13.976   8.720   5.072  1.00  0.00           H  
ATOM   4556 1HG2 VAL A 288     -14.118   4.932   4.694  1.00  0.00           H  
ATOM   4557 2HG2 VAL A 288     -14.367   5.782   6.266  1.00  0.00           H  
ATOM   4558 3HG2 VAL A 288     -13.062   6.312   5.156  1.00  0.00           H  
ATOM   4559  N   LEU A 289     -17.059   4.084   4.224  1.00  0.00           N  
ATOM   4560  CA  LEU A 289     -17.311   2.863   3.503  1.00  0.00           C  
ATOM   4561  C   LEU A 289     -18.798   2.770   3.261  1.00  0.00           C  
ATOM   4562  O   LEU A 289     -19.262   1.881   2.552  1.00  0.00           O  
ATOM   4563  CB  LEU A 289     -16.890   1.627   4.335  1.00  0.00           C  
ATOM   4564  CG  LEU A 289     -15.408   1.636   4.790  1.00  0.00           C  
ATOM   4565  CD1 LEU A 289     -15.155   0.525   5.825  1.00  0.00           C  
ATOM   4566  CD2 LEU A 289     -14.414   1.543   3.614  1.00  0.00           C  
ATOM   4567  H   LEU A 289     -17.207   4.105   5.223  1.00  0.00           H  
ATOM   4568  HA  LEU A 289     -16.723   2.875   2.586  1.00  0.00           H  
ATOM   4569 1HB  LEU A 289     -17.520   1.583   5.252  1.00  0.00           H  
ATOM   4570 2HB  LEU A 289     -17.080   0.730   3.746  1.00  0.00           H  
ATOM   4571  HG  LEU A 289     -15.213   2.601   5.313  1.00  0.00           H  
ATOM   4572 1HD1 LEU A 289     -15.326  -0.473   5.371  1.00  0.00           H  
ATOM   4573 2HD1 LEU A 289     -15.840   0.642   6.691  1.00  0.00           H  
ATOM   4574 3HD1 LEU A 289     -14.111   0.571   6.197  1.00  0.00           H  
ATOM   4575 1HD2 LEU A 289     -14.539   2.400   2.920  1.00  0.00           H  
ATOM   4576 2HD2 LEU A 289     -14.573   0.599   3.050  1.00  0.00           H  
ATOM   4577 3HD2 LEU A 289     -13.371   1.553   3.995  1.00  0.00           H  
ATOM   4578  N   LEU A 290     -19.572   3.733   3.823  1.00  0.00           N  
ATOM   4579  CA  LEU A 290     -21.004   3.816   3.687  1.00  0.00           C  
ATOM   4580  C   LEU A 290     -21.328   4.826   2.624  1.00  0.00           C  
ATOM   4581  O   LEU A 290     -22.468   4.888   2.163  1.00  0.00           O  
ATOM   4582  CB  LEU A 290     -21.656   4.367   4.980  1.00  0.00           C  
ATOM   4583  CG  LEU A 290     -21.483   3.470   6.225  1.00  0.00           C  
ATOM   4584  CD1 LEU A 290     -21.865   4.239   7.503  1.00  0.00           C  
ATOM   4585  CD2 LEU A 290     -22.298   2.172   6.114  1.00  0.00           C  
ATOM   4586  H   LEU A 290     -19.089   4.430   4.371  1.00  0.00           H  
ATOM   4587  HA  LEU A 290     -21.393   2.814   3.507  1.00  0.00           H  
ATOM   4588 1HB  LEU A 290     -21.202   5.357   5.211  1.00  0.00           H  
ATOM   4589 2HB  LEU A 290     -22.721   4.512   4.798  1.00  0.00           H  
ATOM   4590  HG  LEU A 290     -20.407   3.197   6.312  1.00  0.00           H  
ATOM   4591 1HD1 LEU A 290     -22.934   4.534   7.464  1.00  0.00           H  
ATOM   4592 2HD1 LEU A 290     -21.257   5.162   7.599  1.00  0.00           H  
ATOM   4593 3HD1 LEU A 290     -21.698   3.604   8.399  1.00  0.00           H  
ATOM   4594 1HD2 LEU A 290     -22.032   1.617   5.194  1.00  0.00           H  
ATOM   4595 2HD2 LEU A 290     -23.381   2.406   6.070  1.00  0.00           H  
ATOM   4596 3HD2 LEU A 290     -22.111   1.522   6.994  1.00  0.00           H  
ATOM   4597  N   THR A 291     -20.322   5.632   2.205  1.00  0.00           N  
ATOM   4598  CA  THR A 291     -20.514   6.718   1.281  1.00  0.00           C  
ATOM   4599  C   THR A 291     -19.658   6.432   0.082  1.00  0.00           C  
ATOM   4600  O   THR A 291     -18.436   6.315   0.171  1.00  0.00           O  
ATOM   4601  CB  THR A 291     -20.183   8.097   1.851  1.00  0.00           C  
ATOM   4602  CG2 THR A 291     -21.248   8.464   2.906  1.00  0.00           C  
ATOM   4603  OG1 THR A 291     -18.895   8.144   2.459  1.00  0.00           O  
ATOM   4604  H   THR A 291     -19.396   5.451   2.566  1.00  0.00           H  
ATOM   4605  HA  THR A 291     -21.564   6.743   0.990  1.00  0.00           H  
ATOM   4606  HB  THR A 291     -20.216   8.863   1.044  1.00  0.00           H  
ATOM   4607  HG1 THR A 291     -18.263   8.063   1.742  1.00  0.00           H  
ATOM   4608 1HG2 THR A 291     -21.227   7.750   3.756  1.00  0.00           H  
ATOM   4609 2HG2 THR A 291     -22.260   8.446   2.451  1.00  0.00           H  
ATOM   4610 3HG2 THR A 291     -21.062   9.486   3.301  1.00  0.00           H  
ATOM   4611  N   LEU A 292     -20.326   6.321  -1.083  1.00  0.00           N  
ATOM   4612  CA  LEU A 292     -19.691   6.356  -2.367  1.00  0.00           C  
ATOM   4613  C   LEU A 292     -20.655   7.193  -3.145  1.00  0.00           C  
ATOM   4614  O   LEU A 292     -21.828   6.841  -3.273  1.00  0.00           O  
ATOM   4615  CB  LEU A 292     -19.510   4.957  -3.005  1.00  0.00           C  
ATOM   4616  CG  LEU A 292     -18.827   4.945  -4.396  1.00  0.00           C  
ATOM   4617  CD1 LEU A 292     -17.434   5.606  -4.388  1.00  0.00           C  
ATOM   4618  CD2 LEU A 292     -18.738   3.510  -4.952  1.00  0.00           C  
ATOM   4619  H   LEU A 292     -21.328   6.207  -1.033  1.00  0.00           H  
ATOM   4620  HA  LEU A 292     -18.697   6.787  -2.250  1.00  0.00           H  
ATOM   4621 1HB  LEU A 292     -18.890   4.344  -2.313  1.00  0.00           H  
ATOM   4622 2HB  LEU A 292     -20.490   4.490  -3.102  1.00  0.00           H  
ATOM   4623  HG  LEU A 292     -19.470   5.528  -5.094  1.00  0.00           H  
ATOM   4624 1HD1 LEU A 292     -16.763   5.081  -3.676  1.00  0.00           H  
ATOM   4625 2HD1 LEU A 292     -17.501   6.674  -4.096  1.00  0.00           H  
ATOM   4626 3HD1 LEU A 292     -16.983   5.554  -5.401  1.00  0.00           H  
ATOM   4627 1HD2 LEU A 292     -19.745   3.051  -5.009  1.00  0.00           H  
ATOM   4628 2HD2 LEU A 292     -18.100   2.881  -4.295  1.00  0.00           H  
ATOM   4629 3HD2 LEU A 292     -18.298   3.522  -5.971  1.00  0.00           H  
ATOM   4630  N   GLU A 293     -20.179   8.363  -3.632  1.00  0.00           N  
ATOM   4631  CA  GLU A 293     -21.010   9.398  -4.203  1.00  0.00           C  
ATOM   4632  C   GLU A 293     -21.726   8.993  -5.477  1.00  0.00           C  
ATOM   4633  O   GLU A 293     -22.928   9.250  -5.529  1.00  0.00           O  
ATOM   4634  CB  GLU A 293     -20.253  10.732  -4.400  1.00  0.00           C  
ATOM   4635  CG  GLU A 293     -19.686  11.277  -3.072  1.00  0.00           C  
ATOM   4636  CD  GLU A 293     -18.996  12.630  -3.261  1.00  0.00           C  
ATOM   4637  OE1 GLU A 293     -18.952  13.139  -4.413  1.00  0.00           O  
ATOM   4638  OE2 GLU A 293     -18.503  13.176  -2.237  1.00  0.00           O1-
ATOM   4639  H   GLU A 293     -19.180   8.504  -3.585  1.00  0.00           H  
ATOM   4640  HA  GLU A 293     -21.841   9.589  -3.523  1.00  0.00           H  
ATOM   4641 1HB  GLU A 293     -19.416  10.585  -5.116  1.00  0.00           H  
ATOM   4642 2HB  GLU A 293     -20.926  11.472  -4.833  1.00  0.00           H  
ATOM   4643 1HG  GLU A 293     -20.517  11.398  -2.344  1.00  0.00           H  
ATOM   4644 2HG  GLU A 293     -18.986  10.550  -2.662  1.00  0.00           H  
ATOM   4645  N   PRO A 294     -21.154   8.347  -6.500  1.00  0.00           N  
ATOM   4646  CA  PRO A 294     -21.940   7.796  -7.590  1.00  0.00           C  
ATOM   4647  C   PRO A 294     -22.545   6.487  -7.146  1.00  0.00           C  
ATOM   4648  O   PRO A 294     -21.875   5.714  -6.463  1.00  0.00           O  
ATOM   4649  CB  PRO A 294     -20.928   7.570  -8.723  1.00  0.00           C  
ATOM   4650  CG  PRO A 294     -19.582   7.390  -8.013  1.00  0.00           C  
ATOM   4651  CD  PRO A 294     -19.717   8.296  -6.787  1.00  0.00           C  
ATOM   4652  HA  PRO A 294     -22.698   8.532  -7.898  1.00  0.00           H  
ATOM   4653 1HB  PRO A 294     -21.183   6.713  -9.378  1.00  0.00           H  
ATOM   4654 2HB  PRO A 294     -20.906   8.446  -9.388  1.00  0.00           H  
ATOM   4655 1HG  PRO A 294     -18.722   7.667  -8.654  1.00  0.00           H  
ATOM   4656 2HG  PRO A 294     -19.523   8.053  -7.137  1.00  0.00           H  
ATOM   4657 1HD  PRO A 294     -19.367   9.323  -7.028  1.00  0.00           H  
ATOM   4658 2HD  PRO A 294     -20.767   8.318  -6.460  1.00  0.00           H  
ATOM   4659  N   HIS A 295     -23.815   6.237  -7.534  1.00  0.00           N  
ATOM   4660  CA  HIS A 295     -24.455   4.956  -7.366  1.00  0.00           C  
ATOM   4661  C   HIS A 295     -24.770   4.432  -8.739  1.00  0.00           C  
ATOM   4662  O   HIS A 295     -25.061   3.251  -8.902  1.00  0.00           O  
ATOM   4663  CB  HIS A 295     -25.768   5.035  -6.541  1.00  0.00           C  
ATOM   4664  CG  HIS A 295     -26.912   5.775  -7.188  1.00  0.00           C  
ATOM   4665  CD2 HIS A 295     -28.112   5.295  -7.613  1.00  0.00           C  
ATOM   4666  ND1 HIS A 295     -26.923   7.122  -7.482  1.00  0.00           N  
ATOM   4667  CE1 HIS A 295     -28.119   7.384  -8.067  1.00  0.00           C  
ATOM   4668  NE2 HIS A 295     -28.874   6.307  -8.168  1.00  0.00           N  
ATOM   4669  H   HIS A 295     -24.331   6.993  -7.961  1.00  0.00           H  
ATOM   4670  HA  HIS A 295     -23.786   4.283  -6.831  1.00  0.00           H  
ATOM   4671 1HB  HIS A 295     -26.116   4.001  -6.326  1.00  0.00           H  
ATOM   4672 2HB  HIS A 295     -25.570   5.526  -5.589  1.00  0.00           H  
ATOM   4673  HD1 HIS A 295     -26.181   7.769  -7.299  1.00  0.00           H  
ATOM   4674  HD2 HIS A 295     -28.506   4.288  -7.567  1.00  0.00           H  
ATOM   4675  HE1 HIS A 295     -28.403   8.379  -8.405  1.00  0.00           H  
ATOM   4676  N   GLU A 296     -24.679   5.313  -9.767  1.00  0.00           N  
ATOM   4677  CA  GLU A 296     -24.868   5.006 -11.164  1.00  0.00           C  
ATOM   4678  C   GLU A 296     -23.819   4.049 -11.666  1.00  0.00           C  
ATOM   4679  O   GLU A 296     -22.696   4.017 -11.162  1.00  0.00           O  
ATOM   4680  CB  GLU A 296     -24.897   6.272 -12.053  1.00  0.00           C  
ATOM   4681  CG  GLU A 296     -23.634   7.152 -11.944  1.00  0.00           C  
ATOM   4682  CD  GLU A 296     -23.741   8.404 -12.819  1.00  0.00           C  
ATOM   4683  OE1 GLU A 296     -24.769   8.572 -13.527  1.00  0.00           O  
ATOM   4684  OE2 GLU A 296     -22.778   9.216 -12.783  1.00  0.00           O1-
ATOM   4685  H   GLU A 296     -24.458   6.261  -9.497  1.00  0.00           H  
ATOM   4686  HA  GLU A 296     -25.827   4.499 -11.280  1.00  0.00           H  
ATOM   4687 1HB  GLU A 296     -25.055   5.974 -13.113  1.00  0.00           H  
ATOM   4688 2HB  GLU A 296     -25.736   6.903 -11.760  1.00  0.00           H  
ATOM   4689 1HG  GLU A 296     -23.489   7.468 -10.889  1.00  0.00           H  
ATOM   4690 2HG  GLU A 296     -22.766   6.561 -12.233  1.00  0.00           H  
ATOM   4691  N   GLY A 297     -24.198   3.219 -12.666  1.00  0.00           N  
ATOM   4692  CA  GLY A 297     -23.354   2.184 -13.208  1.00  0.00           C  
ATOM   4693  C   GLY A 297     -23.639   0.924 -12.456  1.00  0.00           C  
ATOM   4694  O   GLY A 297     -24.492   0.135 -12.860  1.00  0.00           O  
ATOM   4695  H   GLY A 297     -25.127   3.344 -13.043  1.00  0.00           H  
ATOM   4696 1HA  GLY A 297     -23.558   2.068 -14.273  1.00  0.00           H  
ATOM   4697 2HA  GLY A 297     -22.310   2.479 -13.111  1.00  0.00           H  
ATOM   4698  N   SER A 298     -22.925   0.720 -11.322  1.00  0.00           N  
ATOM   4699  CA  SER A 298     -23.119  -0.412 -10.451  1.00  0.00           C  
ATOM   4700  C   SER A 298     -24.148   0.011  -9.437  1.00  0.00           C  
ATOM   4701  O   SER A 298     -23.829   0.655  -8.439  1.00  0.00           O  
ATOM   4702  CB  SER A 298     -21.806  -0.842  -9.746  1.00  0.00           C  
ATOM   4703  OG  SER A 298     -21.972  -2.036  -8.990  1.00  0.00           O  
ATOM   4704  H   SER A 298     -22.222   1.407 -11.087  1.00  0.00           H  
ATOM   4705  HA  SER A 298     -23.467  -1.254 -11.051  1.00  0.00           H  
ATOM   4706 1HB  SER A 298     -21.032  -1.036 -10.519  1.00  0.00           H  
ATOM   4707 2HB  SER A 298     -21.450  -0.030  -9.114  1.00  0.00           H  
ATOM   4708  HG  SER A 298     -22.889  -2.296  -9.103  1.00  0.00           H  
ATOM   4709  N   LEU A 299     -25.425  -0.348  -9.706  1.00  0.00           N  
ATOM   4710  CA  LEU A 299     -26.563   0.046  -8.917  1.00  0.00           C  
ATOM   4711  C   LEU A 299     -26.772  -1.025  -7.892  1.00  0.00           C  
ATOM   4712  O   LEU A 299     -27.315  -2.087  -8.193  1.00  0.00           O  
ATOM   4713  CB  LEU A 299     -27.850   0.160  -9.774  1.00  0.00           C  
ATOM   4714  CG  LEU A 299     -27.839   1.341 -10.775  1.00  0.00           C  
ATOM   4715  CD1 LEU A 299     -28.809   1.090 -11.946  1.00  0.00           C  
ATOM   4716  CD2 LEU A 299     -28.154   2.683 -10.087  1.00  0.00           C  
ATOM   4717  H   LEU A 299     -25.568  -0.931 -10.518  1.00  0.00           H  
ATOM   4718  HA  LEU A 299     -26.361   1.025  -8.483  1.00  0.00           H  
ATOM   4719 1HB  LEU A 299     -27.966  -0.783 -10.355  1.00  0.00           H  
ATOM   4720 2HB  LEU A 299     -28.705   0.262  -9.106  1.00  0.00           H  
ATOM   4721  HG  LEU A 299     -26.816   1.412 -11.212  1.00  0.00           H  
ATOM   4722 1HD1 LEU A 299     -29.852   1.007 -11.573  1.00  0.00           H  
ATOM   4723 2HD1 LEU A 299     -28.543   0.149 -12.472  1.00  0.00           H  
ATOM   4724 3HD1 LEU A 299     -28.757   1.928 -12.674  1.00  0.00           H  
ATOM   4725 1HD2 LEU A 299     -27.471   2.856  -9.231  1.00  0.00           H  
ATOM   4726 2HD2 LEU A 299     -29.196   2.682  -9.704  1.00  0.00           H  
ATOM   4727 3HD2 LEU A 299     -28.041   3.521 -10.806  1.00  0.00           H  
ATOM   4728  N   GLU A 300     -26.325  -0.753  -6.643  1.00  0.00           N  
ATOM   4729  CA  GLU A 300     -26.490  -1.660  -5.534  1.00  0.00           C  
ATOM   4730  C   GLU A 300     -27.460  -1.039  -4.567  1.00  0.00           C  
ATOM   4731  O   GLU A 300     -28.008  -1.736  -3.716  1.00  0.00           O  
ATOM   4732  CB  GLU A 300     -25.156  -1.934  -4.796  1.00  0.00           C  
ATOM   4733  CG  GLU A 300     -24.026  -2.445  -5.715  1.00  0.00           C  
ATOM   4734  CD  GLU A 300     -24.470  -3.669  -6.517  1.00  0.00           C  
ATOM   4735  OE1 GLU A 300     -24.888  -4.677  -5.889  1.00  0.00           O  
ATOM   4736  OE2 GLU A 300     -24.397  -3.613  -7.774  1.00  0.00           O1-
ATOM   4737  H   GLU A 300     -25.856   0.129  -6.492  1.00  0.00           H  
ATOM   4738  HA  GLU A 300     -26.860  -2.612  -5.917  1.00  0.00           H  
ATOM   4739 1HB  GLU A 300     -24.797  -0.999  -4.312  1.00  0.00           H  
ATOM   4740 2HB  GLU A 300     -25.321  -2.667  -4.006  1.00  0.00           H  
ATOM   4741 1HG  GLU A 300     -23.717  -1.636  -6.412  1.00  0.00           H  
ATOM   4742 2HG  GLU A 300     -23.162  -2.701  -5.103  1.00  0.00           H  
ATOM   4743  N   PHE A 301     -27.733   0.280  -4.748  1.00  0.00           N  
ATOM   4744  CA  PHE A 301     -28.713   1.093  -4.060  1.00  0.00           C  
ATOM   4745  C   PHE A 301     -28.721   0.917  -2.549  1.00  0.00           C  
ATOM   4746  O   PHE A 301     -27.661   0.791  -1.941  1.00  0.00           O  
ATOM   4747  CB  PHE A 301     -30.118   0.962  -4.729  1.00  0.00           C  
ATOM   4748  CG  PHE A 301     -31.078   2.062  -4.331  1.00  0.00           C  
ATOM   4749  CD1 PHE A 301     -30.742   3.414  -4.530  1.00  0.00           C  
ATOM   4750  CD2 PHE A 301     -32.325   1.751  -3.759  1.00  0.00           C  
ATOM   4751  CE1 PHE A 301     -31.624   4.432  -4.148  1.00  0.00           C  
ATOM   4752  CE2 PHE A 301     -33.207   2.768  -3.372  1.00  0.00           C  
ATOM   4753  CZ  PHE A 301     -32.855   4.108  -3.566  1.00  0.00           C  
ATOM   4754  H   PHE A 301     -27.156   0.703  -5.461  1.00  0.00           H  
ATOM   4755  HA  PHE A 301     -28.400   2.136  -4.119  1.00  0.00           H  
ATOM   4756 1HB  PHE A 301     -29.991   1.049  -5.830  1.00  0.00           H  
ATOM   4757 2HB  PHE A 301     -30.532  -0.022  -4.515  1.00  0.00           H  
ATOM   4758  HD1 PHE A 301     -29.796   3.675  -4.980  1.00  0.00           H  
ATOM   4759  HD2 PHE A 301     -32.600   0.718  -3.601  1.00  0.00           H  
ATOM   4760  HE1 PHE A 301     -31.353   5.466  -4.301  1.00  0.00           H  
ATOM   4761  HE2 PHE A 301     -34.157   2.515  -2.926  1.00  0.00           H  
ATOM   4762  HZ  PHE A 301     -33.536   4.894  -3.269  1.00  0.00           H  
ATOM   4763  N   LEU A 302     -29.931   0.975  -1.936  1.00  0.00           N  
ATOM   4764  CA  LEU A 302     -30.227   0.957  -0.519  1.00  0.00           C  
ATOM   4765  C   LEU A 302     -30.146   2.363   0.016  1.00  0.00           C  
ATOM   4766  O   LEU A 302     -30.033   2.581   1.220  1.00  0.00           O  
ATOM   4767  CB  LEU A 302     -29.450  -0.057   0.363  1.00  0.00           C  
ATOM   4768  CG  LEU A 302     -29.614  -1.520  -0.116  1.00  0.00           C  
ATOM   4769  CD1 LEU A 302     -28.290  -2.302  -0.047  1.00  0.00           C  
ATOM   4770  CD2 LEU A 302     -30.736  -2.249   0.650  1.00  0.00           C  
ATOM   4771  H   LEU A 302     -30.692   1.038  -2.597  1.00  0.00           H  
ATOM   4772  HA  LEU A 302     -31.278   0.701  -0.389  1.00  0.00           H  
ATOM   4773 1HB  LEU A 302     -28.374   0.211   0.380  1.00  0.00           H  
ATOM   4774 2HB  LEU A 302     -29.827   0.010   1.384  1.00  0.00           H  
ATOM   4775  HG  LEU A 302     -29.915  -1.498  -1.189  1.00  0.00           H  
ATOM   4776 1HD1 LEU A 302     -27.960  -2.400   1.006  1.00  0.00           H  
ATOM   4777 2HD1 LEU A 302     -27.495  -1.776  -0.614  1.00  0.00           H  
ATOM   4778 3HD1 LEU A 302     -28.420  -3.316  -0.478  1.00  0.00           H  
ATOM   4779 1HD2 LEU A 302     -31.696  -1.702   0.538  1.00  0.00           H  
ATOM   4780 2HD2 LEU A 302     -30.486  -2.313   1.731  1.00  0.00           H  
ATOM   4781 3HD2 LEU A 302     -30.866  -3.279   0.255  1.00  0.00           H  
ATOM   4782  N   GLY A 303     -30.258   3.358  -0.901  1.00  0.00           N  
ATOM   4783  CA  GLY A 303     -30.427   4.754  -0.591  1.00  0.00           C  
ATOM   4784  C   GLY A 303     -29.157   5.468  -0.218  1.00  0.00           C  
ATOM   4785  O   GLY A 303     -29.209   6.653   0.099  1.00  0.00           O  
ATOM   4786  H   GLY A 303     -30.216   3.070  -1.868  1.00  0.00           H  
ATOM   4787 1HA  GLY A 303     -30.862   5.267  -1.449  1.00  0.00           H  
ATOM   4788 2HA  GLY A 303     -31.128   4.861   0.236  1.00  0.00           H  
ATOM   4789  N   VAL A 304     -27.987   4.780  -0.254  1.00  0.00           N  
ATOM   4790  CA  VAL A 304     -26.727   5.361   0.164  1.00  0.00           C  
ATOM   4791  C   VAL A 304     -25.619   4.732  -0.642  1.00  0.00           C  
ATOM   4792  O   VAL A 304     -24.505   5.255  -0.646  1.00  0.00           O  
ATOM   4793  CB  VAL A 304     -26.392   5.134   1.645  1.00  0.00           C  
ATOM   4794  CG1 VAL A 304     -27.303   6.007   2.535  1.00  0.00           C  
ATOM   4795  CG2 VAL A 304     -26.491   3.639   2.021  1.00  0.00           C  
ATOM   4796  H   VAL A 304     -28.003   3.826  -0.586  1.00  0.00           H  
ATOM   4797  HA  VAL A 304     -26.776   6.440   0.013  1.00  0.00           H  
ATOM   4798  HB  VAL A 304     -25.346   5.471   1.840  1.00  0.00           H  
ATOM   4799 1HG1 VAL A 304     -28.356   5.660   2.483  1.00  0.00           H  
ATOM   4800 2HG1 VAL A 304     -27.256   7.068   2.212  1.00  0.00           H  
ATOM   4801 3HG1 VAL A 304     -26.972   5.951   3.592  1.00  0.00           H  
ATOM   4802 1HG2 VAL A 304     -25.794   3.028   1.412  1.00  0.00           H  
ATOM   4803 2HG2 VAL A 304     -27.521   3.257   1.873  1.00  0.00           H  
ATOM   4804 3HG2 VAL A 304     -26.220   3.499   3.088  1.00  0.00           H  
ATOM   4805  N   ASN A 305     -25.918   3.611  -1.350  1.00  0.00           N  
ATOM   4806  CA  ASN A 305     -25.005   2.836  -2.162  1.00  0.00           C  
ATOM   4807  C   ASN A 305     -24.075   2.029  -1.285  1.00  0.00           C  
ATOM   4808  O   ASN A 305     -23.266   2.574  -0.535  1.00  0.00           O  
ATOM   4809  CB  ASN A 305     -24.253   3.632  -3.264  1.00  0.00           C  
ATOM   4810  CG  ASN A 305     -23.695   2.701  -4.354  1.00  0.00           C  
ATOM   4811  ND2 ASN A 305     -22.393   2.911  -4.708  1.00  0.00           N  
ATOM   4812  OD1 ASN A 305     -24.408   1.832  -4.872  1.00  0.00           O  
ATOM   4813  H   ASN A 305     -26.882   3.319  -1.279  1.00  0.00           H  
ATOM   4814  HA  ASN A 305     -25.574   2.062  -2.680  1.00  0.00           H  
ATOM   4815 1HB  ASN A 305     -24.974   4.324  -3.749  1.00  0.00           H  
ATOM   4816 2HB  ASN A 305     -23.466   4.231  -2.807  1.00  0.00           H  
ATOM   4817 1HD2 ASN A 305     -21.859   3.627  -4.261  1.00  0.00           H  
ATOM   4818 2HD2 ASN A 305     -21.974   2.352  -5.426  1.00  0.00           H  
ATOM   4819  N   MET A 306     -24.209   0.686  -1.362  1.00  0.00           N  
ATOM   4820  CA  MET A 306     -23.563  -0.257  -0.481  1.00  0.00           C  
ATOM   4821  C   MET A 306     -22.622  -1.112  -1.284  1.00  0.00           C  
ATOM   4822  O   MET A 306     -22.389  -2.271  -0.948  1.00  0.00           O  
ATOM   4823  CB  MET A 306     -24.590  -1.164   0.240  1.00  0.00           C  
ATOM   4824  CG  MET A 306     -25.530  -0.390   1.188  1.00  0.00           C  
ATOM   4825  SD  MET A 306     -24.712   0.512   2.547  1.00  0.00           S  
ATOM   4826  CE  MET A 306     -24.046  -0.943   3.397  1.00  0.00           C  
ATOM   4827  H   MET A 306     -24.810   0.341  -2.097  1.00  0.00           H  
ATOM   4828  HA  MET A 306     -23.013   0.299   0.278  1.00  0.00           H  
ATOM   4829 1HB  MET A 306     -25.213  -1.685  -0.521  1.00  0.00           H  
ATOM   4830 2HB  MET A 306     -24.062  -1.927   0.814  1.00  0.00           H  
ATOM   4831 1HG  MET A 306     -26.120   0.326   0.576  1.00  0.00           H  
ATOM   4832 2HG  MET A 306     -26.213  -1.088   1.673  1.00  0.00           H  
ATOM   4833 1HE  MET A 306     -23.257  -1.432   2.793  1.00  0.00           H  
ATOM   4834 2HE  MET A 306     -24.843  -1.694   3.582  1.00  0.00           H  
ATOM   4835 3HE  MET A 306     -23.600  -0.663   4.375  1.00  0.00           H  
ATOM   4836  N   ASP A 307     -22.058  -0.548  -2.381  1.00  0.00           N  
ATOM   4837  CA  ASP A 307     -21.134  -1.204  -3.281  1.00  0.00           C  
ATOM   4838  C   ASP A 307     -19.855  -1.615  -2.582  1.00  0.00           C  
ATOM   4839  O   ASP A 307     -19.354  -2.713  -2.810  1.00  0.00           O  
ATOM   4840  CB  ASP A 307     -20.794  -0.262  -4.472  1.00  0.00           C  
ATOM   4841  CG  ASP A 307     -19.937  -0.945  -5.543  1.00  0.00           C  
ATOM   4842  OD1 ASP A 307     -20.427  -1.931  -6.154  1.00  0.00           O  
ATOM   4843  OD2 ASP A 307     -18.781  -0.489  -5.750  1.00  0.00           O1-
ATOM   4844  H   ASP A 307     -22.323   0.410  -2.560  1.00  0.00           H  
ATOM   4845  HA  ASP A 307     -21.609  -2.106  -3.668  1.00  0.00           H  
ATOM   4846 1HB  ASP A 307     -21.745   0.066  -4.946  1.00  0.00           H  
ATOM   4847 2HB  ASP A 307     -20.281   0.625  -4.099  1.00  0.00           H  
ATOM   4848  N   VAL A 308     -19.306  -0.734  -1.713  1.00  0.00           N  
ATOM   4849  CA  VAL A 308     -18.058  -0.936  -1.006  1.00  0.00           C  
ATOM   4850  C   VAL A 308     -18.166  -2.093  -0.038  1.00  0.00           C  
ATOM   4851  O   VAL A 308     -17.259  -2.915   0.063  1.00  0.00           O  
ATOM   4852  CB  VAL A 308     -17.636   0.318  -0.245  1.00  0.00           C  
ATOM   4853  CG1 VAL A 308     -16.238   0.131   0.388  1.00  0.00           C  
ATOM   4854  CG2 VAL A 308     -17.656   1.525  -1.208  1.00  0.00           C  
ATOM   4855  H   VAL A 308     -19.824   0.120  -1.563  1.00  0.00           H  
ATOM   4856  HA  VAL A 308     -17.281  -1.168  -1.735  1.00  0.00           H  
ATOM   4857  HB  VAL A 308     -18.367   0.525   0.569  1.00  0.00           H  
ATOM   4858 1HG1 VAL A 308     -15.488  -0.110  -0.394  1.00  0.00           H  
ATOM   4859 2HG1 VAL A 308     -16.241  -0.680   1.145  1.00  0.00           H  
ATOM   4860 3HG1 VAL A 308     -15.929   1.067   0.898  1.00  0.00           H  
ATOM   4861 1HG2 VAL A 308     -18.681   1.735  -1.579  1.00  0.00           H  
ATOM   4862 2HG2 VAL A 308     -16.990   1.339  -2.076  1.00  0.00           H  
ATOM   4863 3HG2 VAL A 308     -17.300   2.433  -0.677  1.00  0.00           H  
ATOM   4864  N   ILE A 309     -19.307  -2.171   0.684  1.00  0.00           N  
ATOM   4865  CA  ILE A 309     -19.541  -3.102   1.763  1.00  0.00           C  
ATOM   4866  C   ILE A 309     -20.018  -4.429   1.217  1.00  0.00           C  
ATOM   4867  O   ILE A 309     -19.917  -5.452   1.893  1.00  0.00           O  
ATOM   4868  CB  ILE A 309     -20.575  -2.547   2.760  1.00  0.00           C  
ATOM   4869  CG1 ILE A 309     -19.969  -1.402   3.575  1.00  0.00           C  
ATOM   4870  CG2 ILE A 309     -21.075  -3.652   3.677  1.00  0.00           C  
ATOM   4871  CD1 ILE A 309     -20.982  -0.628   4.388  1.00  0.00           C  
ATOM   4872  H   ILE A 309     -20.035  -1.519   0.430  1.00  0.00           H  
ATOM   4873  HA  ILE A 309     -18.603  -3.259   2.294  1.00  0.00           H  
ATOM   4874  HB  ILE A 309     -21.420  -2.131   2.213  1.00  0.00           H  
ATOM   4875 1HG1 ILE A 309     -19.216  -1.799   4.256  1.00  0.00           H  
ATOM   4876 2HG1 ILE A 309     -19.466  -0.704   2.905  1.00  0.00           H  
ATOM   4877 1HG2 ILE A 309     -21.805  -3.242   4.376  1.00  0.00           H  
ATOM   4878 2HG2 ILE A 309     -21.543  -4.435   3.082  1.00  0.00           H  
ATOM   4879 3HG2 ILE A 309     -20.236  -4.071   4.233  1.00  0.00           H  
ATOM   4880 1HD1 ILE A 309     -20.477   0.166   4.938  1.00  0.00           H  
ATOM   4881 2HD1 ILE A 309     -21.726  -0.192   3.722  1.00  0.00           H  
ATOM   4882 3HD1 ILE A 309     -21.473  -1.299   5.091  1.00  0.00           H  
ATOM   4883  N   ARG A 310     -20.483  -4.465  -0.054  1.00  0.00           N  
ATOM   4884  CA  ARG A 310     -20.779  -5.687  -0.767  1.00  0.00           C  
ATOM   4885  C   ARG A 310     -19.505  -6.441  -1.056  1.00  0.00           C  
ATOM   4886  O   ARG A 310     -19.449  -7.659  -0.897  1.00  0.00           O  
ATOM   4887  CB  ARG A 310     -21.496  -5.407  -2.106  1.00  0.00           C  
ATOM   4888  CG  ARG A 310     -21.879  -6.671  -2.896  1.00  0.00           C  
ATOM   4889  CD  ARG A 310     -22.566  -6.375  -4.238  1.00  0.00           C  
ATOM   4890  NE  ARG A 310     -21.678  -5.511  -5.090  1.00  0.00           N  
ATOM   4891  CZ  ARG A 310     -20.598  -5.983  -5.786  1.00  0.00           C  
ATOM   4892  NH1 ARG A 310     -19.833  -5.105  -6.500  1.00  0.00           N1+
ATOM   4893  NH2 ARG A 310     -20.267  -7.307  -5.781  1.00  0.00           N  
ATOM   4894  H   ARG A 310     -20.626  -3.579  -0.517  1.00  0.00           H  
ATOM   4895  HA  ARG A 310     -21.441  -6.296  -0.150  1.00  0.00           H  
ATOM   4896 1HB  ARG A 310     -22.426  -4.834  -1.895  1.00  0.00           H  
ATOM   4897 2HB  ARG A 310     -20.857  -4.790  -2.739  1.00  0.00           H  
ATOM   4898 1HG  ARG A 310     -20.971  -7.281  -3.095  1.00  0.00           H  
ATOM   4899 2HG  ARG A 310     -22.589  -7.261  -2.316  1.00  0.00           H  
ATOM   4900 1HD  ARG A 310     -22.803  -7.312  -4.785  1.00  0.00           H  
ATOM   4901 2HD  ARG A 310     -23.494  -5.834  -4.060  1.00  0.00           H  
ATOM   4902  HE  ARG A 310     -21.874  -4.531  -5.131  1.00  0.00           H  
ATOM   4903 1HH1 ARG A 310     -20.060  -4.131  -6.499  1.00  0.00           H  
ATOM   4904 2HH1 ARG A 310     -19.041  -5.435  -7.012  1.00  0.00           H  
ATOM   4905 1HH2 ARG A 310     -20.818  -7.956  -5.255  1.00  0.00           H  
ATOM   4906 2HH2 ARG A 310     -19.469  -7.628  -6.292  1.00  0.00           H  
ATOM   4907  N   VAL A 311     -18.447  -5.704  -1.478  1.00  0.00           N  
ATOM   4908  CA  VAL A 311     -17.132  -6.228  -1.777  1.00  0.00           C  
ATOM   4909  C   VAL A 311     -16.463  -6.723  -0.514  1.00  0.00           C  
ATOM   4910  O   VAL A 311     -15.806  -7.761  -0.537  1.00  0.00           O  
ATOM   4911  CB  VAL A 311     -16.259  -5.226  -2.524  1.00  0.00           C  
ATOM   4912  CG1 VAL A 311     -14.846  -5.795  -2.776  1.00  0.00           C  
ATOM   4913  CG2 VAL A 311     -16.941  -4.896  -3.869  1.00  0.00           C  
ATOM   4914  H   VAL A 311     -18.618  -4.714  -1.584  1.00  0.00           H  
ATOM   4915  HA  VAL A 311     -17.246  -7.106  -2.414  1.00  0.00           H  
ATOM   4916  HB  VAL A 311     -16.167  -4.288  -1.933  1.00  0.00           H  
ATOM   4917 1HG1 VAL A 311     -14.912  -6.791  -3.264  1.00  0.00           H  
ATOM   4918 2HG1 VAL A 311     -14.277  -5.893  -1.829  1.00  0.00           H  
ATOM   4919 3HG1 VAL A 311     -14.284  -5.114  -3.448  1.00  0.00           H  
ATOM   4920 1HG2 VAL A 311     -17.956  -4.481  -3.722  1.00  0.00           H  
ATOM   4921 2HG2 VAL A 311     -17.027  -5.813  -4.490  1.00  0.00           H  
ATOM   4922 3HG2 VAL A 311     -16.338  -4.149  -4.428  1.00  0.00           H  
ATOM   4923  N   LEU A 312     -16.641  -6.009   0.627  1.00  0.00           N  
ATOM   4924  CA  LEU A 312     -16.151  -6.426   1.927  1.00  0.00           C  
ATOM   4925  C   LEU A 312     -16.807  -7.702   2.396  1.00  0.00           C  
ATOM   4926  O   LEU A 312     -16.149  -8.546   3.001  1.00  0.00           O  
ATOM   4927  CB  LEU A 312     -16.376  -5.367   3.034  1.00  0.00           C  
ATOM   4928  CG  LEU A 312     -15.498  -4.101   2.907  1.00  0.00           C  
ATOM   4929  CD1 LEU A 312     -15.934  -3.026   3.920  1.00  0.00           C  
ATOM   4930  CD2 LEU A 312     -14.000  -4.414   3.070  1.00  0.00           C  
ATOM   4931  H   LEU A 312     -17.147  -5.138   0.548  1.00  0.00           H  
ATOM   4932  HA  LEU A 312     -15.077  -6.595   1.854  1.00  0.00           H  
ATOM   4933 1HB  LEU A 312     -17.445  -5.062   3.024  1.00  0.00           H  
ATOM   4934 2HB  LEU A 312     -16.160  -5.823   4.000  1.00  0.00           H  
ATOM   4935  HG  LEU A 312     -15.649  -3.677   1.890  1.00  0.00           H  
ATOM   4936 1HD1 LEU A 312     -15.804  -3.397   4.959  1.00  0.00           H  
ATOM   4937 2HD1 LEU A 312     -16.999  -2.763   3.768  1.00  0.00           H  
ATOM   4938 3HD1 LEU A 312     -15.321  -2.109   3.791  1.00  0.00           H
[truncated: 182,741 more chars]
