# Supplementary material for: Structural underpinnings of Ric8A function as a G-protein α-subunit chaperone and guanine-nucleotide exchange factor
Source: Nat Commun. 2019 Jul 12;10:3084. doi: 10.1038/s41467-019-11088-x (PMC6625990; doi:10.1038/s41467-019-11088-x)
Supplement: Supplementary file 9 — Supplementary Data 6 [file 41467_2019_11088_MOESM9_ESM.txt]

ATOM      1  N   MET     1      34.252 -16.306  -3.512  1.00  0.00      1    N  
ATOM      2  CA  MET     1      34.803 -15.325  -2.549  1.00  0.00      1    C  
ATOM      3  C   MET     1      34.125 -15.485  -1.223  1.00  0.00      1    C  
ATOM      4  O   MET     1      32.905 -15.360  -1.112  1.00  0.00      1    O  
ATOM      5  CB  MET     1      34.626 -13.881  -3.086  1.00  0.00      1    C  
ATOM      6  CG  MET     1      35.221 -12.774  -2.192  1.00  0.00      1    C  
ATOM      7  SD  MET     1      37.001 -12.921  -1.823  1.00  0.00      1    S  
ATOM      8  CE  MET     1      37.657 -12.655  -3.495  1.00  0.00      1    C  
ATOM      9  HA  MET     1      35.853 -15.559  -2.444  1.00  0.00      1    H  
ATOM     10  HB1 MET     1      33.543 -13.666  -3.225  1.00  0.00      1    H  
ATOM     11  HB2 MET     1      35.102 -13.814  -4.088  1.00  0.00      1    H  
ATOM     12  HG1 MET     1      34.650 -12.762  -1.237  1.00  0.00      1    H  
ATOM     13  HG2 MET     1      35.029 -11.798  -2.688  1.00  0.00      1    H  
ATOM     14  HE1 MET     1      37.309 -11.685  -3.909  1.00  0.00      1    H  
ATOM     15  HE2 MET     1      37.336 -13.461  -4.189  1.00  0.00      1    H  
ATOM     16  HE3 MET     1      38.768 -12.640  -3.484  1.00  0.00      1    H  
ATOM     17  HT1 MET     1      34.411 -17.270  -3.157  1.00  0.00      1    H  
ATOM     18  HT2 MET     1      34.726 -16.190  -4.430  1.00  0.00      1    H  
ATOM     19  HT3 MET     1      33.231 -16.142  -3.626  1.00  0.00      1    H  
ATOM     20  N   GLU     2      34.934 -15.781  -0.178  1.00  0.00      1    N  
ATOM     21  CA  GLU     2      34.481 -15.992   1.177  1.00  0.00      1    C  
ATOM     22  C   GLU     2      34.419 -14.645   1.855  1.00  0.00      1    C  
ATOM     23  O   GLU     2      35.120 -13.741   1.410  1.00  0.00      1    O  
ATOM     24  CB  GLU     2      35.455 -16.888   1.982  1.00  0.00      1    C  
ATOM     25  CG  GLU     2      35.651 -18.280   1.349  1.00  0.00      1    C  
ATOM     26  CD  GLU     2      36.602 -19.149   2.179  1.00  0.00      1    C  
ATOM     27  OE1 GLU     2      37.049 -18.700   3.267  1.00  0.00      1    O  
ATOM     28  OE2 GLU     2      36.895 -20.286   1.720  1.00  0.00      1    O1-
ATOM     29  HN  GLU     2      35.919 -15.871  -0.305  1.00  0.00      1    H  
ATOM     30  HA  GLU     2      33.502 -16.449   1.141  1.00  0.00      1    H  
ATOM     31  HB1 GLU     2      35.067 -17.017   3.016  1.00  0.00      1    H  
ATOM     32  HB2 GLU     2      36.445 -16.385   2.046  1.00  0.00      1    H  
ATOM     33  HG1 GLU     2      36.074 -18.168   0.328  1.00  0.00      1    H  
ATOM     34  HG2 GLU     2      34.669 -18.793   1.271  1.00  0.00      1    H  
ATOM     35  N   PRO     3      33.640 -14.433   2.916  1.00  0.00      1    N  
ATOM     36  CA  PRO     3      33.592 -13.159   3.618  1.00  0.00      1    C  
ATOM     37  C   PRO     3      34.799 -13.024   4.509  1.00  0.00      1    C  
ATOM     38  O   PRO     3      35.135 -11.900   4.880  1.00  0.00      1    O  
ATOM     39  CB  PRO     3      32.315 -13.236   4.465  1.00  0.00      1    C  
ATOM     40  CG  PRO     3      32.066 -14.736   4.669  1.00  0.00      1    C  
ATOM     41  CD  PRO     3      32.597 -15.353   3.375  1.00  0.00      1    C  
ATOM     42  HA  PRO     3      33.584 -12.346   2.904  1.00  0.00      1    H  
ATOM     43  HB1 PRO     3      31.471 -12.814   3.877  1.00  0.00      1    H  
ATOM     44  HB2 PRO     3      32.387 -12.688   5.425  1.00  0.00      1    H  
ATOM     45  HG1 PRO     3      32.671 -15.099   5.528  1.00  0.00      1    H  
ATOM     46  HG2 PRO     3      30.998 -14.971   4.843  1.00  0.00      1    H  
ATOM     47  HD1 PRO     3      33.007 -16.369   3.560  1.00  0.00      1    H  
ATOM     48  HD2 PRO     3      31.798 -15.393   2.605  1.00  0.00      1    H  
ATOM     49  N   ARG     4      35.436 -14.162   4.877  1.00  0.00      1    N  
ATOM     50  CA  ARG     4      36.662 -14.218   5.630  1.00  0.00      1    C  
ATOM     51  C   ARG     4      37.803 -13.711   4.788  1.00  0.00      1    C  
ATOM     52  O   ARG     4      38.653 -12.969   5.272  1.00  0.00      1    O  
ATOM     53  CB  ARG     4      36.966 -15.661   6.092  1.00  0.00      1    C  
ATOM     54  CG  ARG     4      38.171 -15.777   7.040  1.00  0.00      1    C  
ATOM     55  CD  ARG     4      38.363 -17.199   7.580  1.00  0.00      1    C  
ATOM     56  NE  ARG     4      39.564 -17.202   8.477  1.00  0.00      1    N  
ATOM     57  CZ  ARG     4      39.963 -18.312   9.170  1.00  0.00      1    C  
ATOM     58  NH1 ARG     4      41.081 -18.245   9.951  1.00  0.00      1    N1+
ATOM     59  NH2 ARG     4      39.261 -19.480   9.093  1.00  0.00      1    N  
ATOM     60  HN  ARG     4      35.093 -15.048   4.577  1.00  0.00      1    H  
ATOM     61  HA  ARG     4      36.552 -13.579   6.496  1.00  0.00      1    H  
ATOM     62  HB1 ARG     4      37.123 -16.319   5.210  1.00  0.00      1    H  
ATOM     63  HB2 ARG     4      36.072 -16.042   6.634  1.00  0.00      1    H  
ATOM     64  HG1 ARG     4      38.017 -15.078   7.893  1.00  0.00      1    H  
ATOM     65  HG2 ARG     4      39.092 -15.464   6.499  1.00  0.00      1    H  
ATOM     66  HD1 ARG     4      38.540 -17.913   6.747  1.00  0.00      1    H  
ATOM     67  HD2 ARG     4      37.475 -17.515   8.168  1.00  0.00      1    H  
ATOM     68  HE  ARG     4      40.102 -16.363   8.561  1.00  0.00      1    H  
ATOM     69 HH11 ARG     4      41.593 -17.388  10.011  1.00  0.00      1    H  
ATOM     70 HH12 ARG     4      41.382 -19.047  10.465  1.00  0.00      1    H  
ATOM     71 HH21 ARG     4      38.436 -19.531   8.530  1.00  0.00      1    H  
ATOM     72 HH22 ARG     4      39.571 -20.283   9.601  1.00  0.00      1    H  
ATOM     73  N   ALA     5      37.817 -14.096   3.487  1.00  0.00      1    N  
ATOM     74  CA  ALA     5      38.828 -13.740   2.520  1.00  0.00      1    C  
ATOM     75  C   ALA     5      38.865 -12.257   2.257  1.00  0.00      1    C  
ATOM     76  O   ALA     5      39.945 -11.680   2.132  1.00  0.00      1    O  
ATOM     77  CB  ALA     5      38.613 -14.464   1.179  1.00  0.00      1    C  
ATOM     78  HN  ALA     5      37.090 -14.676   3.127  1.00  0.00      1    H  
ATOM     79  HA  ALA     5      39.783 -14.037   2.929  1.00  0.00      1    H  
ATOM     80  HB1 ALA     5      37.625 -14.204   0.744  1.00  0.00      1    H  
ATOM     81  HB2 ALA     5      38.642 -15.563   1.336  1.00  0.00      1    H  
ATOM     82  HB3 ALA     5      39.407 -14.197   0.449  1.00  0.00      1    H  
ATOM     83  N   VAL     6      37.672 -11.607   2.186  1.00  0.00      1    N  
ATOM     84  CA  VAL     6      37.550 -10.173   2.020  1.00  0.00      1    C  
ATOM     85  C   VAL     6      38.073  -9.465   3.240  1.00  0.00      1    C  
ATOM     86  O   VAL     6      38.778  -8.470   3.112  1.00  0.00      1    O  
ATOM     87  CB  VAL     6      36.129  -9.693   1.742  1.00  0.00      1    C  
ATOM     88  CG1 VAL     6      36.110  -8.174   1.457  1.00  0.00      1    C  
ATOM     89  CG2 VAL     6      35.571 -10.447   0.525  1.00  0.00      1    C  
ATOM     90  HN  VAL     6      36.811 -12.101   2.283  1.00  0.00      1    H  
ATOM     91  HA  VAL     6      38.174  -9.899   1.181  1.00  0.00      1    H  
ATOM     92  HB  VAL     6      35.475  -9.908   2.617  1.00  0.00      1    H  
ATOM     93 HG11 VAL     6      36.771  -7.932   0.598  1.00  0.00      1    H  
ATOM     94 HG12 VAL     6      36.440  -7.586   2.337  1.00  0.00      1    H  
ATOM     95 HG13 VAL     6      35.076  -7.859   1.204  1.00  0.00      1    H  
ATOM     96 HG21 VAL     6      35.494 -11.530   0.724  1.00  0.00      1    H  
ATOM     97 HG22 VAL     6      36.231 -10.296  -0.354  1.00  0.00      1    H  
ATOM     98 HG23 VAL     6      34.558 -10.067   0.280  1.00  0.00      1    H  
ATOM     99  N   ALA     7      37.759  -9.983   4.455  1.00  0.00      1    N  
ATOM    100  CA  ALA     7      38.120  -9.376   5.718  1.00  0.00      1    C  
ATOM    101  C   ALA     7      39.616  -9.272   5.896  1.00  0.00      1    C  
ATOM    102  O   ALA     7      40.114  -8.250   6.361  1.00  0.00      1    O  
ATOM    103  CB  ALA     7      37.535 -10.139   6.922  1.00  0.00      1    C  
ATOM    104  HN  ALA     7      37.219 -10.818   4.530  1.00  0.00      1    H  
ATOM    105  HA  ALA     7      37.710  -8.375   5.716  1.00  0.00      1    H  
ATOM    106  HB1 ALA     7      37.936 -11.173   6.975  1.00  0.00      1    H  
ATOM    107  HB2 ALA     7      36.430 -10.202   6.826  1.00  0.00      1    H  
ATOM    108  HB3 ALA     7      37.770  -9.617   7.874  1.00  0.00      1    H  
ATOM    109  N   ASP     8      40.366 -10.326   5.487  1.00  0.00      1    N  
ATOM    110  CA  ASP     8      41.814 -10.363   5.520  1.00  0.00      1    C  
ATOM    111  C   ASP     8      42.416  -9.345   4.579  1.00  0.00      1    C  
ATOM    112  O   ASP     8      43.409  -8.702   4.912  1.00  0.00      1    O  
ATOM    113  CB  ASP     8      42.398 -11.749   5.135  1.00  0.00      1    C  
ATOM    114  CG  ASP     8      41.903 -12.835   6.094  1.00  0.00      1    C  
ATOM    115  OD1 ASP     8      42.060 -12.658   7.332  1.00  0.00      1    O  
ATOM    116  OD2 ASP     8      41.371 -13.863   5.597  1.00  0.00      1    O1-
ATOM    117  HN  ASP     8      39.935 -11.145   5.115  1.00  0.00      1    H  
ATOM    118  HA  ASP     8      42.121 -10.111   6.526  1.00  0.00      1    H  
ATOM    119  HB1 ASP     8      43.508 -11.719   5.191  1.00  0.00      1    H  
ATOM    120  HB2 ASP     8      42.102 -12.013   4.097  1.00  0.00      1    H  
ATOM    121  N   ALA     9      41.806  -9.183   3.378  1.00  0.00      1    N  
ATOM    122  CA  ALA     9      42.239  -8.282   2.331  1.00  0.00      1    C  
ATOM    123  C   ALA     9      42.163  -6.831   2.737  1.00  0.00      1    C  
ATOM    124  O   ALA     9      43.018  -6.039   2.350  1.00  0.00      1    O  
ATOM    125  CB  ALA     9      41.434  -8.460   1.029  1.00  0.00      1    C  
ATOM    126  HN  ALA     9      40.992  -9.715   3.153  1.00  0.00      1    H  
ATOM    127  HA  ALA     9      43.274  -8.518   2.124  1.00  0.00      1    H  
ATOM    128  HB1 ALA     9      40.368  -8.189   1.174  1.00  0.00      1    H  
ATOM    129  HB2 ALA     9      41.480  -9.520   0.700  1.00  0.00      1    H  
ATOM    130  HB3 ALA     9      41.851  -7.827   0.217  1.00  0.00      1    H  
ATOM    131  N   LEU    10      41.130  -6.440   3.525  1.00  0.00      1    N  
ATOM    132  CA  LEU    10      40.973  -5.083   4.007  1.00  0.00      1    C  
ATOM    133  C   LEU    10      42.064  -4.701   4.980  1.00  0.00      1    C  
ATOM    134  O   LEU    10      42.587  -3.589   4.924  1.00  0.00      1    O  
ATOM    135  CB  LEU    10      39.599  -4.823   4.678  1.00  0.00      1    C  
ATOM    136  CG  LEU    10      38.365  -5.118   3.785  1.00  0.00      1    C  
ATOM    137  CD1 LEU    10      37.053  -4.759   4.507  1.00  0.00      1    C  
ATOM    138  CD2 LEU    10      38.424  -4.446   2.402  1.00  0.00      1    C  
ATOM    139  HN  LEU    10      40.433  -7.087   3.825  1.00  0.00      1    H  
ATOM    140  HA  LEU    10      41.061  -4.424   3.161  1.00  0.00      1    H  
ATOM    141  HB1 LEU    10      39.548  -3.754   4.986  1.00  0.00      1    H  
ATOM    142  HB2 LEU    10      39.516  -5.444   5.596  1.00  0.00      1    H  
ATOM    143  HG  LEU    10      38.337  -6.214   3.609  1.00  0.00      1    H  
ATOM    144 HD11 LEU    10      37.035  -3.681   4.770  1.00  0.00      1    H  
ATOM    145 HD12 LEU    10      36.957  -5.358   5.436  1.00  0.00      1    H  
ATOM    146 HD13 LEU    10      36.181  -4.980   3.856  1.00  0.00      1    H  
ATOM    147 HD21 LEU    10      39.278  -4.833   1.808  1.00  0.00      1    H  
ATOM    148 HD22 LEU    10      38.533  -3.348   2.514  1.00  0.00      1    H  
ATOM    149 HD23 LEU    10      37.494  -4.654   1.835  1.00  0.00      1    H  
ATOM    150  N   GLU    11      42.419  -5.629   5.897  1.00  0.00      1    N  
ATOM    151  CA  GLU    11      43.350  -5.384   6.972  1.00  0.00      1    C  
ATOM    152  C   GLU    11      44.790  -5.281   6.531  1.00  0.00      1    C  
ATOM    153  O   GLU    11      45.496  -4.377   6.979  1.00  0.00      1    O  
ATOM    154  CB  GLU    11      43.256  -6.493   8.044  1.00  0.00      1    C  
ATOM    155  CG  GLU    11      41.891  -6.491   8.761  1.00  0.00      1    C  
ATOM    156  CD  GLU    11      41.760  -7.652   9.749  1.00  0.00      1    C  
ATOM    157  OE1 GLU    11      42.703  -8.481   9.848  1.00  0.00      1    O  
ATOM    158  OE2 GLU    11      40.696  -7.723  10.421  1.00  0.00      1    O1-
ATOM    159  HN  GLU    11      42.000  -6.533   5.902  1.00  0.00      1    H  
ATOM    160  HA  GLU    11      43.077  -4.445   7.434  1.00  0.00      1    H  
ATOM    161  HB1 GLU    11      44.050  -6.347   8.811  1.00  0.00      1    H  
ATOM    162  HB2 GLU    11      43.418  -7.479   7.556  1.00  0.00      1    H  
ATOM    163  HG1 GLU    11      41.072  -6.567   8.017  1.00  0.00      1    H  
ATOM    164  HG2 GLU    11      41.772  -5.533   9.311  1.00  0.00      1    H  
ATOM    165  N   THR    12      45.265  -6.210   5.663  1.00  0.00      1    N  
ATOM    166  CA  THR    12      46.687  -6.372   5.415  1.00  0.00      1    C  
ATOM    167  C   THR    12      47.015  -6.222   3.951  1.00  0.00      1    C  
ATOM    168  O   THR    12      48.191  -6.162   3.592  1.00  0.00      1    O  
ATOM    169  CB  THR    12      47.201  -7.731   5.893  1.00  0.00      1    C  
ATOM    170  CG2 THR    12      47.097  -7.821   7.430  1.00  0.00      1    C  
ATOM    171  OG1 THR    12      46.487  -8.818   5.307  1.00  0.00      1    O  
ATOM    172  HN  THR    12      44.672  -6.900   5.257  1.00  0.00      1    H  
ATOM    173  HA  THR    12      47.245  -5.607   5.937  1.00  0.00      1    H  
ATOM    174  HB  THR    12      48.275  -7.845   5.623  1.00  0.00      1    H  
ATOM    175  HG1 THR    12      45.574  -8.715   5.584  1.00  0.00      1    H  
ATOM    176 HG21 THR    12      46.038  -7.783   7.761  1.00  0.00      1    H  
ATOM    177 HG22 THR    12      47.645  -6.978   7.900  1.00  0.00      1    H  
ATOM    178 HG23 THR    12      47.541  -8.773   7.791  1.00  0.00      1    H  
ATOM    179  N   GLY    13      45.992  -6.154   3.067  1.00  0.00      1    N  
ATOM    180  CA  GLY    13      46.196  -6.109   1.637  1.00  0.00      1    C  
ATOM    181  C   GLY    13      46.543  -4.733   1.150  1.00  0.00      1    C  
ATOM    182  O   GLY    13      46.639  -3.776   1.918  1.00  0.00      1    O  
ATOM    183  HN  GLY    13      45.041  -6.172   3.366  1.00  0.00      1    H  
ATOM    184  HA1 GLY    13      45.261  -6.399   1.181  1.00  0.00      1    H  
ATOM    185  HA2 GLY    13      47.005  -6.780   1.383  1.00  0.00      1    H  
ATOM    186  N   GLU    14      46.714  -4.627  -0.189  1.00  0.00      1    N  
ATOM    187  CA  GLU    14      46.988  -3.399  -0.895  1.00  0.00      1    C  
ATOM    188  C   GLU    14      45.666  -2.810  -1.289  1.00  0.00      1    C  
ATOM    189  O   GLU    14      44.642  -3.484  -1.234  1.00  0.00      1    O  
ATOM    190  CB  GLU    14      47.806  -3.620  -2.190  1.00  0.00      1    C  
ATOM    191  CG  GLU    14      49.182  -4.265  -1.934  1.00  0.00      1    C  
ATOM    192  CD  GLU    14      49.949  -4.482  -3.241  1.00  0.00      1    C  
ATOM    193  OE1 GLU    14      49.401  -4.173  -4.333  1.00  0.00      1    O  
ATOM    194  OE2 GLU    14      51.109  -4.969  -3.156  1.00  0.00      1    O1-
ATOM    195  HN  GLU    14      46.629  -5.430  -0.774  1.00  0.00      1    H  
ATOM    196  HA  GLU    14      47.509  -2.714  -0.241  1.00  0.00      1    H  
ATOM    197  HB1 GLU    14      47.965  -2.641  -2.697  1.00  0.00      1    H  
ATOM    198  HB2 GLU    14      47.228  -4.275  -2.879  1.00  0.00      1    H  
ATOM    199  HG1 GLU    14      49.051  -5.247  -1.431  1.00  0.00      1    H  
ATOM    200  HG2 GLU    14      49.777  -3.604  -1.268  1.00  0.00      1    H  
ATOM    201  N   GLU    15      45.666  -1.521  -1.706  1.00  0.00      1    N  
ATOM    202  CA  GLU    15      44.492  -0.786  -2.130  1.00  0.00      1    C  
ATOM    203  C   GLU    15      43.864  -1.393  -3.359  1.00  0.00      1    C  
ATOM    204  O   GLU    15      42.645  -1.364  -3.520  1.00  0.00      1    O  
ATOM    205  CB  GLU    15      44.809   0.693  -2.449  1.00  0.00      1    C  
ATOM    206  CG  GLU    15      45.396   1.454  -1.244  1.00  0.00      1    C  
ATOM    207  CD  GLU    15      45.648   2.928  -1.576  1.00  0.00      1    C  
ATOM    208  OE1 GLU    15      45.342   3.358  -2.720  1.00  0.00      1    O  
ATOM    209  OE2 GLU    15      46.157   3.646  -0.674  1.00  0.00      1    O1-
ATOM    210  HN  GLU    15      46.516  -1.001  -1.741  1.00  0.00      1    H  
ATOM    211  HA  GLU    15      43.774  -0.826  -1.323  1.00  0.00      1    H  
ATOM    212  HB1 GLU    15      43.870   1.202  -2.763  1.00  0.00      1    H  
ATOM    213  HB2 GLU    15      45.534   0.742  -3.293  1.00  0.00      1    H  
ATOM    214  HG1 GLU    15      46.357   0.989  -0.939  1.00  0.00      1    H  
ATOM    215  HG2 GLU    15      44.688   1.393  -0.390  1.00  0.00      1    H  
ATOM    216  N   ASP    16      44.712  -1.960  -4.252  1.00  0.00      1    N  
ATOM    217  CA  ASP    16      44.323  -2.598  -5.488  1.00  0.00      1    C  
ATOM    218  C   ASP    16      43.465  -3.816  -5.258  1.00  0.00      1    C  
ATOM    219  O   ASP    16      42.461  -3.995  -5.945  1.00  0.00      1    O  
ATOM    220  CB  ASP    16      45.554  -3.053  -6.313  1.00  0.00      1    C  
ATOM    221  CG  ASP    16      46.435  -1.846  -6.640  1.00  0.00      1    C  
ATOM    222  OD1 ASP    16      45.947  -0.933  -7.359  1.00  0.00      1    O  
ATOM    223  OD2 ASP    16      47.604  -1.821  -6.171  1.00  0.00      1    O1-
ATOM    224  HN  ASP    16      45.694  -1.960  -4.080  1.00  0.00      1    H  
ATOM    225  HA  ASP    16      43.749  -1.881  -6.058  1.00  0.00      1    H  
ATOM    226  HB1 ASP    16      45.228  -3.525  -7.264  1.00  0.00      1    H  
ATOM    227  HB2 ASP    16      46.147  -3.795  -5.733  1.00  0.00      1    H  
ATOM    228  N   VAL    17      43.835  -4.671  -4.271  1.00  0.00      1    N  
ATOM    229  CA  VAL    17      43.205  -5.957  -4.061  1.00  0.00      1    C  
ATOM    230  C   VAL    17      42.158  -5.867  -2.980  1.00  0.00      1    C  
ATOM    231  O   VAL    17      41.441  -6.836  -2.736  1.00  0.00      1    O  
ATOM    232  CB  VAL    17      44.202  -7.056  -3.709  1.00  0.00      1    C  
ATOM    233  CG1 VAL    17      45.122  -7.279  -4.928  1.00  0.00      1    C  
ATOM    234  CG2 VAL    17      45.004  -6.706  -2.436  1.00  0.00      1    C  
ATOM    235  HN  VAL    17      44.620  -4.480  -3.686  1.00  0.00      1    H  
ATOM    236  HA  VAL    17      42.704  -6.255  -4.972  1.00  0.00      1    H  
ATOM    237  HB  VAL    17      43.657  -8.011  -3.527  1.00  0.00      1    H  
ATOM    238 HG11 VAL    17      45.725  -6.371  -5.142  1.00  0.00      1    H  
ATOM    239 HG12 VAL    17      44.518  -7.525  -5.827  1.00  0.00      1    H  
ATOM    240 HG13 VAL    17      45.817  -8.121  -4.730  1.00  0.00      1    H  
ATOM    241 HG21 VAL    17      44.333  -6.568  -1.563  1.00  0.00      1    H  
ATOM    242 HG22 VAL    17      45.588  -5.776  -2.587  1.00  0.00      1    H  
ATOM    243 HG23 VAL    17      45.714  -7.526  -2.200  1.00  0.00      1    H  
ATOM    244  N   VAL    18      42.005  -4.676  -2.345  1.00  0.00      1    N  
ATOM    245  CA  VAL    18      40.883  -4.341  -1.495  1.00  0.00      1    C  
ATOM    246  C   VAL    18      39.660  -4.245  -2.364  1.00  0.00      1    C  
ATOM    247  O   VAL    18      38.618  -4.805  -2.031  1.00  0.00      1    O  
ATOM    248  CB  VAL    18      41.131  -3.039  -0.727  1.00  0.00      1    C  
ATOM    249  CG1 VAL    18      39.838  -2.287  -0.333  1.00  0.00      1    C  
ATOM    250  CG2 VAL    18      41.949  -3.400   0.526  1.00  0.00      1    C  
ATOM    251  HN  VAL    18      42.633  -3.922  -2.524  1.00  0.00      1    H  
ATOM    252  HA  VAL    18      40.728  -5.150  -0.794  1.00  0.00      1    H  
ATOM    253  HB  VAL    18      41.737  -2.355  -1.360  1.00  0.00      1    H  
ATOM    254 HG11 VAL    18      39.143  -2.960   0.208  1.00  0.00      1    H  
ATOM    255 HG12 VAL    18      39.320  -1.880  -1.226  1.00  0.00      1    H  
ATOM    256 HG13 VAL    18      40.089  -1.432   0.331  1.00  0.00      1    H  
ATOM    257 HG21 VAL    18      42.857  -3.977   0.267  1.00  0.00      1    H  
ATOM    258 HG22 VAL    18      41.331  -4.030   1.196  1.00  0.00      1    H  
ATOM    259 HG23 VAL    18      42.249  -2.482   1.074  1.00  0.00      1    H  
ATOM    260  N   MET    19      39.790  -3.563  -3.529  1.00  0.00      1    N  
ATOM    261  CA  MET    19      38.718  -3.366  -4.472  1.00  0.00      1    C  
ATOM    262  C   MET    19      38.274  -4.665  -5.083  1.00  0.00      1    C  
ATOM    263  O   MET    19      37.077  -4.917  -5.164  1.00  0.00      1    O  
ATOM    264  CB  MET    19      39.112  -2.412  -5.620  1.00  0.00      1    C  
ATOM    265  CG  MET    19      39.380  -0.975  -5.141  1.00  0.00      1    C  
ATOM    266  SD  MET    19      39.732   0.202  -6.487  1.00  0.00      1    S  
ATOM    267  CE  MET    19      41.428  -0.341  -6.841  1.00  0.00      1    C  
ATOM    268  HN  MET    19      40.659  -3.143  -3.784  1.00  0.00      1    H  
ATOM    269  HA  MET    19      37.882  -2.940  -3.935  1.00  0.00      1    H  
ATOM    270  HB1 MET    19      38.280  -2.368  -6.357  1.00  0.00      1    H  
ATOM    271  HB2 MET    19      40.013  -2.805  -6.137  1.00  0.00      1    H  
ATOM    272  HG1 MET    19      40.222  -0.982  -4.416  1.00  0.00      1    H  
ATOM    273  HG2 MET    19      38.477  -0.633  -4.588  1.00  0.00      1    H  
ATOM    274  HE1 MET    19      41.454  -1.399  -7.179  1.00  0.00      1    H  
ATOM    275  HE2 MET    19      42.068  -0.252  -5.938  1.00  0.00      1    H  
ATOM    276  HE3 MET    19      41.883   0.281  -7.641  1.00  0.00      1    H  
ATOM    277  N   GLU    20      39.233  -5.532  -5.493  1.00  0.00      1    N  
ATOM    278  CA  GLU    20      38.965  -6.801  -6.141  1.00  0.00      1    C  
ATOM    279  C   GLU    20      38.230  -7.758  -5.240  1.00  0.00      1    C  
ATOM    280  O   GLU    20      37.321  -8.456  -5.687  1.00  0.00      1    O  
ATOM    281  CB  GLU    20      40.253  -7.510  -6.613  1.00  0.00      1    C  
ATOM    282  CG  GLU    20      41.014  -6.710  -7.686  1.00  0.00      1    C  
ATOM    283  CD  GLU    20      42.312  -7.411  -8.094  1.00  0.00      1    C  
ATOM    284  OE1 GLU    20      42.529  -8.584  -7.690  1.00  0.00      1    O  
ATOM    285  OE2 GLU    20      43.109  -6.767  -8.829  1.00  0.00      1    O1-
ATOM    286  HN  GLU    20      40.200  -5.312  -5.386  1.00  0.00      1    H  
ATOM    287  HA  GLU    20      38.341  -6.601  -7.001  1.00  0.00      1    H  
ATOM    288  HB1 GLU    20      39.990  -8.505  -7.041  1.00  0.00      1    H  
ATOM    289  HB2 GLU    20      40.920  -7.673  -5.737  1.00  0.00      1    H  
ATOM    290  HG1 GLU    20      41.261  -5.704  -7.290  1.00  0.00      1    H  
ATOM    291  HG2 GLU    20      40.371  -6.582  -8.583  1.00  0.00      1    H  
ATOM    292  N   ALA    21      38.616  -7.800  -3.942  1.00  0.00      1    N  
ATOM    293  CA  ALA    21      38.020  -8.661  -2.949  1.00  0.00      1    C  
ATOM    294  C   ALA    21      36.576  -8.310  -2.699  1.00  0.00      1    C  
ATOM    295  O   ALA    21      35.722  -9.194  -2.642  1.00  0.00      1    O  
ATOM    296  CB  ALA    21      38.772  -8.585  -1.608  1.00  0.00      1    C  
ATOM    297  HN  ALA    21      39.356  -7.221  -3.608  1.00  0.00      1    H  
ATOM    298  HA  ALA    21      38.071  -9.674  -3.321  1.00  0.00      1    H  
ATOM    299  HB1 ALA    21      38.743  -7.556  -1.190  1.00  0.00      1    H  
ATOM    300  HB2 ALA    21      39.835  -8.869  -1.755  1.00  0.00      1    H  
ATOM    301  HB3 ALA    21      38.328  -9.285  -0.870  1.00  0.00      1    H  
ATOM    302  N   LEU    22      36.278  -6.993  -2.577  1.00  0.00      1    N  
ATOM    303  CA  LEU    22      34.950  -6.476  -2.341  1.00  0.00      1    C  
ATOM    304  C   LEU    22      34.035  -6.726  -3.512  1.00  0.00      1    C  
ATOM    305  O   LEU    22      32.907  -7.164  -3.309  1.00  0.00      1    O  
ATOM    306  CB  LEU    22      34.960  -4.951  -2.085  1.00  0.00      1    C  
ATOM    307  CG  LEU    22      35.643  -4.521  -0.765  1.00  0.00      1    C  
ATOM    308  CD1 LEU    22      36.054  -3.038  -0.822  1.00  0.00      1    C  
ATOM    309  CD2 LEU    22      34.769  -4.798   0.472  1.00  0.00      1    C  
ATOM    310  HN  LEU    22      36.993  -6.300  -2.645  1.00  0.00      1    H  
ATOM    311  HA  LEU    22      34.544  -6.986  -1.479  1.00  0.00      1    H  
ATOM    312  HB1 LEU    22      33.920  -4.555  -2.072  1.00  0.00      1    H  
ATOM    313  HB2 LEU    22      35.499  -4.465  -2.929  1.00  0.00      1    H  
ATOM    314  HG  LEU    22      36.576  -5.119  -0.653  1.00  0.00      1    H  
ATOM    315 HD11 LEU    22      35.154  -2.389  -0.880  1.00  0.00      1    H  
ATOM    316 HD12 LEU    22      36.688  -2.844  -1.713  1.00  0.00      1    H  
ATOM    317 HD13 LEU    22      36.634  -2.770   0.084  1.00  0.00      1    H  
ATOM    318 HD21 LEU    22      34.446  -5.858   0.502  1.00  0.00      1    H  
ATOM    319 HD22 LEU    22      33.869  -4.151   0.453  1.00  0.00      1    H  
ATOM    320 HD23 LEU    22      35.334  -4.574   1.401  1.00  0.00      1    H  
ATOM    321  N   ARG    23      34.514  -6.477  -4.759  1.00  0.00      1    N  
ATOM    322  CA  ARG    23      33.743  -6.574  -5.986  1.00  0.00      1    C  
ATOM    323  C   ARG    23      33.246  -7.971  -6.230  1.00  0.00      1    C  
ATOM    324  O   ARG    23      32.100  -8.158  -6.632  1.00  0.00      1    O  
ATOM    325  CB  ARG    23      34.568  -6.181  -7.236  1.00  0.00      1    C  
ATOM    326  CG  ARG    23      34.813  -4.671  -7.386  1.00  0.00      1    C  
ATOM    327  CD  ARG    23      35.931  -4.384  -8.400  1.00  0.00      1    C  
ATOM    328  NE  ARG    23      36.192  -2.908  -8.452  1.00  0.00      1    N  
ATOM    329  CZ  ARG    23      37.339  -2.381  -8.984  1.00  0.00      1    C  
ATOM    330  NH1 ARG    23      37.511  -1.027  -9.001  1.00  0.00      1    N1+
ATOM    331  NH2 ARG    23      38.319  -3.185  -9.489  1.00  0.00      1    N  
ATOM    332  HN  ARG    23      35.452  -6.161  -4.885  1.00  0.00      1    H  
ATOM    333  HA  ARG    23      32.887  -5.919  -5.896  1.00  0.00      1    H  
ATOM    334  HB1 ARG    23      34.056  -6.516  -8.166  1.00  0.00      1    H  
ATOM    335  HB2 ARG    23      35.551  -6.701  -7.184  1.00  0.00      1    H  
ATOM    336  HG1 ARG    23      35.094  -4.247  -6.399  1.00  0.00      1    H  
ATOM    337  HG2 ARG    23      33.868  -4.180  -7.706  1.00  0.00      1    H  
ATOM    338  HD1 ARG    23      35.640  -4.727  -9.416  1.00  0.00      1    H  
ATOM    339  HD2 ARG    23      36.861  -4.904  -8.081  1.00  0.00      1    H  
ATOM    340  HE  ARG    23      35.503  -2.286  -8.079  1.00  0.00      1    H  
ATOM    341 HH11 ARG    23      36.806  -0.429  -8.622  1.00  0.00      1    H  
ATOM    342 HH12 ARG    23      38.345  -0.636  -9.391  1.00  0.00      1    H  
ATOM    343 HH21 ARG    23      38.204  -4.179  -9.482  1.00  0.00      1    H  
ATOM    344 HH22 ARG    23      39.155  -2.780  -9.860  1.00  0.00      1    H  
ATOM    345  N   ALA    24      34.109  -8.984  -5.980  1.00  0.00      1    N  
ATOM    346  CA  ALA    24      33.811 -10.381  -6.185  1.00  0.00      1    C  
ATOM    347  C   ALA    24      32.698 -10.846  -5.284  1.00  0.00      1    C  
ATOM    348  O   ALA    24      31.798 -11.558  -5.724  1.00  0.00      1    O  
ATOM    349  CB  ALA    24      35.046 -11.262  -5.921  1.00  0.00      1    C  
ATOM    350  HN  ALA    24      35.026  -8.798  -5.635  1.00  0.00      1    H  
ATOM    351  HA  ALA    24      33.501 -10.505  -7.213  1.00  0.00      1    H  
ATOM    352  HB1 ALA    24      35.398 -11.135  -4.876  1.00  0.00      1    H  
ATOM    353  HB2 ALA    24      35.873 -10.967  -6.601  1.00  0.00      1    H  
ATOM    354  HB3 ALA    24      34.816 -12.334  -6.095  1.00  0.00      1    H  
ATOM    355  N   TYR    25      32.730 -10.411  -4.001  1.00  0.00      1    N  
ATOM    356  CA  TYR    25      31.741 -10.718  -2.993  1.00  0.00      1    C  
ATOM    357  C   TYR    25      30.396 -10.127  -3.354  1.00  0.00      1    C  
ATOM    358  O   TYR    25      29.365 -10.773  -3.181  1.00  0.00      1    O  
ATOM    359  CB  TYR    25      32.195 -10.175  -1.610  1.00  0.00      1    C  
ATOM    360  CG  TYR    25      31.343 -10.698  -0.481  1.00  0.00      1    C  
ATOM    361  CD1 TYR    25      31.584 -11.972   0.059  1.00  0.00      1    C  
ATOM    362  CD2 TYR    25      30.282  -9.930   0.031  1.00  0.00      1    C  
ATOM    363  CE1 TYR    25      30.774 -12.475   1.084  1.00  0.00      1    C  
ATOM    364  CE2 TYR    25      29.469 -10.430   1.056  1.00  0.00      1    C  
ATOM    365  CZ  TYR    25      29.713 -11.706   1.583  1.00  0.00      1    C  
ATOM    366  OH  TYR    25      28.885 -12.221   2.605  1.00  0.00      1    O  
ATOM    367  HN  TYR    25      33.474  -9.827  -3.686  1.00  0.00      1    H  
ATOM    368  HA  TYR    25      31.652 -11.795  -2.953  1.00  0.00      1    H  
ATOM    369  HB1 TYR    25      32.181  -9.064  -1.592  1.00  0.00      1    H  
ATOM    370  HB2 TYR    25      33.238 -10.506  -1.421  1.00  0.00      1    H  
ATOM    371  HD1 TYR    25      32.392 -12.576  -0.327  1.00  0.00      1    H  
ATOM    372  HD2 TYR    25      30.082  -8.951  -0.381  1.00  0.00      1    H  
ATOM    373  HE1 TYR    25      30.965 -13.462   1.479  1.00  0.00      1    H  
ATOM    374  HE2 TYR    25      28.651  -9.830   1.430  1.00  0.00      1    H  
ATOM    375  HH  TYR    25      28.216 -11.562   2.802  1.00  0.00      1    H  
ATOM    376  N   ASN    26      30.394  -8.871  -3.864  1.00  0.00      1    N  
ATOM    377  CA  ASN    26      29.205  -8.102  -4.156  1.00  0.00      1    C  
ATOM    378  C   ASN    26      28.372  -8.717  -5.243  1.00  0.00      1    C  
ATOM    379  O   ASN    26      27.151  -8.754  -5.129  1.00  0.00      1    O  
ATOM    380  CB  ASN    26      29.515  -6.644  -4.584  1.00  0.00      1    C  
ATOM    381  CG  ASN    26      30.165  -5.884  -3.420  1.00  0.00      1    C  
ATOM    382  ND2 ASN    26      30.979  -4.841  -3.766  1.00  0.00      1    N  
ATOM    383  OD1 ASN    26      29.945  -6.215  -2.250  1.00  0.00      1    O  
ATOM    384  HN  ASN    26      31.251  -8.384  -4.015  1.00  0.00      1    H  
ATOM    385  HA  ASN    26      28.609  -8.097  -3.258  1.00  0.00      1    H  
ATOM    386  HB1 ASN    26      28.575  -6.115  -4.856  1.00  0.00      1    H  
ATOM    387  HB2 ASN    26      30.193  -6.644  -5.463  1.00  0.00      1    H  
ATOM    388 HD21 ASN    26      31.439  -4.308  -3.056  1.00  0.00      1    H  
ATOM    389 HD22 ASN    26      31.116  -4.612  -4.730  1.00  0.00      1    H  
ATOM    390  N   ARG    27      29.025  -9.211  -6.319  1.00  0.00      1    N  
ATOM    391  CA  ARG    27      28.391  -9.793  -7.482  1.00  0.00      1    C  
ATOM    392  C   ARG    27      27.699 -11.094  -7.160  1.00  0.00      1    C  
ATOM    393  O   ARG    27      26.588 -11.345  -7.624  1.00  0.00      1    O  
ATOM    394  CB  ARG    27      29.432 -10.042  -8.598  1.00  0.00      1    C  
ATOM    395  CG  ARG    27      30.013  -8.732  -9.160  1.00  0.00      1    C  
ATOM    396  CD  ARG    27      31.305  -8.935  -9.963  1.00  0.00      1    C  
ATOM    397  NE  ARG    27      31.807  -7.587 -10.397  1.00  0.00      1    N  
ATOM    398  CZ  ARG    27      33.079  -7.378 -10.858  1.00  0.00      1    C  
ATOM    399  NH1 ARG    27      33.455  -6.121 -11.240  1.00  0.00      1    N1+
ATOM    400  NH2 ARG    27      33.977  -8.401 -10.941  1.00  0.00      1    N  
ATOM    401  HN  ARG    27      30.020  -9.175  -6.364  1.00  0.00      1    H  
ATOM    402  HA  ARG    27      27.648  -9.094  -7.840  1.00  0.00      1    H  
ATOM    403  HB1 ARG    27      28.975 -10.608  -9.439  1.00  0.00      1    H  
ATOM    404  HB2 ARG    27      30.264 -10.652  -8.181  1.00  0.00      1    H  
ATOM    405  HG1 ARG    27      30.233  -8.042  -8.315  1.00  0.00      1    H  
ATOM    406  HG2 ARG    27      29.241  -8.245  -9.796  1.00  0.00      1    H  
ATOM    407  HD1 ARG    27      31.119  -9.553 -10.866  1.00  0.00      1    H  
ATOM    408  HD2 ARG    27      32.075  -9.419  -9.322  1.00  0.00      1    H  
ATOM    409  HE  ARG    27      31.184  -6.806 -10.339  1.00  0.00      1    H  
ATOM    410 HH11 ARG    27      32.803  -5.365 -11.180  1.00  0.00      1    H  
ATOM    411 HH12 ARG    27      34.379  -5.959 -11.585  1.00  0.00      1    H  
ATOM    412 HH21 ARG    27      33.712  -9.324 -10.664  1.00  0.00      1    H  
ATOM    413 HH22 ARG    27      34.899  -8.228 -11.288  1.00  0.00      1    H  
ATOM    414  N   GLU    28      28.360 -11.947  -6.344  1.00  0.00      1    N  
ATOM    415  CA  GLU    28      27.888 -13.253  -5.940  1.00  0.00      1    C  
ATOM    416  C   GLU    28      26.687 -13.180  -5.030  1.00  0.00      1    C  
ATOM    417  O   GLU    28      25.759 -13.977  -5.158  1.00  0.00      1    O  
ATOM    418  CB  GLU    28      29.005 -14.031  -5.206  1.00  0.00      1    C  
ATOM    419  CG  GLU    28      30.177 -14.385  -6.144  1.00  0.00      1    C  
ATOM    420  CD  GLU    28      31.385 -14.922  -5.374  1.00  0.00      1    C  
ATOM    421  OE1 GLU    28      31.293 -15.101  -4.130  1.00  0.00      1    O  
ATOM    422  OE2 GLU    28      32.431 -15.154  -6.039  1.00  0.00      1    O1-
ATOM    423  HN  GLU    28      29.255 -11.704  -5.980  1.00  0.00      1    H  
ATOM    424  HA  GLU    28      27.606 -13.796  -6.831  1.00  0.00      1    H  
ATOM    425  HB1 GLU    28      28.600 -14.977  -4.782  1.00  0.00      1    H  
ATOM    426  HB2 GLU    28      29.377 -13.402  -4.366  1.00  0.00      1    H  
ATOM    427  HG1 GLU    28      30.494 -13.482  -6.705  1.00  0.00      1    H  
ATOM    428  HG2 GLU    28      29.843 -15.147  -6.880  1.00  0.00      1    H  
ATOM    429  N   ASN    29      26.694 -12.216  -4.081  1.00  0.00      1    N  
ATOM    430  CA  ASN    29      25.763 -12.162  -2.978  1.00  0.00      1    C  
ATOM    431  C   ASN    29      24.847 -10.977  -3.150  1.00  0.00      1    C  
ATOM    432  O   ASN    29      24.263 -10.494  -2.182  1.00  0.00      1    O  
ATOM    433  CB  ASN    29      26.503 -12.047  -1.619  1.00  0.00      1    C  
ATOM    434  CG  ASN    29      27.302 -13.337  -1.374  1.00  0.00      1    C  
ATOM    435  ND2 ASN    29      28.663 -13.238  -1.449  1.00  0.00      1    N  
ATOM    436  OD1 ASN    29      26.713 -14.397  -1.131  1.00  0.00      1    O  
ATOM    437  HN  ASN    29      27.430 -11.545  -4.042  1.00  0.00      1    H  
ATOM    438  HA  ASN    29      25.145 -13.050  -2.972  1.00  0.00      1    H  
ATOM    439  HB1 ASN    29      25.780 -11.935  -0.784  1.00  0.00      1    H  
ATOM    440  HB2 ASN    29      27.176 -11.165  -1.621  1.00  0.00      1    H  
ATOM    441 HD21 ASN    29      29.090 -12.354  -1.643  1.00  0.00      1    H  
ATOM    442 HD22 ASN    29      29.232 -14.047  -1.301  1.00  0.00      1    H  
ATOM    443  N   SER    30      24.691 -10.487  -4.406  1.00  0.00      1    N  
ATOM    444  CA  SER    30      23.883  -9.335  -4.755  1.00  0.00      1    C  
ATOM    445  C   SER    30      22.416  -9.528  -4.453  1.00  0.00      1    C  
ATOM    446  O   SER    30      21.759  -8.604  -3.976  1.00  0.00      1    O  
ATOM    447  CB  SER    30      24.030  -8.926  -6.248  1.00  0.00      1    C  
ATOM    448  OG  SER    30      23.791 -10.010  -7.139  1.00  0.00      1    O  
ATOM    449  HN  SER    30      25.161 -10.911  -5.176  1.00  0.00      1    H  
ATOM    450  HA  SER    30      24.234  -8.511  -4.149  1.00  0.00      1    H  
ATOM    451  HB1 SER    30      25.067  -8.575  -6.427  1.00  0.00      1    H  
ATOM    452  HB2 SER    30      23.343  -8.090  -6.497  1.00  0.00      1    H  
ATOM    453  HG1 SER    30      22.841 -10.155  -7.129  1.00  0.00      1    H  
ATOM    454  N   GLN    31      21.876 -10.738  -4.734  1.00  0.00      1    N  
ATOM    455  CA  GLN    31      20.460 -11.007  -4.657  1.00  0.00      1    C  
ATOM    456  C   GLN    31      20.132 -11.770  -3.401  1.00  0.00      1    C  
ATOM    457  O   GLN    31      18.962 -12.066  -3.159  1.00  0.00      1    O  
ATOM    458  CB  GLN    31      19.980 -11.866  -5.853  1.00  0.00      1    C  
ATOM    459  CG  GLN    31      20.221 -11.193  -7.217  1.00  0.00      1    C  
ATOM    460  CD  GLN    31      19.675 -12.075  -8.347  1.00  0.00      1    C  
ATOM    461  NE2 GLN    31      19.902 -11.616  -9.616  1.00  0.00      1    N  
ATOM    462  OE1 GLN    31      19.070 -13.127  -8.108  1.00  0.00      1    O  
ATOM    463  HN  GLN    31      22.434 -11.486  -5.083  1.00  0.00      1    H  
ATOM    464  HA  GLN    31      19.907 -10.078  -4.651  1.00  0.00      1    H  
ATOM    465  HB1 GLN    31      18.889 -12.061  -5.746  1.00  0.00      1    H  
ATOM    466  HB2 GLN    31      20.512 -12.844  -5.838  1.00  0.00      1    H  
ATOM    467  HG1 GLN    31      21.308 -11.033  -7.374  1.00  0.00      1    H  
ATOM    468  HG2 GLN    31      19.707 -10.208  -7.239  1.00  0.00      1    H  
ATOM    469 HE21 GLN    31      19.571 -12.139 -10.402  1.00  0.00      1    H  
ATOM    470 HE22 GLN    31      20.400 -10.761  -9.757  1.00  0.00      1    H  
ATOM    471  N   SER    32      21.146 -12.097  -2.562  1.00  0.00      1    N  
ATOM    472  CA  SER    32      20.941 -12.882  -1.367  1.00  0.00      1    C  
ATOM    473  C   SER    32      20.536 -11.995  -0.218  1.00  0.00      1    C  
ATOM    474  O   SER    32      20.776 -10.788  -0.218  1.00  0.00      1    O  
ATOM    475  CB  SER    32      22.153 -13.765  -0.974  1.00  0.00      1    C  
ATOM    476  OG  SER    32      23.313 -12.997  -0.686  1.00  0.00      1    O  
ATOM    477  HN  SER    32      22.088 -11.828  -2.748  1.00  0.00      1    H  
ATOM    478  HA  SER    32      20.123 -13.565  -1.555  1.00  0.00      1    H  
ATOM    479  HB1 SER    32      22.392 -14.452  -1.813  1.00  0.00      1    H  
ATOM    480  HB2 SER    32      21.907 -14.380  -0.083  1.00  0.00      1    H  
ATOM    481  HG1 SER    32      23.625 -12.663  -1.530  1.00  0.00      1    H  
ATOM    482  N   PHE    33      19.893 -12.623   0.784  1.00  0.00      1    N  
ATOM    483  CA  PHE    33      19.360 -11.986   1.960  1.00  0.00      1    C  
ATOM    484  C   PHE    33      19.206 -13.072   2.999  1.00  0.00      1    C  
ATOM    485  O   PHE    33      18.855 -12.800   4.146  1.00  0.00      1    O  
ATOM    486  CB  PHE    33      17.988 -11.280   1.723  1.00  0.00      1    C  
ATOM    487  CG  PHE    33      16.979 -12.153   1.008  1.00  0.00      1    C  
ATOM    488  CD1 PHE    33      16.147 -13.031   1.727  1.00  0.00      1    C  
ATOM    489  CD2 PHE    33      16.857 -12.100  -0.392  1.00  0.00      1    C  
ATOM    490  CE1 PHE    33      15.229 -13.851   1.060  1.00  0.00      1    C  
ATOM    491  CE2 PHE    33      15.940 -12.919  -1.062  1.00  0.00      1    C  
ATOM    492  CZ  PHE    33      15.127 -13.797  -0.335  1.00  0.00      1    C  
ATOM    493  HN  PHE    33      19.734 -13.606   0.740  1.00  0.00      1    H  
ATOM    494  HA  PHE    33      20.083 -11.271   2.326  1.00  0.00      1    H  
ATOM    495  HB1 PHE    33      18.156 -10.381   1.092  1.00  0.00      1    H  
ATOM    496  HB2 PHE    33      17.550 -10.940   2.686  1.00  0.00      1    H  
ATOM    497  HD1 PHE    33      16.222 -13.082   2.803  1.00  0.00      1    H  
ATOM    498  HD2 PHE    33      17.485 -11.427  -0.957  1.00  0.00      1    H  
ATOM    499  HE1 PHE    33      14.600 -14.526   1.623  1.00  0.00      1    H  
ATOM    500  HE2 PHE    33      15.861 -12.875  -2.138  1.00  0.00      1    H  
ATOM    501  HZ  PHE    33      14.420 -14.431  -0.850  1.00  0.00      1    H  
ATOM    502  N   THR    34      19.519 -14.329   2.601  1.00  0.00      1    N  
ATOM    503  CA  THR    34      19.582 -15.488   3.450  1.00  0.00      1    C  
ATOM    504  C   THR    34      20.996 -15.943   3.247  1.00  0.00      1    C  
ATOM    505  O   THR    34      21.481 -15.974   2.116  1.00  0.00      1    O  
ATOM    506  CB  THR    34      18.609 -16.584   3.043  1.00  0.00      1    C  
ATOM    507  CG2 THR    34      18.725 -17.820   3.961  1.00  0.00      1    C  
ATOM    508  OG1 THR    34      17.276 -16.088   3.093  1.00  0.00      1    O  
ATOM    509  HN  THR    34      19.786 -14.503   1.657  1.00  0.00      1    H  
ATOM    510  HA  THR    34      19.440 -15.205   4.484  1.00  0.00      1    H  
ATOM    511  HB  THR    34      18.803 -16.896   1.992  1.00  0.00      1    H  
ATOM    512  HG1 THR    34      17.114 -15.860   4.011  1.00  0.00      1    H  
ATOM    513 HG21 THR    34      18.562 -17.533   5.021  1.00  0.00      1    H  
ATOM    514 HG22 THR    34      19.728 -18.286   3.870  1.00  0.00      1    H  
ATOM    515 HG23 THR    34      17.967 -18.582   3.679  1.00  0.00      1    H  
ATOM    516  N   PHE    35      21.704 -16.259   4.354  1.00  0.00      1    N  
ATOM    517  CA  PHE    35      23.128 -16.480   4.326  1.00  0.00      1    C  
ATOM    518  C   PHE    35      23.400 -17.732   5.104  1.00  0.00      1    C  
ATOM    519  O   PHE    35      22.566 -18.196   5.882  1.00  0.00      1    O  
ATOM    520  CB  PHE    35      23.935 -15.325   4.972  1.00  0.00      1    C  
ATOM    521  CG  PHE    35      23.734 -14.041   4.210  1.00  0.00      1    C  
ATOM    522  CD1 PHE    35      22.705 -13.148   4.563  1.00  0.00      1    C  
ATOM    523  CD2 PHE    35      24.567 -13.720   3.125  1.00  0.00      1    C  
ATOM    524  CE1 PHE    35      22.504 -11.968   3.839  1.00  0.00      1    C  
ATOM    525  CE2 PHE    35      24.370 -12.538   2.401  1.00  0.00      1    C  
ATOM    526  CZ  PHE    35      23.332 -11.667   2.753  1.00  0.00      1    C  
ATOM    527  HN  PHE    35      21.286 -16.268   5.259  1.00  0.00      1    H  
ATOM    528  HA  PHE    35      23.466 -16.643   3.311  1.00  0.00      1    H  
ATOM    529  HB1 PHE    35      25.022 -15.557   4.964  1.00  0.00      1    H  
ATOM    530  HB2 PHE    35      23.610 -15.163   6.022  1.00  0.00      1    H  
ATOM    531  HD1 PHE    35      22.052 -13.383   5.391  1.00  0.00      1    H  
ATOM    532  HD2 PHE    35      25.363 -14.393   2.842  1.00  0.00      1    H  
ATOM    533  HE1 PHE    35      21.708 -11.293   4.117  1.00  0.00      1    H  
ATOM    534  HE2 PHE    35      25.013 -12.303   1.565  1.00  0.00      1    H  
ATOM    535  HZ  PHE    35      23.164 -10.765   2.184  1.00  0.00      1    H  
ATOM    536  N   ASP    36      24.593 -18.324   4.854  1.00  0.00      1    N  
ATOM    537  CA  ASP    36      25.048 -19.583   5.404  1.00  0.00      1    C  
ATOM    538  C   ASP    36      25.269 -19.496   6.892  1.00  0.00      1    C  
ATOM    539  O   ASP    36      25.618 -18.445   7.426  1.00  0.00      1    O  
ATOM    540  CB  ASP    36      26.370 -20.091   4.760  1.00  0.00      1    C  
ATOM    541  CG  ASP    36      26.223 -20.415   3.266  1.00  0.00      1    C  
ATOM    542  OD1 ASP    36      25.088 -20.354   2.724  1.00  0.00      1    O  
ATOM    543  OD2 ASP    36      27.271 -20.745   2.647  1.00  0.00      1    O1-
ATOM    544  HN  ASP    36      25.235 -17.902   4.219  1.00  0.00      1    H  
ATOM    545  HA  ASP    36      24.266 -20.310   5.228  1.00  0.00      1    H  
ATOM    546  HB1 ASP    36      26.712 -21.016   5.274  1.00  0.00      1    H  
ATOM    547  HB2 ASP    36      27.157 -19.315   4.880  1.00  0.00      1    H  
ATOM    548  N   ASP    37      25.066 -20.638   7.590  1.00  0.00      1    N  
ATOM    549  CA  ASP    37      25.369 -20.780   8.995  1.00  0.00      1    C  
ATOM    550  C   ASP    37      26.798 -21.238   9.087  1.00  0.00      1    C  
ATOM    551  O   ASP    37      27.286 -21.928   8.193  1.00  0.00      1    O  
ATOM    552  CB  ASP    37      24.494 -21.838   9.722  1.00  0.00      1    C  
ATOM    553  CG  ASP    37      23.019 -21.428   9.807  1.00  0.00      1    C  
ATOM    554  OD1 ASP    37      22.668 -20.282   9.422  1.00  0.00      1    O  
ATOM    555  OD2 ASP    37      22.218 -22.280  10.280  1.00  0.00      1    O1-
ATOM    556  HN  ASP    37      24.746 -21.468   7.140  1.00  0.00      1    H  
ATOM    557  HA  ASP    37      25.276 -19.821   9.489  1.00  0.00      1    H  
ATOM    558  HB1 ASP    37      24.866 -21.990  10.759  1.00  0.00      1    H  
ATOM    559  HB2 ASP    37      24.563 -22.806   9.180  1.00  0.00      1    H  
ATOM    560  N   ALA    38      27.486 -20.821  10.179  1.00  0.00      1    N  
ATOM    561  CA  ALA    38      28.841 -21.187  10.531  1.00  0.00      1    C  
ATOM    562  C   ALA    38      29.832 -20.306   9.819  1.00  0.00      1    C  
ATOM    563  O   ALA    38      30.993 -20.675   9.645  1.00  0.00      1    O  
ATOM    564  CB  ALA    38      29.215 -22.679  10.377  1.00  0.00      1    C  
ATOM    565  HN  ALA    38      27.039 -20.230  10.846  1.00  0.00      1    H  
ATOM    566  HA  ALA    38      28.920 -20.955  11.583  1.00  0.00      1    H  
ATOM    567  HB1 ALA    38      29.262 -22.976   9.309  1.00  0.00      1    H  
ATOM    568  HB2 ALA    38      28.458 -23.312  10.887  1.00  0.00      1    H  
ATOM    569  HB3 ALA    38      30.204 -22.884  10.839  1.00  0.00      1    H  
ATOM    570  N   GLN    39      29.382 -19.094   9.423  1.00  0.00      1    N  
ATOM    571  CA  GLN    39      30.193 -18.091   8.776  1.00  0.00      1    C  
ATOM    572  C   GLN    39      29.629 -16.766   9.211  1.00  0.00      1    C  
ATOM    573  O   GLN    39      29.960 -15.727   8.644  1.00  0.00      1    O  
ATOM    574  CB  GLN    39      30.118 -18.117   7.226  1.00  0.00      1    C  
ATOM    575  CG  GLN    39      30.704 -19.386   6.584  1.00  0.00      1    C  
ATOM    576  CD  GLN    39      30.632 -19.273   5.057  1.00  0.00      1    C  
ATOM    577  NE2 GLN    39      31.044 -20.378   4.363  1.00  0.00      1    N  
ATOM    578  OE1 GLN    39      30.223 -18.243   4.506  1.00  0.00      1    O  
ATOM    579  HN  GLN    39      28.434 -18.829   9.576  1.00  0.00      1    H  
ATOM    580  HA  GLN    39      31.215 -18.165   9.122  1.00  0.00      1    H  
ATOM    581  HB1 GLN    39      30.685 -17.245   6.824  1.00  0.00      1    H  
ATOM    582  HB2 GLN    39      29.054 -18.017   6.912  1.00  0.00      1    H  
ATOM    583  HG1 GLN    39      30.127 -20.276   6.914  1.00  0.00      1    H  
ATOM    584  HG2 GLN    39      31.763 -19.506   6.896  1.00  0.00      1    H  
ATOM    585 HE21 GLN    39      31.011 -20.380   3.363  1.00  0.00      1    H  
ATOM    586 HE22 GLN    39      31.372 -21.184   4.856  1.00  0.00      1    H  
ATOM    587  N   GLN    40      28.761 -16.782  10.252  1.00  0.00      1    N  
ATOM    588  CA  GLN    40      28.096 -15.633  10.817  1.00  0.00      1    C  
ATOM    589  C   GLN    40      29.086 -14.686  11.437  1.00  0.00      1    C  
ATOM    590  O   GLN    40      28.967 -13.471  11.295  1.00  0.00      1    O  
ATOM    591  CB  GLN    40      27.058 -16.053  11.885  1.00  0.00      1    C  
ATOM    592  CG  GLN    40      26.054 -17.096  11.354  1.00  0.00      1    C  
ATOM    593  CD  GLN    40      25.003 -17.436  12.418  1.00  0.00      1    C  
ATOM    594  NE2 GLN    40      24.156 -18.462  12.095  1.00  0.00      1    N  
ATOM    595  OE1 GLN    40      24.935 -16.814  13.486  1.00  0.00      1    O  
ATOM    596  HN  GLN    40      28.523 -17.645  10.689  1.00  0.00      1    H  
ATOM    597  HA  GLN    40      27.592 -15.120  10.012  1.00  0.00      1    H  
ATOM    598  HB1 GLN    40      26.506 -15.149  12.224  1.00  0.00      1    H  
ATOM    599  HB2 GLN    40      27.586 -16.490  12.763  1.00  0.00      1    H  
ATOM    600  HG1 GLN    40      26.590 -18.027  11.067  1.00  0.00      1    H  
ATOM    601  HG2 GLN    40      25.541 -16.694  10.456  1.00  0.00      1    H  
ATOM    602 HE21 GLN    40      24.261 -18.938  11.221  1.00  0.00      1    H  
ATOM    603 HE22 GLN    40      23.434 -18.736  12.730  1.00  0.00      1    H  
ATOM    604  N   GLU    41      30.104 -15.258  12.125  1.00  0.00      1    N  
ATOM    605  CA  GLU    41      31.205 -14.551  12.729  1.00  0.00      1    C  
ATOM    606  C   GLU    41      32.100 -13.917  11.699  1.00  0.00      1    C  
ATOM    607  O   GLU    41      32.547 -12.792  11.894  1.00  0.00      1    O  
ATOM    608  CB  GLU    41      32.079 -15.473  13.610  1.00  0.00      1    C  
ATOM    609  CG  GLU    41      31.280 -16.121  14.757  1.00  0.00      1    C  
ATOM    610  CD  GLU    41      32.174 -16.974  15.660  1.00  0.00      1    C  
ATOM    611  OE1 GLU    41      33.408 -17.039  15.416  1.00  0.00      1    O  
ATOM    612  OE2 GLU    41      31.621 -17.578  16.618  1.00  0.00      1    O1-
ATOM    613  HN  GLU    41      30.151 -16.249  12.218  1.00  0.00      1    H  
ATOM    614  HA  GLU    41      30.789 -13.768  13.348  1.00  0.00      1    H  
ATOM    615  HB1 GLU    41      32.910 -14.874  14.047  1.00  0.00      1    H  
ATOM    616  HB2 GLU    41      32.522 -16.276  12.980  1.00  0.00      1    H  
ATOM    617  HG1 GLU    41      30.478 -16.766  14.338  1.00  0.00      1    H  
ATOM    618  HG2 GLU    41      30.806 -15.325  15.371  1.00  0.00      1    H  
ATOM    619  N   ASP    42      32.386 -14.628  10.580  1.00  0.00      1    N  
ATOM    620  CA  ASP    42      33.267 -14.173   9.520  1.00  0.00      1    C  
ATOM    621  C   ASP    42      32.711 -12.977   8.784  1.00  0.00      1    C  
ATOM    622  O   ASP    42      33.453 -12.052   8.456  1.00  0.00      1    O  
ATOM    623  CB  ASP    42      33.582 -15.285   8.489  1.00  0.00      1    C  
ATOM    624  CG  ASP    42      34.347 -16.419   9.177  1.00  0.00      1    C  
ATOM    625  OD1 ASP    42      35.484 -16.161   9.658  1.00  0.00      1    O  
ATOM    626  OD2 ASP    42      33.806 -17.555   9.231  1.00  0.00      1    O1-
ATOM    627  HN  ASP    42      32.001 -15.537  10.443  1.00  0.00      1    H  
ATOM    628  HA  ASP    42      34.189 -13.858   9.986  1.00  0.00      1    H  
ATOM    629  HB1 ASP    42      34.213 -14.882   7.668  1.00  0.00      1    H  
ATOM    630  HB2 ASP    42      32.639 -15.677   8.052  1.00  0.00      1    H  
ATOM    631  N   ARG    43      31.379 -12.964   8.528  1.00  0.00      1    N  
ATOM    632  CA  ARG    43      30.672 -11.842   7.948  1.00  0.00      1    C  
ATOM    633  C   ARG    43      30.644 -10.665   8.888  1.00  0.00      1    C  
ATOM    634  O   ARG    43      30.682  -9.523   8.440  1.00  0.00      1    O  
ATOM    635  CB  ARG    43      29.207 -12.154   7.561  1.00  0.00      1    C  
ATOM    636  CG  ARG    43      29.068 -13.156   6.405  1.00  0.00      1    C  
ATOM    637  CD  ARG    43      27.648 -13.250   5.820  1.00  0.00      1    C  
ATOM    638  NE  ARG    43      26.653 -13.549   6.902  1.00  0.00      1    N  
ATOM    639  CZ  ARG    43      26.419 -14.809   7.377  1.00  0.00      1    C  
ATOM    640  NH1 ARG    43      25.455 -14.999   8.326  1.00  0.00      1    N1+
ATOM    641  NH2 ARG    43      27.121 -15.880   6.911  1.00  0.00      1    N  
ATOM    642  HN  ARG    43      30.805 -13.740   8.777  1.00  0.00      1    H  
ATOM    643  HA  ARG    43      31.205 -11.545   7.056  1.00  0.00      1    H  
ATOM    644  HB1 ARG    43      28.714 -11.214   7.223  1.00  0.00      1    H  
ATOM    645  HB2 ARG    43      28.657 -12.532   8.450  1.00  0.00      1    H  
ATOM    646  HG1 ARG    43      29.405 -14.159   6.740  1.00  0.00      1    H  
ATOM    647  HG2 ARG    43      29.741 -12.831   5.582  1.00  0.00      1    H  
ATOM    648  HD1 ARG    43      27.589 -14.033   5.034  1.00  0.00      1    H  
ATOM    649  HD2 ARG    43      27.358 -12.277   5.372  1.00  0.00      1    H  
ATOM    650  HE  ARG    43      26.114 -12.792   7.272  1.00  0.00      1    H  
ATOM    651 HH11 ARG    43      24.925 -14.220   8.661  1.00  0.00      1    H  
ATOM    652 HH12 ARG    43      25.274 -15.918   8.675  1.00  0.00      1    H  
ATOM    653 HH21 ARG    43      27.827 -15.746   6.215  1.00  0.00      1    H  
ATOM    654 HH22 ARG    43      26.915 -16.797   7.252  1.00  0.00      1    H  
ATOM    655  N   LYS    44      30.550 -10.918  10.217  1.00  0.00      1    N  
ATOM    656  CA  LYS    44      30.510  -9.901  11.244  1.00  0.00      1    C  
ATOM    657  C   LYS    44      31.829  -9.176  11.365  1.00  0.00      1    C  
ATOM    658  O   LYS    44      31.857  -7.965  11.565  1.00  0.00      1    O  
ATOM    659  CB  LYS    44      30.094 -10.474  12.618  1.00  0.00      1    C  
ATOM    660  CG  LYS    44      29.706  -9.397  13.643  1.00  0.00      1    C  
ATOM    661  CD  LYS    44      29.157  -9.979  14.953  1.00  0.00      1    C  
ATOM    662  CE  LYS    44      28.613  -8.897  15.895  1.00  0.00      1    C  
ATOM    663  NZ  LYS    44      28.037  -9.495  17.122  1.00  0.00      1    N1+
ATOM    664  HN  LYS    44      30.510 -11.856  10.554  1.00  0.00      1    H  
ATOM    665  HA  LYS    44      29.761  -9.182  10.945  1.00  0.00      1    H  
ATOM    666  HB1 LYS    44      30.900 -11.115  13.032  1.00  0.00      1    H  
ATOM    667  HB2 LYS    44      29.199 -11.118  12.461  1.00  0.00      1    H  
ATOM    668  HG1 LYS    44      28.925  -8.747  13.188  1.00  0.00      1    H  
ATOM    669  HG2 LYS    44      30.589  -8.763  13.868  1.00  0.00      1    H  
ATOM    670  HD1 LYS    44      29.965 -10.550  15.462  1.00  0.00      1    H  
ATOM    671  HD2 LYS    44      28.337 -10.690  14.706  1.00  0.00      1    H  
ATOM    672  HE1 LYS    44      27.806  -8.321  15.394  1.00  0.00      1    H  
ATOM    673  HE2 LYS    44      29.423  -8.203  16.203  1.00  0.00      1    H  
ATOM    674  HZ1 LYS    44      28.778 -10.010  17.638  1.00  0.00      1    H  
ATOM    675  HZ2 LYS    44      27.274 -10.152  16.863  1.00  0.00      1    H  
ATOM    676  HZ3 LYS    44      27.653  -8.742  17.727  1.00  0.00      1    H  
ATOM    677  N   ARG    45      32.960  -9.910  11.218  1.00  0.00      1    N  
ATOM    678  CA  ARG    45      34.306  -9.375  11.217  1.00  0.00      1    C  
ATOM    679  C   ARG    45      34.515  -8.463  10.038  1.00  0.00      1    C  
ATOM    680  O   ARG    45      35.107  -7.397  10.177  1.00  0.00      1    O  
ATOM    681  CB  ARG    45      35.375 -10.492  11.165  1.00  0.00      1    C  
ATOM    682  CG  ARG    45      35.441 -11.316  12.462  1.00  0.00      1    C  
ATOM    683  CD  ARG    45      36.183 -12.647  12.286  1.00  0.00      1    C  
ATOM    684  NE  ARG    45      36.020 -13.447  13.545  1.00  0.00      1    N  
ATOM    685  CZ  ARG    45      36.382 -14.763  13.642  1.00  0.00      1    C  
ATOM    686  NH1 ARG    45      36.177 -15.428  14.817  1.00  0.00      1    N1+
ATOM    687  NH2 ARG    45      36.944 -15.422  12.588  1.00  0.00      1    N  
ATOM    688  HN  ARG    45      32.903 -10.894  11.065  1.00  0.00      1    H  
ATOM    689  HA  ARG    45      34.435  -8.797  12.122  1.00  0.00      1    H  
ATOM    690  HB1 ARG    45      36.384 -10.059  10.984  1.00  0.00      1    H  
ATOM    691  HB2 ARG    45      35.138 -11.174  10.319  1.00  0.00      1    H  
ATOM    692  HG1 ARG    45      34.404 -11.525  12.802  1.00  0.00      1    H  
ATOM    693  HG2 ARG    45      35.932 -10.708  13.253  1.00  0.00      1    H  
ATOM    694  HD1 ARG    45      37.266 -12.480  12.104  1.00  0.00      1    H  
ATOM    695  HD2 ARG    45      35.741 -13.222  11.444  1.00  0.00      1    H  
ATOM    696  HE  ARG    45      35.610 -13.001  14.341  1.00  0.00      1    H  
ATOM    697 HH11 ARG    45      35.760 -14.955  15.593  1.00  0.00      1    H  
ATOM    698 HH12 ARG    45      36.436 -16.391  14.898  1.00  0.00      1    H  
ATOM    699 HH21 ARG    45      37.094 -14.944  11.723  1.00  0.00      1    H  
ATOM    700 HH22 ARG    45      37.200 -16.384  12.679  1.00  0.00      1    H  
ATOM    701  N   LEU    46      33.987  -8.862   8.853  1.00  0.00      1    N  
ATOM    702  CA  LEU    46      33.988  -8.080   7.637  1.00  0.00      1    C  
ATOM    703  C   LEU    46      33.172  -6.819   7.802  1.00  0.00      1    C  
ATOM    704  O   LEU    46      33.586  -5.755   7.351  1.00  0.00      1    O  
ATOM    705  CB  LEU    46      33.441  -8.905   6.440  1.00  0.00      1    C  
ATOM    706  CG  LEU    46      33.301  -8.159   5.088  1.00  0.00      1    C  
ATOM    707  CD1 LEU    46      34.619  -7.516   4.617  1.00  0.00      1    C  
ATOM    708  CD2 LEU    46      32.723  -9.093   4.005  1.00  0.00      1    C  
ATOM    709  HN  LEU    46      33.526  -9.743   8.778  1.00  0.00      1    H  
ATOM    710  HA  LEU    46      35.012  -7.799   7.437  1.00  0.00      1    H  
ATOM    711  HB1 LEU    46      32.444  -9.310   6.709  1.00  0.00      1    H  
ATOM    712  HB2 LEU    46      34.116  -9.776   6.290  1.00  0.00      1    H  
ATOM    713  HG  LEU    46      32.562  -7.337   5.228  1.00  0.00      1    H  
ATOM    714 HD11 LEU    46      35.395  -8.295   4.470  1.00  0.00      1    H  
ATOM    715 HD12 LEU    46      34.992  -6.780   5.358  1.00  0.00      1    H  
ATOM    716 HD13 LEU    46      34.459  -6.985   3.654  1.00  0.00      1    H  
ATOM    717 HD21 LEU    46      31.752  -9.517   4.338  1.00  0.00      1    H  
ATOM    718 HD22 LEU    46      33.424  -9.930   3.804  1.00  0.00      1    H  
ATOM    719 HD23 LEU    46      32.561  -8.532   3.060  1.00  0.00      1    H  
ATOM    720  N   ALA    47      32.001  -6.912   8.476  1.00  0.00      1    N  
ATOM    721  CA  ALA    47      31.063  -5.831   8.674  1.00  0.00      1    C  
ATOM    722  C   ALA    47      31.641  -4.700   9.482  1.00  0.00      1    C  
ATOM    723  O   ALA    47      31.404  -3.538   9.172  1.00  0.00      1    O  
ATOM    724  CB  ALA    47      29.773  -6.304   9.367  1.00  0.00      1    C  
ATOM    725  HN  ALA    47      31.710  -7.787   8.857  1.00  0.00      1    H  
ATOM    726  HA  ALA    47      30.807  -5.449   7.696  1.00  0.00      1    H  
ATOM    727  HB1 ALA    47      29.982  -6.699  10.383  1.00  0.00      1    H  
ATOM    728  HB2 ALA    47      29.305  -7.115   8.770  1.00  0.00      1    H  
ATOM    729  HB3 ALA    47      29.041  -5.474   9.456  1.00  0.00      1    H  
ATOM    730  N   LYS    48      32.432  -5.025  10.532  1.00  0.00      1    N  
ATOM    731  CA  LYS    48      33.108  -4.075  11.390  1.00  0.00      1    C  
ATOM    732  C   LYS    48      34.139  -3.267  10.642  1.00  0.00      1    C  
ATOM    733  O   LYS    48      34.282  -2.071  10.880  1.00  0.00      1    O  
ATOM    734  CB  LYS    48      33.817  -4.782  12.566  1.00  0.00      1    C  
ATOM    735  CG  LYS    48      32.833  -5.380  13.582  1.00  0.00      1    C  
ATOM    736  CD  LYS    48      33.511  -6.331  14.579  1.00  0.00      1    C  
ATOM    737  CE  LYS    48      32.533  -6.897  15.615  1.00  0.00      1    C  
ATOM    738  NZ  LYS    48      33.196  -7.902  16.477  1.00  0.00      1    N1+
ATOM    739  HN  LYS    48      32.605  -5.980  10.759  1.00  0.00      1    H  
ATOM    740  HA  LYS    48      32.363  -3.395  11.781  1.00  0.00      1    H  
ATOM    741  HB1 LYS    48      34.472  -4.066  13.112  1.00  0.00      1    H  
ATOM    742  HB2 LYS    48      34.458  -5.596  12.161  1.00  0.00      1    H  
ATOM    743  HG1 LYS    48      32.040  -5.944  13.046  1.00  0.00      1    H  
ATOM    744  HG2 LYS    48      32.339  -4.552  14.136  1.00  0.00      1    H  
ATOM    745  HD1 LYS    48      34.329  -5.786  15.101  1.00  0.00      1    H  
ATOM    746  HD2 LYS    48      33.965  -7.169  14.003  1.00  0.00      1    H  
ATOM    747  HE1 LYS    48      31.681  -7.397  15.110  1.00  0.00      1    H  
ATOM    748  HE2 LYS    48      32.145  -6.088  16.269  1.00  0.00      1    H  
ATOM    749  HZ1 LYS    48      33.990  -7.459  16.982  1.00  0.00      1    H  
ATOM    750  HZ2 LYS    48      33.552  -8.681  15.886  1.00  0.00      1    H  
ATOM    751  HZ3 LYS    48      32.510  -8.275  17.165  1.00  0.00      1    H  
ATOM    752  N   LEU    49      34.883  -3.918   9.715  1.00  0.00      1    N  
ATOM    753  CA  LEU    49      35.890  -3.299   8.883  1.00  0.00      1    C  
ATOM    754  C   LEU    49      35.298  -2.335   7.883  1.00  0.00      1    C  
ATOM    755  O   LEU    49      35.880  -1.283   7.630  1.00  0.00      1    O  
ATOM    756  CB  LEU    49      36.726  -4.347   8.118  1.00  0.00      1    C  
ATOM    757  CG  LEU    49      37.540  -5.286   9.037  1.00  0.00      1    C  
ATOM    758  CD1 LEU    49      38.005  -6.532   8.264  1.00  0.00      1    C  
ATOM    759  CD2 LEU    49      38.727  -4.569   9.709  1.00  0.00      1    C  
ATOM    760  HN  LEU    49      34.756  -4.894   9.554  1.00  0.00      1    H  
ATOM    761  HA  LEU    49      36.544  -2.734   9.533  1.00  0.00      1    H  
ATOM    762  HB1 LEU    49      37.434  -3.841   7.426  1.00  0.00      1    H  
ATOM    763  HB2 LEU    49      36.037  -4.968   7.505  1.00  0.00      1    H  
ATOM    764  HG  LEU    49      36.867  -5.644   9.849  1.00  0.00      1    H  
ATOM    765 HD11 LEU    49      38.705  -6.241   7.455  1.00  0.00      1    H  
ATOM    766 HD12 LEU    49      37.135  -7.052   7.810  1.00  0.00      1    H  
ATOM    767 HD13 LEU    49      38.522  -7.241   8.944  1.00  0.00      1    H  
ATOM    768 HD21 LEU    49      38.376  -3.719  10.331  1.00  0.00      1    H  
ATOM    769 HD22 LEU    49      39.427  -4.182   8.939  1.00  0.00      1    H  
ATOM    770 HD23 LEU    49      39.279  -5.276  10.364  1.00  0.00      1    H  
ATOM    771  N   LEU    50      34.117  -2.666   7.299  1.00  0.00      1    N  
ATOM    772  CA  LEU    50      33.386  -1.817   6.375  1.00  0.00      1    C  
ATOM    773  C   LEU    50      32.920  -0.553   7.055  1.00  0.00      1    C  
ATOM    774  O   LEU    50      32.970   0.525   6.468  1.00  0.00      1    O  
ATOM    775  CB  LEU    50      32.130  -2.505   5.782  1.00  0.00      1    C  
ATOM    776  CG  LEU    50      32.417  -3.727   4.878  1.00  0.00      1    C  
ATOM    777  CD1 LEU    50      31.117  -4.496   4.578  1.00  0.00      1    C  
ATOM    778  CD2 LEU    50      33.151  -3.353   3.577  1.00  0.00      1    C  
ATOM    779  HN  LEU    50      33.669  -3.531   7.513  1.00  0.00      1    H  
ATOM    780  HA  LEU    50      34.062  -1.538   5.578  1.00  0.00      1    H  
ATOM    781  HB1 LEU    50      31.548  -1.771   5.180  1.00  0.00      1    H  
ATOM    782  HB2 LEU    50      31.482  -2.841   6.621  1.00  0.00      1    H  
ATOM    783  HG  LEU    50      33.082  -4.419   5.436  1.00  0.00      1    H  
ATOM    784 HD11 LEU    50      30.406  -3.852   4.019  1.00  0.00      1    H  
ATOM    785 HD12 LEU    50      30.634  -4.817   5.525  1.00  0.00      1    H  
ATOM    786 HD13 LEU    50      31.335  -5.401   3.972  1.00  0.00      1    H  
ATOM    787 HD21 LEU    50      34.141  -2.904   3.800  1.00  0.00      1    H  
ATOM    788 HD22 LEU    50      32.551  -2.626   2.990  1.00  0.00      1    H  
ATOM    789 HD23 LEU    50      33.312  -4.260   2.958  1.00  0.00      1    H  
ATOM    790  N   VAL    51      32.470  -0.681   8.328  1.00  0.00      1    N  
ATOM    791  CA  VAL    51      32.030   0.394   9.191  1.00  0.00      1    C  
ATOM    792  C   VAL    51      33.170   1.329   9.508  1.00  0.00      1    C  
ATOM    793  O   VAL    51      32.966   2.538   9.568  1.00  0.00      1    O  
ATOM    794  CB  VAL    51      31.383  -0.147  10.463  1.00  0.00      1    C  
ATOM    795  CG1 VAL    51      31.164   0.935  11.541  1.00  0.00      1    C  
ATOM    796  CG2 VAL    51      30.035  -0.770  10.061  1.00  0.00      1    C  
ATOM    797  HN  VAL    51      32.443  -1.581   8.757  1.00  0.00      1    H  
ATOM    798  HA  VAL    51      31.289   0.962   8.646  1.00  0.00      1    H  
ATOM    799  HB  VAL    51      32.028  -0.944  10.893  1.00  0.00      1    H  
ATOM    800 HG11 VAL    51      30.601   1.791  11.115  1.00  0.00      1    H  
ATOM    801 HG12 VAL    51      32.130   1.303  11.945  1.00  0.00      1    H  
ATOM    802 HG13 VAL    51      30.579   0.514  12.386  1.00  0.00      1    H  
ATOM    803 HG21 VAL    51      30.149  -1.466   9.208  1.00  0.00      1    H  
ATOM    804 HG22 VAL    51      29.317   0.026   9.769  1.00  0.00      1    H  
ATOM    805 HG23 VAL    51      29.612  -1.337  10.914  1.00  0.00      1    H  
ATOM    806  N   SER    52      34.405   0.805   9.704  1.00  0.00      1    N  
ATOM    807  CA  SER    52      35.568   1.606  10.032  1.00  0.00      1    C  
ATOM    808  C   SER    52      35.897   2.589   8.934  1.00  0.00      1    C  
ATOM    809  O   SER    52      36.178   3.753   9.209  1.00  0.00      1    O  
ATOM    810  CB  SER    52      36.832   0.753  10.290  1.00  0.00      1    C  
ATOM    811  OG  SER    52      36.614  -0.157  11.359  1.00  0.00      1    O  
ATOM    812  HN  SER    52      34.566  -0.178   9.638  1.00  0.00      1    H  
ATOM    813  HA  SER    52      35.332   2.165  10.928  1.00  0.00      1    H  
ATOM    814  HB1 SER    52      37.685   1.410  10.567  1.00  0.00      1    H  
ATOM    815  HB2 SER    52      37.108   0.172   9.386  1.00  0.00      1    H  
ATOM    816  HG1 SER    52      36.059  -0.854  11.002  1.00  0.00      1    H  
ATOM    817  N   VAL    53      35.832   2.136   7.658  1.00  0.00      1    N  
ATOM    818  CA  VAL    53      36.055   2.954   6.485  1.00  0.00      1    C  
ATOM    819  C   VAL    53      34.930   3.951   6.309  1.00  0.00      1    C  
ATOM    820  O   VAL    53      35.181   5.098   5.955  1.00  0.00      1    O  
ATOM    821  CB  VAL    53      36.231   2.122   5.217  1.00  0.00      1    C  
ATOM    822  CG1 VAL    53      36.597   3.024   4.016  1.00  0.00      1    C  
ATOM    823  CG2 VAL    53      37.349   1.086   5.460  1.00  0.00      1    C  
ATOM    824  HN  VAL    53      35.600   1.186   7.467  1.00  0.00      1    H  
ATOM    825  HA  VAL    53      36.968   3.508   6.655  1.00  0.00      1    H  
ATOM    826  HB  VAL    53      35.291   1.575   4.984  1.00  0.00      1    H  
ATOM    827 HG11 VAL    53      37.512   3.612   4.240  1.00  0.00      1    H  
ATOM    828 HG12 VAL    53      35.777   3.726   3.769  1.00  0.00      1    H  
ATOM    829 HG13 VAL    53      36.792   2.399   3.120  1.00  0.00      1    H  
ATOM    830 HG21 VAL    53      37.074   0.370   6.258  1.00  0.00      1    H  
ATOM    831 HG22 VAL    53      38.291   1.597   5.751  1.00  0.00      1    H  
ATOM    832 HG23 VAL    53      37.537   0.506   4.533  1.00  0.00      1    H  
ATOM    833  N   LEU    54      33.666   3.527   6.560  1.00  0.00      1    N  
ATOM    834  CA  LEU    54      32.462   4.308   6.358  1.00  0.00      1    C  
ATOM    835  C   LEU    54      32.393   5.527   7.245  1.00  0.00      1    C  
ATOM    836  O   LEU    54      32.106   6.624   6.768  1.00  0.00      1    O  
ATOM    837  CB  LEU    54      31.212   3.427   6.623  1.00  0.00      1    C  
ATOM    838  CG  LEU    54      29.828   4.090   6.418  1.00  0.00      1    C  
ATOM    839  CD1 LEU    54      29.566   4.509   4.957  1.00  0.00      1    C  
ATOM    840  CD2 LEU    54      28.706   3.177   6.955  1.00  0.00      1    C  
ATOM    841  HN  LEU    54      33.500   2.596   6.875  1.00  0.00      1    H  
ATOM    842  HA  LEU    54      32.458   4.641   5.333  1.00  0.00      1    H  
ATOM    843  HB1 LEU    54      31.261   3.055   7.669  1.00  0.00      1    H  
ATOM    844  HB2 LEU    54      31.267   2.536   5.959  1.00  0.00      1    H  
ATOM    845  HG  LEU    54      29.800   5.010   7.041  1.00  0.00      1    H  
ATOM    846 HD11 LEU    54      29.585   3.622   4.290  1.00  0.00      1    H  
ATOM    847 HD12 LEU    54      30.336   5.230   4.612  1.00  0.00      1    H  
ATOM    848 HD13 LEU    54      28.572   4.997   4.872  1.00  0.00      1    H  
ATOM    849 HD21 LEU    54      28.872   2.962   8.032  1.00  0.00      1    H  
ATOM    850 HD22 LEU    54      28.690   2.215   6.404  1.00  0.00      1    H  
ATOM    851 HD23 LEU    54      27.719   3.671   6.841  1.00  0.00      1    H  
ATOM    852  N   GLU    55      32.677   5.353   8.557  1.00  0.00      1    N  
ATOM    853  CA  GLU    55      32.607   6.383   9.569  1.00  0.00      1    C  
ATOM    854  C   GLU    55      33.666   7.436   9.373  1.00  0.00      1    C  
ATOM    855  O   GLU    55      33.395   8.626   9.528  1.00  0.00      1    O  
ATOM    856  CB  GLU    55      32.721   5.795  10.994  1.00  0.00      1    C  
ATOM    857  CG  GLU    55      31.502   4.921  11.356  1.00  0.00      1    C  
ATOM    858  CD  GLU    55      31.618   4.328  12.762  1.00  0.00      1    C  
ATOM    859  OE1 GLU    55      32.692   4.477  13.404  1.00  0.00      1    O  
ATOM    860  OE2 GLU    55      30.616   3.712  13.216  1.00  0.00      1    O1-
ATOM    861  HN  GLU    55      32.923   4.450   8.902  1.00  0.00      1    H  
ATOM    862  HA  GLU    55      31.643   6.864   9.475  1.00  0.00      1    H  
ATOM    863  HB1 GLU    55      32.785   6.624  11.734  1.00  0.00      1    H  
ATOM    864  HB2 GLU    55      33.651   5.188  11.063  1.00  0.00      1    H  
ATOM    865  HG1 GLU    55      31.385   4.095  10.627  1.00  0.00      1    H  
ATOM    866  HG2 GLU    55      30.586   5.548  11.301  1.00  0.00      1    H  
ATOM    867  N   GLN    56      34.899   7.010   9.000  1.00  0.00      1    N  
ATOM    868  CA  GLN    56      36.001   7.883   8.657  1.00  0.00      1    C  
ATOM    869  C   GLN    56      35.716   8.655   7.390  1.00  0.00      1    C  
ATOM    870  O   GLN    56      36.060   9.831   7.286  1.00  0.00      1    O  
ATOM    871  CB  GLN    56      37.322   7.098   8.493  1.00  0.00      1    C  
ATOM    872  CG  GLN    56      37.823   6.535   9.837  1.00  0.00      1    C  
ATOM    873  CD  GLN    56      39.063   5.657   9.629  1.00  0.00      1    C  
ATOM    874  NE2 GLN    56      39.588   5.104  10.767  1.00  0.00      1    N  
ATOM    875  OE1 GLN    56      39.538   5.467   8.503  1.00  0.00      1    O  
ATOM    876  HN  GLN    56      35.093   6.037   8.903  1.00  0.00      1    H  
ATOM    877  HA  GLN    56      36.120   8.595   9.462  1.00  0.00      1    H  
ATOM    878  HB1 GLN    56      38.110   7.769   8.082  1.00  0.00      1    H  
ATOM    879  HB2 GLN    56      37.158   6.268   7.771  1.00  0.00      1    H  
ATOM    880  HG1 GLN    56      37.026   5.927  10.314  1.00  0.00      1    H  
ATOM    881  HG2 GLN    56      38.077   7.377  10.516  1.00  0.00      1    H  
ATOM    882 HE21 GLN    56      40.390   4.509  10.710  1.00  0.00      1    H  
ATOM    883 HE22 GLN    56      39.166   5.292  11.654  1.00  0.00      1    H  
ATOM    884  N   GLY    57      35.053   7.997   6.411  1.00  0.00      1    N  
ATOM    885  CA  GLY    57      34.650   8.585   5.159  1.00  0.00      1    C  
ATOM    886  C   GLY    57      35.176   7.716   4.062  1.00  0.00      1    C  
ATOM    887  O   GLY    57      36.297   7.213   4.134  1.00  0.00      1    O  
ATOM    888  HN  GLY    57      34.789   7.043   6.528  1.00  0.00      1    H  
ATOM    889  HA1 GLY    57      35.079   9.570   5.048  1.00  0.00      1    H  
ATOM    890  HA2 GLY    57      33.570   8.571   5.134  1.00  0.00      1    H  
ATOM    891  N   LEU    58      34.356   7.532   3.000  1.00  0.00      1    N  
ATOM    892  CA  LEU    58      34.677   6.692   1.873  1.00  0.00      1    C  
ATOM    893  C   LEU    58      35.457   7.531   0.887  1.00  0.00      1    C  
ATOM    894  O   LEU    58      35.058   8.674   0.664  1.00  0.00      1    O  
ATOM    895  CB  LEU    58      33.416   6.179   1.133  1.00  0.00      1    C  
ATOM    896  CG  LEU    58      32.409   5.404   2.015  1.00  0.00      1    C  
ATOM    897  CD1 LEU    58      31.177   4.986   1.190  1.00  0.00      1    C  
ATOM    898  CD2 LEU    58      33.044   4.190   2.717  1.00  0.00      1    C  
ATOM    899  HN  LEU    58      33.459   7.967   2.961  1.00  0.00      1    H  
ATOM    900  HA  LEU    58      35.254   5.854   2.231  1.00  0.00      1    H  
ATOM    901  HB1 LEU    58      33.731   5.519   0.295  1.00  0.00      1    H  
ATOM    902  HB2 LEU    58      32.871   7.046   0.695  1.00  0.00      1    H  
ATOM    903  HG  LEU    58      32.047   6.094   2.811  1.00  0.00      1    H  
ATOM    904 HD11 LEU    58      31.476   4.296   0.374  1.00  0.00      1    H  
ATOM    905 HD12 LEU    58      30.694   5.879   0.738  1.00  0.00      1    H  
ATOM    906 HD13 LEU    58      30.437   4.472   1.837  1.00  0.00      1    H  
ATOM    907 HD21 LEU    58      33.803   4.523   3.454  1.00  0.00      1    H  
ATOM    908 HD22 LEU    58      33.535   3.529   1.977  1.00  0.00      1    H  
ATOM    909 HD23 LEU    58      32.267   3.607   3.256  1.00  0.00      1    H  
ATOM    910  N   PRO    59      36.548   7.069   0.275  1.00  0.00      1    N  
ATOM    911  CA  PRO    59      37.329   7.881  -0.642  1.00  0.00      1    C  
ATOM    912  C   PRO    59      36.615   7.930  -1.981  1.00  0.00      1    C  
ATOM    913  O   PRO    59      36.109   6.877  -2.371  1.00  0.00      1    O  
ATOM    914  CB  PRO    59      38.667   7.133  -0.768  1.00  0.00      1    C  
ATOM    915  CG  PRO    59      38.336   5.671  -0.443  1.00  0.00      1    C  
ATOM    916  CD  PRO    59      37.197   5.791   0.573  1.00  0.00      1    C  
ATOM    917  HA  PRO    59      37.453   8.868  -0.221  1.00  0.00      1    H  
ATOM    918  HB1 PRO    59      39.364   7.519   0.010  1.00  0.00      1    H  
ATOM    919  HB2 PRO    59      39.143   7.248  -1.762  1.00  0.00      1    H  
ATOM    920  HG1 PRO    59      37.965   5.164  -1.359  1.00  0.00      1    H  
ATOM    921  HG2 PRO    59      39.208   5.118  -0.042  1.00  0.00      1    H  
ATOM    922  HD1 PRO    59      36.475   4.954   0.470  1.00  0.00      1    H  
ATOM    923  HD2 PRO    59      37.601   5.831   1.607  1.00  0.00      1    H  
ATOM    924  N   PRO    60      36.512   9.050  -2.703  1.00  0.00      1    N  
ATOM    925  CA  PRO    60      36.055   9.074  -4.084  1.00  0.00      1    C  
ATOM    926  C   PRO    60      36.942   8.240  -4.979  1.00  0.00      1    C  
ATOM    927  O   PRO    60      38.135   8.532  -5.036  1.00  0.00      1    O  
ATOM    928  CB  PRO    60      36.062  10.559  -4.472  1.00  0.00      1    C  
ATOM    929  CG  PRO    60      37.126  11.194  -3.570  1.00  0.00      1    C  
ATOM    930  CD  PRO    60      37.087  10.336  -2.301  1.00  0.00      1    C  
ATOM    931  HA  PRO    60      35.059   8.663  -4.135  1.00  0.00      1    H  
ATOM    932  HB1 PRO    60      35.072  10.998  -4.214  1.00  0.00      1    H  
ATOM    933  HB2 PRO    60      36.261  10.732  -5.548  1.00  0.00      1    H  
ATOM    934  HG1 PRO    60      38.124  11.095  -4.050  1.00  0.00      1    H  
ATOM    935  HG2 PRO    60      36.920  12.263  -3.365  1.00  0.00      1    H  
ATOM    936  HD1 PRO    60      38.113  10.206  -1.893  1.00  0.00      1    H  
ATOM    937  HD2 PRO    60      36.424  10.792  -1.536  1.00  0.00      1    H  
ATOM    938  N   SER    61      36.331   7.240  -5.666  1.00  0.00      1    N  
ATOM    939  CA  SER    61      36.873   6.329  -6.657  1.00  0.00      1    C  
ATOM    940  C   SER    61      36.501   4.923  -6.259  1.00  0.00      1    C  
ATOM    941  O   SER    61      36.759   3.984  -7.012  1.00  0.00      1    O  
ATOM    942  CB  SER    61      38.396   6.383  -7.006  1.00  0.00      1    C  
ATOM    943  OG  SER    61      39.240   6.055  -5.906  1.00  0.00      1    O  
ATOM    944  HN  SER    61      35.358   7.093  -5.511  1.00  0.00      1    H  
ATOM    945  HA  SER    61      36.333   6.553  -7.565  1.00  0.00      1    H  
ATOM    946  HB1 SER    61      38.654   7.404  -7.356  1.00  0.00      1    H  
ATOM    947  HB2 SER    61      38.614   5.676  -7.834  1.00  0.00      1    H  
ATOM    948  HG1 SER    61      39.225   6.824  -5.330  1.00  0.00      1    H  
ATOM    949  N   ARG    62      35.881   4.743  -5.067  1.00  0.00      1    N  
ATOM    950  CA  ARG    62      35.631   3.435  -4.514  1.00  0.00      1    C  
ATOM    951  C   ARG    62      34.356   3.475  -3.725  1.00  0.00      1    C  
ATOM    952  O   ARG    62      34.018   2.481  -3.089  1.00  0.00      1    O  
ATOM    953  CB  ARG    62      36.713   2.994  -3.491  1.00  0.00      1    C  
ATOM    954  CG  ARG    62      38.129   2.846  -4.063  1.00  0.00      1    C  
ATOM    955  CD  ARG    62      39.128   2.335  -3.013  1.00  0.00      1    C  
ATOM    956  NE  ARG    62      40.467   2.151  -3.664  1.00  0.00      1    N  
ATOM    957  CZ  ARG    62      41.377   3.161  -3.820  1.00  0.00      1    C  
ATOM    958  NH1 ARG    62      42.512   2.928  -4.543  1.00  0.00      1    N1+
ATOM    959  NH2 ARG    62      41.171   4.393  -3.271  1.00  0.00      1    N  
ATOM    960  HN  ARG    62      35.638   5.511  -4.479  1.00  0.00      1    H  
ATOM    961  HA  ARG    62      35.523   2.707  -5.305  1.00  0.00      1    H  
ATOM    962  HB1 ARG    62      36.439   2.003  -3.061  1.00  0.00      1    H  
ATOM    963  HB2 ARG    62      36.756   3.730  -2.656  1.00  0.00      1    H  
ATOM    964  HG1 ARG    62      38.472   3.830  -4.447  1.00  0.00      1    H  
ATOM    965  HG2 ARG    62      38.088   2.135  -4.917  1.00  0.00      1    H  
ATOM    966  HD1 ARG    62      38.806   1.343  -2.630  1.00  0.00      1    H  
ATOM    967  HD2 ARG    62      39.216   3.040  -2.159  1.00  0.00      1    H  
ATOM    968  HE  ARG    62      40.663   1.265  -4.085  1.00  0.00      1    H  
ATOM    969 HH11 ARG    62      42.672   2.025  -4.944  1.00  0.00      1    H  
ATOM    970 HH12 ARG    62      43.190   3.654  -4.658  1.00  0.00      1    H  
ATOM    971 HH21 ARG    62      41.855   5.113  -3.392  1.00  0.00      1    H  
ATOM    972 HH22 ARG    62      40.349   4.566  -2.730  1.00  0.00      1    H  
ATOM    973  N   ARG    63      33.602   4.604  -3.753  1.00  0.00      1    N  
ATOM    974  CA  ARG    63      32.432   4.807  -2.921  1.00  0.00      1    C  
ATOM    975  C   ARG    63      31.350   3.797  -3.187  1.00  0.00      1    C  
ATOM    976  O   ARG    63      30.765   3.267  -2.247  1.00  0.00      1    O  
ATOM    977  CB  ARG    63      31.807   6.210  -3.085  1.00  0.00      1    C  
ATOM    978  CG  ARG    63      32.752   7.332  -2.639  1.00  0.00      1    C  
ATOM    979  CD  ARG    63      32.100   8.720  -2.672  1.00  0.00      1    C  
ATOM    980  NE  ARG    63      33.085   9.706  -2.123  1.00  0.00      1    N  
ATOM    981  CZ  ARG    63      32.818  11.043  -2.018  1.00  0.00      1    C  
ATOM    982  NH1 ARG    63      33.750  11.864  -1.449  1.00  0.00      1    N1+
ATOM    983  NH2 ARG    63      31.642  11.570  -2.466  1.00  0.00      1    N  
ATOM    984  HN  ARG    63      33.865   5.388  -4.311  1.00  0.00      1    H  
ATOM    985  HA  ARG    63      32.748   4.693  -1.893  1.00  0.00      1    H  
ATOM    986  HB1 ARG    63      30.884   6.280  -2.464  1.00  0.00      1    H  
ATOM    987  HB2 ARG    63      31.525   6.376  -4.147  1.00  0.00      1    H  
ATOM    988  HG1 ARG    63      33.646   7.325  -3.297  1.00  0.00      1    H  
ATOM    989  HG2 ARG    63      33.088   7.112  -1.601  1.00  0.00      1    H  
ATOM    990  HD1 ARG    63      31.191   8.739  -2.034  1.00  0.00      1    H  
ATOM    991  HD2 ARG    63      31.841   9.009  -3.714  1.00  0.00      1    H  
ATOM    992  HE  ARG    63      33.964   9.364  -1.788  1.00  0.00      1    H  
ATOM    993 HH11 ARG    63      34.614  11.483  -1.120  1.00  0.00      1    H  
ATOM    994 HH12 ARG    63      33.564  12.842  -1.356  1.00  0.00      1    H  
ATOM    995 HH21 ARG    63      30.960  10.979  -2.896  1.00  0.00      1    H  
ATOM    996 HH22 ARG    63      31.466  12.550  -2.373  1.00  0.00      1    H  
ATOM    997  N   VAL    64      31.095   3.480  -4.479  1.00  0.00      1    N  
ATOM    998  CA  VAL    64      30.101   2.520  -4.912  1.00  0.00      1    C  
ATOM    999  C   VAL    64      30.437   1.134  -4.403  1.00  0.00      1    C  
ATOM   1000  O   VAL    64      29.552   0.413  -3.948  1.00  0.00      1    O  
ATOM   1001  CB  VAL    64      29.959   2.491  -6.433  1.00  0.00      1    C  
ATOM   1002  CG1 VAL    64      28.803   1.557  -6.855  1.00  0.00      1    C  
ATOM   1003  CG2 VAL    64      29.707   3.926  -6.942  1.00  0.00      1    C  
ATOM   1004  HN  VAL    64      31.595   3.924  -5.217  1.00  0.00      1    H  
ATOM   1005  HA  VAL    64      29.158   2.823  -4.479  1.00  0.00      1    H  
ATOM   1006  HB  VAL    64      30.902   2.122  -6.895  1.00  0.00      1    H  
ATOM   1007 HG11 VAL    64      27.855   1.877  -6.373  1.00  0.00      1    H  
ATOM   1008 HG12 VAL    64      29.011   0.505  -6.574  1.00  0.00      1    H  
ATOM   1009 HG13 VAL    64      28.666   1.597  -7.956  1.00  0.00      1    H  
ATOM   1010 HG21 VAL    64      30.572   4.589  -6.736  1.00  0.00      1    H  
ATOM   1011 HG22 VAL    64      28.802   4.352  -6.458  1.00  0.00      1    H  
ATOM   1012 HG23 VAL    64      29.542   3.913  -8.041  1.00  0.00      1    H  
ATOM   1013  N   ILE    65      31.738   0.750  -4.451  1.00  0.00      1    N  
ATOM   1014  CA  ILE    65      32.243  -0.564  -4.101  1.00  0.00      1    C  
ATOM   1015  C   ILE    65      31.989  -0.881  -2.640  1.00  0.00      1    C  
ATOM   1016  O   ILE    65      31.528  -1.974  -2.313  1.00  0.00      1    O  
ATOM   1017  CB  ILE    65      33.742  -0.707  -4.387  1.00  0.00      1    C  
ATOM   1018  CG1 ILE    65      34.108  -0.154  -5.791  1.00  0.00      1    C  
ATOM   1019  CG2 ILE    65      34.150  -2.191  -4.234  1.00  0.00      1    C  
ATOM   1020  CD  ILE    65      35.610  -0.196  -6.095  1.00  0.00      1    C  
ATOM   1021  HN  ILE    65      32.435   1.379  -4.786  1.00  0.00      1    H  
ATOM   1022  HA  ILE    65      31.701  -1.277  -4.707  1.00  0.00      1    H  
ATOM   1023  HB  ILE    65      34.320  -0.110  -3.645  1.00  0.00      1    H  
ATOM   1024 HG11 ILE    65      33.790   0.909  -5.868  1.00  0.00      1    H  
ATOM   1025 HG12 ILE    65      33.559  -0.732  -6.565  1.00  0.00      1    H  
ATOM   1026 HG21 ILE    65      33.593  -2.822  -4.959  1.00  0.00      1    H  
ATOM   1027 HG22 ILE    65      33.935  -2.555  -3.210  1.00  0.00      1    H  
ATOM   1028 HG23 ILE    65      35.237  -2.325  -4.411  1.00  0.00      1    H  
ATOM   1029  HD1 ILE    65      35.976  -1.242  -6.159  1.00  0.00      1    H  
ATOM   1030  HD2 ILE    65      36.181   0.331  -5.301  1.00  0.00      1    H  
ATOM   1031  HD3 ILE    65      35.816   0.304  -7.065  1.00  0.00      1    H  
ATOM   1032  N   TRP    66      32.263   0.094  -1.735  1.00  0.00      1    N  
ATOM   1033  CA  TRP    66      32.079  -0.047  -0.305  1.00  0.00      1    C  
ATOM   1034  C   TRP    66      30.622  -0.188   0.065  1.00  0.00      1    C  
ATOM   1035  O   TRP    66      30.273  -1.025   0.893  1.00  0.00      1    O  
ATOM   1036  CB  TRP    66      32.637   1.162   0.492  1.00  0.00      1    C  
ATOM   1037  CG  TRP    66      34.141   1.374   0.392  1.00  0.00      1    C  
ATOM   1038  CD1 TRP    66      34.824   2.404  -0.195  1.00  0.00      1    C  
ATOM   1039  CD2 TRP    66      35.133   0.536   1.011  1.00  0.00      1    C  
ATOM   1040  CE2 TRP    66      36.396   1.094   0.703  1.00  0.00      1    C  
ATOM   1041  CE3 TRP    66      35.027  -0.609   1.795  1.00  0.00      1    C  
ATOM   1042  NE1 TRP    66      36.179   2.229  -0.045  1.00  0.00      1    N  
ATOM   1043  CZ2 TRP    66      37.568   0.506   1.164  1.00  0.00      1    C  
ATOM   1044  CZ3 TRP    66      36.208  -1.188   2.280  1.00  0.00      1    C  
ATOM   1045  CH2 TRP    66      37.461  -0.640   1.964  1.00  0.00      1    C  
ATOM   1046  HN  TRP    66      32.626   0.975  -2.028  1.00  0.00      1    H  
ATOM   1047  HA  TRP    66      32.594  -0.947   0.004  1.00  0.00      1    H  
ATOM   1048  HB1 TRP    66      32.408   1.023   1.572  1.00  0.00      1    H  
ATOM   1049  HB2 TRP    66      32.131   2.091   0.151  1.00  0.00      1    H  
ATOM   1050  HD1 TRP    66      34.364   3.253  -0.675  1.00  0.00      1    H  
ATOM   1051  HE1 TRP    66      36.872   2.833  -0.375  1.00  0.00      1    H  
ATOM   1052  HE3 TRP    66      34.071  -1.044   2.042  1.00  0.00      1    H  
ATOM   1053  HZ2 TRP    66      38.540   0.919   0.938  1.00  0.00      1    H  
ATOM   1054  HZ3 TRP    66      36.155  -2.073   2.897  1.00  0.00      1    H  
ATOM   1055  HH2 TRP    66      38.358  -1.102   2.349  1.00  0.00      1    H  
ATOM   1056  N   LEU    67      29.747   0.638  -0.558  1.00  0.00      1    N  
ATOM   1057  CA  LEU    67      28.326   0.714  -0.291  1.00  0.00      1    C  
ATOM   1058  C   LEU    67      27.578  -0.526  -0.702  1.00  0.00      1    C  
ATOM   1059  O   LEU    67      26.605  -0.893  -0.049  1.00  0.00      1    O  
ATOM   1060  CB  LEU    67      27.661   1.917  -0.992  1.00  0.00      1    C  
ATOM   1061  CG  LEU    67      28.103   3.293  -0.447  1.00  0.00      1    C  
ATOM   1062  CD1 LEU    67      27.714   4.415  -1.425  1.00  0.00      1    C  
ATOM   1063  CD2 LEU    67      27.542   3.572   0.958  1.00  0.00      1    C  
ATOM   1064  HN  LEU    67      30.071   1.289  -1.240  1.00  0.00      1    H  
ATOM   1065  HA  LEU    67      28.205   0.818   0.777  1.00  0.00      1    H  
ATOM   1066  HB1 LEU    67      26.555   1.860  -0.873  1.00  0.00      1    H  
ATOM   1067  HB2 LEU    67      27.895   1.868  -2.078  1.00  0.00      1    H  
ATOM   1068  HG  LEU    67      29.212   3.295  -0.364  1.00  0.00      1    H  
ATOM   1069 HD11 LEU    67      26.612   4.444  -1.552  1.00  0.00      1    H  
ATOM   1070 HD12 LEU    67      28.179   4.244  -2.419  1.00  0.00      1    H  
ATOM   1071 HD13 LEU    67      28.056   5.398  -1.038  1.00  0.00      1    H  
ATOM   1072 HD21 LEU    67      27.890   2.808   1.684  1.00  0.00      1    H  
ATOM   1073 HD22 LEU    67      26.432   3.561   0.936  1.00  0.00      1    H  
ATOM   1074 HD23 LEU    67      27.879   4.568   1.315  1.00  0.00      1    H  
ATOM   1075  N   GLN    68      28.015  -1.204  -1.791  1.00  0.00      1    N  
ATOM   1076  CA  GLN    68      27.440  -2.446  -2.266  1.00  0.00      1    C  
ATOM   1077  C   GLN    68      27.603  -3.555  -1.254  1.00  0.00      1    C  
ATOM   1078  O   GLN    68      26.712  -4.386  -1.102  1.00  0.00      1    O  
ATOM   1079  CB  GLN    68      28.068  -2.916  -3.598  1.00  0.00      1    C  
ATOM   1080  CG  GLN    68      27.549  -2.149  -4.827  1.00  0.00      1    C  
ATOM   1081  CD  GLN    68      28.298  -2.605  -6.087  1.00  0.00      1    C  
ATOM   1082  NE2 GLN    68      27.841  -2.081  -7.265  1.00  0.00      1    N  
ATOM   1083  OE1 GLN    68      29.251  -3.390  -6.024  1.00  0.00      1    O  
ATOM   1084  HN  GLN    68      28.799  -0.878  -2.314  1.00  0.00      1    H  
ATOM   1085  HA  GLN    68      26.381  -2.287  -2.413  1.00  0.00      1    H  
ATOM   1086  HB1 GLN    68      27.840  -3.994  -3.765  1.00  0.00      1    H  
ATOM   1087  HB2 GLN    68      29.171  -2.801  -3.520  1.00  0.00      1    H  
ATOM   1088  HG1 GLN    68      27.691  -1.058  -4.689  1.00  0.00      1    H  
ATOM   1089  HG2 GLN    68      26.463  -2.350  -4.950  1.00  0.00      1    H  
ATOM   1090 HE21 GLN    68      27.064  -1.451  -7.263  1.00  0.00      1    H  
ATOM   1091 HE22 GLN    68      28.285  -2.325  -8.127  1.00  0.00      1    H  
ATOM   1092  N   SER    69      28.754  -3.589  -0.541  1.00  0.00      1    N  
ATOM   1093  CA  SER    69      29.043  -4.557   0.498  1.00  0.00      1    C  
ATOM   1094  C   SER    69      28.154  -4.379   1.708  1.00  0.00      1    C  
ATOM   1095  O   SER    69      27.675  -5.357   2.281  1.00  0.00      1    O  
ATOM   1096  CB  SER    69      30.511  -4.480   0.971  1.00  0.00      1    C  
ATOM   1097  OG  SER    69      31.397  -4.568  -0.135  1.00  0.00      1    O  
ATOM   1098  HN  SER    69      29.467  -2.909  -0.693  1.00  0.00      1    H  
ATOM   1099  HA  SER    69      28.859  -5.539   0.086  1.00  0.00      1    H  
ATOM   1100  HB1 SER    69      30.737  -5.313   1.671  1.00  0.00      1    H  
ATOM   1101  HB2 SER    69      30.704  -3.516   1.487  1.00  0.00      1    H  
ATOM   1102  HG1 SER    69      31.372  -5.483  -0.425  1.00  0.00      1    H  
ATOM   1103  N   ILE    70      27.915  -3.103   2.104  1.00  0.00      1    N  
ATOM   1104  CA  ILE    70      27.104  -2.690   3.232  1.00  0.00      1    C  
ATOM   1105  C   ILE    70      25.656  -3.065   3.003  1.00  0.00      1    C  
ATOM   1106  O   ILE    70      24.977  -3.505   3.927  1.00  0.00      1    O  
ATOM   1107  CB  ILE    70      27.252  -1.190   3.503  1.00  0.00      1    C  
ATOM   1108  CG1 ILE    70      28.721  -0.875   3.894  1.00  0.00      1    C  
ATOM   1109  CG2 ILE    70      26.266  -0.715   4.599  1.00  0.00      1    C  
ATOM   1110  CD  ILE    70      29.071   0.616   3.862  1.00  0.00      1    C  
ATOM   1111  HN  ILE    70      28.321  -2.344   1.600  1.00  0.00      1    H  
ATOM   1112  HA  ILE    70      27.454  -3.235   4.098  1.00  0.00      1    H  
ATOM   1113  HB  ILE    70      27.022  -0.635   2.566  1.00  0.00      1    H  
ATOM   1114 HG11 ILE    70      29.419  -1.399   3.208  1.00  0.00      1    H  
ATOM   1115 HG12 ILE    70      28.910  -1.272   4.913  1.00  0.00      1    H  
ATOM   1116 HG21 ILE    70      26.397  -1.318   5.519  1.00  0.00      1    H  
ATOM   1117 HG22 ILE    70      25.213  -0.811   4.262  1.00  0.00      1    H  
ATOM   1118 HG23 ILE    70      26.438   0.353   4.847  1.00  0.00      1    H  
ATOM   1119  HD1 ILE    70      28.411   1.193   4.540  1.00  0.00      1    H  
ATOM   1120  HD2 ILE    70      28.955   1.018   2.834  1.00  0.00      1    H  
ATOM   1121  HD3 ILE    70      30.124   0.769   4.181  1.00  0.00      1    H  
ATOM   1122  N   ARG    71      25.173  -2.912   1.745  1.00  0.00      1    N  
ATOM   1123  CA  ARG    71      23.820  -3.180   1.305  1.00  0.00      1    C  
ATOM   1124  C   ARG    71      23.440  -4.627   1.505  1.00  0.00      1    C  
ATOM   1125  O   ARG    71      22.329  -4.928   1.933  1.00  0.00      1    O  
ATOM   1126  CB  ARG    71      23.697  -2.828  -0.199  1.00  0.00      1    C  
ATOM   1127  CG  ARG    71      22.392  -3.240  -0.903  1.00  0.00      1    C  
ATOM   1128  CD  ARG    71      22.349  -2.860  -2.396  1.00  0.00      1    C  
ATOM   1129  NE  ARG    71      23.576  -3.364  -3.107  1.00  0.00      1    N  
ATOM   1130  CZ  ARG    71      23.778  -4.665  -3.484  1.00  0.00      1    C  
ATOM   1131  NH1 ARG    71      24.949  -5.002  -4.102  1.00  0.00      1    N1+
ATOM   1132  NH2 ARG    71      22.842  -5.628  -3.257  1.00  0.00      1    N  
ATOM   1133  HN  ARG    71      25.773  -2.570   1.025  1.00  0.00      1    H  
ATOM   1134  HA  ARG    71      23.148  -2.562   1.882  1.00  0.00      1    H  
ATOM   1135  HB1 ARG    71      24.544  -3.314  -0.727  1.00  0.00      1    H  
ATOM   1136  HB2 ARG    71      23.828  -1.729  -0.314  1.00  0.00      1    H  
ATOM   1137  HG1 ARG    71      21.531  -2.762  -0.386  1.00  0.00      1    H  
ATOM   1138  HG2 ARG    71      22.264  -4.342  -0.827  1.00  0.00      1    H  
ATOM   1139  HD1 ARG    71      22.343  -1.754  -2.500  1.00  0.00      1    H  
ATOM   1140  HD2 ARG    71      21.444  -3.273  -2.890  1.00  0.00      1    H  
ATOM   1141  HE  ARG    71      24.297  -2.701  -3.310  1.00  0.00      1    H  
ATOM   1142 HH11 ARG    71      25.644  -4.303  -4.270  1.00  0.00      1    H  
ATOM   1143 HH12 ARG    71      25.115  -5.947  -4.385  1.00  0.00      1    H  
ATOM   1144 HH21 ARG    71      21.986  -5.395  -2.796  1.00  0.00      1    H  
ATOM   1145 HH22 ARG    71      23.015  -6.569  -3.548  1.00  0.00      1    H  
ATOM   1146  N   ILE    72      24.373  -5.555   1.197  1.00  0.00      1    N  
ATOM   1147  CA  ILE    72      24.200  -6.986   1.306  1.00  0.00      1    C  
ATOM   1148  C   ILE    72      24.090  -7.410   2.754  1.00  0.00      1    C  
ATOM   1149  O   ILE    72      23.261  -8.253   3.092  1.00  0.00      1    O  
ATOM   1150  CB  ILE    72      25.339  -7.706   0.588  1.00  0.00      1    C  
ATOM   1151  CG1 ILE    72      25.234  -7.401  -0.928  1.00  0.00      1    C  
ATOM   1152  CG2 ILE    72      25.328  -9.228   0.856  1.00  0.00      1    C  
ATOM   1153  CD  ILE    72      26.473  -7.804  -1.726  1.00  0.00      1    C  
ATOM   1154  HN  ILE    72      25.267  -5.274   0.856  1.00  0.00      1    H  
ATOM   1155  HA  ILE    72      23.270  -7.242   0.818  1.00  0.00      1    H  
ATOM   1156  HB  ILE    72      26.307  -7.298   0.959  1.00  0.00      1    H  
ATOM   1157 HG11 ILE    72      25.076  -6.313  -1.087  1.00  0.00      1    H  
ATOM   1158 HG12 ILE    72      24.343  -7.922  -1.340  1.00  0.00      1    H  
ATOM   1159 HG21 ILE    72      24.365  -9.669   0.526  1.00  0.00      1    H  
ATOM   1160 HG22 ILE    72      25.479  -9.454   1.931  1.00  0.00      1    H  
ATOM   1161 HG23 ILE    72      26.149  -9.725   0.299  1.00  0.00      1    H  
ATOM   1162  HD1 ILE    72      26.635  -8.901  -1.689  1.00  0.00      1    H  
ATOM   1163  HD2 ILE    72      27.375  -7.298  -1.319  1.00  0.00      1    H  
ATOM   1164  HD3 ILE    72      26.352  -7.505  -2.789  1.00  0.00      1    H  
ATOM   1165  N   LEU    73      24.916  -6.814   3.647  1.00  0.00      1    N  
ATOM   1166  CA  LEU    73      25.061  -7.263   5.013  1.00  0.00      1    C  
ATOM   1167  C   LEU    73      24.178  -6.469   5.947  1.00  0.00      1    C  
ATOM   1168  O   LEU    73      24.229  -6.662   7.160  1.00  0.00      1    O  
ATOM   1169  CB  LEU    73      26.527  -7.147   5.496  1.00  0.00      1    C  
ATOM   1170  CG  LEU    73      27.540  -8.007   4.702  1.00  0.00      1    C  
ATOM   1171  CD1 LEU    73      28.978  -7.730   5.183  1.00  0.00      1    C  
ATOM   1172  CD2 LEU    73      27.223  -9.513   4.767  1.00  0.00      1    C  
ATOM   1173  HN  LEU    73      25.538  -6.086   3.369  1.00  0.00      1    H  
ATOM   1174  HA  LEU    73      24.754  -8.296   5.083  1.00  0.00      1    H  
ATOM   1175  HB1 LEU    73      26.595  -7.452   6.563  1.00  0.00      1    H  
ATOM   1176  HB2 LEU    73      26.844  -6.083   5.421  1.00  0.00      1    H  
ATOM   1177  HG  LEU    73      27.488  -7.701   3.632  1.00  0.00      1    H  
ATOM   1178 HD11 LEU    73      29.093  -8.027   6.247  1.00  0.00      1    H  
ATOM   1179 HD12 LEU    73      29.210  -6.648   5.090  1.00  0.00      1    H  
ATOM   1180 HD13 LEU    73      29.706  -8.303   4.571  1.00  0.00      1    H  
ATOM   1181 HD21 LEU    73      26.238  -9.736   4.308  1.00  0.00      1    H  
ATOM   1182 HD22 LEU    73      27.212  -9.859   5.823  1.00  0.00      1    H  
ATOM   1183 HD23 LEU    73      27.998 -10.088   4.218  1.00  0.00      1    H  
ATOM   1184  N   SER    74      23.294  -5.601   5.398  1.00  0.00      1    N  
ATOM   1185  CA  SER    74      22.251  -4.941   6.154  1.00  0.00      1    C  
ATOM   1186  C   SER    74      20.965  -5.716   5.961  1.00  0.00      1    C  
ATOM   1187  O   SER    74      19.913  -5.320   6.460  1.00  0.00      1    O  
ATOM   1188  CB  SER    74      22.065  -3.451   5.760  1.00  0.00      1    C  
ATOM   1189  OG  SER    74      21.899  -3.264   4.360  1.00  0.00      1    O  
ATOM   1190  HN  SER    74      23.282  -5.428   4.417  1.00  0.00      1    H  
ATOM   1191  HA  SER    74      22.494  -4.968   7.207  1.00  0.00      1    H  
ATOM   1192  HB1 SER    74      22.975  -2.891   6.065  1.00  0.00      1    H  
ATOM   1193  HB2 SER    74      21.195  -3.010   6.289  1.00  0.00      1    H  
ATOM   1194  HG1 SER    74      21.009  -3.559   4.158  1.00  0.00      1    H  
ATOM   1195  N   ARG    75      21.053  -6.874   5.256  1.00  0.00      1    N  
ATOM   1196  CA  ARG    75      19.985  -7.825   5.068  1.00  0.00      1    C  
ATOM   1197  C   ARG    75      20.307  -9.050   5.889  1.00  0.00      1    C  
ATOM   1198  O   ARG    75      19.576 -10.038   5.841  1.00  0.00      1    O  
ATOM   1199  CB  ARG    75      19.876  -8.294   3.599  1.00  0.00      1    C  
ATOM   1200  CG  ARG    75      19.745  -7.146   2.587  1.00  0.00      1    C  
ATOM   1201  CD  ARG    75      19.817  -7.650   1.140  1.00  0.00      1    C  
ATOM   1202  NE  ARG    75      19.861  -6.474   0.212  1.00  0.00      1    N  
ATOM   1203  CZ  ARG    75      19.753  -6.613  -1.144  1.00  0.00      1    C  
ATOM   1204  NH1 ARG    75      19.787  -5.504  -1.939  1.00  0.00      1    N1+
ATOM   1205  NH2 ARG    75      19.607  -7.846  -1.714  1.00  0.00      1    N  
ATOM   1206  HN  ARG    75      21.922  -7.149   4.852  1.00  0.00      1    H  
ATOM   1207  HA  ARG    75      19.046  -7.402   5.399  1.00  0.00      1    H  
ATOM   1208  HB1 ARG    75      19.000  -8.969   3.485  1.00  0.00      1    H  
ATOM   1209  HB2 ARG    75      20.787  -8.874   3.328  1.00  0.00      1    H  
ATOM   1210  HG1 ARG    75      20.576  -6.430   2.755  1.00  0.00      1    H  
ATOM   1211  HG2 ARG    75      18.787  -6.609   2.759  1.00  0.00      1    H  
ATOM   1212  HD1 ARG    75      18.926  -8.268   0.902  1.00  0.00      1    H  
ATOM   1213  HD2 ARG    75      20.742  -8.245   0.984  1.00  0.00      1    H  
ATOM   1214  HE  ARG    75      20.007  -5.562   0.595  1.00  0.00      1    H  
ATOM   1215 HH11 ARG    75      19.904  -4.596  -1.533  1.00  0.00      1    H  
ATOM   1216 HH12 ARG    75      19.716  -5.600  -2.931  1.00  0.00      1    H  
ATOM   1217 HH21 ARG    75      19.569  -8.663  -1.138  1.00  0.00      1    H  
ATOM   1218 HH22 ARG    75      19.535  -7.935  -2.706  1.00  0.00      1    H  
ATOM   1219  N   ASP    76      21.414  -8.994   6.672  1.00  0.00      1    N  
ATOM   1220  CA  ASP    76      21.886 -10.067   7.508  1.00  0.00      1    C  
ATOM   1221  C   ASP    76      21.744  -9.543   8.909  1.00  0.00      1    C  
ATOM   1222  O   ASP    76      22.007  -8.370   9.169  1.00  0.00      1    O  
ATOM   1223  CB  ASP    76      23.370 -10.431   7.224  1.00  0.00      1    C  
ATOM   1224  CG  ASP    76      23.799 -11.681   7.997  1.00  0.00      1    C  
ATOM   1225  OD1 ASP    76      24.753 -11.573   8.809  1.00  0.00      1    O  
ATOM   1226  OD2 ASP    76      23.173 -12.753   7.791  1.00  0.00      1    O1-
ATOM   1227  HN  ASP    76      21.976  -8.171   6.696  1.00  0.00      1    H  
ATOM   1228  HA  ASP    76      21.252 -10.935   7.381  1.00  0.00      1    H  
ATOM   1229  HB1 ASP    76      24.032  -9.577   7.481  1.00  0.00      1    H  
ATOM   1230  HB2 ASP    76      23.489 -10.634   6.138  1.00  0.00      1    H  
ATOM   1231  N   ARG    77      21.292 -10.421   9.836  1.00  0.00      1    N  
ATOM   1232  CA  ARG    77      20.898 -10.037  11.171  1.00  0.00      1    C  
ATOM   1233  C   ARG    77      22.036 -10.232  12.139  1.00  0.00      1    C  
ATOM   1234  O   ARG    77      21.922  -9.840  13.300  1.00  0.00      1    O  
ATOM   1235  CB  ARG    77      19.713 -10.894  11.678  1.00  0.00      1    C  
ATOM   1236  CG  ARG    77      18.449 -10.763  10.812  1.00  0.00      1    C  
ATOM   1237  CD  ARG    77      17.277 -11.605  11.341  1.00  0.00      1    C  
ATOM   1238  NE  ARG    77      16.096 -11.413  10.434  1.00  0.00      1    N  
ATOM   1239  CZ  ARG    77      14.955 -12.161  10.538  1.00  0.00      1    C  
ATOM   1240  NH1 ARG    77      13.929 -11.941   9.664  1.00  0.00      1    N1+
ATOM   1241  NH2 ARG    77      14.823 -13.122  11.499  1.00  0.00      1    N  
ATOM   1242  HN  ARG    77      21.133 -11.378   9.608  1.00  0.00      1    H  
ATOM   1243  HA  ARG    77      20.603  -8.998  11.177  1.00  0.00      1    H  
ATOM   1244  HB1 ARG    77      19.448 -10.587  12.715  1.00  0.00      1    H  
ATOM   1245  HB2 ARG    77      20.014 -11.965  11.703  1.00  0.00      1    H  
ATOM   1246  HG1 ARG    77      18.686 -11.086   9.774  1.00  0.00      1    H  
ATOM   1247  HG2 ARG    77      18.152  -9.691  10.782  1.00  0.00      1    H  
ATOM   1248  HD1 ARG    77      16.990 -11.279  12.364  1.00  0.00      1    H  
ATOM   1249  HD2 ARG    77      17.552 -12.682  11.350  1.00  0.00      1    H  
ATOM   1250  HE  ARG    77      16.149 -10.709   9.726  1.00  0.00      1    H  
ATOM   1251 HH11 ARG    77      14.017 -11.241   8.955  1.00  0.00      1    H  
ATOM   1252 HH12 ARG    77      13.094 -12.489   9.727  1.00  0.00      1    H  
ATOM   1253 HH21 ARG    77      15.564 -13.284  12.151  1.00  0.00      1    H  
ATOM   1254 HH22 ARG    77      13.982 -13.658  11.556  1.00  0.00      1    H  
ATOM   1255  N   SER    78      23.175 -10.804  11.678  1.00  0.00      1    N  
ATOM   1256  CA  SER    78      24.333 -11.046  12.510  1.00  0.00      1    C  
ATOM   1257  C   SER    78      25.341  -9.952  12.279  1.00  0.00      1    C  
ATOM   1258  O   SER    78      26.386  -9.928  12.925  1.00  0.00      1    O  
ATOM   1259  CB  SER    78      25.028 -12.386  12.165  1.00  0.00      1    C  
ATOM   1260  OG  SER    78      24.125 -13.472  12.316  1.00  0.00      1    O  
ATOM   1261  HN  SER    78      23.257 -11.102  10.730  1.00  0.00      1    H  
ATOM   1262  HA  SER    78      24.049 -11.047  13.553  1.00  0.00      1    H  
ATOM   1263  HB1 SER    78      25.891 -12.555  12.844  1.00  0.00      1    H  
ATOM   1264  HB2 SER    78      25.395 -12.384  11.118  1.00  0.00      1    H  
ATOM   1265  HG1 SER    78      23.502 -13.398  11.590  1.00  0.00      1    H  
ATOM   1266  N   CYS    79      25.032  -9.011  11.355  1.00  0.00      1    N  
ATOM   1267  CA  CYS    79      25.910  -7.926  10.986  1.00  0.00      1    C  
ATOM   1268  C   CYS    79      25.145  -6.637  11.054  1.00  0.00      1    C  
ATOM   1269  O   CYS    79      25.688  -5.582  10.733  1.00  0.00      1    O  
ATOM   1270  CB  CYS    79      26.374  -8.071   9.519  1.00  0.00      1    C  
ATOM   1271  SG  CYS    79      27.323  -9.588   9.254  1.00  0.00      1    S  
ATOM   1272  HN  CYS    79      24.167  -9.043  10.859  1.00  0.00      1    H  
ATOM   1273  HA  CYS    79      26.756  -7.864  11.657  1.00  0.00      1    H  
ATOM   1274  HB1 CYS    79      26.995  -7.197   9.226  1.00  0.00      1    H  
ATOM   1275  HB2 CYS    79      25.481  -8.087   8.858  1.00  0.00      1    H  
ATOM   1276  HG1 CYS    79      26.340 -10.400   9.616  1.00  0.00      1    H  
ATOM   1277  N   LEU    80      23.857  -6.693  11.470  1.00  0.00      1    N  
ATOM   1278  CA  LEU    80      22.931  -5.586  11.426  1.00  0.00      1    C  
ATOM   1279  C   LEU    80      23.338  -4.455  12.333  1.00  0.00      1    C  
ATOM   1280  O   LEU    80      23.250  -3.289  11.953  1.00  0.00      1    O  
ATOM   1281  CB  LEU    80      21.505  -6.050  11.812  1.00  0.00      1    C  
ATOM   1282  CG  LEU    80      20.373  -5.019  11.583  1.00  0.00      1    C  
ATOM   1283  CD1 LEU    80      20.265  -4.580  10.111  1.00  0.00      1    C  
ATOM   1284  CD2 LEU    80      19.025  -5.573  12.085  1.00  0.00      1    C  
ATOM   1285  HN  LEU    80      23.459  -7.555  11.774  1.00  0.00      1    H  
ATOM   1286  HA  LEU    80      22.934  -5.226  10.408  1.00  0.00      1    H  
ATOM   1287  HB1 LEU    80      21.495  -6.366  12.878  1.00  0.00      1    H  
ATOM   1288  HB2 LEU    80      21.263  -6.948  11.203  1.00  0.00      1    H  
ATOM   1289  HG  LEU    80      20.602  -4.113  12.189  1.00  0.00      1    H  
ATOM   1290 HD11 LEU    80      20.001  -5.445   9.467  1.00  0.00      1    H  
ATOM   1291 HD12 LEU    80      21.222  -4.153   9.752  1.00  0.00      1    H  
ATOM   1292 HD13 LEU    80      19.481  -3.801  10.002  1.00  0.00      1    H  
ATOM   1293 HD21 LEU    80      19.086  -5.815  13.167  1.00  0.00      1    H  
ATOM   1294 HD22 LEU    80      18.758  -6.496  11.528  1.00  0.00      1    H  
ATOM   1295 HD23 LEU    80      18.221  -4.824  11.932  1.00  0.00      1    H  
ATOM   1296  N   ASP    81      23.812  -4.794  13.555  1.00  0.00      1    N  
ATOM   1297  CA  ASP    81      24.067  -3.846  14.616  1.00  0.00      1    C  
ATOM   1298  C   ASP    81      25.392  -3.152  14.431  1.00  0.00      1    C  
ATOM   1299  O   ASP    81      25.643  -2.130  15.068  1.00  0.00      1    O  
ATOM   1300  CB  ASP    81      24.076  -4.523  16.012  1.00  0.00      1    C  
ATOM   1301  CG  ASP    81      22.695  -5.076  16.388  1.00  0.00      1    C  
ATOM   1302  OD1 ASP    81      21.692  -4.762  15.695  1.00  0.00      1    O  
ATOM   1303  OD2 ASP    81      22.634  -5.821  17.403  1.00  0.00      1    O1-
ATOM   1304  HN  ASP    81      23.935  -5.750  13.811  1.00  0.00      1    H  
ATOM   1305  HA  ASP    81      23.295  -3.090  14.589  1.00  0.00      1    H  
ATOM   1306  HB1 ASP    81      24.373  -3.792  16.796  1.00  0.00      1    H  
ATOM   1307  HB2 ASP    81      24.811  -5.357  16.013  1.00  0.00      1    H  
ATOM   1308  N   SER    82      26.260  -3.678  13.528  1.00  0.00      1    N  
ATOM   1309  CA  SER    82      27.498  -3.045  13.125  1.00  0.00      1    C  
ATOM   1310  C   SER    82      27.209  -1.761  12.387  1.00  0.00      1    C  
ATOM   1311  O   SER    82      27.864  -0.745  12.612  1.00  0.00      1    O  
ATOM   1312  CB  SER    82      28.352  -3.940  12.192  1.00  0.00      1    C  
ATOM   1313  OG  SER    82      28.664  -5.175  12.822  1.00  0.00      1    O  
ATOM   1314  HN  SER    82      26.042  -4.520  13.042  1.00  0.00      1    H  
ATOM   1315  HA  SER    82      28.061  -2.815  14.019  1.00  0.00      1    H  
ATOM   1316  HB1 SER    82      29.307  -3.429  11.944  1.00  0.00      1    H  
ATOM   1317  HB2 SER    82      27.810  -4.156  11.248  1.00  0.00      1    H  
ATOM   1318  HG1 SER    82      27.852  -5.687  12.820  1.00  0.00      1    H  
ATOM   1319  N   PHE    83      26.181  -1.791  11.505  1.00  0.00      1    N  
ATOM   1320  CA  PHE    83      25.841  -0.695  10.629  1.00  0.00      1    C  
ATOM   1321  C   PHE    83      24.757   0.147  11.251  1.00  0.00      1    C  
ATOM   1322  O   PHE    83      24.331   1.133  10.653  1.00  0.00      1    O  
ATOM   1323  CB  PHE    83      25.266  -1.193   9.278  1.00  0.00      1    C  
ATOM   1324  CG  PHE    83      26.235  -2.096   8.569  1.00  0.00      1    C  
ATOM   1325  CD1 PHE    83      25.945  -3.462   8.418  1.00  0.00      1    C  
ATOM   1326  CD2 PHE    83      27.438  -1.594   8.044  1.00  0.00      1    C  
ATOM   1327  CE1 PHE    83      26.852  -4.315   7.782  1.00  0.00      1    C  
ATOM   1328  CE2 PHE    83      28.342  -2.446   7.396  1.00  0.00      1    C  
ATOM   1329  CZ  PHE    83      28.048  -3.808   7.264  1.00  0.00      1    C  
ATOM   1330  HN  PHE    83      25.635  -2.616  11.381  1.00  0.00      1    H  
ATOM   1331  HA  PHE    83      26.713  -0.078  10.457  1.00  0.00      1    H  
ATOM   1332  HB1 PHE    83      25.042  -0.342   8.601  1.00  0.00      1    H  
ATOM   1333  HB2 PHE    83      24.334  -1.768   9.462  1.00  0.00      1    H  
ATOM   1334  HD1 PHE    83      25.020  -3.861   8.808  1.00  0.00      1    H  
ATOM   1335  HD2 PHE    83      27.669  -0.543   8.139  1.00  0.00      1    H  
ATOM   1336  HE1 PHE    83      26.629  -5.367   7.702  1.00  0.00      1    H  
ATOM   1337  HE2 PHE    83      29.267  -2.052   7.005  1.00  0.00      1    H  
ATOM   1338  HZ  PHE    83      28.744  -4.468   6.769  1.00  0.00      1    H  
ATOM   1339  N   THR    84      24.302  -0.205  12.480  1.00  0.00      1    N  
ATOM   1340  CA  THR    84      23.324   0.572  13.202  1.00  0.00      1    C  
ATOM   1341  C   THR    84      24.088   1.291  14.276  1.00  0.00      1    C  
ATOM   1342  O   THR    84      24.463   0.716  15.296  1.00  0.00      1    O  
ATOM   1343  CB  THR    84      22.222  -0.269  13.826  1.00  0.00      1    C  
ATOM   1344  CG2 THR    84      21.223   0.633  14.579  1.00  0.00      1    C  
ATOM   1345  OG1 THR    84      21.521  -0.972  12.809  1.00  0.00      1    O  
ATOM   1346  HN  THR    84      24.648  -1.012  12.952  1.00  0.00      1    H  
ATOM   1347  HA  THR    84      22.869   1.304  12.548  1.00  0.00      1    H  
ATOM   1348  HB  THR    84      22.647  -1.019  14.526  1.00  0.00      1    H  
ATOM   1349  HG1 THR    84      21.003  -1.646  13.256  1.00  0.00      1    H  
ATOM   1350 HG21 THR    84      20.861   1.442  13.911  1.00  0.00      1    H  
ATOM   1351 HG22 THR    84      21.695   1.096  15.470  1.00  0.00      1    H  
ATOM   1352 HG23 THR    84      20.351   0.037  14.921  1.00  0.00      1    H  
ATOM   1353  N   SER    85      24.323   2.596  14.035  1.00  0.00      1    N  
ATOM   1354  CA  SER    85      24.902   3.504  14.984  1.00  0.00      1    C  
ATOM   1355  C   SER    85      24.583   4.859  14.427  1.00  0.00      1    C  
ATOM   1356  O   SER    85      24.126   4.977  13.294  1.00  0.00      1    O  
ATOM   1357  CB  SER    85      26.433   3.346  15.210  1.00  0.00      1    C  
ATOM   1358  OG  SER    85      27.177   3.394  13.998  1.00  0.00      1    O  
ATOM   1359  HN  SER    85      24.043   3.011  13.173  1.00  0.00      1    H  
ATOM   1360  HA  SER    85      24.375   3.394  15.923  1.00  0.00      1    H  
ATOM   1361  HB1 SER    85      26.626   2.362  15.686  1.00  0.00      1    H  
ATOM   1362  HB2 SER    85      26.809   4.138  15.891  1.00  0.00      1    H  
ATOM   1363  HG1 SER    85      28.097   3.275  14.248  1.00  0.00      1    H  
ATOM   1364  N   ARG    86      24.823   5.929  15.223  1.00  0.00      1    N  
ATOM   1365  CA  ARG    86      24.638   7.300  14.797  1.00  0.00      1    C  
ATOM   1366  C   ARG    86      25.576   7.639  13.670  1.00  0.00      1    C  
ATOM   1367  O   ARG    86      25.177   8.264  12.690  1.00  0.00      1    O  
ATOM   1368  CB  ARG    86      24.929   8.306  15.934  1.00  0.00      1    C  
ATOM   1369  CG  ARG    86      23.993   8.157  17.142  1.00  0.00      1    C  
ATOM   1370  CD  ARG    86      24.334   9.147  18.263  1.00  0.00      1    C  
ATOM   1371  NE  ARG    86      23.372   8.948  19.393  1.00  0.00      1    N  
ATOM   1372  CZ  ARG    86      23.406   9.708  20.529  1.00  0.00      1    C  
ATOM   1373  NH1 ARG    86      22.456   9.519  21.491  1.00  0.00      1    N1+
ATOM   1374  NH2 ARG    86      24.370  10.656  20.716  1.00  0.00      1    N  
ATOM   1375  HN  ARG    86      25.176   5.818  16.148  1.00  0.00      1    H  
ATOM   1376  HA  ARG    86      23.618   7.415  14.456  1.00  0.00      1    H  
ATOM   1377  HB1 ARG    86      24.825   9.345  15.549  1.00  0.00      1    H  
ATOM   1378  HB2 ARG    86      25.976   8.174  16.288  1.00  0.00      1    H  
ATOM   1379  HG1 ARG    86      24.065   7.119  17.537  1.00  0.00      1    H  
ATOM   1380  HG2 ARG    86      22.948   8.327  16.799  1.00  0.00      1    H  
ATOM   1381  HD1 ARG    86      24.240  10.193  17.898  1.00  0.00      1    H  
ATOM   1382  HD2 ARG    86      25.365   8.969  18.638  1.00  0.00      1    H  
ATOM   1383  HE  ARG    86      22.646   8.268  19.291  1.00  0.00      1    H  
ATOM   1384 HH11 ARG    86      22.469  10.077  22.320  1.00  0.00      1    H  
ATOM   1385 HH12 ARG    86      21.740   8.833  21.361  1.00  0.00      1    H  
ATOM   1386 HH21 ARG    86      25.066  10.808  20.015  1.00  0.00      1    H  
ATOM   1387 HH22 ARG    86      24.375  11.204  21.553  1.00  0.00      1    H  
ATOM   1388  N   ARG    87      26.851   7.207  13.797  1.00  0.00      1    N  
ATOM   1389  CA  ARG    87      27.915   7.501  12.870  1.00  0.00      1    C  
ATOM   1390  C   ARG    87      27.708   6.865  11.518  1.00  0.00      1    C  
ATOM   1391  O   ARG    87      27.919   7.519  10.501  1.00  0.00      1    O  
ATOM   1392  CB  ARG    87      29.278   7.015  13.403  1.00  0.00      1    C  
ATOM   1393  CG  ARG    87      29.685   7.623  14.754  1.00  0.00      1    C  
ATOM   1394  CD  ARG    87      31.054   7.106  15.218  1.00  0.00      1    C  
ATOM   1395  NE  ARG    87      31.396   7.739  16.532  1.00  0.00      1    N  
ATOM   1396  CZ  ARG    87      32.521   7.408  17.236  1.00  0.00      1    C  
ATOM   1397  NH1 ARG    87      32.771   8.029  18.426  1.00  0.00      1    N1+
ATOM   1398  NH2 ARG    87      33.395   6.467  16.773  1.00  0.00      1    N  
ATOM   1399  HN  ARG    87      27.127   6.677  14.596  1.00  0.00      1    H  
ATOM   1400  HA  ARG    87      27.949   8.574  12.742  1.00  0.00      1    H  
ATOM   1401  HB1 ARG    87      30.074   7.268  12.667  1.00  0.00      1    H  
ATOM   1402  HB2 ARG    87      29.251   5.909  13.522  1.00  0.00      1    H  
ATOM   1403  HG1 ARG    87      28.919   7.366  15.519  1.00  0.00      1    H  
ATOM   1404  HG2 ARG    87      29.719   8.731  14.651  1.00  0.00      1    H  
ATOM   1405  HD1 ARG    87      31.841   7.374  14.481  1.00  0.00      1    H  
ATOM   1406  HD2 ARG    87      31.022   6.003  15.351  1.00  0.00      1    H  
ATOM   1407  HE  ARG    87      30.779   8.431  16.906  1.00  0.00      1    H  
ATOM   1408 HH11 ARG    87      32.137   8.720  18.772  1.00  0.00      1    H  
ATOM   1409 HH12 ARG    87      33.584   7.787  18.955  1.00  0.00      1    H  
ATOM   1410 HH21 ARG    87      33.219   6.000  15.906  1.00  0.00      1    H  
ATOM   1411 HH22 ARG    87      34.214   6.247  17.303  1.00  0.00      1    H  
ATOM   1412  N   SER    88      27.294   5.571  11.482  1.00  0.00      1    N  
ATOM   1413  CA  SER    88      27.121   4.817  10.256  1.00  0.00      1    C  
ATOM   1414  C   SER    88      25.972   5.329   9.429  1.00  0.00      1    C  
ATOM   1415  O   SER    88      26.101   5.467   8.216  1.00  0.00      1    O  
ATOM   1416  CB  SER    88      26.871   3.311  10.500  1.00  0.00      1    C  
ATOM   1417  OG  SER    88      28.012   2.692  11.077  1.00  0.00      1    O  
ATOM   1418  HN  SER    88      27.120   5.062  12.321  1.00  0.00      1    H  
ATOM   1419  HA  SER    88      28.026   4.930   9.673  1.00  0.00      1    H  
ATOM   1420  HB1 SER    88      26.662   2.792   9.540  1.00  0.00      1    H  
ATOM   1421  HB2 SER    88      26.006   3.166  11.181  1.00  0.00      1    H  
ATOM   1422  HG1 SER    88      27.986   2.912  12.011  1.00  0.00      1    H  
ATOM   1423  N   LEU    89      24.820   5.632  10.077  1.00  0.00      1    N  
ATOM   1424  CA  LEU    89      23.617   6.106   9.424  1.00  0.00      1    C  
ATOM   1425  C   LEU    89      23.804   7.473   8.822  1.00  0.00      1    C  
ATOM   1426  O   LEU    89      23.304   7.739   7.731  1.00  0.00      1    O  
ATOM   1427  CB  LEU    89      22.406   6.168  10.385  1.00  0.00      1    C  
ATOM   1428  CG  LEU    89      21.923   4.782  10.879  1.00  0.00      1    C  
ATOM   1429  CD1 LEU    89      20.982   4.933  12.088  1.00  0.00      1    C  
ATOM   1430  CD2 LEU    89      21.256   3.950   9.767  1.00  0.00      1    C  
ATOM   1431  HN  LEU    89      24.746   5.520  11.065  1.00  0.00      1    H  
ATOM   1432  HA  LEU    89      23.395   5.423   8.617  1.00  0.00      1    H  
ATOM   1433  HB1 LEU    89      21.545   6.667   9.886  1.00  0.00      1    H  
ATOM   1434  HB2 LEU    89      22.689   6.781  11.269  1.00  0.00      1    H  
ATOM   1435  HG  LEU    89      22.814   4.214  11.231  1.00  0.00      1    H  
ATOM   1436 HD11 LEU    89      20.055   5.469  11.793  1.00  0.00      1    H  
ATOM   1437 HD12 LEU    89      21.483   5.510  12.893  1.00  0.00      1    H  
ATOM   1438 HD13 LEU    89      20.708   3.935  12.486  1.00  0.00      1    H  
ATOM   1439 HD21 LEU    89      21.963   3.771   8.930  1.00  0.00      1    H  
ATOM   1440 HD22 LEU    89      20.363   4.480   9.371  1.00  0.00      1    H  
ATOM   1441 HD23 LEU    89      20.933   2.966  10.168  1.00  0.00      1    H  
ATOM   1442  N   GLN    90      24.533   8.372   9.526  1.00  0.00      1    N  
ATOM   1443  CA  GLN    90      24.756   9.725   9.071  1.00  0.00      1    C  
ATOM   1444  C   GLN    90      25.864   9.787   8.051  1.00  0.00      1    C  
ATOM   1445  O   GLN    90      25.924  10.740   7.280  1.00  0.00      1    O  
ATOM   1446  CB  GLN    90      25.112  10.685  10.230  1.00  0.00      1    C  
ATOM   1447  CG  GLN    90      23.920  10.925  11.176  1.00  0.00      1    C  
ATOM   1448  CD  GLN    90      24.329  11.852  12.328  1.00  0.00      1    C  
ATOM   1449  NE2 GLN    90      23.332  12.174  13.208  1.00  0.00      1    N  
ATOM   1450  OE1 GLN    90      25.487  12.271  12.438  1.00  0.00      1    O  
ATOM   1451  HN  GLN    90      24.944   8.137  10.404  1.00  0.00      1    H  
ATOM   1452  HA  GLN    90      23.848  10.084   8.607  1.00  0.00      1    H  
ATOM   1453  HB1 GLN    90      25.422  11.671   9.814  1.00  0.00      1    H  
ATOM   1454  HB2 GLN    90      25.968  10.260  10.800  1.00  0.00      1    H  
ATOM   1455  HG1 GLN    90      23.561   9.961  11.592  1.00  0.00      1    H  
ATOM   1456  HG2 GLN    90      23.091  11.395  10.604  1.00  0.00      1    H  
ATOM   1457 HE21 GLN    90      22.410  11.808  13.076  1.00  0.00      1    H  
ATOM   1458 HE22 GLN    90      23.527  12.772  13.985  1.00  0.00      1    H  
ATOM   1459  N   ALA    91      26.753   8.764   7.998  1.00  0.00      1    N  
ATOM   1460  CA  ALA    91      27.797   8.657   7.001  1.00  0.00      1    C  
ATOM   1461  C   ALA    91      27.211   8.313   5.659  1.00  0.00      1    C  
ATOM   1462  O   ALA    91      27.598   8.886   4.643  1.00  0.00      1    O  
ATOM   1463  CB  ALA    91      28.845   7.591   7.355  1.00  0.00      1    C  
ATOM   1464  HN  ALA    91      26.700   8.005   8.642  1.00  0.00      1    H  
ATOM   1465  HA  ALA    91      28.290   9.617   6.925  1.00  0.00      1    H  
ATOM   1466  HB1 ALA    91      28.366   6.599   7.494  1.00  0.00      1    H  
ATOM   1467  HB2 ALA    91      29.360   7.861   8.301  1.00  0.00      1    H  
ATOM   1468  HB3 ALA    91      29.614   7.509   6.557  1.00  0.00      1    H  
ATOM   1469  N   LEU    92      26.222   7.382   5.648  1.00  0.00      1    N  
ATOM   1470  CA  LEU    92      25.445   7.002   4.488  1.00  0.00      1    C  
ATOM   1471  C   LEU    92      24.631   8.174   4.003  1.00  0.00      1    C  
ATOM   1472  O   LEU    92      24.499   8.383   2.801  1.00  0.00      1    O  
ATOM   1473  CB  LEU    92      24.457   5.847   4.788  1.00  0.00      1    C  
ATOM   1474  CG  LEU    92      25.118   4.488   5.121  1.00  0.00      1    C  
ATOM   1475  CD1 LEU    92      24.099   3.515   5.748  1.00  0.00      1    C  
ATOM   1476  CD2 LEU    92      25.804   3.852   3.898  1.00  0.00      1    C  
ATOM   1477  HN  LEU    92      25.947   6.932   6.494  1.00  0.00      1    H  
ATOM   1478  HA  LEU    92      26.131   6.716   3.704  1.00  0.00      1    H  
ATOM   1479  HB1 LEU    92      23.781   5.690   3.918  1.00  0.00      1    H  
ATOM   1480  HB2 LEU    92      23.829   6.145   5.656  1.00  0.00      1    H  
ATOM   1481  HG  LEU    92      25.907   4.669   5.883  1.00  0.00      1    H  
ATOM   1482 HD11 LEU    92      23.267   3.317   5.040  1.00  0.00      1    H  
ATOM   1483 HD12 LEU    92      23.674   3.950   6.678  1.00  0.00      1    H  
ATOM   1484 HD13 LEU    92      24.590   2.552   6.001  1.00  0.00      1    H  
ATOM   1485 HD21 LEU    92      26.601   4.520   3.510  1.00  0.00      1    H  
ATOM   1486 HD22 LEU    92      25.064   3.671   3.090  1.00  0.00      1    H  
ATOM   1487 HD23 LEU    92      26.266   2.882   4.179  1.00  0.00      1    H  
ATOM   1488  N   ALA    93      24.080   8.970   4.951  1.00  0.00      1    N  
ATOM   1489  CA  ALA    93      23.253  10.124   4.696  1.00  0.00      1    C  
ATOM   1490  C   ALA    93      23.979  11.229   3.976  1.00  0.00      1    C  
ATOM   1491  O   ALA    93      23.383  11.903   3.144  1.00  0.00      1    O  
ATOM   1492  CB  ALA    93      22.669  10.719   5.985  1.00  0.00      1    C  
ATOM   1493  HN  ALA    93      24.224   8.773   5.918  1.00  0.00      1    H  
ATOM   1494  HA  ALA    93      22.435   9.793   4.072  1.00  0.00      1    H  
ATOM   1495  HB1 ALA    93      23.466  11.132   6.637  1.00  0.00      1    H  
ATOM   1496  HB2 ALA    93      22.128   9.931   6.551  1.00  0.00      1    H  
ATOM   1497  HB3 ALA    93      21.951  11.533   5.751  1.00  0.00      1    H  
ATOM   1498  N   CYS    94      25.283  11.449   4.284  1.00  0.00      1    N  
ATOM   1499  CA  CYS    94      26.115  12.458   3.654  1.00  0.00      1    C  
ATOM   1500  C   CYS    94      26.334  12.160   2.193  1.00  0.00      1    C  
ATOM   1501  O   CYS    94      26.379  13.074   1.371  1.00  0.00      1    O  
ATOM   1502  CB  CYS    94      27.506  12.608   4.319  1.00  0.00      1    C  
ATOM   1503  SG  CYS    94      27.401  13.322   5.990  1.00  0.00      1    S  
ATOM   1504  HN  CYS    94      25.746  10.892   4.970  1.00  0.00      1    H  
ATOM   1505  HA  CYS    94      25.590  13.402   3.719  1.00  0.00      1    H  
ATOM   1506  HB1 CYS    94      28.147  13.270   3.696  1.00  0.00      1    H  
ATOM   1507  HB2 CYS    94      27.998  11.612   4.361  1.00  0.00      1    H  
ATOM   1508  HG1 CYS    94      26.946  14.499   5.584  1.00  0.00      1    H  
ATOM   1509  N   TYR    95      26.455  10.857   1.845  1.00  0.00      1    N  
ATOM   1510  CA  TYR    95      26.723  10.411   0.497  1.00  0.00      1    C  
ATOM   1511  C   TYR    95      25.428  10.098  -0.210  1.00  0.00      1    C  
ATOM   1512  O   TYR    95      25.447   9.656  -1.356  1.00  0.00      1    O  
ATOM   1513  CB  TYR    95      27.608   9.135   0.472  1.00  0.00      1    C  
ATOM   1514  CG  TYR    95      28.975   9.415   1.046  1.00  0.00      1    C  
ATOM   1515  CD1 TYR    95      29.493   8.620   2.085  1.00  0.00      1    C  
ATOM   1516  CD2 TYR    95      29.762  10.469   0.544  1.00  0.00      1    C  
ATOM   1517  CE1 TYR    95      30.752   8.895   2.636  1.00  0.00      1    C  
ATOM   1518  CE2 TYR    95      31.017  10.749   1.096  1.00  0.00      1    C  
ATOM   1519  CZ  TYR    95      31.511   9.966   2.145  1.00  0.00      1    C  
ATOM   1520  OH  TYR    95      32.772  10.265   2.704  1.00  0.00      1    O  
ATOM   1521  HN  TYR    95      26.388  10.134   2.528  1.00  0.00      1    H  
ATOM   1522  HA  TYR    95      27.207  11.205  -0.054  1.00  0.00      1    H  
ATOM   1523  HB1 TYR    95      27.764   8.783  -0.567  1.00  0.00      1    H  
ATOM   1524  HB2 TYR    95      27.126   8.324   1.061  1.00  0.00      1    H  
ATOM   1525  HD1 TYR    95      28.911   7.796   2.473  1.00  0.00      1    H  
ATOM   1526  HD2 TYR    95      29.402  11.080  -0.270  1.00  0.00      1    H  
ATOM   1527  HE1 TYR    95      31.128   8.282   3.443  1.00  0.00      1    H  
ATOM   1528  HE2 TYR    95      31.597  11.575   0.711  1.00  0.00      1    H  
ATOM   1529  HH  TYR    95      33.148  11.002   2.217  1.00  0.00      1    H  
ATOM   1530  N   ALA    96      24.273  10.368   0.445  1.00  0.00      1    N  
ATOM   1531  CA  ALA    96      22.967  10.301  -0.161  1.00  0.00      1    C  
ATOM   1532  C   ALA    96      22.426  11.704  -0.295  1.00  0.00      1    C  
ATOM   1533  O   ALA    96      21.395  11.907  -0.934  1.00  0.00      1    O  
ATOM   1534  CB  ALA    96      21.981   9.488   0.698  1.00  0.00      1    C  
ATOM   1535  HN  ALA    96      24.283  10.699   1.386  1.00  0.00      1    H  
ATOM   1536  HA  ALA    96      23.027   9.858  -1.144  1.00  0.00      1    H  
ATOM   1537  HB1 ALA    96      21.951   9.883   1.733  1.00  0.00      1    H  
ATOM   1538  HB2 ALA    96      22.308   8.430   0.753  1.00  0.00      1    H  
ATOM   1539  HB3 ALA    96      20.957   9.508   0.269  1.00  0.00      1    H  
ATOM   1540  N   GLY    97      23.134  12.713   0.275  1.00  0.00      1    N  
ATOM   1541  CA  GLY    97      22.798  14.115   0.158  1.00  0.00      1    C  
ATOM   1542  C   GLY    97      21.702  14.569   1.087  1.00  0.00      1    C  
ATOM   1543  O   GLY    97      21.224  15.695   0.956  1.00  0.00      1    O  
ATOM   1544  HN  GLY    97      23.965  12.523   0.794  1.00  0.00      1    H  
ATOM   1545  HA1 GLY    97      22.477  14.300  -0.857  1.00  0.00      1    H  
ATOM   1546  HA2 GLY    97      23.693  14.660   0.417  1.00  0.00      1    H  
ATOM   1547  N   ILE    98      21.263  13.701   2.032  1.00  0.00      1    N  
ATOM   1548  CA  ILE    98      20.088  13.921   2.847  1.00  0.00      1    C  
ATOM   1549  C   ILE    98      20.460  14.117   4.297  1.00  0.00      1    C  
ATOM   1550  O   ILE    98      19.584  14.107   5.162  1.00  0.00      1    O  
ATOM   1551  CB  ILE    98      19.085  12.775   2.744  1.00  0.00      1    C  
ATOM   1552  CG1 ILE    98      19.704  11.424   3.184  1.00  0.00      1    C  
ATOM   1553  CG2 ILE    98      18.547  12.756   1.296  1.00  0.00      1    C  
ATOM   1554  CD  ILE    98      18.715  10.259   3.183  1.00  0.00      1    C  
ATOM   1555  HN  ILE    98      21.700  12.813   2.150  1.00  0.00      1    H  
ATOM   1556  HA  ILE    98      19.594  14.825   2.522  1.00  0.00      1    H  
ATOM   1557  HB  ILE    98      18.212  12.983   3.406  1.00  0.00      1    H  
ATOM   1558 HG11 ILE    98      20.111  11.521   4.214  1.00  0.00      1    H  
ATOM   1559 HG12 ILE    98      20.552  11.180   2.513  1.00  0.00      1    H  
ATOM   1560 HG21 ILE    98      19.352  12.497   0.579  1.00  0.00      1    H  
ATOM   1561 HG22 ILE    98      18.136  13.752   1.025  1.00  0.00      1    H  
ATOM   1562 HG23 ILE    98      17.736  12.009   1.191  1.00  0.00      1    H  
ATOM   1563  HD1 ILE    98      18.381  10.029   2.150  1.00  0.00      1    H  
ATOM   1564  HD2 ILE    98      17.826  10.502   3.802  1.00  0.00      1    H  
ATOM   1565  HD3 ILE    98      19.196   9.351   3.601  1.00  0.00      1    H  
ATOM   1566  N   SER    99      21.765  14.313   4.614  1.00  0.00      1    N  
ATOM   1567  CA  SER    99      22.213  14.637   5.954  1.00  0.00      1    C  
ATOM   1568  C   SER    99      21.714  16.011   6.338  1.00  0.00      1    C  
ATOM   1569  O   SER    99      21.787  16.944   5.541  1.00  0.00      1    O  
ATOM   1570  CB  SER    99      23.756  14.581   6.089  1.00  0.00      1    C  
ATOM   1571  OG  SER    99      24.192  14.716   7.438  1.00  0.00      1    O  
ATOM   1572  HN  SER    99      22.476  14.295   3.915  1.00  0.00      1    H  
ATOM   1573  HA  SER    99      21.779  13.906   6.623  1.00  0.00      1    H  
ATOM   1574  HB1 SER    99      24.234  15.369   5.468  1.00  0.00      1    H  
ATOM   1575  HB2 SER    99      24.107  13.593   5.725  1.00  0.00      1    H  
ATOM   1576  HG1 SER    99      24.137  15.654   7.639  1.00  0.00      1    H  
ATOM   1577  N   ALA   100      21.197  16.152   7.582  1.00  0.00      1    N  
ATOM   1578  CA  ALA   100      20.678  17.404   8.082  1.00  0.00      1    C  
ATOM   1579  C   ALA   100      21.632  17.961   9.104  1.00  0.00      1    C  
ATOM   1580  O   ALA   100      21.408  19.048   9.635  1.00  0.00      1    O  
ATOM   1581  CB  ALA   100      19.300  17.228   8.748  1.00  0.00      1    C  
ATOM   1582  HN  ALA   100      21.149  15.385   8.216  1.00  0.00      1    H  
ATOM   1583  HA  ALA   100      20.582  18.119   7.277  1.00  0.00      1    H  
ATOM   1584  HB1 ALA   100      19.361  16.532   9.610  1.00  0.00      1    H  
ATOM   1585  HB2 ALA   100      18.582  16.808   8.012  1.00  0.00      1    H  
ATOM   1586  HB3 ALA   100      18.902  18.203   9.102  1.00  0.00      1    H  
ATOM   1587  N   SER   101      22.748  17.234   9.374  1.00  0.00      1    N  
ATOM   1588  CA  SER   101      23.847  17.677  10.204  1.00  0.00      1    C  
ATOM   1589  C   SER   101      24.557  18.833   9.552  1.00  0.00      1    C  
ATOM   1590  O   SER   101      24.580  18.951   8.327  1.00  0.00      1    O  
ATOM   1591  CB  SER   101      24.889  16.572  10.499  1.00  0.00      1    C  
ATOM   1592  OG  SER   101      24.290  15.489  11.199  1.00  0.00      1    O  
ATOM   1593  HN  SER   101      22.887  16.345   8.945  1.00  0.00      1    H  
ATOM   1594  HA  SER   101      23.427  18.020  11.140  1.00  0.00      1    H  
ATOM   1595  HB1 SER   101      25.708  16.976  11.133  1.00  0.00      1    H  
ATOM   1596  HB2 SER   101      25.327  16.187   9.554  1.00  0.00      1    H  
ATOM   1597  HG1 SER   101      23.793  14.993  10.545  1.00  0.00      1    H  
ATOM   1598  N   GLN   102      25.146  19.722  10.385  1.00  0.00      1    N  
ATOM   1599  CA  GLN   102      25.814  20.918   9.930  1.00  0.00      1    C  
ATOM   1600  C   GLN   102      27.285  20.638   9.765  1.00  0.00      1    C  
ATOM   1601  O   GLN   102      28.021  21.475   9.245  1.00  0.00      1    O  
ATOM   1602  CB  GLN   102      25.675  22.072  10.953  1.00  0.00      1    C  
ATOM   1603  CG  GLN   102      24.210  22.469  11.211  1.00  0.00      1    C  
ATOM   1604  CD  GLN   102      24.145  23.614  12.231  1.00  0.00      1    C  
ATOM   1605  NE2 GLN   102      22.886  24.014  12.587  1.00  0.00      1    N  
ATOM   1606  OE1 GLN   102      25.172  24.127  12.690  1.00  0.00      1    O  
ATOM   1607  HN  GLN   102      25.122  19.597  11.373  1.00  0.00      1    H  
ATOM   1608  HA  GLN   102      25.403  21.230   8.979  1.00  0.00      1    H  
ATOM   1609  HB1 GLN   102      26.223  22.963  10.573  1.00  0.00      1    H  
ATOM   1610  HB2 GLN   102      26.138  21.760  11.916  1.00  0.00      1    H  
ATOM   1611  HG1 GLN   102      23.644  21.599  11.606  1.00  0.00      1    H  
ATOM   1612  HG2 GLN   102      23.742  22.798  10.258  1.00  0.00      1    H  
ATOM   1613 HE21 GLN   102      22.766  24.750  13.252  1.00  0.00      1    H  
ATOM   1614 HE22 GLN   102      22.088  23.566  12.184  1.00  0.00      1    H  
ATOM   1615  N   GLY   103      27.738  19.424  10.170  1.00  0.00      1    N  
ATOM   1616  CA  GLY   103      29.087  18.958   9.958  1.00  0.00      1    C  
ATOM   1617  C   GLY   103      29.248  18.379   8.580  1.00  0.00      1    C  
ATOM   1618  O   GLY   103      30.370  18.113   8.149  1.00  0.00      1    O  
ATOM   1619  HN  GLY   103      27.126  18.766  10.602  1.00  0.00      1    H  
ATOM   1620  HA1 GLY   103      29.258  18.170  10.676  1.00  0.00      1    H  
ATOM   1621  HA2 GLY   103      29.769  19.790  10.070  1.00  0.00      1    H  
ATOM   1622  N   SER   104      28.120  18.185   7.847  1.00  0.00      1    N  
ATOM   1623  CA  SER   104      28.093  17.790   6.457  1.00  0.00      1    C  
ATOM   1624  C   SER   104      28.688  18.888   5.607  1.00  0.00      1    C  
ATOM   1625  O   SER   104      28.523  20.071   5.903  1.00  0.00      1    O  
ATOM   1626  CB  SER   104      26.656  17.458   5.973  1.00  0.00      1    C  
ATOM   1627  OG  SER   104      26.639  16.870   4.675  1.00  0.00      1    O  
ATOM   1628  HN  SER   104      27.224  18.374   8.242  1.00  0.00      1    H  
ATOM   1629  HA  SER   104      28.708  16.905   6.367  1.00  0.00      1    H  
ATOM   1630  HB1 SER   104      26.024  18.371   5.969  1.00  0.00      1    H  
ATOM   1631  HB2 SER   104      26.205  16.728   6.679  1.00  0.00      1    H  
ATOM   1632  HG1 SER   104      26.784  17.591   4.058  1.00  0.00      1    H  
ATOM   1633  N   VAL   105      29.404  18.492   4.532  1.00  0.00      1    N  
ATOM   1634  CA  VAL   105      30.066  19.398   3.628  1.00  0.00      1    C  
ATOM   1635  C   VAL   105      29.427  19.111   2.290  1.00  0.00      1    C  
ATOM   1636  O   VAL   105      29.520  17.970   1.839  1.00  0.00      1    O  
ATOM   1637  CB  VAL   105      31.570  19.153   3.535  1.00  0.00      1    C  
ATOM   1638  CG1 VAL   105      32.213  20.139   2.534  1.00  0.00      1    C  
ATOM   1639  CG2 VAL   105      32.187  19.308   4.943  1.00  0.00      1    C  
ATOM   1640  HN  VAL   105      29.514  17.524   4.316  1.00  0.00      1    H  
ATOM   1641  HA  VAL   105      29.910  20.419   3.939  1.00  0.00      1    H  
ATOM   1642  HB  VAL   105      31.771  18.114   3.189  1.00  0.00      1    H  
ATOM   1643 HG11 VAL   105      31.985  21.186   2.824  1.00  0.00      1    H  
ATOM   1644 HG12 VAL   105      31.841  19.963   1.504  1.00  0.00      1    H  
ATOM   1645 HG13 VAL   105      33.315  20.006   2.528  1.00  0.00      1    H  
ATOM   1646 HG21 VAL   105      31.792  18.539   5.639  1.00  0.00      1    H  
ATOM   1647 HG22 VAL   105      31.959  20.313   5.355  1.00  0.00      1    H  
ATOM   1648 HG23 VAL   105      33.289  19.189   4.889  1.00  0.00      1    H  
ATOM   1649  N   PRO   106      28.766  20.056   1.615  1.00  0.00      1    N  
ATOM   1650  CA  PRO   106      28.302  19.908   0.242  1.00  0.00      1    C  
ATOM   1651  C   PRO   106      29.415  19.577  -0.722  1.00  0.00      1    C  
ATOM   1652  O   PRO   106      30.395  20.320  -0.771  1.00  0.00      1    O  
ATOM   1653  CB  PRO   106      27.653  21.257  -0.096  1.00  0.00      1    C  
ATOM   1654  CG  PRO   106      27.169  21.775   1.261  1.00  0.00      1    C  
ATOM   1655  CD  PRO   106      28.262  21.291   2.216  1.00  0.00      1    C  
ATOM   1656  HA  PRO   106      27.584  19.099   0.225  1.00  0.00      1    H  
ATOM   1657  HB1 PRO   106      26.824  21.148  -0.823  1.00  0.00      1    H  
ATOM   1658  HB2 PRO   106      28.403  21.975  -0.496  1.00  0.00      1    H  
ATOM   1659  HG1 PRO   106      27.044  22.875   1.278  1.00  0.00      1    H  
ATOM   1660  HG2 PRO   106      26.207  21.284   1.523  1.00  0.00      1    H  
ATOM   1661  HD1 PRO   106      29.097  22.023   2.261  1.00  0.00      1    H  
ATOM   1662  HD2 PRO   106      27.851  21.108   3.232  1.00  0.00      1    H  
ATOM   1663  N   GLU   107      29.272  18.470  -1.484  1.00  0.00      1    N  
ATOM   1664  CA  GLU   107      30.257  18.027  -2.438  1.00  0.00      1    C  
ATOM   1665  C   GLU   107      29.467  17.518  -3.617  1.00  0.00      1    C  
ATOM   1666  O   GLU   107      28.285  17.216  -3.451  1.00  0.00      1    O  
ATOM   1667  CB  GLU   107      31.136  16.859  -1.917  1.00  0.00      1    C  
ATOM   1668  CG  GLU   107      32.097  17.274  -0.786  1.00  0.00      1    C  
ATOM   1669  CD  GLU   107      32.995  16.110  -0.356  1.00  0.00      1    C  
ATOM   1670  OE1 GLU   107      32.837  14.982  -0.896  1.00  0.00      1    O  
ATOM   1671  OE2 GLU   107      33.861  16.345   0.529  1.00  0.00      1    O1-
ATOM   1672  HN  GLU   107      28.461  17.895  -1.414  1.00  0.00      1    H  
ATOM   1673  HA  GLU   107      30.868  18.867  -2.734  1.00  0.00      1    H  
ATOM   1674  HB1 GLU   107      31.750  16.463  -2.756  1.00  0.00      1    H  
ATOM   1675  HB2 GLU   107      30.477  16.040  -1.555  1.00  0.00      1    H  
ATOM   1676  HG1 GLU   107      31.517  17.625   0.093  1.00  0.00      1    H  
ATOM   1677  HG2 GLU   107      32.738  18.110  -1.141  1.00  0.00      1    H  
ATOM   1678  N   PRO   108      30.046  17.398  -4.816  1.00  0.00      1    N  
ATOM   1679  CA  PRO   108      29.444  16.718  -5.953  1.00  0.00      1    C  
ATOM   1680  C   PRO   108      29.032  15.300  -5.643  1.00  0.00      1    C  
ATOM   1681  O   PRO   108      29.863  14.530  -5.162  1.00  0.00      1    O  
ATOM   1682  CB  PRO   108      30.520  16.758  -7.045  1.00  0.00      1    C  
ATOM   1683  CG  PRO   108      31.303  18.034  -6.728  1.00  0.00      1    C  
ATOM   1684  CD  PRO   108      31.292  18.067  -5.198  1.00  0.00      1    C  
ATOM   1685  HA  PRO   108      28.560  17.275  -6.232  1.00  0.00      1    H  
ATOM   1686  HB1 PRO   108      30.079  16.777  -8.062  1.00  0.00      1    H  
ATOM   1687  HB2 PRO   108      31.213  15.892  -6.958  1.00  0.00      1    H  
ATOM   1688  HG1 PRO   108      32.329  18.018  -7.147  1.00  0.00      1    H  
ATOM   1689  HG2 PRO   108      30.750  18.915  -7.121  1.00  0.00      1    H  
ATOM   1690  HD1 PRO   108      32.147  17.485  -4.791  1.00  0.00      1    H  
ATOM   1691  HD2 PRO   108      31.320  19.114  -4.827  1.00  0.00      1    H  
ATOM   1692  N   LEU   109      27.753  14.960  -5.913  1.00  0.00      1    N  
ATOM   1693  CA  LEU   109      27.210  13.646  -5.690  1.00  0.00      1    C  
ATOM   1694  C   LEU   109      27.153  12.966  -7.024  1.00  0.00      1    C  
ATOM   1695  O   LEU   109      27.171  13.615  -8.070  1.00  0.00      1    O  
ATOM   1696  CB  LEU   109      25.774  13.677  -5.112  1.00  0.00      1    C  
ATOM   1697  CG  LEU   109      25.660  14.321  -3.708  1.00  0.00      1    C  
ATOM   1698  CD1 LEU   109      24.183  14.541  -3.329  1.00  0.00      1    C  
ATOM   1699  CD2 LEU   109      26.394  13.513  -2.618  1.00  0.00      1    C  
ATOM   1700  HN  LEU   109      27.115  15.623  -6.297  1.00  0.00      1    H  
ATOM   1701  HA  LEU   109      27.859  13.079  -5.037  1.00  0.00      1    H  
ATOM   1702  HB1 LEU   109      25.374  12.643  -5.049  1.00  0.00      1    H  
ATOM   1703  HB2 LEU   109      25.123  14.251  -5.809  1.00  0.00      1    H  
ATOM   1704  HG  LEU   109      26.134  15.328  -3.757  1.00  0.00      1    H  
ATOM   1705 HD11 LEU   109      23.659  13.568  -3.229  1.00  0.00      1    H  
ATOM   1706 HD12 LEU   109      23.670  15.145  -4.107  1.00  0.00      1    H  
ATOM   1707 HD13 LEU   109      24.115  15.083  -2.362  1.00  0.00      1    H  
ATOM   1708 HD21 LEU   109      27.478  13.440  -2.843  1.00  0.00      1    H  
ATOM   1709 HD22 LEU   109      25.973  12.487  -2.550  1.00  0.00      1    H  
ATOM   1710 HD23 LEU   109      26.275  14.008  -1.631  1.00  0.00      1    H  
ATOM   1711  N   ASN   110      27.086  11.619  -6.996  1.00  0.00      1    N  
ATOM   1712  CA  ASN   110      26.959  10.798  -8.172  1.00  0.00      1    C  
ATOM   1713  C   ASN   110      25.705  10.022  -7.941  1.00  0.00      1    C  
ATOM   1714  O   ASN   110      25.358   9.724  -6.801  1.00  0.00      1    O  
ATOM   1715  CB  ASN   110      28.117   9.789  -8.365  1.00  0.00      1    C  
ATOM   1716  CG  ASN   110      29.460  10.525  -8.466  1.00  0.00      1    C  
ATOM   1717  ND2 ASN   110      29.639  11.310  -9.571  1.00  0.00      1    N  
ATOM   1718  OD1 ASN   110      30.311  10.394  -7.577  1.00  0.00      1    O  
ATOM   1719  HN  ASN   110      27.085  11.121  -6.133  1.00  0.00      1    H  
ATOM   1720  HA  ASN   110      26.834  11.410  -9.055  1.00  0.00      1    H  
ATOM   1721  HB1 ASN   110      27.957   9.185  -9.283  1.00  0.00      1    H  
ATOM   1722  HB2 ASN   110      28.166   9.101  -7.495  1.00  0.00      1    H  
ATOM   1723 HD21 ASN   110      30.494  11.814  -9.692  1.00  0.00      1    H  
ATOM   1724 HD22 ASN   110      28.913  11.384 -10.255  1.00  0.00      1    H  
ATOM   1725  N   MET   111      24.981   9.690  -9.034  1.00  0.00      1    N  
ATOM   1726  CA  MET   111      23.729   8.968  -8.994  1.00  0.00      1    C  
ATOM   1727  C   MET   111      23.902   7.583  -8.430  1.00  0.00      1    C  
ATOM   1728  O   MET   111      23.050   7.121  -7.677  1.00  0.00      1    O  
ATOM   1729  CB  MET   111      23.074   8.850 -10.389  1.00  0.00      1    C  
ATOM   1730  CG  MET   111      22.662  10.217 -10.963  1.00  0.00      1    C  
ATOM   1731  SD  MET   111      21.903  10.121 -12.614  1.00  0.00      1    S  
ATOM   1732  CE  MET   111      21.467  11.882 -12.691  1.00  0.00      1    C  
ATOM   1733  HN  MET   111      25.284   9.949  -9.947  1.00  0.00      1    H  
ATOM   1734  HA  MET   111      23.060   9.513  -8.343  1.00  0.00      1    H  
ATOM   1735  HB1 MET   111      22.158   8.220 -10.318  1.00  0.00      1    H  
ATOM   1736  HB2 MET   111      23.781   8.356 -11.090  1.00  0.00      1    H  
ATOM   1737  HG1 MET   111      23.559  10.872 -11.009  1.00  0.00      1    H  
ATOM   1738  HG2 MET   111      21.947  10.684 -10.250  1.00  0.00      1    H  
ATOM   1739  HE1 MET   111      22.372  12.521 -12.605  1.00  0.00      1    H  
ATOM   1740  HE2 MET   111      20.774  12.158 -11.867  1.00  0.00      1    H  
ATOM   1741  HE3 MET   111      20.967  12.125 -13.653  1.00  0.00      1    H  
ATOM   1742  N   ASP   112      25.023   6.902  -8.779  1.00  0.00      1    N  
ATOM   1743  CA  ASP   112      25.351   5.564  -8.328  1.00  0.00      1    C  
ATOM   1744  C   ASP   112      25.592   5.518  -6.839  1.00  0.00      1    C  
ATOM   1745  O   ASP   112      25.115   4.610  -6.163  1.00  0.00      1    O  
ATOM   1746  CB  ASP   112      26.637   5.007  -9.003  1.00  0.00      1    C  
ATOM   1747  CG  ASP   112      26.475   4.808 -10.515  1.00  0.00      1    C  
ATOM   1748  OD1 ASP   112      25.343   4.968 -11.043  1.00  0.00      1    O  
ATOM   1749  OD2 ASP   112      27.504   4.477 -11.164  1.00  0.00      1    O1-
ATOM   1750  HN  ASP   112      25.695   7.313  -9.390  1.00  0.00      1    H  
ATOM   1751  HA  ASP   112      24.509   4.923  -8.550  1.00  0.00      1    H  
ATOM   1752  HB1 ASP   112      26.902   4.022  -8.559  1.00  0.00      1    H  
ATOM   1753  HB2 ASP   112      27.480   5.709  -8.825  1.00  0.00      1    H  
ATOM   1754  N   VAL   113      26.343   6.510  -6.301  1.00  0.00      1    N  
ATOM   1755  CA  VAL   113      26.713   6.601  -4.905  1.00  0.00      1    C  
ATOM   1756  C   VAL   113      25.497   6.860  -4.043  1.00  0.00      1    C  
ATOM   1757  O   VAL   113      25.324   6.219  -3.009  1.00  0.00      1    O  
ATOM   1758  CB  VAL   113      27.776   7.676  -4.688  1.00  0.00      1    C  
ATOM   1759  CG1 VAL   113      28.137   7.828  -3.196  1.00  0.00      1    C  
ATOM   1760  CG2 VAL   113      29.031   7.288  -5.500  1.00  0.00      1    C  
ATOM   1761  HN  VAL   113      26.706   7.240  -6.875  1.00  0.00      1    H  
ATOM   1762  HA  VAL   113      27.128   5.645  -4.617  1.00  0.00      1    H  
ATOM   1763  HB  VAL   113      27.401   8.655  -5.063  1.00  0.00      1    H  
ATOM   1764 HG11 VAL   113      28.490   6.861  -2.784  1.00  0.00      1    H  
ATOM   1765 HG12 VAL   113      27.265   8.176  -2.606  1.00  0.00      1    H  
ATOM   1766 HG13 VAL   113      28.949   8.577  -3.077  1.00  0.00      1    H  
ATOM   1767 HG21 VAL   113      28.812   7.219  -6.585  1.00  0.00      1    H  
ATOM   1768 HG22 VAL   113      29.417   6.306  -5.155  1.00  0.00      1    H  
ATOM   1769 HG23 VAL   113      29.826   8.049  -5.355  1.00  0.00      1    H  
ATOM   1770  N   VAL   114      24.611   7.791  -4.479  1.00  0.00      1    N  
ATOM   1771  CA  VAL   114      23.391   8.168  -3.791  1.00  0.00      1    C  
ATOM   1772  C   VAL   114      22.423   7.014  -3.742  1.00  0.00      1    C  
ATOM   1773  O   VAL   114      21.808   6.770  -2.707  1.00  0.00      1    O  
ATOM   1774  CB  VAL   114      22.742   9.394  -4.433  1.00  0.00      1    C  
ATOM   1775  CG1 VAL   114      21.324   9.669  -3.884  1.00  0.00      1    C  
ATOM   1776  CG2 VAL   114      23.654  10.611  -4.175  1.00  0.00      1    C  
ATOM   1777  HN  VAL   114      24.777   8.285  -5.329  1.00  0.00      1    H  
ATOM   1778  HA  VAL   114      23.655   8.410  -2.772  1.00  0.00      1    H  
ATOM   1779  HB  VAL   114      22.666   9.235  -5.533  1.00  0.00      1    H  
ATOM   1780 HG11 VAL   114      21.340   9.731  -2.776  1.00  0.00      1    H  
ATOM   1781 HG12 VAL   114      20.615   8.872  -4.190  1.00  0.00      1    H  
ATOM   1782 HG13 VAL   114      20.944  10.632  -4.285  1.00  0.00      1    H  
ATOM   1783 HG21 VAL   114      24.689  10.428  -4.526  1.00  0.00      1    H  
ATOM   1784 HG22 VAL   114      23.693  10.839  -3.090  1.00  0.00      1    H  
ATOM   1785 HG23 VAL   114      23.255  11.502  -4.704  1.00  0.00      1    H  
ATOM   1786  N   LEU   115      22.291   6.264  -4.862  1.00  0.00      1    N  
ATOM   1787  CA  LEU   115      21.365   5.166  -5.014  1.00  0.00      1    C  
ATOM   1788  C   LEU   115      21.667   4.044  -4.058  1.00  0.00      1    C  
ATOM   1789  O   LEU   115      20.765   3.532  -3.398  1.00  0.00      1    O  
ATOM   1790  CB  LEU   115      21.421   4.606  -6.458  1.00  0.00      1    C  
ATOM   1791  CG  LEU   115      20.479   3.421  -6.771  1.00  0.00      1    C  
ATOM   1792  CD1 LEU   115      19.006   3.768  -6.494  1.00  0.00      1    C  
ATOM   1793  CD2 LEU   115      20.670   2.938  -8.221  1.00  0.00      1    C  
ATOM   1794  HN  LEU   115      22.832   6.470  -5.675  1.00  0.00      1    H  
ATOM   1795  HA  LEU   115      20.376   5.548  -4.803  1.00  0.00      1    H  
ATOM   1796  HB1 LEU   115      22.464   4.297  -6.688  1.00  0.00      1    H  
ATOM   1797  HB2 LEU   115      21.165   5.435  -7.155  1.00  0.00      1    H  
ATOM   1798  HG  LEU   115      20.758   2.570  -6.109  1.00  0.00      1    H  
ATOM   1799 HD11 LEU   115      18.712   4.659  -7.086  1.00  0.00      1    H  
ATOM   1800 HD12 LEU   115      18.843   3.987  -5.419  1.00  0.00      1    H  
ATOM   1801 HD13 LEU   115      18.350   2.919  -6.780  1.00  0.00      1    H  
ATOM   1802 HD21 LEU   115      21.729   2.656  -8.397  1.00  0.00      1    H  
ATOM   1803 HD22 LEU   115      20.393   3.743  -8.935  1.00  0.00      1    H  
ATOM   1804 HD23 LEU   115      20.029   2.053  -8.420  1.00  0.00      1    H  
ATOM   1805  N   GLU   116      22.963   3.669  -3.946  1.00  0.00      1    N  
ATOM   1806  CA  GLU   116      23.430   2.615  -3.080  1.00  0.00      1    C  
ATOM   1807  C   GLU   116      23.276   2.970  -1.627  1.00  0.00      1    C  
ATOM   1808  O   GLU   116      22.893   2.115  -0.834  1.00  0.00      1    O  
ATOM   1809  CB  GLU   116      24.907   2.245  -3.345  1.00  0.00      1    C  
ATOM   1810  CG  GLU   116      25.145   1.542  -4.694  1.00  0.00      1    C  
ATOM   1811  CD  GLU   116      24.408   0.204  -4.721  1.00  0.00      1    C  
ATOM   1812  OE1 GLU   116      24.657  -0.621  -3.802  1.00  0.00      1    O  
ATOM   1813  OE2 GLU   116      23.586  -0.009  -5.652  1.00  0.00      1    O1-
ATOM   1814  HN  GLU   116      23.672   4.116  -4.485  1.00  0.00      1    H  
ATOM   1815  HA  GLU   116      22.810   1.749  -3.263  1.00  0.00      1    H  
ATOM   1816  HB1 GLU   116      25.268   1.561  -2.545  1.00  0.00      1    H  
ATOM   1817  HB2 GLU   116      25.526   3.168  -3.308  1.00  0.00      1    H  
ATOM   1818  HG1 GLU   116      26.234   1.356  -4.822  1.00  0.00      1    H  
ATOM   1819  HG2 GLU   116      24.795   2.182  -5.530  1.00  0.00      1    H  
ATOM   1820  N   SER   117      23.553   4.243  -1.248  1.00  0.00      1    N  
ATOM   1821  CA  SER   117      23.433   4.729   0.112  1.00  0.00      1    C  
ATOM   1822  C   SER   117      22.010   4.690   0.609  1.00  0.00      1    C  
ATOM   1823  O   SER   117      21.769   4.328   1.758  1.00  0.00      1    O  
ATOM   1824  CB  SER   117      23.931   6.180   0.276  1.00  0.00      1    C  
ATOM   1825  OG  SER   117      25.328   6.270   0.045  1.00  0.00      1    O  
ATOM   1826  HN  SER   117      23.862   4.919  -1.913  1.00  0.00      1    H  
ATOM   1827  HA  SER   117      24.024   4.078   0.743  1.00  0.00      1    H  
ATOM   1828  HB1 SER   117      23.741   6.529   1.312  1.00  0.00      1    H  
ATOM   1829  HB2 SER   117      23.410   6.856  -0.434  1.00  0.00      1    H  
ATOM   1830  HG1 SER   117      25.434   6.362  -0.905  1.00  0.00      1    H  
ATOM   1831  N   LEU   118      21.035   5.055  -0.259  1.00  0.00      1    N  
ATOM   1832  CA  LEU   118      19.620   5.026   0.038  1.00  0.00      1    C  
ATOM   1833  C   LEU   118      19.122   3.621   0.257  1.00  0.00      1    C  
ATOM   1834  O   LEU   118      18.295   3.408   1.136  1.00  0.00      1    O  
ATOM   1835  CB  LEU   118      18.755   5.670  -1.070  1.00  0.00      1    C  
ATOM   1836  CG  LEU   118      18.887   7.207  -1.172  1.00  0.00      1    C  
ATOM   1837  CD1 LEU   118      18.308   7.709  -2.507  1.00  0.00      1    C  
ATOM   1838  CD2 LEU   118      18.235   7.936   0.021  1.00  0.00      1    C  
ATOM   1839  HN  LEU   118      21.262   5.345  -1.186  1.00  0.00      1    H  
ATOM   1840  HA  LEU   118      19.473   5.567   0.962  1.00  0.00      1    H  
ATOM   1841  HB1 LEU   118      17.680   5.449  -0.887  1.00  0.00      1    H  
ATOM   1842  HB2 LEU   118      19.036   5.218  -2.046  1.00  0.00      1    H  
ATOM   1843  HG  LEU   118      19.971   7.462  -1.165  1.00  0.00      1    H  
ATOM   1844 HD11 LEU   118      17.220   7.492  -2.561  1.00  0.00      1    H  
ATOM   1845 HD12 LEU   118      18.813   7.208  -3.359  1.00  0.00      1    H  
ATOM   1846 HD13 LEU   118      18.457   8.805  -2.604  1.00  0.00      1    H  
ATOM   1847 HD21 LEU   118      18.704   7.627   0.977  1.00  0.00      1    H  
ATOM   1848 HD22 LEU   118      17.149   7.706   0.066  1.00  0.00      1    H  
ATOM   1849 HD23 LEU   118      18.359   9.034  -0.088  1.00  0.00      1    H  
ATOM   1850  N   LYS   119      19.623   2.632  -0.527  1.00  0.00      1    N  
ATOM   1851  CA  LYS   119      19.284   1.229  -0.390  1.00  0.00      1    C  
ATOM   1852  C   LYS   119      19.741   0.671   0.934  1.00  0.00      1    C  
ATOM   1853  O   LYS   119      19.012  -0.102   1.553  1.00  0.00      1    O  
ATOM   1854  CB  LYS   119      19.898   0.348  -1.501  1.00  0.00      1    C  
ATOM   1855  CG  LYS   119      19.230   0.542  -2.870  1.00  0.00      1    C  
ATOM   1856  CD  LYS   119      19.986  -0.188  -3.989  1.00  0.00      1    C  
ATOM   1857  CE  LYS   119      19.298  -0.073  -5.353  1.00  0.00      1    C  
ATOM   1858  NZ  LYS   119      20.133  -0.671  -6.419  1.00  0.00      1    N1+
ATOM   1859  HN  LYS   119      20.288   2.834  -1.242  1.00  0.00      1    H  
ATOM   1860  HA  LYS   119      18.207   1.145  -0.434  1.00  0.00      1    H  
ATOM   1861  HB1 LYS   119      19.794  -0.730  -1.239  1.00  0.00      1    H  
ATOM   1862  HB2 LYS   119      20.982   0.572  -1.590  1.00  0.00      1    H  
ATOM   1863  HG1 LYS   119      19.182   1.624  -3.116  1.00  0.00      1    H  
ATOM   1864  HG2 LYS   119      18.187   0.161  -2.818  1.00  0.00      1    H  
ATOM   1865  HD1 LYS   119      20.079  -1.263  -3.718  1.00  0.00      1    H  
ATOM   1866  HD2 LYS   119      21.011   0.241  -4.052  1.00  0.00      1    H  
ATOM   1867  HE1 LYS   119      19.132   0.992  -5.613  1.00  0.00      1    H  
ATOM   1868  HE2 LYS   119      18.323  -0.604  -5.345  1.00  0.00      1    H  
ATOM   1869  HZ1 LYS   119      20.278  -1.682  -6.222  1.00  0.00      1    H  
ATOM   1870  HZ2 LYS   119      21.053  -0.188  -6.447  1.00  0.00      1    H  
ATOM   1871  HZ3 LYS   119      19.655  -0.560  -7.335  1.00  0.00      1    H  
ATOM   1872  N   CYS   120      20.955   1.066   1.401  1.00  0.00      1    N  
ATOM   1873  CA  CYS   120      21.510   0.655   2.676  1.00  0.00      1    C  
ATOM   1874  C   CYS   120      20.670   1.159   3.820  1.00  0.00      1    C  
ATOM   1875  O   CYS   120      20.377   0.410   4.747  1.00  0.00      1    O  
ATOM   1876  CB  CYS   120      22.947   1.186   2.918  1.00  0.00      1    C  
ATOM   1877  SG  CYS   120      24.153   0.569   1.710  1.00  0.00      1    S  
ATOM   1878  HN  CYS   120      21.525   1.690   0.872  1.00  0.00      1    H  
ATOM   1879  HA  CYS   120      21.514  -0.427   2.702  1.00  0.00      1    H  
ATOM   1880  HB1 CYS   120      23.280   0.883   3.936  1.00  0.00      1    H  
ATOM   1881  HB2 CYS   120      22.940   2.297   2.890  1.00  0.00      1    H  
ATOM   1882  HG1 CYS   120      23.585   1.163   0.673  1.00  0.00      1    H  
ATOM   1883  N   LEU   121      20.245   2.443   3.751  1.00  0.00      1    N  
ATOM   1884  CA  LEU   121      19.425   3.108   4.738  1.00  0.00      1    C  
ATOM   1885  C   LEU   121      18.046   2.513   4.833  1.00  0.00      1    C  
ATOM   1886  O   LEU   121      17.513   2.387   5.932  1.00  0.00      1    O  
ATOM   1887  CB  LEU   121      19.286   4.621   4.451  1.00  0.00      1    C  
ATOM   1888  CG  LEU   121      20.578   5.424   4.729  1.00  0.00      1    C  
ATOM   1889  CD1 LEU   121      20.531   6.809   4.056  1.00  0.00      1    C  
ATOM   1890  CD2 LEU   121      20.856   5.553   6.239  1.00  0.00      1    C  
ATOM   1891  HN  LEU   121      20.500   3.014   2.974  1.00  0.00      1    H  
ATOM   1892  HA  LEU   121      19.901   2.967   5.698  1.00  0.00      1    H  
ATOM   1893  HB1 LEU   121      18.478   5.063   5.074  1.00  0.00      1    H  
ATOM   1894  HB2 LEU   121      19.002   4.752   3.384  1.00  0.00      1    H  
ATOM   1895  HG  LEU   121      21.431   4.871   4.274  1.00  0.00      1    H  
ATOM   1896 HD11 LEU   121      19.711   7.415   4.492  1.00  0.00      1    H  
ATOM   1897 HD12 LEU   121      20.358   6.704   2.964  1.00  0.00      1    H  
ATOM   1898 HD13 LEU   121      21.491   7.344   4.212  1.00  0.00      1    H  
ATOM   1899 HD21 LEU   121      21.004   4.556   6.703  1.00  0.00      1    H  
ATOM   1900 HD22 LEU   121      20.007   6.059   6.745  1.00  0.00      1    H  
ATOM   1901 HD23 LEU   121      21.772   6.154   6.409  1.00  0.00      1    H  
ATOM   1902  N   CYS   122      17.435   2.120   3.686  1.00  0.00      1    N  
ATOM   1903  CA  CYS   122      16.123   1.505   3.641  1.00  0.00      1    C  
ATOM   1904  C   CYS   122      16.126   0.172   4.339  1.00  0.00      1    C  
ATOM   1905  O   CYS   122      15.194  -0.146   5.072  1.00  0.00      1    O  
ATOM   1906  CB  CYS   122      15.587   1.284   2.202  1.00  0.00      1    C  
ATOM   1907  SG  CYS   122      15.164   2.843   1.368  1.00  0.00      1    S  
ATOM   1908  HN  CYS   122      17.882   2.231   2.801  1.00  0.00      1    H  
ATOM   1909  HA  CYS   122      15.441   2.154   4.173  1.00  0.00      1    H  
ATOM   1910  HB1 CYS   122      14.673   0.652   2.241  1.00  0.00      1    H  
ATOM   1911  HB2 CYS   122      16.350   0.731   1.612  1.00  0.00      1    H  
ATOM   1912  HG1 CYS   122      14.212   3.185   2.225  1.00  0.00      1    H  
ATOM   1913  N   ASN   123      17.191  -0.637   4.143  1.00  0.00      1    N  
ATOM   1914  CA  ASN   123      17.312  -1.941   4.755  1.00  0.00      1    C  
ATOM   1915  C   ASN   123      17.447  -1.847   6.258  1.00  0.00      1    C  
ATOM   1916  O   ASN   123      16.808  -2.616   6.973  1.00  0.00      1    O  
ATOM   1917  CB  ASN   123      18.526  -2.738   4.214  1.00  0.00      1    C  
ATOM   1918  CG  ASN   123      18.370  -3.038   2.714  1.00  0.00      1    C  
ATOM   1919  ND2 ASN   123      19.534  -3.303   2.045  1.00  0.00      1    N  
ATOM   1920  OD1 ASN   123      17.262  -3.045   2.164  1.00  0.00      1    O  
ATOM   1921  HN  ASN   123      17.946  -0.367   3.550  1.00  0.00      1    H  
ATOM   1922  HA  ASN   123      16.404  -2.488   4.542  1.00  0.00      1    H  
ATOM   1923  HB1 ASN   123      18.613  -3.708   4.750  1.00  0.00      1    H  
ATOM   1924  HB2 ASN   123      19.455  -2.153   4.382  1.00  0.00      1    H  
ATOM   1925 HD21 ASN   123      20.405  -3.288   2.536  1.00  0.00      1    H  
ATOM   1926 HD22 ASN   123      19.513  -3.500   1.066  1.00  0.00      1    H  
ATOM   1927  N   LEU   124      18.271  -0.895   6.765  1.00  0.00      1    N  
ATOM   1928  CA  LEU   124      18.567  -0.742   8.177  1.00  0.00      1    C  
ATOM   1929  C   LEU   124      17.385  -0.270   8.985  1.00  0.00      1    C  
ATOM   1930  O   LEU   124      17.096  -0.837  10.037  1.00  0.00      1    O  
ATOM   1931  CB  LEU   124      19.721   0.268   8.413  1.00  0.00      1    C  
ATOM   1932  CG  LEU   124      21.093  -0.221   7.894  1.00  0.00      1    C  
ATOM   1933  CD1 LEU   124      22.116   0.928   7.806  1.00  0.00      1    C  
ATOM   1934  CD2 LEU   124      21.644  -1.391   8.727  1.00  0.00      1    C  
ATOM   1935  HN  LEU   124      18.754  -0.263   6.164  1.00  0.00      1    H  
ATOM   1936  HA  LEU   124      18.853  -1.713   8.556  1.00  0.00      1    H  
ATOM   1937  HB1 LEU   124      19.829   0.483   9.499  1.00  0.00      1    H  
ATOM   1938  HB2 LEU   124      19.467   1.222   7.900  1.00  0.00      1    H  
ATOM   1939  HG  LEU   124      20.949  -0.605   6.859  1.00  0.00      1    H  
ATOM   1940 HD11 LEU   124      22.319   1.339   8.816  1.00  0.00      1    H  
ATOM   1941 HD12 LEU   124      21.726   1.742   7.158  1.00  0.00      1    H  
ATOM   1942 HD13 LEU   124      23.071   0.561   7.374  1.00  0.00      1    H  
ATOM   1943 HD21 LEU   124      20.923  -2.231   8.740  1.00  0.00      1    H  
ATOM   1944 HD22 LEU   124      21.845  -1.070   9.771  1.00  0.00      1    H  
ATOM   1945 HD23 LEU   124      22.588  -1.761   8.274  1.00  0.00      1    H  
ATOM   1946  N   VAL   125      16.670   0.771   8.493  1.00  0.00      1    N  
ATOM   1947  CA  VAL   125      15.549   1.410   9.156  1.00  0.00      1    C  
ATOM   1948  C   VAL   125      14.381   0.457   9.261  1.00  0.00      1    C  
ATOM   1949  O   VAL   125      13.700   0.417  10.285  1.00  0.00      1    O  
ATOM   1950  CB  VAL   125      15.160   2.716   8.466  1.00  0.00      1    C  
ATOM   1951  CG1 VAL   125      13.856   3.311   9.038  1.00  0.00      1    C  
ATOM   1952  CG2 VAL   125      16.319   3.720   8.658  1.00  0.00      1    C  
ATOM   1953  HN  VAL   125      16.919   1.184   7.620  1.00  0.00      1    H  
ATOM   1954  HA  VAL   125      15.862   1.645  10.164  1.00  0.00      1    H  
ATOM   1955  HB  VAL   125      15.016   2.533   7.378  1.00  0.00      1    H  
ATOM   1956 HG11 VAL   125      13.961   3.474  10.131  1.00  0.00      1    H  
ATOM   1957 HG12 VAL   125      12.987   2.646   8.857  1.00  0.00      1    H  
ATOM   1958 HG13 VAL   125      13.641   4.286   8.553  1.00  0.00      1    H  
ATOM   1959 HG21 VAL   125      17.272   3.328   8.249  1.00  0.00      1    H  
ATOM   1960 HG22 VAL   125      16.465   3.935   9.738  1.00  0.00      1    H  
ATOM   1961 HG23 VAL   125      16.084   4.675   8.140  1.00  0.00      1    H  
ATOM   1962  N   LEU   126      14.154  -0.358   8.202  1.00  0.00      1    N  
ATOM   1963  CA  LEU   126      13.112  -1.359   8.132  1.00  0.00      1    C  
ATOM   1964  C   LEU   126      13.267  -2.425   9.191  1.00  0.00      1    C  
ATOM   1965  O   LEU   126      12.286  -2.813   9.825  1.00  0.00      1    O  
ATOM   1966  CB  LEU   126      13.127  -2.046   6.739  1.00  0.00      1    C  
ATOM   1967  CG  LEU   126      12.171  -3.248   6.518  1.00  0.00      1    C  
ATOM   1968  CD1 LEU   126      10.683  -2.909   6.733  1.00  0.00      1    C  
ATOM   1969  CD2 LEU   126      12.394  -3.853   5.118  1.00  0.00      1    C  
ATOM   1970  HN  LEU   126      14.730  -0.305   7.391  1.00  0.00      1    H  
ATOM   1971  HA  LEU   126      12.165  -0.859   8.280  1.00  0.00      1    H  
ATOM   1972  HB1 LEU   126      14.163  -2.398   6.539  1.00  0.00      1    H  
ATOM   1973  HB2 LEU   126      12.893  -1.274   5.974  1.00  0.00      1    H  
ATOM   1974  HG  LEU   126      12.441  -4.040   7.254  1.00  0.00      1    H  
ATOM   1975 HD11 LEU   126      10.340  -2.185   5.967  1.00  0.00      1    H  
ATOM   1976 HD12 LEU   126      10.513  -2.476   7.740  1.00  0.00      1    H  
ATOM   1977 HD13 LEU   126      10.068  -3.829   6.641  1.00  0.00      1    H  
ATOM   1978 HD21 LEU   126      13.457  -4.149   4.990  1.00  0.00      1    H  
ATOM   1979 HD22 LEU   126      12.136  -3.110   4.334  1.00  0.00      1    H  
ATOM   1980 HD23 LEU   126      11.757  -4.752   4.980  1.00  0.00      1    H  
ATOM   1981  N   SER   127      14.508  -2.923   9.405  1.00  0.00      1    N  
ATOM   1982  CA  SER   127      14.733  -4.146  10.142  1.00  0.00      1    C  
ATOM   1983  C   SER   127      15.200  -3.890  11.553  1.00  0.00      1    C  
ATOM   1984  O   SER   127      15.473  -4.848  12.276  1.00  0.00      1    O  
ATOM   1985  CB  SER   127      15.758  -5.061   9.421  1.00  0.00      1    C  
ATOM   1986  OG  SER   127      17.016  -4.423   9.240  1.00  0.00      1    O  
ATOM   1987  HN  SER   127      15.311  -2.538   8.955  1.00  0.00      1    H  
ATOM   1988  HA  SER   127      13.806  -4.700  10.204  1.00  0.00      1    H  
ATOM   1989  HB1 SER   127      15.362  -5.328   8.418  1.00  0.00      1    H  
ATOM   1990  HB2 SER   127      15.911  -6.002   9.992  1.00  0.00      1    H  
ATOM   1991  HG1 SER   127      16.882  -3.769   8.549  1.00  0.00      1    H  
ATOM   1992  N   SER   128      15.294  -2.611  11.992  1.00  0.00      1    N  
ATOM   1993  CA  SER   128      15.767  -2.312  13.322  1.00  0.00      1    C  
ATOM   1994  C   SER   128      15.022  -1.083  13.797  1.00  0.00      1    C  
ATOM   1995  O   SER   128      14.918  -0.125  13.031  1.00  0.00      1    O  
ATOM   1996  CB  SER   128      17.294  -2.034  13.351  1.00  0.00      1    C  
ATOM   1997  OG  SER   128      17.798  -1.957  14.678  1.00  0.00      1    O  
ATOM   1998  HN  SER   128      15.055  -1.830  11.420  1.00  0.00      1    H  
ATOM   1999  HA  SER   128      15.557  -3.158  13.956  1.00  0.00      1    H  
ATOM   2000  HB1 SER   128      17.531  -1.095  12.812  1.00  0.00      1    H  
ATOM   2001  HB2 SER   128      17.824  -2.864  12.839  1.00  0.00      1    H  
ATOM   2002  HG1 SER   128      18.740  -1.790  14.597  1.00  0.00      1    H  
ATOM   2003  N   PRO   129      14.509  -1.031  15.033  1.00  0.00      1    N  
ATOM   2004  CA  PRO   129      13.868   0.153  15.578  1.00  0.00      1    C  
ATOM   2005  C   PRO   129      14.922   1.037  16.201  1.00  0.00      1    C  
ATOM   2006  O   PRO   129      14.607   2.173  16.548  1.00  0.00      1    O  
ATOM   2007  CB  PRO   129      12.927  -0.394  16.661  1.00  0.00      1    C  
ATOM   2008  CG  PRO   129      13.616  -1.671  17.152  1.00  0.00      1    C  
ATOM   2009  CD  PRO   129      14.282  -2.206  15.883  1.00  0.00      1    C  
ATOM   2010  HA  PRO   129      13.351   0.697  14.800  1.00  0.00      1    H  
ATOM   2011  HB1 PRO   129      11.960  -0.671  16.186  1.00  0.00      1    H  
ATOM   2012  HB2 PRO   129      12.731   0.326  17.480  1.00  0.00      1    H  
ATOM   2013  HG1 PRO   129      14.397  -1.408  17.899  1.00  0.00      1    H  
ATOM   2014  HG2 PRO   129      12.904  -2.394  17.597  1.00  0.00      1    H  
ATOM   2015  HD1 PRO   129      15.245  -2.708  16.119  1.00  0.00      1    H  
ATOM   2016  HD2 PRO   129      13.600  -2.903  15.351  1.00  0.00      1    H  
ATOM   2017  N   VAL   130      16.163   0.519  16.384  1.00  0.00      1    N  
ATOM   2018  CA  VAL   130      17.304   1.260  16.870  1.00  0.00      1    C  
ATOM   2019  C   VAL   130      17.792   2.159  15.764  1.00  0.00      1    C  
ATOM   2020  O   VAL   130      18.118   3.319  16.000  1.00  0.00      1    O  
ATOM   2021  CB  VAL   130      18.431   0.353  17.353  1.00  0.00      1    C  
ATOM   2022  CG1 VAL   130      19.577   1.196  17.958  1.00  0.00      1    C  
ATOM   2023  CG2 VAL   130      17.860  -0.640  18.389  1.00  0.00      1    C  
ATOM   2024  HN  VAL   130      16.358  -0.425  16.131  1.00  0.00      1    H  
ATOM   2025  HA  VAL   130      16.971   1.876  17.695  1.00  0.00      1    H  
ATOM   2026  HB  VAL   130      18.836  -0.239  16.503  1.00  0.00      1    H  
ATOM   2027 HG11 VAL   130      19.192   1.838  18.777  1.00  0.00      1    H  
ATOM   2028 HG12 VAL   130      20.050   1.841  17.190  1.00  0.00      1    H  
ATOM   2029 HG13 VAL   130      20.360   0.526  18.373  1.00  0.00      1    H  
ATOM   2030 HG21 VAL   130      17.119  -1.324  17.925  1.00  0.00      1    H  
ATOM   2031 HG22 VAL   130      17.371  -0.090  19.221  1.00  0.00      1    H  
ATOM   2032 HG23 VAL   130      18.681  -1.258  18.809  1.00  0.00      1    H  
ATOM   2033  N   ALA   131      17.815   1.639  14.511  1.00  0.00      1    N  
ATOM   2034  CA  ALA   131      18.179   2.382  13.326  1.00  0.00      1    C  
ATOM   2035  C   ALA   131      17.194   3.479  13.045  1.00  0.00      1    C  
ATOM   2036  O   ALA   131      17.583   4.564  12.623  1.00  0.00      1    O  
ATOM   2037  CB  ALA   131      18.270   1.494  12.075  1.00  0.00      1    C  
ATOM   2038  HN  ALA   131      17.552   0.691  14.347  1.00  0.00      1    H  
ATOM   2039  HA  ALA   131      19.144   2.831  13.511  1.00  0.00      1    H  
ATOM   2040  HB1 ALA   131      17.291   1.010  11.871  1.00  0.00      1    H  
ATOM   2041  HB2 ALA   131      19.027   0.696  12.229  1.00  0.00      1    H  
ATOM   2042  HB3 ALA   131      18.568   2.088  11.184  1.00  0.00      1    H  
ATOM   2043  N   GLN   132      15.892   3.211  13.301  1.00  0.00      1    N  
ATOM   2044  CA  GLN   132      14.807   4.158  13.188  1.00  0.00      1    C  
ATOM   2045  C   GLN   132      14.967   5.306  14.158  1.00  0.00      1    C  
ATOM   2046  O   GLN   132      14.756   6.461  13.795  1.00  0.00      1    O  
ATOM   2047  CB  GLN   132      13.461   3.447  13.470  1.00  0.00      1    C  
ATOM   2048  CG  GLN   132      12.216   4.346  13.524  1.00  0.00      1    C  
ATOM   2049  CD  GLN   132      12.023   5.036  12.174  1.00  0.00      1    C  
ATOM   2050  NE2 GLN   132      12.163   6.396  12.146  1.00  0.00      1    N  
ATOM   2051  OE1 GLN   132      11.751   4.351  11.182  1.00  0.00      1    O  
ATOM   2052  HN  GLN   132      15.619   2.310  13.629  1.00  0.00      1    H  
ATOM   2053  HA  GLN   132      14.813   4.551  12.181  1.00  0.00      1    H  
ATOM   2054  HB1 GLN   132      13.531   2.931  14.450  1.00  0.00      1    H  
ATOM   2055  HB2 GLN   132      13.312   2.659  12.699  1.00  0.00      1    H  
ATOM   2056  HG1 GLN   132      12.305   5.091  14.341  1.00  0.00      1    H  
ATOM   2057  HG2 GLN   132      11.323   3.718  13.730  1.00  0.00      1    H  
ATOM   2058 HE21 GLN   132      12.044   6.893  11.286  1.00  0.00      1    H  
ATOM   2059 HE22 GLN   132      12.393   6.892  12.983  1.00  0.00      1    H  
ATOM   2060  N   ALA   133      15.363   5.003  15.417  1.00  0.00      1    N  
ATOM   2061  CA  ALA   133      15.528   5.963  16.486  1.00  0.00      1    C  
ATOM   2062  C   ALA   133      16.655   6.930  16.221  1.00  0.00      1    C  
ATOM   2063  O   ALA   133      16.564   8.104  16.576  1.00  0.00      1    O  
ATOM   2064  CB  ALA   133      15.797   5.277  17.838  1.00  0.00      1    C  
ATOM   2065  HN  ALA   133      15.550   4.058  15.674  1.00  0.00      1    H  
ATOM   2066  HA  ALA   133      14.607   6.525  16.560  1.00  0.00      1    H  
ATOM   2067  HB1 ALA   133      16.742   4.695  17.809  1.00  0.00      1    H  
ATOM   2068  HB2 ALA   133      14.967   4.578  18.077  1.00  0.00      1    H  
ATOM   2069  HB3 ALA   133      15.864   6.026  18.656  1.00  0.00      1    H  
ATOM   2070  N   LEU   134      17.747   6.444  15.587  1.00  0.00      1    N  
ATOM   2071  CA  LEU   134      18.957   7.205  15.390  1.00  0.00      1    C  
ATOM   2072  C   LEU   134      18.982   7.794  14.001  1.00  0.00      1    C  
ATOM   2073  O   LEU   134      19.933   8.490  13.649  1.00  0.00      1    O  
ATOM   2074  CB  LEU   134      20.219   6.324  15.568  1.00  0.00      1    C  
ATOM   2075  CG  LEU   134      20.348   5.649  16.958  1.00  0.00      1    C  
ATOM   2076  CD1 LEU   134      21.535   4.666  16.976  1.00  0.00      1    C  
ATOM   2077  CD2 LEU   134      20.440   6.655  18.122  1.00  0.00      1    C  
ATOM   2078  HN  LEU   134      17.780   5.499  15.269  1.00  0.00      1    H  
ATOM   2079  HA  LEU   134      18.994   8.019  16.101  1.00  0.00      1    H  
ATOM   2080  HB1 LEU   134      21.132   6.935  15.395  1.00  0.00      1    H  
ATOM   2081  HB2 LEU   134      20.196   5.515  14.804  1.00  0.00      1    H  
ATOM   2082  HG  LEU   134      19.429   5.046  17.132  1.00  0.00      1    H  
ATOM   2083 HD11 LEU   134      22.490   5.213  16.828  1.00  0.00      1    H  
ATOM   2084 HD12 LEU   134      21.426   3.914  16.165  1.00  0.00      1    H  
ATOM   2085 HD13 LEU   134      21.578   4.132  17.949  1.00  0.00      1    H  
ATOM   2086 HD21 LEU   134      19.531   7.289  18.170  1.00  0.00      1    H  
ATOM   2087 HD22 LEU   134      21.325   7.311  17.997  1.00  0.00      1    H  
ATOM   2088 HD23 LEU   134      20.538   6.114  19.087  1.00  0.00      1    H  
ATOM   2089  N   ALA   135      17.915   7.567  13.193  1.00  0.00      1    N  
ATOM   2090  CA  ALA   135      17.741   8.189  11.901  1.00  0.00      1    C  
ATOM   2091  C   ALA   135      16.677   9.246  12.031  1.00  0.00      1    C  
ATOM   2092  O   ALA   135      16.569  10.128  11.181  1.00  0.00      1    O  
ATOM   2093  CB  ALA   135      17.273   7.187  10.829  1.00  0.00      1    C  
ATOM   2094  HN  ALA   135      17.155   6.995  13.491  1.00  0.00      1    H  
ATOM   2095  HA  ALA   135      18.662   8.651  11.577  1.00  0.00      1    H  
ATOM   2096  HB1 ALA   135      16.326   6.693  11.135  1.00  0.00      1    H  
ATOM   2097  HB2 ALA   135      18.044   6.401  10.684  1.00  0.00      1    H  
ATOM   2098  HB3 ALA   135      17.112   7.694   9.854  1.00  0.00      1    H  
ATOM   2099  N   ALA   136      15.896   9.202  13.139  1.00  0.00      1    N  
ATOM   2100  CA  ALA   136      14.987  10.246  13.551  1.00  0.00      1    C  
ATOM   2101  C   ALA   136      15.791  11.377  14.133  1.00  0.00      1    C  
ATOM   2102  O   ALA   136      15.493  12.549  13.906  1.00  0.00      1    O  
ATOM   2103  CB  ALA   136      13.986   9.759  14.616  1.00  0.00      1    C  
ATOM   2104  HN  ALA   136      15.984   8.453  13.791  1.00  0.00      1    H  
ATOM   2105  HA  ALA   136      14.451  10.601  12.682  1.00  0.00      1    H  
ATOM   2106  HB1 ALA   136      14.512   9.394  15.523  1.00  0.00      1    H  
ATOM   2107  HB2 ALA   136      13.380   8.922  14.208  1.00  0.00      1    H  
ATOM   2108  HB3 ALA   136      13.293  10.576  14.910  1.00  0.00      1    H  
ATOM   2109  N   GLU   137      16.859  11.012  14.887  1.00  0.00      1    N  
ATOM   2110  CA  GLU   137      17.840  11.904  15.460  1.00  0.00      1    C  
ATOM   2111  C   GLU   137      18.622  12.596  14.373  1.00  0.00      1    C  
ATOM   2112  O   GLU   137      18.889  13.794  14.458  1.00  0.00      1    O  
ATOM   2113  CB  GLU   137      18.828  11.132  16.367  1.00  0.00      1    C  
ATOM   2114  CG  GLU   137      19.825  12.030  17.129  1.00  0.00      1    C  
ATOM   2115  CD  GLU   137      20.767  11.204  18.008  1.00  0.00      1    C  
ATOM   2116  OE1 GLU   137      20.663   9.949  18.002  1.00  0.00      1    O  
ATOM   2117  OE2 GLU   137      21.615  11.832  18.699  1.00  0.00      1    O1-
ATOM   2118  HN  GLU   137      17.039  10.046  15.057  1.00  0.00      1    H  
ATOM   2119  HA  GLU   137      17.312  12.644  16.043  1.00  0.00      1    H  
ATOM   2120  HB1 GLU   137      19.387  10.392  15.752  1.00  0.00      1    H  
ATOM   2121  HB2 GLU   137      18.229  10.562  17.113  1.00  0.00      1    H  
ATOM   2122  HG1 GLU   137      19.260  12.740  17.771  1.00  0.00      1    H  
ATOM   2123  HG2 GLU   137      20.438  12.613  16.410  1.00  0.00      1    H  
ATOM   2124  N   ALA   138      18.982  11.836  13.307  1.00  0.00      1    N  
ATOM   2125  CA  ALA   138      19.714  12.317  12.158  1.00  0.00      1    C  
ATOM   2126  C   ALA   138      18.942  13.365  11.398  1.00  0.00      1    C  
ATOM   2127  O   ALA   138      19.527  14.339  10.927  1.00  0.00      1    O  
ATOM   2128  CB  ALA   138      20.084  11.184  11.187  1.00  0.00      1    C  
ATOM   2129  HN  ALA   138      18.741  10.869  13.270  1.00  0.00      1    H  
ATOM   2130  HA  ALA   138      20.625  12.768  12.526  1.00  0.00      1    H  
ATOM   2131  HB1 ALA   138      19.173  10.702  10.778  1.00  0.00      1    H  
ATOM   2132  HB2 ALA   138      20.680  10.410  11.716  1.00  0.00      1    H  
ATOM   2133  HB3 ALA   138      20.692  11.570  10.341  1.00  0.00      1    H  
ATOM   2134  N   GLY   139      17.601  13.196  11.289  1.00  0.00      1    N  
ATOM   2135  CA  GLY   139      16.733  14.188  10.699  1.00  0.00      1    C  
ATOM   2136  C   GLY   139      16.683  14.032   9.212  1.00  0.00      1    C  
ATOM   2137  O   GLY   139      16.602  15.019   8.481  1.00  0.00      1    O  
ATOM   2138  HN  GLY   139      17.143  12.395  11.667  1.00  0.00      1    H  
ATOM   2139  HA1 GLY   139      17.103  15.175  10.940  1.00  0.00      1    H  
ATOM   2140  HA2 GLY   139      15.743  14.000  11.089  1.00  0.00      1    H  
ATOM   2141  N   LEU   140      16.746  12.766   8.732  1.00  0.00      1    N  
ATOM   2142  CA  LEU   140      16.766  12.416   7.329  1.00  0.00      1    C  
ATOM   2143  C   LEU   140      15.476  12.777   6.643  1.00  0.00      1    C  
ATOM   2144  O   LEU   140      15.488  13.122   5.465  1.00  0.00      1    O  
ATOM   2145  CB  LEU   140      17.029  10.911   7.083  1.00  0.00      1    C  
ATOM   2146  CG  LEU   140      18.298  10.357   7.775  1.00  0.00      1    C  
ATOM   2147  CD1 LEU   140      18.535   8.885   7.382  1.00  0.00      1    C  
ATOM   2148  CD2 LEU   140      19.559  11.201   7.506  1.00  0.00      1    C  
ATOM   2149  HN  LEU   140      16.808  11.990   9.355  1.00  0.00      1    H  
ATOM   2150  HA  LEU   140      17.555  12.994   6.867  1.00  0.00      1    H  
ATOM   2151  HB1 LEU   140      17.128  10.740   5.988  1.00  0.00      1    H  
ATOM   2152  HB2 LEU   140      16.160  10.318   7.442  1.00  0.00      1    H  
ATOM   2153  HG  LEU   140      18.115  10.377   8.873  1.00  0.00      1    H  
ATOM   2154 HD11 LEU   140      18.750   8.807   6.295  1.00  0.00      1    H  
ATOM   2155 HD12 LEU   140      17.636   8.275   7.611  1.00  0.00      1    H  
ATOM   2156 HD13 LEU   140      19.399   8.471   7.945  1.00  0.00      1    H  
ATOM   2157 HD21 LEU   140      19.452  12.227   7.913  1.00  0.00      1    H  
ATOM   2158 HD22 LEU   140      19.748  11.269   6.415  1.00  0.00      1    H  
ATOM   2159 HD23 LEU   140      20.440  10.731   7.992  1.00  0.00      1    H  
ATOM   2160  N   VAL   141      14.345  12.724   7.393  1.00  0.00      1    N  
ATOM   2161  CA  VAL   141      12.991  12.976   6.945  1.00  0.00      1    C  
ATOM   2162  C   VAL   141      12.833  14.359   6.351  1.00  0.00      1    C  
ATOM   2163  O   VAL   141      12.106  14.531   5.374  1.00  0.00      1    O  
ATOM   2164  CB  VAL   141      11.978  12.739   8.072  1.00  0.00      1    C  
ATOM   2165  CG1 VAL   141      12.227  13.672   9.282  1.00  0.00      1    C  
ATOM   2166  CG2 VAL   141      10.528  12.828   7.541  1.00  0.00      1    C  
ATOM   2167  HN  VAL   141      14.407  12.468   8.355  1.00  0.00      1    H  
ATOM   2168  HA  VAL   141      12.793  12.259   6.160  1.00  0.00      1    H  
ATOM   2169  HB  VAL   141      12.128  11.694   8.433  1.00  0.00      1    H  
ATOM   2170 HG11 VAL   141      12.016  14.729   9.017  1.00  0.00      1    H  
ATOM   2171 HG12 VAL   141      13.273  13.593   9.641  1.00  0.00      1    H  
ATOM   2172 HG13 VAL   141      11.554  13.398  10.120  1.00  0.00      1    H  
ATOM   2173 HG21 VAL   141      10.379  12.113   6.707  1.00  0.00      1    H  
ATOM   2174 HG22 VAL   141      10.294  13.851   7.184  1.00  0.00      1    H  
ATOM   2175 HG23 VAL   141       9.809  12.577   8.348  1.00  0.00      1    H  
ATOM   2176  N   VAL   142      13.533  15.372   6.923  1.00  0.00      1    N  
ATOM   2177  CA  VAL   142      13.470  16.764   6.537  1.00  0.00      1    C  
ATOM   2178  C   VAL   142      13.955  16.962   5.122  1.00  0.00      1    C  
ATOM   2179  O   VAL   142      13.317  17.655   4.332  1.00  0.00      1    O  
ATOM   2180  CB  VAL   142      14.300  17.630   7.484  1.00  0.00      1    C  
ATOM   2181  CG1 VAL   142      14.204  19.125   7.104  1.00  0.00      1    C  
ATOM   2182  CG2 VAL   142      13.811  17.391   8.930  1.00  0.00      1    C  
ATOM   2183  HN  VAL   142      14.133  15.190   7.697  1.00  0.00      1    H  
ATOM   2184  HA  VAL   142      12.437  17.072   6.588  1.00  0.00      1    H  
ATOM   2185  HB  VAL   142      15.370  17.326   7.433  1.00  0.00      1    H  
ATOM   2186 HG11 VAL   142      13.144  19.451   7.075  1.00  0.00      1    H  
ATOM   2187 HG12 VAL   142      14.666  19.320   6.114  1.00  0.00      1    H  
ATOM   2188 HG13 VAL   142      14.740  19.740   7.857  1.00  0.00      1    H  
ATOM   2189 HG21 VAL   142      14.007  16.348   9.256  1.00  0.00      1    H  
ATOM   2190 HG22 VAL   142      12.722  17.592   9.010  1.00  0.00      1    H  
ATOM   2191 HG23 VAL   142      14.346  18.070   9.626  1.00  0.00      1    H  
ATOM   2192  N   ARG   143      15.098  16.325   4.778  1.00  0.00      1    N  
ATOM   2193  CA  ARG   143      15.750  16.502   3.506  1.00  0.00      1    C  
ATOM   2194  C   ARG   143      15.157  15.616   2.449  1.00  0.00      1    C  
ATOM   2195  O   ARG   143      15.168  15.975   1.275  1.00  0.00      1    O  
ATOM   2196  CB  ARG   143      17.252  16.164   3.596  1.00  0.00      1    C  
ATOM   2197  CG  ARG   143      18.055  17.074   4.547  1.00  0.00      1    C  
ATOM   2198  CD  ARG   143      18.063  18.569   4.178  1.00  0.00      1    C  
ATOM   2199  NE  ARG   143      18.461  18.755   2.739  1.00  0.00      1    N  
ATOM   2200  CZ  ARG   143      19.755  18.721   2.294  1.00  0.00      1    C  
ATOM   2201  NH1 ARG   143      20.007  18.895   0.963  1.00  0.00      1    N1+
ATOM   2202  NH2 ARG   143      20.799  18.520   3.148  1.00  0.00      1    N  
ATOM   2203  HN  ARG   143      15.574  15.730   5.420  1.00  0.00      1    H  
ATOM   2204  HA  ARG   143      15.628  17.529   3.190  1.00  0.00      1    H  
ATOM   2205  HB1 ARG   143      17.713  16.221   2.585  1.00  0.00      1    H  
ATOM   2206  HB2 ARG   143      17.362  15.116   3.955  1.00  0.00      1    H  
ATOM   2207  HG1 ARG   143      19.106  16.711   4.559  1.00  0.00      1    H  
ATOM   2208  HG2 ARG   143      17.657  16.965   5.579  1.00  0.00      1    H  
ATOM   2209  HD1 ARG   143      18.764  19.132   4.831  1.00  0.00      1    H  
ATOM   2210  HD2 ARG   143      17.046  18.999   4.298  1.00  0.00      1    H  
ATOM   2211  HE  ARG   143      17.734  18.913   2.070  1.00  0.00      1    H  
ATOM   2212 HH11 ARG   143      19.253  19.052   0.326  1.00  0.00      1    H  
ATOM   2213 HH12 ARG   143      20.949  18.869   0.629  1.00  0.00      1    H  
ATOM   2214 HH21 ARG   143      20.627  18.373   4.123  1.00  0.00      1    H  
ATOM   2215 HH22 ARG   143      21.737  18.509   2.801  1.00  0.00      1    H  
ATOM   2216  N   LEU   144      14.614  14.437   2.835  1.00  0.00      1    N  
ATOM   2217  CA  LEU   144      13.986  13.508   1.921  1.00  0.00      1    C  
ATOM   2218  C   LEU   144      12.701  14.071   1.379  1.00  0.00      1    C  
ATOM   2219  O   LEU   144      12.436  13.968   0.184  1.00  0.00      1    O  
ATOM   2220  CB  LEU   144      13.641  12.169   2.605  1.00  0.00      1    C  
ATOM   2221  CG  LEU   144      14.850  11.252   2.876  1.00  0.00      1    C  
ATOM   2222  CD1 LEU   144      14.511  10.227   3.973  1.00  0.00      1    C  
ATOM   2223  CD2 LEU   144      15.318  10.551   1.589  1.00  0.00      1    C  
ATOM   2224  HN  LEU   144      14.613  14.159   3.793  1.00  0.00      1    H  
ATOM   2225  HA  LEU   144      14.658  13.336   1.091  1.00  0.00      1    H  
ATOM   2226  HB1 LEU   144      12.934  11.591   1.970  1.00  0.00      1    H  
ATOM   2227  HB2 LEU   144      13.136  12.390   3.572  1.00  0.00      1    H  
ATOM   2228  HG  LEU   144      15.689  11.880   3.252  1.00  0.00      1    H  
ATOM   2229 HD11 LEU   144      13.724   9.527   3.620  1.00  0.00      1    H  
ATOM   2230 HD12 LEU   144      14.142  10.741   4.884  1.00  0.00      1    H  
ATOM   2231 HD13 LEU   144      15.415   9.645   4.245  1.00  0.00      1    H  
ATOM   2232 HD21 LEU   144      15.606  11.293   0.816  1.00  0.00      1    H  
ATOM   2233 HD22 LEU   144      14.499   9.921   1.186  1.00  0.00      1    H  
ATOM   2234 HD23 LEU   144      16.190   9.897   1.795  1.00  0.00      1    H  
ATOM   2235  N   ALA   145      11.894  14.697   2.272  1.00  0.00      1    N  
ATOM   2236  CA  ALA   145      10.615  15.301   1.976  1.00  0.00      1    C  
ATOM   2237  C   ALA   145      10.768  16.470   1.044  1.00  0.00      1    C  
ATOM   2238  O   ALA   145       9.930  16.693   0.174  1.00  0.00      1    O  
ATOM   2239  CB  ALA   145       9.903  15.795   3.249  1.00  0.00      1    C  
ATOM   2240  HN  ALA   145      12.167  14.762   3.229  1.00  0.00      1    H  
ATOM   2241  HA  ALA   145      10.002  14.552   1.497  1.00  0.00      1    H  
ATOM   2242  HB1 ALA   145      10.508  16.572   3.766  1.00  0.00      1    H  
ATOM   2243  HB2 ALA   145       9.758  14.947   3.951  1.00  0.00      1    H  
ATOM   2244  HB3 ALA   145       8.905  16.218   3.008  1.00  0.00      1    H  
ATOM   2245  N   GLU   146      11.872  17.234   1.222  1.00  0.00      1    N  
ATOM   2246  CA  GLU   146      12.246  18.381   0.432  1.00  0.00      1    C  
ATOM   2247  C   GLU   146      12.522  18.011  -1.007  1.00  0.00      1    C  
ATOM   2248  O   GLU   146      12.143  18.744  -1.917  1.00  0.00      1    O  
ATOM   2249  CB  GLU   146      13.503  19.051   1.038  1.00  0.00      1    C  
ATOM   2250  CG  GLU   146      13.928  20.372   0.369  1.00  0.00      1    C  
ATOM   2251  CD  GLU   146      15.149  20.974   1.071  1.00  0.00      1    C  
ATOM   2252  OE1 GLU   146      15.631  20.386   2.075  1.00  0.00      1    O  
ATOM   2253  OE2 GLU   146      15.616  22.046   0.600  1.00  0.00      1    O1-
ATOM   2254  HN  GLU   146      12.517  17.010   1.949  1.00  0.00      1    H  
ATOM   2255  HA  GLU   146      11.421  19.078   0.459  1.00  0.00      1    H  
ATOM   2256  HB1 GLU   146      14.352  18.335   1.001  1.00  0.00      1    H  
ATOM   2257  HB2 GLU   146      13.286  19.257   2.111  1.00  0.00      1    H  
ATOM   2258  HG1 GLU   146      13.088  21.097   0.412  1.00  0.00      1    H  
ATOM   2259  HG2 GLU   146      14.186  20.190  -0.697  1.00  0.00      1    H  
ATOM   2260  N   ARG   147      13.193  16.855  -1.240  1.00  0.00      1    N  
ATOM   2261  CA  ARG   147      13.623  16.430  -2.554  1.00  0.00      1    C  
ATOM   2262  C   ARG   147      12.505  15.826  -3.370  1.00  0.00      1    C  
ATOM   2263  O   ARG   147      12.616  15.779  -4.594  1.00  0.00      1    O  
ATOM   2264  CB  ARG   147      14.744  15.363  -2.472  1.00  0.00      1    C  
ATOM   2265  CG  ARG   147      16.084  15.896  -1.934  1.00  0.00      1    C  
ATOM   2266  CD  ARG   147      16.828  16.810  -2.918  1.00  0.00      1    C  
ATOM   2267  NE  ARG   147      18.138  17.202  -2.299  1.00  0.00      1    N  
ATOM   2268  CZ  ARG   147      19.146  17.788  -3.015  1.00  0.00      1    C  
ATOM   2269  NH1 ARG   147      20.331  18.062  -2.397  1.00  0.00      1    N1+
ATOM   2270  NH2 ARG   147      18.985  18.102  -4.333  1.00  0.00      1    N  
ATOM   2271  HN  ARG   147      13.466  16.257  -0.490  1.00  0.00      1    H  
ATOM   2272  HA  ARG   147      13.990  17.295  -3.088  1.00  0.00      1    H  
ATOM   2273  HB1 ARG   147      14.943  14.930  -3.478  1.00  0.00      1    H  
ATOM   2274  HB2 ARG   147      14.400  14.539  -1.808  1.00  0.00      1    H  
ATOM   2275  HG1 ARG   147      16.730  15.017  -1.706  1.00  0.00      1    H  
ATOM   2276  HG2 ARG   147      15.909  16.448  -0.987  1.00  0.00      1    H  
ATOM   2277  HD1 ARG   147      16.249  17.734  -3.126  1.00  0.00      1    H  
ATOM   2278  HD2 ARG   147      17.025  16.264  -3.867  1.00  0.00      1    H  
ATOM   2279  HE  ARG   147      18.291  16.997  -1.332  1.00  0.00      1    H  
ATOM   2280 HH11 ARG   147      20.453  17.833  -1.432  1.00  0.00      1    H  
ATOM   2281 HH12 ARG   147      21.077  18.488  -2.909  1.00  0.00      1    H  
ATOM   2282 HH21 ARG   147      18.117  17.908  -4.789  1.00  0.00      1    H  
ATOM   2283 HH22 ARG   147      19.735  18.529  -4.839  1.00  0.00      1    H  
ATOM   2284  N   VAL   148      11.403  15.363  -2.727  1.00  0.00      1    N  
ATOM   2285  CA  VAL   148      10.307  14.724  -3.429  1.00  0.00      1    C  
ATOM   2286  C   VAL   148       9.096  15.619  -3.402  1.00  0.00      1    C  
ATOM   2287  O   VAL   148       8.059  15.266  -3.960  1.00  0.00      1    O  
ATOM   2288  CB  VAL   148       9.929  13.360  -2.856  1.00  0.00      1    C  
ATOM   2289  CG1 VAL   148      11.151  12.421  -2.963  1.00  0.00      1    C  
ATOM   2290  CG2 VAL   148       9.403  13.472  -1.409  1.00  0.00      1    C  
ATOM   2291  HN  VAL   148      11.309  15.424  -1.736  1.00  0.00      1    H  
ATOM   2292  HA  VAL   148      10.572  14.575  -4.466  1.00  0.00      1    H  
ATOM   2293  HB  VAL   148       9.119  12.914  -3.480  1.00  0.00      1    H  
ATOM   2294 HG11 VAL   148      11.989  12.786  -2.333  1.00  0.00      1    H  
ATOM   2295 HG12 VAL   148      11.499  12.357  -4.016  1.00  0.00      1    H  
ATOM   2296 HG13 VAL   148      10.879  11.401  -2.619  1.00  0.00      1    H  
ATOM   2297 HG21 VAL   148       8.478  14.082  -1.358  1.00  0.00      1    H  
ATOM   2298 HG22 VAL   148      10.162  13.931  -0.747  1.00  0.00      1    H  
ATOM   2299 HG23 VAL   148       9.163  12.460  -1.022  1.00  0.00      1    H  
ATOM   2300  N   GLY   149       9.210  16.810  -2.773  1.00  0.00      1    N  
ATOM   2301  CA  GLY   149       8.121  17.744  -2.627  1.00  0.00      1    C  
ATOM   2302  C   GLY   149       8.422  18.958  -3.442  1.00  0.00      1    C  
ATOM   2303  O   GLY   149       7.519  19.716  -3.792  1.00  0.00      1    O  
ATOM   2304  HN  GLY   149      10.069  17.089  -2.350  1.00  0.00      1    H  
ATOM   2305  HA1 GLY   149       8.105  18.033  -1.588  1.00  0.00      1    H  
ATOM   2306  HA2 GLY   149       7.194  17.311  -2.972  1.00  0.00      1    H  
ATOM   2307  N   LEU   150       9.716  19.138  -3.789  1.00  0.00      1    N  
ATOM   2308  CA  LEU   150      10.164  20.094  -4.760  1.00  0.00      1    C  
ATOM   2309  C   LEU   150      10.852  19.225  -5.759  1.00  0.00      1    C  
ATOM   2310  O   LEU   150      11.890  18.629  -5.476  1.00  0.00      1    O  
ATOM   2311  CB  LEU   150      11.175  21.133  -4.220  1.00  0.00      1    C  
ATOM   2312  CG  LEU   150      10.605  22.059  -3.119  1.00  0.00      1    C  
ATOM   2313  CD1 LEU   150      11.727  22.908  -2.489  1.00  0.00      1    C  
ATOM   2314  CD2 LEU   150       9.452  22.947  -3.628  1.00  0.00      1    C  
ATOM   2315  HN  LEU   150      10.427  18.532  -3.441  1.00  0.00      1    H  
ATOM   2316  HA  LEU   150       9.324  20.583  -5.235  1.00  0.00      1    H  
ATOM   2317  HB1 LEU   150      11.536  21.767  -5.060  1.00  0.00      1    H  
ATOM   2318  HB2 LEU   150      12.055  20.602  -3.795  1.00  0.00      1    H  
ATOM   2319  HG  LEU   150      10.196  21.412  -2.309  1.00  0.00      1    H  
ATOM   2320 HD11 LEU   150      12.185  23.570  -3.253  1.00  0.00      1    H  
ATOM   2321 HD12 LEU   150      12.518  22.250  -2.070  1.00  0.00      1    H  
ATOM   2322 HD13 LEU   150      11.320  23.537  -1.670  1.00  0.00      1    H  
ATOM   2323 HD21 LEU   150       8.596  22.330  -3.970  1.00  0.00      1    H  
ATOM   2324 HD22 LEU   150       9.796  23.577  -4.475  1.00  0.00      1    H  
ATOM   2325 HD23 LEU   150       9.095  23.614  -2.814  1.00  0.00      1    H  
ATOM   2326  N   CYS   151      10.245  19.126  -6.959  1.00  0.00      1    N  
ATOM   2327  CA  CYS   151      10.695  18.284  -8.033  1.00  0.00      1    C  
ATOM   2328  C   CYS   151      11.231  19.258  -9.035  1.00  0.00      1    C  
ATOM   2329  O   CYS   151      12.445  19.385  -9.182  1.00  0.00      1    O  
ATOM   2330  CB  CYS   151       9.536  17.424  -8.612  1.00  0.00      1    C  
ATOM   2331  SG  CYS   151      10.017  16.315  -9.981  1.00  0.00      1    S  
ATOM   2332  HN  CYS   151       9.410  19.636  -7.150  1.00  0.00      1    H  
ATOM   2333  HA  CYS   151      11.498  17.641  -7.698  1.00  0.00      1    H  
ATOM   2334  HB1 CYS   151       8.707  18.089  -8.935  1.00  0.00      1    H  
ATOM   2335  HB2 CYS   151       9.134  16.807  -7.779  1.00  0.00      1    H  
ATOM   2336  HG1 CYS   151      10.884  15.614  -9.264  1.00  0.00      1    H  
ATOM   2337  N   ARG   152      10.311  19.982  -9.723  1.00  0.00      1    N  
ATOM   2338  CA  ARG   152      10.593  21.024 -10.686  1.00  0.00      1    C  
ATOM   2339  C   ARG   152      11.245  20.431 -11.907  1.00  0.00      1    C  
ATOM   2340  O   ARG   152      12.157  21.024 -12.483  1.00  0.00      1    O  
ATOM   2341  CB  ARG   152      11.452  22.196 -10.137  1.00  0.00      1    C  
ATOM   2342  CG  ARG   152      10.932  22.810  -8.824  1.00  0.00      1    C  
ATOM   2343  CD  ARG   152      11.889  23.883  -8.286  1.00  0.00      1    C  
ATOM   2344  NE  ARG   152      11.369  24.410  -6.980  1.00  0.00      1    N  
ATOM   2345  CZ  ARG   152      12.077  25.314  -6.234  1.00  0.00      1    C  
ATOM   2346  NH1 ARG   152      11.549  25.787  -5.067  1.00  0.00      1    N1+
ATOM   2347  NH2 ARG   152      13.304  25.751  -6.642  1.00  0.00      1    N  
ATOM   2348  HN  ARG   152       9.338  19.827  -9.566  1.00  0.00      1    H  
ATOM   2349  HA  ARG   152       9.632  21.418 -10.982  1.00  0.00      1    H  
ATOM   2350  HB1 ARG   152      11.506  23.002 -10.901  1.00  0.00      1    H  
ATOM   2351  HB2 ARG   152      12.489  21.836  -9.950  1.00  0.00      1    H  
ATOM   2352  HG1 ARG   152      10.832  22.009  -8.059  1.00  0.00      1    H  
ATOM   2353  HG2 ARG   152       9.927  23.251  -9.002  1.00  0.00      1    H  
ATOM   2354  HD1 ARG   152      11.968  24.729  -9.002  1.00  0.00      1    H  
ATOM   2355  HD2 ARG   152      12.894  23.441  -8.113  1.00  0.00      1    H  
ATOM   2356  HE  ARG   152      10.474  24.105  -6.658  1.00  0.00      1    H  
ATOM   2357 HH11 ARG   152      10.651  25.474  -4.761  1.00  0.00      1    H  
ATOM   2358 HH12 ARG   152      12.056  26.459  -4.528  1.00  0.00      1    H  
ATOM   2359 HH21 ARG   152      13.695  25.415  -7.499  1.00  0.00      1    H  
ATOM   2360 HH22 ARG   152      13.810  26.411  -6.087  1.00  0.00      1    H  
ATOM   2361  N   GLN   153      10.772  19.221 -12.307  1.00  0.00      1    N  
ATOM   2362  CA  GLN   153      11.323  18.399 -13.362  1.00  0.00      1    C  
ATOM   2363  C   GLN   153      12.758  18.028 -13.074  1.00  0.00      1    C  
ATOM   2364  O   GLN   153      13.653  18.286 -13.879  1.00  0.00      1    O  
ATOM   2365  CB  GLN   153      11.162  18.983 -14.791  1.00  0.00      1    C  
ATOM   2366  CG  GLN   153       9.718  19.388 -15.149  1.00  0.00      1    C  
ATOM   2367  CD  GLN   153       8.783  18.173 -15.072  1.00  0.00      1    C  
ATOM   2368  NE2 GLN   153       7.778  18.241 -14.145  1.00  0.00      1    N  
ATOM   2369  OE1 GLN   153       8.951  17.204 -15.821  1.00  0.00      1    O  
ATOM   2370  HN  GLN   153      10.011  18.800 -11.820  1.00  0.00      1    H  
ATOM   2371  HA  GLN   153      10.757  17.481 -13.321  1.00  0.00      1    H  
ATOM   2372  HB1 GLN   153      11.519  18.236 -15.534  1.00  0.00      1    H  
ATOM   2373  HB2 GLN   153      11.798  19.890 -14.890  1.00  0.00      1    H  
ATOM   2374  HG1 GLN   153       9.698  19.783 -16.188  1.00  0.00      1    H  
ATOM   2375  HG2 GLN   153       9.372  20.193 -14.469  1.00  0.00      1    H  
ATOM   2376 HE21 GLN   153       7.130  17.485 -14.055  1.00  0.00      1    H  
ATOM   2377 HE22 GLN   153       7.692  19.048 -13.562  1.00  0.00      1    H  
ATOM   2378  N   SER   154      12.992  17.429 -11.876  1.00  0.00      1    N  
ATOM   2379  CA  SER   154      14.293  17.043 -11.370  1.00  0.00      1    C  
ATOM   2380  C   SER   154      14.996  16.048 -12.261  1.00  0.00      1    C  
ATOM   2381  O   SER   154      14.362  15.258 -12.962  1.00  0.00      1    O  
ATOM   2382  CB  SER   154      14.268  16.510  -9.913  1.00  0.00      1    C  
ATOM   2383  OG  SER   154      13.380  15.410  -9.759  1.00  0.00      1    O  
ATOM   2384  HN  SER   154      12.234  17.235 -11.257  1.00  0.00      1    H  
ATOM   2385  HA  SER   154      14.890  17.944 -11.365  1.00  0.00      1    H  
ATOM   2386  HB1 SER   154      13.921  17.319  -9.239  1.00  0.00      1    H  
ATOM   2387  HB2 SER   154      15.285  16.206  -9.587  1.00  0.00      1    H  
ATOM   2388  HG1 SER   154      13.804  14.666 -10.195  1.00  0.00      1    H  
ATOM   2389  N   SER   155      16.348  16.099 -12.248  1.00  0.00      1    N  
ATOM   2390  CA  SER   155      17.193  15.352 -13.148  1.00  0.00      1    C  
ATOM   2391  C   SER   155      17.623  14.051 -12.515  1.00  0.00      1    C  
ATOM   2392  O   SER   155      18.372  13.289 -13.126  1.00  0.00      1    O  
ATOM   2393  CB  SER   155      18.447  16.169 -13.565  1.00  0.00      1    C  
ATOM   2394  OG  SER   155      19.202  16.619 -12.444  1.00  0.00      1    O  
ATOM   2395  HN  SER   155      16.833  16.726 -11.645  1.00  0.00      1    H  
ATOM   2396  HA  SER   155      16.635  15.119 -14.045  1.00  0.00      1    H  
ATOM   2397  HB1 SER   155      18.111  17.066 -14.128  1.00  0.00      1    H  
ATOM   2398  HB2 SER   155      19.104  15.572 -14.232  1.00  0.00      1    H  
ATOM   2399  HG1 SER   155      19.731  15.868 -12.165  1.00  0.00      1    H  
ATOM   2400  N   PHE   156      17.128  13.748 -11.285  1.00  0.00      1    N  
ATOM   2401  CA  PHE   156      17.293  12.461 -10.643  1.00  0.00      1    C  
ATOM   2402  C   PHE   156      16.562  11.401 -11.444  1.00  0.00      1    C  
ATOM   2403  O   PHE   156      15.494  11.702 -11.976  1.00  0.00      1    O  
ATOM   2404  CB  PHE   156      16.724  12.409  -9.200  1.00  0.00      1    C  
ATOM   2405  CG  PHE   156      17.493  13.318  -8.280  1.00  0.00      1    C  
ATOM   2406  CD1 PHE   156      16.866  14.417  -7.666  1.00  0.00      1    C  
ATOM   2407  CD2 PHE   156      18.846  13.061  -7.992  1.00  0.00      1    C  
ATOM   2408  CE1 PHE   156      17.577  15.249  -6.792  1.00  0.00      1    C  
ATOM   2409  CE2 PHE   156      19.560  13.891  -7.119  1.00  0.00      1    C  
ATOM   2410  CZ  PHE   156      18.926  14.987  -6.520  1.00  0.00      1    C  
ATOM   2411  HN  PHE   156      16.546  14.391 -10.793  1.00  0.00      1    H  
ATOM   2412  HA  PHE   156      18.354  12.261 -10.633  1.00  0.00      1    H  
ATOM   2413  HB1 PHE   156      16.803  11.382  -8.784  1.00  0.00      1    H  
ATOM   2414  HB2 PHE   156      15.654  12.712  -9.198  1.00  0.00      1    H  
ATOM   2415  HD1 PHE   156      15.823  14.619  -7.863  1.00  0.00      1    H  
ATOM   2416  HD2 PHE   156      19.342  12.212  -8.441  1.00  0.00      1    H  
ATOM   2417  HE1 PHE   156      17.085  16.090  -6.327  1.00  0.00      1    H  
ATOM   2418  HE2 PHE   156      20.598  13.686  -6.906  1.00  0.00      1    H  
ATOM   2419  HZ  PHE   156      19.476  15.626  -5.845  1.00  0.00      1    H  
ATOM   2420  N   PRO   157      17.056  10.171 -11.571  1.00  0.00      1    N  
ATOM   2421  CA  PRO   157      16.363   9.102 -12.269  1.00  0.00      1    C  
ATOM   2422  C   PRO   157      15.305   8.543 -11.355  1.00  0.00      1    C  
ATOM   2423  O   PRO   157      15.267   8.914 -10.184  1.00  0.00      1    O  
ATOM   2424  CB  PRO   157      17.466   8.061 -12.513  1.00  0.00      1    C  
ATOM   2425  CG  PRO   157      18.419   8.234 -11.328  1.00  0.00      1    C  
ATOM   2426  CD  PRO   157      18.361   9.740 -11.064  1.00  0.00      1    C  
ATOM   2427  HA  PRO   157      15.905   9.469 -13.178  1.00  0.00      1    H  
ATOM   2428  HB1 PRO   157      18.009   8.326 -13.447  1.00  0.00      1    H  
ATOM   2429  HB2 PRO   157      17.086   7.024 -12.602  1.00  0.00      1    H  
ATOM   2430  HG1 PRO   157      18.013   7.685 -10.451  1.00  0.00      1    H  
ATOM   2431  HG2 PRO   157      19.446   7.880 -11.548  1.00  0.00      1    H  
ATOM   2432  HD1 PRO   157      18.459   9.962  -9.980  1.00  0.00      1    H  
ATOM   2433  HD2 PRO   157      19.149  10.268 -11.639  1.00  0.00      1    H  
ATOM   2434  N   HIS   158      14.447   7.632 -11.877  1.00  0.00      1    N  
ATOM   2435  CA  HIS   158      13.395   6.975 -11.133  1.00  0.00      1    C  
ATOM   2436  C   HIS   158      13.951   6.157  -9.997  1.00  0.00      1    C  
ATOM   2437  O   HIS   158      13.306   6.042  -8.959  1.00  0.00      1    O  
ATOM   2438  CB  HIS   158      12.520   6.046 -12.016  1.00  0.00      1    C  
ATOM   2439  CG  HIS   158      11.483   5.273 -11.231  1.00  0.00      1    C  
ATOM   2440  CD2 HIS   158      10.489   5.729 -10.422  1.00  0.00      1    C  
ATOM   2441  ND1 HIS   158      11.474   3.900 -11.095  1.00  0.00      1    N  
ATOM   2442  CE1 HIS   158      10.482   3.600 -10.220  1.00  0.00      1    C  
ATOM   2443  NE2 HIS   158       9.860   4.676  -9.780  1.00  0.00      1    N  
ATOM   2444  HN  HIS   158      14.512   7.363 -12.834  1.00  0.00      1    H  
ATOM   2445  HA  HIS   158      12.765   7.748 -10.713  1.00  0.00      1    H  
ATOM   2446  HB1 HIS   158      13.176   5.331 -12.560  1.00  0.00      1    H  
ATOM   2447  HB2 HIS   158      11.995   6.665 -12.775  1.00  0.00      1    H  
ATOM   2448  HD1 HIS   158      12.104   3.261 -11.541  1.00  0.00      1    H  
ATOM   2449  HD2 HIS   158      10.183   6.747 -10.217  1.00  0.00      1    H  
ATOM   2450  HE1 HIS   158      10.250   2.580  -9.919  1.00  0.00      1    H  
ATOM   2451  N   ASP   159      15.155   5.565 -10.179  1.00  0.00      1    N  
ATOM   2452  CA  ASP   159      15.785   4.675  -9.229  1.00  0.00      1    C  
ATOM   2453  C   ASP   159      16.079   5.368  -7.919  1.00  0.00      1    C  
ATOM   2454  O   ASP   159      15.773   4.833  -6.857  1.00  0.00      1    O  
ATOM   2455  CB  ASP   159      17.134   4.122  -9.767  1.00  0.00      1    C  
ATOM   2456  CG  ASP   159      16.974   3.289 -11.045  1.00  0.00      1    C  
ATOM   2457  OD1 ASP   159      15.820   2.978 -11.443  1.00  0.00      1    O  
ATOM   2458  OD2 ASP   159      18.032   2.944 -11.637  1.00  0.00      1    O1-
ATOM   2459  HN  ASP   159      15.665   5.698 -11.026  1.00  0.00      1    H  
ATOM   2460  HA  ASP   159      15.101   3.859  -9.036  1.00  0.00      1    H  
ATOM   2461  HB1 ASP   159      17.611   3.474  -8.999  1.00  0.00      1    H  
ATOM   2462  HB2 ASP   159      17.819   4.970  -9.986  1.00  0.00      1    H  
ATOM   2463  N   VAL   160      16.655   6.595  -7.972  1.00  0.00      1    N  
ATOM   2464  CA  VAL   160      16.997   7.388  -6.808  1.00  0.00      1    C  
ATOM   2465  C   VAL   160      15.744   7.857  -6.105  1.00  0.00      1    C  
ATOM   2466  O   VAL   160      15.652   7.769  -4.881  1.00  0.00      1    O  
ATOM   2467  CB  VAL   160      17.897   8.565  -7.183  1.00  0.00      1    C  
ATOM   2468  CG1 VAL   160      18.113   9.536  -6.001  1.00  0.00      1    C  
ATOM   2469  CG2 VAL   160      19.250   7.997  -7.666  1.00  0.00      1    C  
ATOM   2470  HN  VAL   160      16.880   7.016  -8.848  1.00  0.00      1    H  
ATOM   2471  HA  VAL   160      17.538   6.749  -6.123  1.00  0.00      1    H  
ATOM   2472  HB  VAL   160      17.431   9.132  -8.020  1.00  0.00      1    H  
ATOM   2473 HG11 VAL   160      18.489   8.986  -5.114  1.00  0.00      1    H  
ATOM   2474 HG12 VAL   160      17.172  10.058  -5.732  1.00  0.00      1    H  
ATOM   2475 HG13 VAL   160      18.862  10.308  -6.281  1.00  0.00      1    H  
ATOM   2476 HG21 VAL   160      19.119   7.317  -8.532  1.00  0.00      1    H  
ATOM   2477 HG22 VAL   160      19.742   7.432  -6.845  1.00  0.00      1    H  
ATOM   2478 HG23 VAL   160      19.923   8.826  -7.972  1.00  0.00      1    H  
ATOM   2479  N   GLN   161      14.739   8.326  -6.888  1.00  0.00      1    N  
ATOM   2480  CA  GLN   161      13.476   8.865  -6.421  1.00  0.00      1    C  
ATOM   2481  C   GLN   161      12.656   7.847  -5.671  1.00  0.00      1    C  
ATOM   2482  O   GLN   161      11.998   8.186  -4.690  1.00  0.00      1    O  
ATOM   2483  CB  GLN   161      12.618   9.404  -7.590  1.00  0.00      1    C  
ATOM   2484  CG  GLN   161      13.222  10.669  -8.227  1.00  0.00      1    C  
ATOM   2485  CD  GLN   161      12.452  11.050  -9.498  1.00  0.00      1    C  
ATOM   2486  NE2 GLN   161      12.833  12.225 -10.085  1.00  0.00      1    N  
ATOM   2487  OE1 GLN   161      11.555  10.330  -9.950  1.00  0.00      1    O  
ATOM   2488  HN  GLN   161      14.845   8.341  -7.879  1.00  0.00      1    H  
ATOM   2489  HA  GLN   161      13.699   9.678  -5.745  1.00  0.00      1    H  
ATOM   2490  HB1 GLN   161      11.597   9.661  -7.227  1.00  0.00      1    H  
ATOM   2491  HB2 GLN   161      12.523   8.602  -8.355  1.00  0.00      1    H  
ATOM   2492  HG1 GLN   161      14.286  10.492  -8.491  1.00  0.00      1    H  
ATOM   2493  HG2 GLN   161      13.177  11.505  -7.498  1.00  0.00      1    H  
ATOM   2494 HE21 GLN   161      12.391  12.528 -10.930  1.00  0.00      1    H  
ATOM   2495 HE22 GLN   161      13.562  12.774  -9.676  1.00  0.00      1    H  
ATOM   2496  N   PHE   162      12.694   6.571  -6.123  1.00  0.00      1    N  
ATOM   2497  CA  PHE   162      11.975   5.450  -5.564  1.00  0.00      1    C  
ATOM   2498  C   PHE   162      12.405   5.169  -4.142  1.00  0.00      1    C  
ATOM   2499  O   PHE   162      11.561   4.859  -3.305  1.00  0.00      1    O  
ATOM   2500  CB  PHE   162      12.171   4.178  -6.440  1.00  0.00      1    C  
ATOM   2501  CG  PHE   162      11.319   3.017  -5.987  1.00  0.00      1    C  
ATOM   2502  CD1 PHE   162       9.951   2.956  -6.305  1.00  0.00      1    C  
ATOM   2503  CD2 PHE   162      11.885   1.988  -5.214  1.00  0.00      1    C  
ATOM   2504  CE1 PHE   162       9.166   1.887  -5.854  1.00  0.00      1    C  
ATOM   2505  CE2 PHE   162      11.101   0.922  -4.759  1.00  0.00      1    C  
ATOM   2506  CZ  PHE   162       9.739   0.872  -5.079  1.00  0.00      1    C  
ATOM   2507  HN  PHE   162      13.246   6.344  -6.922  1.00  0.00      1    H  
ATOM   2508  HA  PHE   162      10.928   5.722  -5.558  1.00  0.00      1    H  
ATOM   2509  HB1 PHE   162      13.238   3.868  -6.437  1.00  0.00      1    H  
ATOM   2510  HB2 PHE   162      11.883   4.409  -7.487  1.00  0.00      1    H  
ATOM   2511  HD1 PHE   162       9.498   3.741  -6.893  1.00  0.00      1    H  
ATOM   2512  HD2 PHE   162      12.933   2.030  -4.958  1.00  0.00      1    H  
ATOM   2513  HE1 PHE   162       8.113   1.851  -6.091  1.00  0.00      1    H  
ATOM   2514  HE2 PHE   162      11.547   0.142  -4.160  1.00  0.00      1    H  
ATOM   2515  HZ  PHE   162       9.131   0.051  -4.728  1.00  0.00      1    H  
ATOM   2516  N   PHE   163      13.724   5.277  -3.843  1.00  0.00      1    N  
ATOM   2517  CA  PHE   163      14.263   4.917  -2.550  1.00  0.00      1    C  
ATOM   2518  C   PHE   163      14.380   6.124  -1.656  1.00  0.00      1    C  
ATOM   2519  O   PHE   163      14.757   5.981  -0.495  1.00  0.00      1    O  
ATOM   2520  CB  PHE   163      15.664   4.261  -2.643  1.00  0.00      1    C  
ATOM   2521  CG  PHE   163      15.561   2.887  -3.246  1.00  0.00      1    C  
ATOM   2522  CD1 PHE   163      16.109   2.610  -4.507  1.00  0.00      1    C  
ATOM   2523  CD2 PHE   163      14.927   1.849  -2.541  1.00  0.00      1    C  
ATOM   2524  CE1 PHE   163      16.004   1.333  -5.070  1.00  0.00      1    C  
ATOM   2525  CE2 PHE   163      14.829   0.566  -3.094  1.00  0.00      1    C  
ATOM   2526  CZ  PHE   163      15.365   0.308  -4.362  1.00  0.00      1    C  
ATOM   2527  HN  PHE   163      14.392   5.565  -4.524  1.00  0.00      1    H  
ATOM   2528  HA  PHE   163      13.589   4.228  -2.066  1.00  0.00      1    H  
ATOM   2529  HB1 PHE   163      16.107   4.124  -1.633  1.00  0.00      1    H  
ATOM   2530  HB2 PHE   163      16.349   4.886  -3.255  1.00  0.00      1    H  
ATOM   2531  HD1 PHE   163      16.616   3.393  -5.044  1.00  0.00      1    H  
ATOM   2532  HD2 PHE   163      14.514   2.045  -1.564  1.00  0.00      1    H  
ATOM   2533  HE1 PHE   163      16.421   1.138  -6.046  1.00  0.00      1    H  
ATOM   2534  HE2 PHE   163      14.338  -0.223  -2.545  1.00  0.00      1    H  
ATOM   2535  HZ  PHE   163      15.288  -0.679  -4.791  1.00  0.00      1    H  
ATOM   2536  N   ASP   164      14.013   7.338  -2.145  1.00  0.00      1    N  
ATOM   2537  CA  ASP   164      13.794   8.485  -1.286  1.00  0.00      1    C  
ATOM   2538  C   ASP   164      12.427   8.351  -0.667  1.00  0.00      1    C  
ATOM   2539  O   ASP   164      12.252   8.576   0.528  1.00  0.00      1    O  
ATOM   2540  CB  ASP   164      13.826   9.850  -2.023  1.00  0.00      1    C  
ATOM   2541  CG  ASP   164      15.233  10.178  -2.523  1.00  0.00      1    C  
ATOM   2542  OD1 ASP   164      16.178  10.185  -1.690  1.00  0.00      1    O  
ATOM   2543  OD2 ASP   164      15.374  10.456  -3.744  1.00  0.00      1    O1-
ATOM   2544  HN  ASP   164      13.754   7.461  -3.099  1.00  0.00      1    H  
ATOM   2545  HA  ASP   164      14.532   8.478  -0.496  1.00  0.00      1    H  
ATOM   2546  HB1 ASP   164      13.518  10.661  -1.325  1.00  0.00      1    H  
ATOM   2547  HB2 ASP   164      13.118   9.840  -2.879  1.00  0.00      1    H  
ATOM   2548  N   LEU   165      11.433   7.958  -1.499  1.00  0.00      1    N  
ATOM   2549  CA  LEU   165      10.056   7.747  -1.125  1.00  0.00      1    C  
ATOM   2550  C   LEU   165       9.896   6.533  -0.251  1.00  0.00      1    C  
ATOM   2551  O   LEU   165       9.064   6.533   0.654  1.00  0.00      1    O  
ATOM   2552  CB  LEU   165       9.142   7.576  -2.357  1.00  0.00      1    C  
ATOM   2553  CG  LEU   165       9.004   8.845  -3.228  1.00  0.00      1    C  
ATOM   2554  CD1 LEU   165       8.462   8.489  -4.625  1.00  0.00      1    C  
ATOM   2555  CD2 LEU   165       8.131   9.916  -2.545  1.00  0.00      1    C  
ATOM   2556  HN  LEU   165      11.626   7.786  -2.462  1.00  0.00      1    H  
ATOM   2557  HA  LEU   165       9.733   8.607  -0.556  1.00  0.00      1    H  
ATOM   2558  HB1 LEU   165       8.120   7.292  -2.025  1.00  0.00      1    H  
ATOM   2559  HB2 LEU   165       9.544   6.752  -2.987  1.00  0.00      1    H  
ATOM   2560  HG  LEU   165      10.018   9.280  -3.377  1.00  0.00      1    H  
ATOM   2561 HD11 LEU   165       7.463   8.014  -4.540  1.00  0.00      1    H  
ATOM   2562 HD12 LEU   165       9.146   7.777  -5.133  1.00  0.00      1    H  
ATOM   2563 HD13 LEU   165       8.373   9.403  -5.250  1.00  0.00      1    H  
ATOM   2564 HD21 LEU   165       8.582  10.235  -1.583  1.00  0.00      1    H  
ATOM   2565 HD22 LEU   165       7.116   9.512  -2.344  1.00  0.00      1    H  
ATOM   2566 HD23 LEU   165       8.034  10.807  -3.199  1.00  0.00      1    H  
ATOM   2567  N   ARG   166      10.692   5.463  -0.506  1.00  0.00      1    N  
ATOM   2568  CA  ARG   166      10.707   4.263   0.300  1.00  0.00      1    C  
ATOM   2569  C   ARG   166      11.282   4.545   1.658  1.00  0.00      1    C  
ATOM   2570  O   ARG   166      10.764   4.057   2.658  1.00  0.00      1    O  
ATOM   2571  CB  ARG   166      11.495   3.093  -0.337  1.00  0.00      1    C  
ATOM   2572  CG  ARG   166      11.379   1.777   0.456  1.00  0.00      1    C  
ATOM   2573  CD  ARG   166      12.097   0.589  -0.193  1.00  0.00      1    C  
ATOM   2574  NE  ARG   166      11.974  -0.577   0.739  1.00  0.00      1    N  
ATOM   2575  CZ  ARG   166      12.526  -1.801   0.481  1.00  0.00      1    C  
ATOM   2576  NH1 ARG   166      12.407  -2.796   1.409  1.00  0.00      1    N1+
ATOM   2577  NH2 ARG   166      13.192  -2.039  -0.685  1.00  0.00      1    N  
ATOM   2578  HN  ARG   166      11.340   5.477  -1.263  1.00  0.00      1    H  
ATOM   2579  HA  ARG   166       9.681   3.949   0.429  1.00  0.00      1    H  
ATOM   2580  HB1 ARG   166      12.567   3.368  -0.428  1.00  0.00      1    H  
ATOM   2581  HB2 ARG   166      11.100   2.919  -1.361  1.00  0.00      1    H  
ATOM   2582  HG1 ARG   166      10.299   1.535   0.576  1.00  0.00      1    H  
ATOM   2583  HG2 ARG   166      11.813   1.933   1.469  1.00  0.00      1    H  
ATOM   2584  HD1 ARG   166      13.176   0.812  -0.329  1.00  0.00      1    H  
ATOM   2585  HD2 ARG   166      11.633   0.327  -1.168  1.00  0.00      1    H  
ATOM   2586  HE  ARG   166      11.499  -0.440   1.608  1.00  0.00      1    H  
ATOM   2587 HH11 ARG   166      11.914  -2.628   2.262  1.00  0.00      1    H  
ATOM   2588 HH12 ARG   166      12.824  -3.689   1.241  1.00  0.00      1    H  
ATOM   2589 HH21 ARG   166      13.274  -1.315  -1.369  1.00  0.00      1    H  
ATOM   2590 HH22 ARG   166      13.585  -2.941  -0.860  1.00  0.00      1    H  
ATOM   2591  N   LEU   167      12.365   5.358   1.730  1.00  0.00      1    N  
ATOM   2592  CA  LEU   167      13.017   5.698   2.976  1.00  0.00      1    C  
ATOM   2593  C   LEU   167      12.116   6.541   3.845  1.00  0.00      1    C  
ATOM   2594  O   LEU   167      12.079   6.346   5.056  1.00  0.00      1    O  
ATOM   2595  CB  LEU   167      14.388   6.381   2.766  1.00  0.00      1    C  
ATOM   2596  CG  LEU   167      15.261   6.566   4.034  1.00  0.00      1    C  
ATOM   2597  CD1 LEU   167      15.429   5.278   4.867  1.00  0.00      1    C  
ATOM   2598  CD2 LEU   167      16.641   7.130   3.647  1.00  0.00      1    C  
ATOM   2599  HN  LEU   167      12.763   5.767   0.912  1.00  0.00      1    H  
ATOM   2600  HA  LEU   167      13.181   4.759   3.486  1.00  0.00      1    H  
ATOM   2601  HB1 LEU   167      14.241   7.369   2.277  1.00  0.00      1    H  
ATOM   2602  HB2 LEU   167      14.971   5.749   2.060  1.00  0.00      1    H  
ATOM   2603  HG  LEU   167      14.758   7.318   4.685  1.00  0.00      1    H  
ATOM   2604 HD11 LEU   167      15.871   4.478   4.239  1.00  0.00      1    H  
ATOM   2605 HD12 LEU   167      14.455   4.925   5.264  1.00  0.00      1    H  
ATOM   2606 HD13 LEU   167      16.103   5.466   5.729  1.00  0.00      1    H  
ATOM   2607 HD21 LEU   167      16.527   8.071   3.071  1.00  0.00      1    H  
ATOM   2608 HD22 LEU   167      17.193   6.400   3.018  1.00  0.00      1    H  
ATOM   2609 HD23 LEU   167      17.241   7.342   4.557  1.00  0.00      1    H  
ATOM   2610  N   LEU   168      11.326   7.459   3.228  1.00  0.00      1    N  
ATOM   2611  CA  LEU   168      10.300   8.242   3.889  1.00  0.00      1    C  
ATOM   2612  C   LEU   168       9.221   7.373   4.463  1.00  0.00      1    C  
ATOM   2613  O   LEU   168       8.778   7.617   5.580  1.00  0.00      1    O  
ATOM   2614  CB  LEU   168       9.582   9.230   2.936  1.00  0.00      1    C  
ATOM   2615  CG  LEU   168      10.363  10.533   2.686  1.00  0.00      1    C  
ATOM   2616  CD1 LEU   168       9.832  11.263   1.440  1.00  0.00      1    C  
ATOM   2617  CD2 LEU   168      10.342  11.457   3.920  1.00  0.00      1    C  
ATOM   2618  HN  LEU   168      11.389   7.603   2.243  1.00  0.00      1    H  
ATOM   2619  HA  LEU   168      10.765   8.776   4.706  1.00  0.00      1    H  
ATOM   2620  HB1 LEU   168       8.587   9.526   3.340  1.00  0.00      1    H  
ATOM   2621  HB2 LEU   168       9.408   8.718   1.965  1.00  0.00      1    H  
ATOM   2622  HG  LEU   168      11.419  10.250   2.479  1.00  0.00      1    H  
ATOM   2623 HD11 LEU   168       8.773  11.563   1.587  1.00  0.00      1    H  
ATOM   2624 HD12 LEU   168       9.896  10.603   0.550  1.00  0.00      1    H  
ATOM   2625 HD13 LEU   168      10.435  12.174   1.243  1.00  0.00      1    H  
ATOM   2626 HD21 LEU   168      10.842  10.970   4.783  1.00  0.00      1    H  
ATOM   2627 HD22 LEU   168       9.296  11.699   4.204  1.00  0.00      1    H  
ATOM   2628 HD23 LEU   168      10.872  12.407   3.702  1.00  0.00      1    H  
ATOM   2629  N   PHE   169       8.779   6.332   3.716  1.00  0.00      1    N  
ATOM   2630  CA  PHE   169       7.708   5.448   4.120  1.00  0.00      1    C  
ATOM   2631  C   PHE   169       8.081   4.708   5.378  1.00  0.00      1    C  
ATOM   2632  O   PHE   169       7.264   4.588   6.283  1.00  0.00      1    O  
ATOM   2633  CB  PHE   169       7.336   4.439   2.989  1.00  0.00      1    C  
ATOM   2634  CG  PHE   169       6.211   3.498   3.363  1.00  0.00      1    C  
ATOM   2635  CD1 PHE   169       5.015   3.982   3.923  1.00  0.00      1    C  
ATOM   2636  CD2 PHE   169       6.367   2.110   3.197  1.00  0.00      1    C  
ATOM   2637  CE1 PHE   169       4.010   3.097   4.336  1.00  0.00      1    C  
ATOM   2638  CE2 PHE   169       5.358   1.225   3.594  1.00  0.00      1    C  
ATOM   2639  CZ  PHE   169       4.180   1.719   4.168  1.00  0.00      1    C  
ATOM   2640  HN  PHE   169       9.171   6.142   2.819  1.00  0.00      1    H  
ATOM   2641  HA  PHE   169       6.852   6.071   4.338  1.00  0.00      1    H  
ATOM   2642  HB1 PHE   169       8.228   3.836   2.717  1.00  0.00      1    H  
ATOM   2643  HB2 PHE   169       7.012   5.002   2.088  1.00  0.00      1    H  
ATOM   2644  HD1 PHE   169       4.868   5.043   4.047  1.00  0.00      1    H  
ATOM   2645  HD2 PHE   169       7.282   1.720   2.775  1.00  0.00      1    H  
ATOM   2646  HE1 PHE   169       3.099   3.480   4.770  1.00  0.00      1    H  
ATOM   2647  HE2 PHE   169       5.491   0.161   3.465  1.00  0.00      1    H  
ATOM   2648  HZ  PHE   169       3.402   1.037   4.478  1.00  0.00      1    H  
ATOM   2649  N   LEU   170       9.335   4.218   5.461  1.00  0.00      1    N  
ATOM   2650  CA  LEU   170       9.842   3.475   6.587  1.00  0.00      1    C  
ATOM   2651  C   LEU   170       9.996   4.321   7.823  1.00  0.00      1    C  
ATOM   2652  O   LEU   170       9.655   3.872   8.914  1.00  0.00      1    O  
ATOM   2653  CB  LEU   170      11.197   2.825   6.251  1.00  0.00      1    C  
ATOM   2654  CG  LEU   170      11.102   1.797   5.101  1.00  0.00      1    C  
ATOM   2655  CD1 LEU   170      12.504   1.438   4.590  1.00  0.00      1    C  
ATOM   2656  CD2 LEU   170      10.308   0.541   5.503  1.00  0.00      1    C  
ATOM   2657  HN  LEU   170       9.984   4.349   4.715  1.00  0.00      1    H  
ATOM   2658  HA  LEU   170       9.124   2.701   6.815  1.00  0.00      1    H  
ATOM   2659  HB1 LEU   170      11.606   2.307   7.146  1.00  0.00      1    H  
ATOM   2660  HB2 LEU   170      11.915   3.623   5.956  1.00  0.00      1    H  
ATOM   2661  HG  LEU   170      10.559   2.261   4.249  1.00  0.00      1    H  
ATOM   2662 HD11 LEU   170      13.098   1.012   5.424  1.00  0.00      1    H  
ATOM   2663 HD12 LEU   170      13.021   2.346   4.213  1.00  0.00      1    H  
ATOM   2664 HD13 LEU   170      12.445   0.694   3.768  1.00  0.00      1    H  
ATOM   2665 HD21 LEU   170       9.255   0.797   5.745  1.00  0.00      1    H  
ATOM   2666 HD22 LEU   170      10.772   0.067   6.393  1.00  0.00      1    H  
ATOM   2667 HD23 LEU   170      10.304  -0.192   4.668  1.00  0.00      1    H  
ATOM   2668  N   LEU   171      10.500   5.572   7.681  1.00  0.00      1    N  
ATOM   2669  CA  LEU   171      10.713   6.479   8.789  1.00  0.00      1    C  
ATOM   2670  C   LEU   171       9.412   6.893   9.437  1.00  0.00      1    C  
ATOM   2671  O   LEU   171       9.289   6.895  10.660  1.00  0.00      1    O  
ATOM   2672  CB  LEU   171      11.470   7.762   8.364  1.00  0.00      1    C  
ATOM   2673  CG  LEU   171      12.956   7.544   7.985  1.00  0.00      1    C  
ATOM   2674  CD1 LEU   171      13.511   8.771   7.238  1.00  0.00      1    C  
ATOM   2675  CD2 LEU   171      13.843   7.200   9.198  1.00  0.00      1    C  
ATOM   2676  HN  LEU   171      10.759   5.926   6.786  1.00  0.00      1    H  
ATOM   2677  HA  LEU   171      11.304   5.963   9.522  1.00  0.00      1    H  
ATOM   2678  HB1 LEU   171      11.453   8.500   9.193  1.00  0.00      1    H  
ATOM   2679  HB2 LEU   171      10.941   8.211   7.495  1.00  0.00      1    H  
ATOM   2680  HG  LEU   171      13.009   6.680   7.286  1.00  0.00      1    H  
ATOM   2681 HD11 LEU   171      13.504   9.663   7.900  1.00  0.00      1    H  
ATOM   2682 HD12 LEU   171      12.890   8.989   6.343  1.00  0.00      1    H  
ATOM   2683 HD13 LEU   171      14.553   8.582   6.906  1.00  0.00      1    H  
ATOM   2684 HD21 LEU   171      13.498   6.268   9.689  1.00  0.00      1    H  
ATOM   2685 HD22 LEU   171      13.819   8.025   9.941  1.00  0.00      1    H  
ATOM   2686 HD23 LEU   171      14.893   7.051   8.868  1.00  0.00      1    H  
ATOM   2687  N   THR   172       8.412   7.242   8.599  1.00  0.00      1    N  
ATOM   2688  CA  THR   172       7.116   7.750   8.986  1.00  0.00      1    C  
ATOM   2689  C   THR   172       6.255   6.659   9.583  1.00  0.00      1    C  
ATOM   2690  O   THR   172       5.577   6.879  10.584  1.00  0.00      1    O  
ATOM   2691  CB  THR   172       6.434   8.376   7.778  1.00  0.00      1    C  
ATOM   2692  CG2 THR   172       5.077   9.007   8.132  1.00  0.00      1    C  
ATOM   2693  OG1 THR   172       7.267   9.400   7.247  1.00  0.00      1    O  
ATOM   2694  HN  THR   172       8.551   7.197   7.612  1.00  0.00      1    H  
ATOM   2695  HA  THR   172       7.271   8.509   9.741  1.00  0.00      1    H  
ATOM   2696  HB  THR   172       6.289   7.607   6.986  1.00  0.00      1    H  
ATOM   2697  HG1 THR   172       6.963   9.548   6.348  1.00  0.00      1    H  
ATOM   2698 HG21 THR   172       5.217   9.857   8.827  1.00  0.00      1    H  
ATOM   2699 HG22 THR   172       4.400   8.270   8.605  1.00  0.00      1    H  
ATOM   2700 HG23 THR   172       4.585   9.389   7.212  1.00  0.00      1    H  
ATOM   2701  N   ALA   173       6.264   5.449   8.971  1.00  0.00      1    N  
ATOM   2702  CA  ALA   173       5.458   4.319   9.381  1.00  0.00      1    C  
ATOM   2703  C   ALA   173       5.879   3.735  10.702  1.00  0.00      1    C  
ATOM   2704  O   ALA   173       5.030   3.324  11.491  1.00  0.00      1    O  
ATOM   2705  CB  ALA   173       5.483   3.170   8.354  1.00  0.00      1    C  
ATOM   2706  HN  ALA   173       6.828   5.290   8.164  1.00  0.00      1    H  
ATOM   2707  HA  ALA   173       4.439   4.668   9.475  1.00  0.00      1    H  
ATOM   2708  HB1 ALA   173       6.516   2.787   8.213  1.00  0.00      1    H  
ATOM   2709  HB2 ALA   173       5.109   3.533   7.373  1.00  0.00      1    H  
ATOM   2710  HB3 ALA   173       4.831   2.331   8.678  1.00  0.00      1    H  
ATOM   2711  N   LEU   174       7.207   3.660  10.961  1.00  0.00      1    N  
ATOM   2712  CA  LEU   174       7.741   2.909  12.076  1.00  0.00      1    C  
ATOM   2713  C   LEU   174       8.075   3.818  13.233  1.00  0.00      1    C  
ATOM   2714  O   LEU   174       8.587   3.347  14.248  1.00  0.00      1    O  
ATOM   2715  CB  LEU   174       9.029   2.137  11.691  1.00  0.00      1    C  
ATOM   2716  CG  LEU   174       8.853   1.113  10.541  1.00  0.00      1    C  
ATOM   2717  CD1 LEU   174      10.220   0.588  10.058  1.00  0.00      1    C  
ATOM   2718  CD2 LEU   174       7.917  -0.051  10.918  1.00  0.00      1    C  
ATOM   2719  HN  LEU   174       7.881   4.036  10.330  1.00  0.00      1    H  
ATOM   2720  HA  LEU   174       7.005   2.197  12.420  1.00  0.00      1    H  
ATOM   2721  HB1 LEU   174       9.424   1.590  12.576  1.00  0.00      1    H  
ATOM   2722  HB2 LEU   174       9.798   2.873  11.377  1.00  0.00      1    H  
ATOM   2723  HG  LEU   174       8.392   1.644   9.676  1.00  0.00      1    H  
ATOM   2724 HD11 LEU   174      10.735   0.041  10.876  1.00  0.00      1    H  
ATOM   2725 HD12 LEU   174      10.866   1.431   9.734  1.00  0.00      1    H  
ATOM   2726 HD13 LEU   174      10.085  -0.102   9.199  1.00  0.00      1    H  
ATOM   2727 HD21 LEU   174       6.902   0.324  11.168  1.00  0.00      1    H  
ATOM   2728 HD22 LEU   174       8.321  -0.600  11.795  1.00  0.00      1    H  
ATOM   2729 HD23 LEU   174       7.827  -0.759  10.068  1.00  0.00      1    H  
ATOM   2730  N   ARG   175       7.775   5.135  13.132  1.00  0.00      1    N  
ATOM   2731  CA  ARG   175       7.983   6.041  14.235  1.00  0.00      1    C  
ATOM   2732  C   ARG   175       6.895   7.062  14.158  1.00  0.00      1    C  
ATOM   2733  O   ARG   175       6.638   7.620  13.095  1.00  0.00      1    O  
ATOM   2734  CB  ARG   175       9.346   6.763  14.149  1.00  0.00      1    C  
ATOM   2735  CG  ARG   175       9.843   7.421  15.446  1.00  0.00      1    C  
ATOM   2736  CD  ARG   175      10.297   6.411  16.509  1.00  0.00      1    C  
ATOM   2737  NE  ARG   175      10.929   7.164  17.643  1.00  0.00      1    N  
ATOM   2738  CZ  ARG   175      11.740   6.565  18.568  1.00  0.00      1    C  
ATOM   2739  NH1 ARG   175      12.294   7.317  19.564  1.00  0.00      1    N1+
ATOM   2740  NH2 ARG   175      12.001   5.226  18.511  1.00  0.00      1    N  
ATOM   2741  HN  ARG   175       7.371   5.526  12.309  1.00  0.00      1    H  
ATOM   2742  HA  ARG   175       7.888   5.502  15.168  1.00  0.00      1    H  
ATOM   2743  HB1 ARG   175       9.328   7.519  13.335  1.00  0.00      1    H  
ATOM   2744  HB2 ARG   175      10.104   6.004  13.867  1.00  0.00      1    H  
ATOM   2745  HG1 ARG   175       9.050   8.077  15.858  1.00  0.00      1    H  
ATOM   2746  HG2 ARG   175      10.716   8.061  15.178  1.00  0.00      1    H  
ATOM   2747  HD1 ARG   175      11.050   5.721  16.074  1.00  0.00      1    H  
ATOM   2748  HD2 ARG   175       9.438   5.830  16.905  1.00  0.00      1    H  
ATOM   2749  HE  ARG   175      10.756   8.147  17.720  1.00  0.00      1    H  
ATOM   2750 HH11 ARG   175      12.099   8.297  19.616  1.00  0.00      1    H  
ATOM   2751 HH12 ARG   175      12.890   6.889  20.243  1.00  0.00      1    H  
ATOM   2752 HH21 ARG   175      11.590   4.669  17.789  1.00  0.00      1    H  
ATOM   2753 HH22 ARG   175      12.606   4.806  19.187  1.00  0.00      1    H  
ATOM   2754  N   THR   176       6.229   7.334  15.306  1.00  0.00      1    N  
ATOM   2755  CA  THR   176       5.108   8.245  15.379  1.00  0.00      1    C  
ATOM   2756  C   THR   176       5.638   9.633  15.662  1.00  0.00      1    C  
ATOM   2757  O   THR   176       4.952  10.626  15.434  1.00  0.00      1    O  
ATOM   2758  CB  THR   176       4.111   7.824  16.454  1.00  0.00      1    C  
ATOM   2759  CG2 THR   176       2.811   8.658  16.399  1.00  0.00      1    C  
ATOM   2760  OG1 THR   176       3.774   6.452  16.284  1.00  0.00      1    O  
ATOM   2761  HN  THR   176       6.472   6.883  16.161  1.00  0.00      1    H  
ATOM   2762  HA  THR   176       4.602   8.252  14.425  1.00  0.00      1    H  
ATOM   2763  HB  THR   176       4.570   7.926  17.462  1.00  0.00      1    H  
ATOM   2764  HG1 THR   176       3.360   6.386  15.420  1.00  0.00      1    H  
ATOM   2765 HG21 THR   176       2.378   8.634  15.377  1.00  0.00      1    H  
ATOM   2766 HG22 THR   176       3.004   9.714  16.678  1.00  0.00      1    H  
ATOM   2767 HG23 THR   176       2.061   8.252  17.111  1.00  0.00      1    H  
ATOM   2768  N   ASP   177       6.913   9.740  16.114  1.00  0.00      1    N  
ATOM   2769  CA  ASP   177       7.601  10.997  16.323  1.00  0.00      1    C  
ATOM   2770  C   ASP   177       7.844  11.673  14.997  1.00  0.00      1    C  
ATOM   2771  O   ASP   177       7.625  12.873  14.856  1.00  0.00      1    O  
ATOM   2772  CB  ASP   177       8.988  10.836  17.013  1.00  0.00      1    C  
ATOM   2773  CG  ASP   177       8.898  10.233  18.422  1.00  0.00      1    C  
ATOM   2774  OD1 ASP   177       7.770  10.020  18.938  1.00  0.00      1    O  
ATOM   2775  OD2 ASP   177       9.987   9.984  19.007  1.00  0.00      1    O1-
ATOM   2776  HN  ASP   177       7.459   8.926  16.296  1.00  0.00      1    H  
ATOM   2777  HA  ASP   177       6.964  11.634  16.923  1.00  0.00      1    H  
ATOM   2778  HB1 ASP   177       9.479  11.831  17.099  1.00  0.00      1    H  
ATOM   2779  HB2 ASP   177       9.639  10.184  16.393  1.00  0.00      1    H  
ATOM   2780  N   VAL   178       8.280  10.880  13.987  1.00  0.00      1    N  
ATOM   2781  CA  VAL   178       8.630  11.337  12.661  1.00  0.00      1    C  
ATOM   2782  C   VAL   178       7.378  11.533  11.832  1.00  0.00      1    C  
ATOM   2783  O   VAL   178       7.372  12.295  10.867  1.00  0.00      1    O  
ATOM   2784  CB  VAL   178       9.575  10.339  11.995  1.00  0.00      1    C  
ATOM   2785  CG1 VAL   178       9.930  10.764  10.557  1.00  0.00      1    C  
ATOM   2786  CG2 VAL   178      10.855  10.237  12.851  1.00  0.00      1    C  
ATOM   2787  HN  VAL   178       8.417   9.903  14.135  1.00  0.00      1    H  
ATOM   2788  HA  VAL   178       9.131  12.290  12.749  1.00  0.00      1    H  
ATOM   2789  HB  VAL   178       9.098   9.334  11.958  1.00  0.00      1    H  
ATOM   2790 HG11 VAL   178      10.218  11.834  10.542  1.00  0.00      1    H  
ATOM   2791 HG12 VAL   178       9.073  10.612   9.869  1.00  0.00      1    H  
ATOM   2792 HG13 VAL   178      10.786  10.167  10.183  1.00  0.00      1    H  
ATOM   2793 HG21 VAL   178      10.635   9.867  13.872  1.00  0.00      1    H  
ATOM   2794 HG22 VAL   178      11.344  11.231  12.933  1.00  0.00      1    H  
ATOM   2795 HG23 VAL   178      11.572   9.533  12.377  1.00  0.00      1    H  
ATOM   2796  N   ARG   179       6.263  10.874  12.225  1.00  0.00      1    N  
ATOM   2797  CA  ARG   179       4.974  11.000  11.589  1.00  0.00      1    C  
ATOM   2798  C   ARG   179       4.386  12.367  11.807  1.00  0.00      1    C  
ATOM   2799  O   ARG   179       3.840  12.973  10.886  1.00  0.00      1    O  
ATOM   2800  CB  ARG   179       4.015   9.922  12.126  1.00  0.00      1    C  
ATOM   2801  CG  ARG   179       2.755   9.676  11.284  1.00  0.00      1    C  
ATOM   2802  CD  ARG   179       1.868   8.576  11.883  1.00  0.00      1    C  
ATOM   2803  NE  ARG   179       2.660   7.303  11.969  1.00  0.00      1    N  
ATOM   2804  CZ  ARG   179       2.428   6.350  12.922  1.00  0.00      1    C  
ATOM   2805  NH1 ARG   179       3.293   5.302  13.048  1.00  0.00      1    N1+
ATOM   2806  NH2 ARG   179       1.351   6.432  13.754  1.00  0.00      1    N  
ATOM   2807  HN  ARG   179       6.283  10.264  13.014  1.00  0.00      1    H  
ATOM   2808  HA  ARG   179       5.122  10.857  10.533  1.00  0.00      1    H  
ATOM   2809  HB1 ARG   179       3.717  10.160  13.170  1.00  0.00      1    H  
ATOM   2810  HB2 ARG   179       4.591   8.971  12.160  1.00  0.00      1    H  
ATOM   2811  HG1 ARG   179       3.051   9.394  10.250  1.00  0.00      1    H  
ATOM   2812  HG2 ARG   179       2.162  10.615  11.226  1.00  0.00      1    H  
ATOM   2813  HD1 ARG   179       0.974   8.389  11.256  1.00  0.00      1    H  
ATOM   2814  HD2 ARG   179       1.553   8.886  12.903  1.00  0.00      1    H  
ATOM   2815  HE  ARG   179       3.463   7.202  11.380  1.00  0.00      1    H  
ATOM   2816 HH11 ARG   179       4.083   5.227  12.439  1.00  0.00      1    H  
ATOM   2817 HH12 ARG   179       3.133   4.605  13.746  1.00  0.00      1    H  
ATOM   2818 HH21 ARG   179       0.711   7.197  13.672  1.00  0.00      1    H  
ATOM   2819 HH22 ARG   179       1.200   5.728  14.447  1.00  0.00      1    H  
ATOM   2820  N   GLN   180       4.527  12.883  13.052  1.00  0.00      1    N  
ATOM   2821  CA  GLN   180       4.116  14.205  13.461  1.00  0.00      1    C  
ATOM   2822  C   GLN   180       4.950  15.267  12.796  1.00  0.00      1    C  
ATOM   2823  O   GLN   180       4.424  16.309  12.413  1.00  0.00      1    O  
ATOM   2824  CB  GLN   180       4.213  14.383  14.992  1.00  0.00      1    C  
ATOM   2825  CG  GLN   180       3.201  13.499  15.743  1.00  0.00      1    C  
ATOM   2826  CD  GLN   180       3.480  13.538  17.250  1.00  0.00      1    C  
ATOM   2827  NE2 GLN   180       2.883  12.551  17.986  1.00  0.00      1    N  
ATOM   2828  OE1 GLN   180       4.201  14.410  17.747  1.00  0.00      1    O  
ATOM   2829  HN  GLN   180       4.974  12.353  13.768  1.00  0.00      1    H  
ATOM   2830  HA  GLN   180       3.088  14.342  13.156  1.00  0.00      1    H  
ATOM   2831  HB1 GLN   180       4.018  15.445  15.263  1.00  0.00      1    H  
ATOM   2832  HB2 GLN   180       5.247  14.125  15.314  1.00  0.00      1    H  
ATOM   2833  HG1 GLN   180       3.268  12.452  15.383  1.00  0.00      1    H  
ATOM   2834  HG2 GLN   180       2.172  13.869  15.548  1.00  0.00      1    H  
ATOM   2835 HE21 GLN   180       3.020  12.514  18.976  1.00  0.00      1    H  
ATOM   2836 HE22 GLN   180       2.315  11.864  17.532  1.00  0.00      1    H  
ATOM   2837  N   GLN   181       6.275  15.018  12.632  1.00  0.00      1    N  
ATOM   2838  CA  GLN   181       7.194  15.926  11.978  1.00  0.00      1    C  
ATOM   2839  C   GLN   181       6.843  16.117  10.527  1.00  0.00      1    C  
ATOM   2840  O   GLN   181       6.867  17.238  10.028  1.00  0.00      1    O  
ATOM   2841  CB  GLN   181       8.662  15.441  12.033  1.00  0.00      1    C  
ATOM   2842  CG  GLN   181       9.268  15.512  13.444  1.00  0.00      1    C  
ATOM   2843  CD  GLN   181      10.631  14.810  13.446  1.00  0.00      1    C  
ATOM   2844  NE2 GLN   181      10.839  13.904  14.451  1.00  0.00      1    N  
ATOM   2845  OE1 GLN   181      11.474  15.063  12.576  1.00  0.00      1    O  
ATOM   2846  HN  GLN   181       6.680  14.165  12.953  1.00  0.00      1    H  
ATOM   2847  HA  GLN   181       7.121  16.884  12.473  1.00  0.00      1    H  
ATOM   2848  HB1 GLN   181       9.293  16.069  11.364  1.00  0.00      1    H  
ATOM   2849  HB2 GLN   181       8.706  14.395  11.660  1.00  0.00      1    H  
ATOM   2850  HG1 GLN   181       8.583  15.034  14.172  1.00  0.00      1    H  
ATOM   2851  HG2 GLN   181       9.404  16.573  13.740  1.00  0.00      1    H  
ATOM   2852 HE21 GLN   181      10.122  13.736  15.127  1.00  0.00      1    H  
ATOM   2853 HE22 GLN   181      11.708  13.412  14.512  1.00  0.00      1    H  
ATOM   2854  N   LEU   182       6.498  15.021   9.811  1.00  0.00      1    N  
ATOM   2855  CA  LEU   182       6.180  15.074   8.405  1.00  0.00      1    C  
ATOM   2856  C   LEU   182       4.877  15.791   8.159  1.00  0.00      1    C  
ATOM   2857  O   LEU   182       4.802  16.635   7.270  1.00  0.00      1    O  
ATOM   2858  CB  LEU   182       6.142  13.664   7.768  1.00  0.00      1    C  
ATOM   2859  CG  LEU   182       5.960  13.636   6.228  1.00  0.00      1    C  
ATOM   2860  CD1 LEU   182       7.054  14.413   5.468  1.00  0.00      1    C  
ATOM   2861  CD2 LEU   182       5.878  12.189   5.710  1.00  0.00      1    C  
ATOM   2862  HN  LEU   182       6.461  14.115  10.228  1.00  0.00      1    H  
ATOM   2863  HA  LEU   182       6.966  15.642   7.933  1.00  0.00      1    H  
ATOM   2864  HB1 LEU   182       5.329  13.071   8.240  1.00  0.00      1    H  
ATOM   2865  HB2 LEU   182       7.101  13.153   8.007  1.00  0.00      1    H  
ATOM   2866  HG  LEU   182       4.984  14.119   5.993  1.00  0.00      1    H  
ATOM   2867 HD11 LEU   182       8.058  14.005   5.709  1.00  0.00      1    H  
ATOM   2868 HD12 LEU   182       7.032  15.491   5.731  1.00  0.00      1    H  
ATOM   2869 HD13 LEU   182       6.892  14.325   4.372  1.00  0.00      1    H  
ATOM   2870 HD21 LEU   182       5.065  11.636   6.224  1.00  0.00      1    H  
ATOM   2871 HD22 LEU   182       6.839  11.663   5.885  1.00  0.00      1    H  
ATOM   2872 HD23 LEU   182       5.670  12.192   4.619  1.00  0.00      1    H  
ATOM   2873  N   PHE   183       3.832  15.490   8.968  1.00  0.00      1    N  
ATOM   2874  CA  PHE   183       2.499  16.036   8.825  1.00  0.00      1    C  
ATOM   2875  C   PHE   183       2.457  17.529   9.080  1.00  0.00      1    C  
ATOM   2876  O   PHE   183       1.834  18.273   8.322  1.00  0.00      1    O  
ATOM   2877  CB  PHE   183       1.528  15.321   9.816  1.00  0.00      1    C  
ATOM   2878  CG  PHE   183       0.083  15.762   9.702  1.00  0.00      1    C  
ATOM   2879  CD1 PHE   183      -0.616  15.656   8.487  1.00  0.00      1    C  
ATOM   2880  CD2 PHE   183      -0.587  16.289  10.821  1.00  0.00      1    C  
ATOM   2881  CE1 PHE   183      -1.953  16.067   8.393  1.00  0.00      1    C  
ATOM   2882  CE2 PHE   183      -1.914  16.725  10.723  1.00  0.00      1    C  
ATOM   2883  CZ  PHE   183      -2.600  16.609   9.509  1.00  0.00      1    C  
ATOM   2884  HN  PHE   183       3.937  14.829   9.707  1.00  0.00      1    H  
ATOM   2885  HA  PHE   183       2.183  15.851   7.807  1.00  0.00      1    H  
ATOM   2886  HB1 PHE   183       1.874  15.483  10.860  1.00  0.00      1    H  
ATOM   2887  HB2 PHE   183       1.551  14.228   9.618  1.00  0.00      1    H  
ATOM   2888  HD1 PHE   183      -0.125  15.243   7.620  1.00  0.00      1    H  
ATOM   2889  HD2 PHE   183      -0.076  16.362  11.768  1.00  0.00      1    H  
ATOM   2890  HE1 PHE   183      -2.490  15.963   7.463  1.00  0.00      1    H  
ATOM   2891  HE2 PHE   183      -2.413  17.135  11.589  1.00  0.00      1    H  
ATOM   2892  HZ  PHE   183      -3.630  16.925   9.436  1.00  0.00      1    H  
ATOM   2893  N   GLN   184       3.116  17.984  10.170  1.00  0.00      1    N  
ATOM   2894  CA  GLN   184       2.900  19.298  10.724  1.00  0.00      1    C  
ATOM   2895  C   GLN   184       3.998  20.225  10.295  1.00  0.00      1    C  
ATOM   2896  O   GLN   184       3.739  21.241   9.653  1.00  0.00      1    O  
ATOM   2897  CB  GLN   184       2.874  19.262  12.274  1.00  0.00      1    C  
ATOM   2898  CG  GLN   184       1.775  18.335  12.827  1.00  0.00      1    C  
ATOM   2899  CD  GLN   184       1.868  18.221  14.354  1.00  0.00      1    C  
ATOM   2900  NE2 GLN   184       1.028  17.303  14.924  1.00  0.00      1    N  
ATOM   2901  OE1 GLN   184       2.658  18.912  15.008  1.00  0.00      1    O  
ATOM   2902  HN  GLN   184       3.676  17.376  10.728  1.00  0.00      1    H  
ATOM   2903  HA  GLN   184       1.955  19.692  10.372  1.00  0.00      1    H  
ATOM   2904  HB1 GLN   184       2.710  20.290  12.666  1.00  0.00      1    H  
ATOM   2905  HB2 GLN   184       3.857  18.899  12.650  1.00  0.00      1    H  
ATOM   2906  HG1 GLN   184       1.893  17.318  12.394  1.00  0.00      1    H  
ATOM   2907  HG2 GLN   184       0.776  18.728  12.543  1.00  0.00      1    H  
ATOM   2908 HE21 GLN   184       1.026  17.176  15.915  1.00  0.00      1    H  
ATOM   2909 HE22 GLN   184       0.416  16.760  14.348  1.00  0.00      1    H  
ATOM   2910  N   GLU   185       5.258  19.893  10.665  1.00  0.00      1    N  
ATOM   2911  CA  GLU   185       6.406  20.756  10.506  1.00  0.00      1    C  
ATOM   2912  C   GLU   185       6.783  20.950   9.063  1.00  0.00      1    C  
ATOM   2913  O   GLU   185       7.111  22.061   8.651  1.00  0.00      1    O  
ATOM   2914  CB  GLU   185       7.652  20.236  11.264  1.00  0.00      1    C  
ATOM   2915  CG  GLU   185       7.374  19.957  12.754  1.00  0.00      1    C  
ATOM   2916  CD  GLU   185       8.625  19.448  13.476  1.00  0.00      1    C  
ATOM   2917  OE1 GLU   185       9.699  19.326  12.830  1.00  0.00      1    O  
ATOM   2918  OE2 GLU   185       8.510  19.168  14.700  1.00  0.00      1    O1-
ATOM   2919  HN  GLU   185       5.440  19.041  11.151  1.00  0.00      1    H  
ATOM   2920  HA  GLU   185       6.139  21.719  10.919  1.00  0.00      1    H  
ATOM   2921  HB1 GLU   185       8.463  20.995  11.186  1.00  0.00      1    H  
ATOM   2922  HB2 GLU   185       8.015  19.300  10.788  1.00  0.00      1    H  
ATOM   2923  HG1 GLU   185       6.577  19.188  12.852  1.00  0.00      1    H  
ATOM   2924  HG2 GLU   185       7.026  20.890  13.246  1.00  0.00      1    H  
ATOM   2925  N   LEU   186       6.736  19.858   8.263  1.00  0.00      1    N  
ATOM   2926  CA  LEU   186       7.231  19.868   6.909  1.00  0.00      1    C  
ATOM   2927  C   LEU   186       6.092  20.038   5.943  1.00  0.00      1    C  
ATOM   2928  O   LEU   186       6.336  20.310   4.768  1.00  0.00      1    O  
ATOM   2929  CB  LEU   186       7.946  18.538   6.554  1.00  0.00      1    C  
ATOM   2930  CG  LEU   186       9.143  18.188   7.475  1.00  0.00      1    C  
ATOM   2931  CD1 LEU   186       9.722  16.802   7.130  1.00  0.00      1    C  
ATOM   2932  CD2 LEU   186      10.249  19.261   7.457  1.00  0.00      1    C  
ATOM   2933  HN  LEU   186       6.424  18.974   8.602  1.00  0.00      1    H  
ATOM   2934  HA  LEU   186       7.919  20.691   6.771  1.00  0.00      1    H  
ATOM   2935  HB1 LEU   186       8.317  18.584   5.506  1.00  0.00      1    H  
ATOM   2936  HB2 LEU   186       7.212  17.705   6.619  1.00  0.00      1    H  
ATOM   2937  HG  LEU   186       8.762  18.126   8.520  1.00  0.00      1    H  
ATOM   2938 HD11 LEU   186      10.147  16.807   6.105  1.00  0.00      1    H  
ATOM   2939 HD12 LEU   186       8.933  16.025   7.182  1.00  0.00      1    H  
ATOM   2940 HD13 LEU   186      10.526  16.532   7.848  1.00  0.00      1    H  
ATOM   2941 HD21 LEU   186       9.863  20.238   7.814  1.00  0.00      1    H  
ATOM   2942 HD22 LEU   186      10.647  19.387   6.428  1.00  0.00      1    H  
ATOM   2943 HD23 LEU   186      11.083  18.956   8.123  1.00  0.00      1    H  
ATOM   2944  N   GLN   187       4.823  19.916   6.425  1.00  0.00      1    N  
ATOM   2945  CA  GLN   187       3.613  20.033   5.633  1.00  0.00      1    C  
ATOM   2946  C   GLN   187       3.613  19.059   4.484  1.00  0.00      1    C  
ATOM   2947  O   GLN   187       3.531  19.447   3.321  1.00  0.00      1    O  
ATOM   2948  CB  GLN   187       3.305  21.469   5.133  1.00  0.00      1    C  
ATOM   2949  CG  GLN   187       3.009  22.476   6.260  1.00  0.00      1    C  
ATOM   2950  CD  GLN   187       1.648  22.192   6.913  1.00  0.00      1    C  
ATOM   2951  NE2 GLN   187       1.438  22.800   8.120  1.00  0.00      1    N  
ATOM   2952  OE1 GLN   187       0.798  21.477   6.366  1.00  0.00      1    O  
ATOM   2953  HN  GLN   187       4.667  19.719   7.390  1.00  0.00      1    H  
ATOM   2954  HA  GLN   187       2.812  19.730   6.290  1.00  0.00      1    H  
ATOM   2955  HB1 GLN   187       2.438  21.454   4.438  1.00  0.00      1    H  
ATOM   2956  HB2 GLN   187       4.181  21.842   4.558  1.00  0.00      1    H  
ATOM   2957  HG1 GLN   187       2.980  23.500   5.828  1.00  0.00      1    H  
ATOM   2958  HG2 GLN   187       3.815  22.438   7.022  1.00  0.00      1    H  
ATOM   2959 HE21 GLN   187       0.568  22.679   8.597  1.00  0.00      1    H  
ATOM   2960 HE22 GLN   187       2.158  23.363   8.527  1.00  0.00      1    H  
ATOM   2961  N   GLY   188       3.750  17.754   4.813  1.00  0.00      1    N  
ATOM   2962  CA  GLY   188       4.004  16.702   3.861  1.00  0.00      1    C  
ATOM   2963  C   GLY   188       2.776  16.288   3.113  1.00  0.00      1    C  
ATOM   2964  O   GLY   188       2.876  15.533   2.149  1.00  0.00      1    O  
ATOM   2965  HN  GLY   188       3.779  17.470   5.768  1.00  0.00      1    H  
ATOM   2966  HA1 GLY   188       4.345  15.852   4.433  1.00  0.00      1    H  
ATOM   2967  HA2 GLY   188       4.739  17.054   3.153  1.00  0.00      1    H  
ATOM   2968  N   VAL   189       1.582  16.788   3.520  1.00  0.00      1    N  
ATOM   2969  CA  VAL   189       0.358  16.619   2.773  1.00  0.00      1    C  
ATOM   2970  C   VAL   189       0.440  17.466   1.531  1.00  0.00      1    C  
ATOM   2971  O   VAL   189       0.159  16.984   0.439  1.00  0.00      1    O  
ATOM   2972  CB  VAL   189      -0.880  17.009   3.572  1.00  0.00      1    C  
ATOM   2973  CG1 VAL   189      -2.163  16.772   2.742  1.00  0.00      1    C  
ATOM   2974  CG2 VAL   189      -0.904  16.178   4.870  1.00  0.00      1    C  
ATOM   2975  HN  VAL   189       1.513  17.369   4.326  1.00  0.00      1    H  
ATOM   2976  HA  VAL   189       0.280  15.580   2.485  1.00  0.00      1    H  
ATOM   2977  HB  VAL   189      -0.833  18.086   3.853  1.00  0.00      1    H  
ATOM   2978 HG11 VAL   189      -2.216  15.715   2.405  1.00  0.00      1    H  
ATOM   2979 HG12 VAL   189      -2.198  17.435   1.852  1.00  0.00      1    H  
ATOM   2980 HG13 VAL   189      -3.058  16.989   3.362  1.00  0.00      1    H  
ATOM   2981 HG21 VAL   189      -0.044  16.428   5.524  1.00  0.00      1    H  
ATOM   2982 HG22 VAL   189      -0.877  15.092   4.638  1.00  0.00      1    H  
ATOM   2983 HG23 VAL   189      -1.839  16.395   5.429  1.00  0.00      1    H  
ATOM   2984  N   ARG   190       0.877  18.742   1.689  1.00  0.00      1    N  
ATOM   2985  CA  ARG   190       1.012  19.719   0.632  1.00  0.00      1    C  
ATOM   2986  C   ARG   190       2.080  19.334  -0.353  1.00  0.00      1    C  
ATOM   2987  O   ARG   190       1.890  19.469  -1.559  1.00  0.00      1    O  
ATOM   2988  CB  ARG   190       1.359  21.129   1.170  1.00  0.00      1    C  
ATOM   2989  CG  ARG   190       0.391  21.602   2.264  1.00  0.00      1    C  
ATOM   2990  CD  ARG   190       0.626  23.052   2.709  1.00  0.00      1    C  
ATOM   2991  NE  ARG   190      -0.292  23.329   3.862  1.00  0.00      1    N  
ATOM   2992  CZ  ARG   190      -0.460  24.570   4.411  1.00  0.00      1    C  
ATOM   2993  NH1 ARG   190      -1.330  24.724   5.453  1.00  0.00      1    N1+
ATOM   2994  NH2 ARG   190       0.219  25.654   3.934  1.00  0.00      1    N  
ATOM   2995  HN  ARG   190       1.117  19.083   2.593  1.00  0.00      1    H  
ATOM   2996  HA  ARG   190       0.063  19.765   0.114  1.00  0.00      1    H  
ATOM   2997  HB1 ARG   190       1.329  21.858   0.330  1.00  0.00      1    H  
ATOM   2998  HB2 ARG   190       2.387  21.134   1.596  1.00  0.00      1    H  
ATOM   2999  HG1 ARG   190       0.493  20.929   3.145  1.00  0.00      1    H  
ATOM   3000  HG2 ARG   190      -0.646  21.506   1.875  1.00  0.00      1    H  
ATOM   3001  HD1 ARG   190       0.396  23.757   1.882  1.00  0.00      1    H  
ATOM   3002  HD2 ARG   190       1.672  23.196   3.053  1.00  0.00      1    H  
ATOM   3003  HE  ARG   190      -0.813  22.566   4.243  1.00  0.00      1    H  
ATOM   3004 HH11 ARG   190      -1.826  23.933   5.812  1.00  0.00      1    H  
ATOM   3005 HH12 ARG   190      -1.475  25.628   5.854  1.00  0.00      1    H  
ATOM   3006 HH21 ARG   190       0.857  25.551   3.171  1.00  0.00      1    H  
ATOM   3007 HH22 ARG   190       0.067  26.553   4.343  1.00  0.00      1    H  
ATOM   3008  N   LEU   191       3.231  18.831   0.161  1.00  0.00      1    N  
ATOM   3009  CA  LEU   191       4.384  18.438  -0.617  1.00  0.00      1    C  
ATOM   3010  C   LEU   191       4.079  17.279  -1.526  1.00  0.00      1    C  
ATOM   3011  O   LEU   191       4.539  17.252  -2.666  1.00  0.00      1    O  
ATOM   3012  CB  LEU   191       5.581  18.022   0.276  1.00  0.00      1    C  
ATOM   3013  CG  LEU   191       6.217  19.171   1.097  1.00  0.00      1    C  
ATOM   3014  CD1 LEU   191       7.291  18.622   2.057  1.00  0.00      1    C  
ATOM   3015  CD2 LEU   191       6.801  20.297   0.218  1.00  0.00      1    C  
ATOM   3016  HN  LEU   191       3.335  18.719   1.147  1.00  0.00      1    H  
ATOM   3017  HA  LEU   191       4.661  19.276  -1.239  1.00  0.00      1    H  
ATOM   3018  HB1 LEU   191       6.382  17.576  -0.352  1.00  0.00      1    H  
ATOM   3019  HB2 LEU   191       5.239  17.233   0.981  1.00  0.00      1    H  
ATOM   3020  HG  LEU   191       5.418  19.626   1.722  1.00  0.00      1    H  
ATOM   3021 HD11 LEU   191       8.108  18.138   1.483  1.00  0.00      1    H  
ATOM   3022 HD12 LEU   191       6.849  17.872   2.746  1.00  0.00      1    H  
ATOM   3023 HD13 LEU   191       7.725  19.445   2.662  1.00  0.00      1    H  
ATOM   3024 HD21 LEU   191       6.013  20.762  -0.409  1.00  0.00      1    H  
ATOM   3025 HD22 LEU   191       7.596  19.898  -0.446  1.00  0.00      1    H  
ATOM   3026 HD23 LEU   191       7.245  21.088   0.859  1.00  0.00      1    H  
ATOM   3027  N   LEU   192       3.293  16.293  -1.035  1.00  0.00      1    N  
ATOM   3028  CA  LEU   192       3.071  15.055  -1.737  1.00  0.00      1    C  
ATOM   3029  C   LEU   192       1.763  15.084  -2.482  1.00  0.00      1    C  
ATOM   3030  O   LEU   192       1.462  14.147  -3.219  1.00  0.00      1    O  
ATOM   3031  CB  LEU   192       3.073  13.846  -0.779  1.00  0.00      1    C  
ATOM   3032  CG  LEU   192       4.438  13.569  -0.104  1.00  0.00      1    C  
ATOM   3033  CD1 LEU   192       4.284  12.510   1.002  1.00  0.00      1    C  
ATOM   3034  CD2 LEU   192       5.533  13.159  -1.109  1.00  0.00      1    C  
ATOM   3035  HN  LEU   192       2.889  16.351  -0.125  1.00  0.00      1    H  
ATOM   3036  HA  LEU   192       3.852  14.913  -2.464  1.00  0.00      1    H  
ATOM   3037  HB1 LEU   192       2.765  12.924  -1.317  1.00  0.00      1    H  
ATOM   3038  HB2 LEU   192       2.328  14.036   0.022  1.00  0.00      1    H  
ATOM   3039  HG  LEU   192       4.773  14.510   0.391  1.00  0.00      1    H  
ATOM   3040 HD11 LEU   192       3.951  11.544   0.565  1.00  0.00      1    H  
ATOM   3041 HD12 LEU   192       3.533  12.836   1.751  1.00  0.00      1    H  
ATOM   3042 HD13 LEU   192       5.255  12.353   1.518  1.00  0.00      1    H  
ATOM   3043 HD21 LEU   192       5.737  13.979  -1.828  1.00  0.00      1    H  
ATOM   3044 HD22 LEU   192       5.223  12.255  -1.674  1.00  0.00      1    H  
ATOM   3045 HD23 LEU   192       6.477  12.929  -0.569  1.00  0.00      1    H  
ATOM   3046  N   THR   193       0.980  16.192  -2.377  1.00  0.00      1    N  
ATOM   3047  CA  THR   193      -0.078  16.488  -3.324  1.00  0.00      1    C  
ATOM   3048  C   THR   193       0.589  16.884  -4.616  1.00  0.00      1    C  
ATOM   3049  O   THR   193       0.218  16.392  -5.677  1.00  0.00      1    O  
ATOM   3050  CB  THR   193      -1.029  17.600  -2.884  1.00  0.00      1    C  
ATOM   3051  CG2 THR   193      -2.102  17.893  -3.958  1.00  0.00      1    C  
ATOM   3052  OG1 THR   193      -1.693  17.237  -1.681  1.00  0.00      1    O  
ATOM   3053  HN  THR   193       1.191  16.920  -1.729  1.00  0.00      1    H  
ATOM   3054  HA  THR   193      -0.646  15.584  -3.495  1.00  0.00      1    H  
ATOM   3055  HB  THR   193      -0.459  18.532  -2.680  1.00  0.00      1    H  
ATOM   3056  HG1 THR   193      -2.165  16.424  -1.874  1.00  0.00      1    H  
ATOM   3057 HG21 THR   193      -2.652  16.964  -4.218  1.00  0.00      1    H  
ATOM   3058 HG22 THR   193      -1.643  18.303  -4.882  1.00  0.00      1    H  
ATOM   3059 HG23 THR   193      -2.832  18.640  -3.582  1.00  0.00      1    H  
ATOM   3060  N   ARG   194       1.637  17.742  -4.524  1.00  0.00      1    N  
ATOM   3061  CA  ARG   194       2.371  18.279  -5.648  1.00  0.00      1    C  
ATOM   3062  C   ARG   194       3.278  17.246  -6.265  1.00  0.00      1    C  
ATOM   3063  O   ARG   194       3.608  17.340  -7.446  1.00  0.00      1    O  
ATOM   3064  CB  ARG   194       3.259  19.476  -5.233  1.00  0.00      1    C  
ATOM   3065  CG  ARG   194       2.459  20.671  -4.687  1.00  0.00      1    C  
ATOM   3066  CD  ARG   194       3.363  21.779  -4.127  1.00  0.00      1    C  
ATOM   3067  NE  ARG   194       2.498  22.828  -3.489  1.00  0.00      1    N  
ATOM   3068  CZ  ARG   194       2.978  24.041  -3.077  1.00  0.00      1    C  
ATOM   3069  NH1 ARG   194       2.130  24.924  -2.472  1.00  0.00      1    N1+
ATOM   3070  NH2 ARG   194       4.285  24.386  -3.263  1.00  0.00      1    N  
ATOM   3071  HN  ARG   194       1.937  18.076  -3.634  1.00  0.00      1    H  
ATOM   3072  HA  ARG   194       1.658  18.603  -6.392  1.00  0.00      1    H  
ATOM   3073  HB1 ARG   194       3.850  19.831  -6.106  1.00  0.00      1    H  
ATOM   3074  HB2 ARG   194       3.973  19.146  -4.446  1.00  0.00      1    H  
ATOM   3075  HG1 ARG   194       1.783  20.313  -3.882  1.00  0.00      1    H  
ATOM   3076  HG2 ARG   194       1.824  21.081  -5.503  1.00  0.00      1    H  
ATOM   3077  HD1 ARG   194       3.960  22.241  -4.943  1.00  0.00      1    H  
ATOM   3078  HD2 ARG   194       4.040  21.369  -3.347  1.00  0.00      1    H  
ATOM   3079  HE  ARG   194       1.533  22.617  -3.333  1.00  0.00      1    H  
ATOM   3080 HH11 ARG   194       1.169  24.681  -2.338  1.00  0.00      1    H  
ATOM   3081 HH12 ARG   194       2.466  25.818  -2.176  1.00  0.00      1    H  
ATOM   3082 HH21 ARG   194       4.911  23.752  -3.718  1.00  0.00      1    H  
ATOM   3083 HH22 ARG   194       4.614  25.280  -2.961  1.00  0.00      1    H  
ATOM   3084  N   ALA   195       3.690  16.219  -5.480  1.00  0.00      1    N  
ATOM   3085  CA  ALA   195       4.465  15.103  -5.970  1.00  0.00      1    C  
ATOM   3086  C   ALA   195       3.622  14.237  -6.863  1.00  0.00      1    C  
ATOM   3087  O   ALA   195       4.070  13.812  -7.924  1.00  0.00      1    O  
ATOM   3088  CB  ALA   195       5.004  14.211  -4.838  1.00  0.00      1    C  
ATOM   3089  HN  ALA   195       3.427  16.164  -4.520  1.00  0.00      1    H  
ATOM   3090  HA  ALA   195       5.297  15.495  -6.539  1.00  0.00      1    H  
ATOM   3091  HB1 ALA   195       4.177  13.711  -4.290  1.00  0.00      1    H  
ATOM   3092  HB2 ALA   195       5.572  14.829  -4.112  1.00  0.00      1    H  
ATOM   3093  HB3 ALA   195       5.684  13.430  -5.241  1.00  0.00      1    H  
ATOM   3094  N   LEU   196       2.358  13.989  -6.441  1.00  0.00      1    N  
ATOM   3095  CA  LEU   196       1.426  13.111  -7.105  1.00  0.00      1    C  
ATOM   3096  C   LEU   196       0.864  13.762  -8.348  1.00  0.00      1    C  
ATOM   3097  O   LEU   196       0.426  13.073  -9.267  1.00  0.00      1    O  
ATOM   3098  CB  LEU   196       0.277  12.741  -6.131  1.00  0.00      1    C  
ATOM   3099  CG  LEU   196      -0.678  11.610  -6.581  1.00  0.00      1    C  
ATOM   3100  CD1 LEU   196       0.049  10.270  -6.822  1.00  0.00      1    C  
ATOM   3101  CD2 LEU   196      -1.821  11.435  -5.562  1.00  0.00      1    C  
ATOM   3102  HN  LEU   196       2.024  14.385  -5.589  1.00  0.00      1    H  
ATOM   3103  HA  LEU   196       1.968  12.221  -7.391  1.00  0.00      1    H  
ATOM   3104  HB1 LEU   196      -0.320  13.653  -5.913  1.00  0.00      1    H  
ATOM   3105  HB2 LEU   196       0.739  12.421  -5.171  1.00  0.00      1    H  
ATOM   3106  HG  LEU   196      -1.147  11.919  -7.543  1.00  0.00      1    H  
ATOM   3107 HD11 LEU   196       0.567   9.941  -5.896  1.00  0.00      1    H  
ATOM   3108 HD12 LEU   196       0.798  10.365  -7.635  1.00  0.00      1    H  
ATOM   3109 HD13 LEU   196      -0.682   9.487  -7.115  1.00  0.00      1    H  
ATOM   3110 HD21 LEU   196      -2.357  12.396  -5.417  1.00  0.00      1    H  
ATOM   3111 HD22 LEU   196      -1.418  11.104  -4.581  1.00  0.00      1    H  
ATOM   3112 HD23 LEU   196      -2.547  10.676  -5.923  1.00  0.00      1    H  
ATOM   3113  N   GLU   197       0.911  15.117  -8.426  1.00  0.00      1    N  
ATOM   3114  CA  GLU   197       0.524  15.882  -9.592  1.00  0.00      1    C  
ATOM   3115  C   GLU   197       1.436  15.620 -10.761  1.00  0.00      1    C  
ATOM   3116  O   GLU   197       0.966  15.521 -11.889  1.00  0.00      1    O  
ATOM   3117  CB  GLU   197       0.521  17.411  -9.338  1.00  0.00      1    C  
ATOM   3118  CG  GLU   197      -0.704  17.875  -8.528  1.00  0.00      1    C  
ATOM   3119  CD  GLU   197      -0.645  19.363  -8.170  1.00  0.00      1    C  
ATOM   3120  OE1 GLU   197       0.374  20.031  -8.489  1.00  0.00      1    O  
ATOM   3121  OE2 GLU   197      -1.637  19.848  -7.561  1.00  0.00      1    O1-
ATOM   3122  HN  GLU   197       1.265  15.660  -7.669  1.00  0.00      1    H  
ATOM   3123  HA  GLU   197      -0.474  15.574  -9.875  1.00  0.00      1    H  
ATOM   3124  HB1 GLU   197       0.497  17.959 -10.308  1.00  0.00      1    H  
ATOM   3125  HB2 GLU   197       1.458  17.688  -8.811  1.00  0.00      1    H  
ATOM   3126  HG1 GLU   197      -0.778  17.291  -7.592  1.00  0.00      1    H  
ATOM   3127  HG2 GLU   197      -1.624  17.681  -9.121  1.00  0.00      1    H  
ATOM   3128  N   LEU   198       2.764  15.509 -10.521  1.00  0.00      1    N  
ATOM   3129  CA  LEU   198       3.736  15.441 -11.588  1.00  0.00      1    C  
ATOM   3130  C   LEU   198       4.109  14.012 -11.882  1.00  0.00      1    C  
ATOM   3131  O   LEU   198       4.696  13.736 -12.928  1.00  0.00      1    O  
ATOM   3132  CB  LEU   198       5.036  16.192 -11.208  1.00  0.00      1    C  
ATOM   3133  CG  LEU   198       4.837  17.702 -10.920  1.00  0.00      1    C  
ATOM   3134  CD1 LEU   198       6.137  18.333 -10.387  1.00  0.00      1    C  
ATOM   3135  CD2 LEU   198       4.305  18.479 -12.142  1.00  0.00      1    C  
ATOM   3136  HN  LEU   198       3.135  15.546  -9.596  1.00  0.00      1    H  
ATOM   3137  HA  LEU   198       3.325  15.873 -12.489  1.00  0.00      1    H  
ATOM   3138  HB1 LEU   198       5.780  16.094 -12.030  1.00  0.00      1    H  
ATOM   3139  HB2 LEU   198       5.470  15.722 -10.297  1.00  0.00      1    H  
ATOM   3140  HG  LEU   198       4.077  17.797 -10.111  1.00  0.00      1    H  
ATOM   3141 HD11 LEU   198       6.942  18.264 -11.149  1.00  0.00      1    H  
ATOM   3142 HD12 LEU   198       6.470  17.803  -9.470  1.00  0.00      1    H  
ATOM   3143 HD13 LEU   198       5.973  19.403 -10.138  1.00  0.00      1    H  
ATOM   3144 HD21 LEU   198       3.309  18.099 -12.450  1.00  0.00      1    H  
ATOM   3145 HD22 LEU   198       5.006  18.378 -12.998  1.00  0.00      1    H  
ATOM   3146 HD23 LEU   198       4.203  19.556 -11.894  1.00  0.00      1    H  
ATOM   3147  N   THR   199       3.747  13.062 -10.985  1.00  0.00      1    N  
ATOM   3148  CA  THR   199       3.978  11.649 -11.185  1.00  0.00      1    C  
ATOM   3149  C   THR   199       2.901  11.097 -12.083  1.00  0.00      1    C  
ATOM   3150  O   THR   199       3.195  10.348 -13.013  1.00  0.00      1    O  
ATOM   3151  CB  THR   199       4.031  10.887  -9.875  1.00  0.00      1    C  
ATOM   3152  CG2 THR   199       4.255   9.384 -10.125  1.00  0.00      1    C  
ATOM   3153  OG1 THR   199       5.117  11.376  -9.099  1.00  0.00      1    O  
ATOM   3154  HN  THR   199       3.280  13.302 -10.137  1.00  0.00      1    H  
ATOM   3155  HA  THR   199       4.927  11.527 -11.690  1.00  0.00      1    H  
ATOM   3156  HB  THR   199       3.094  11.036  -9.295  1.00  0.00      1    H  
ATOM   3157  HG1 THR   199       4.992  11.027  -8.212  1.00  0.00      1    H  
ATOM   3158 HG21 THR   199       5.148   9.221 -10.765  1.00  0.00      1    H  
ATOM   3159 HG22 THR   199       3.375   8.924 -10.620  1.00  0.00      1    H  
ATOM   3160 HG23 THR   199       4.416   8.862  -9.159  1.00  0.00      1    H  
ATOM   3161  N   LEU   200       1.626  11.494 -11.851  1.00  0.00      1    N  
ATOM   3162  CA  LEU   200       0.516  11.111 -12.697  1.00  0.00      1    C  
ATOM   3163  C   LEU   200       0.474  12.007 -13.909  1.00  0.00      1    C  
ATOM   3164  O   LEU   200      -0.136  11.664 -14.920  1.00  0.00      1    O  
ATOM   3165  CB  LEU   200      -0.847  11.247 -11.977  1.00  0.00      1    C  
ATOM   3166  CG  LEU   200      -0.994  10.387 -10.697  1.00  0.00      1    C  
ATOM   3167  CD1 LEU   200      -2.307  10.731  -9.971  1.00  0.00      1    C  
ATOM   3168  CD2 LEU   200      -0.899   8.872 -10.961  1.00  0.00      1    C  
ATOM   3169  HN  LEU   200       1.398  12.098 -11.091  1.00  0.00      1    H  
ATOM   3170  HA  LEU   200       0.657  10.090 -13.024  1.00  0.00      1    H  
ATOM   3171  HB1 LEU   200      -1.667  10.968 -12.676  1.00  0.00      1    H  
ATOM   3172  HB2 LEU   200      -0.994  12.313 -11.690  1.00  0.00      1    H  
ATOM   3173  HG  LEU   200      -0.159  10.655 -10.009  1.00  0.00      1    H  
ATOM   3174 HD11 LEU   200      -3.181  10.463 -10.601  1.00  0.00      1    H  
ATOM   3175 HD12 LEU   200      -2.349  11.819  -9.752  1.00  0.00      1    H  
ATOM   3176 HD13 LEU   200      -2.376  10.176  -9.012  1.00  0.00      1    H  
ATOM   3177 HD21 LEU   200       0.078   8.609 -11.416  1.00  0.00      1    H  
ATOM   3178 HD22 LEU   200      -1.714   8.554 -11.645  1.00  0.00      1    H  
ATOM   3179 HD23 LEU   200      -1.001   8.312 -10.008  1.00  0.00      1    H  
ATOM   3180  N   GLY   201       1.156  13.176 -13.827  1.00  0.00      1    N  
ATOM   3181  CA  GLY   201       1.298  14.135 -14.892  1.00  0.00      1    C  
ATOM   3182  C   GLY   201       0.106  15.043 -14.931  1.00  0.00      1    C  
ATOM   3183  O   GLY   201      -1.036  14.589 -14.882  1.00  0.00      1    O  
ATOM   3184  HN  GLY   201       1.629  13.423 -12.985  1.00  0.00      1    H  
ATOM   3185  HA1 GLY   201       1.369  13.607 -15.832  1.00  0.00      1    H  
ATOM   3186  HA2 GLY   201       2.175  14.722 -14.662  1.00  0.00      1    H  
ATOM   3187  N   MET   202       0.361  16.365 -15.059  1.00  0.00      1    N  
ATOM   3188  CA  MET   202      -0.659  17.343 -15.333  1.00  0.00      1    C  
ATOM   3189  C   MET   202      -0.178  18.011 -16.584  1.00  0.00      1    C  
ATOM   3190  O   MET   202      -0.229  17.404 -17.653  1.00  0.00      1    O  
ATOM   3191  CB  MET   202      -0.878  18.393 -14.210  1.00  0.00      1    C  
ATOM   3192  CG  MET   202      -1.556  17.828 -12.949  1.00  0.00      1    C  
ATOM   3193  SD  MET   202      -2.043  19.092 -11.730  1.00  0.00      1    S  
ATOM   3194  CE  MET   202      -3.429  19.838 -12.641  1.00  0.00      1    C  
ATOM   3195  HN  MET   202       1.294  16.715 -15.052  1.00  0.00      1    H  
ATOM   3196  HA  MET   202      -1.597  16.859 -15.562  1.00  0.00      1    H  
ATOM   3197  HB1 MET   202      -1.531  19.203 -14.607  1.00  0.00      1    H  
ATOM   3198  HB2 MET   202       0.095  18.841 -13.911  1.00  0.00      1    H  
ATOM   3199  HG1 MET   202      -0.858  17.106 -12.477  1.00  0.00      1    H  
ATOM   3200  HG2 MET   202      -2.454  17.257 -13.258  1.00  0.00      1    H  
ATOM   3201  HE1 MET   202      -4.174  19.068 -12.935  1.00  0.00      1    H  
ATOM   3202  HE2 MET   202      -3.082  20.350 -13.563  1.00  0.00      1    H  
ATOM   3203  HE3 MET   202      -3.950  20.592 -12.013  1.00  0.00      1    H  
ATOM   3204  N   THR   203       0.306  19.275 -16.465  1.00  0.00      1    N  
ATOM   3205  CA  THR   203       0.792  20.138 -17.524  1.00  0.00      1    C  
ATOM   3206  C   THR   203      -0.222  20.282 -18.637  1.00  0.00      1    C  
ATOM   3207  O   THR   203       0.103  20.133 -19.815  1.00  0.00      1    O  
ATOM   3208  CB  THR   203       2.212  19.848 -18.013  1.00  0.00      1    C  
ATOM   3209  CG2 THR   203       3.184  20.001 -16.823  1.00  0.00      1    C  
ATOM   3210  OG1 THR   203       2.352  18.543 -18.566  1.00  0.00      1    O  
ATOM   3211  HN  THR   203       0.334  19.701 -15.564  1.00  0.00      1    H  
ATOM   3212  HA  THR   203       0.842  21.113 -17.062  1.00  0.00      1    H  
ATOM   3213  HB  THR   203       2.502  20.587 -18.793  1.00  0.00      1    H  
ATOM   3214  HG1 THR   203       1.872  18.555 -19.397  1.00  0.00      1    H  
ATOM   3215 HG21 THR   203       2.969  19.251 -16.032  1.00  0.00      1    H  
ATOM   3216 HG22 THR   203       3.094  21.016 -16.382  1.00  0.00      1    H  
ATOM   3217 HG23 THR   203       4.233  19.860 -17.162  1.00  0.00      1    H  
ATOM   3218  N   GLU   204      -1.493  20.569 -18.244  1.00  0.00      1    N  
ATOM   3219  CA  GLU   204      -2.656  20.644 -19.102  1.00  0.00      1    C  
ATOM   3220  C   GLU   204      -2.904  19.329 -19.798  1.00  0.00      1    C  
ATOM   3221  O   GLU   204      -2.955  19.256 -21.025  1.00  0.00      1    O  
ATOM   3222  CB  GLU   204      -2.646  21.827 -20.102  1.00  0.00      1    C  
ATOM   3223  CG  GLU   204      -2.499  23.193 -19.400  1.00  0.00      1    C  
ATOM   3224  CD  GLU   204      -2.530  24.352 -20.398  1.00  0.00      1    C  
ATOM   3225  OE1 GLU   204      -2.657  24.100 -21.626  1.00  0.00      1    O  
ATOM   3226  OE2 GLU   204      -2.424  25.519 -19.932  1.00  0.00      1    O1-
ATOM   3227  HN  GLU   204      -1.693  20.702 -17.277  1.00  0.00      1    H  
ATOM   3228  HA  GLU   204      -3.488  20.804 -18.433  1.00  0.00      1    H  
ATOM   3229  HB1 GLU   204      -3.601  21.824 -20.674  1.00  0.00      1    H  
ATOM   3230  HB2 GLU   204      -1.807  21.697 -20.821  1.00  0.00      1    H  
ATOM   3231  HG1 GLU   204      -1.537  23.227 -18.845  1.00  0.00      1    H  
ATOM   3232  HG2 GLU   204      -3.330  23.321 -18.672  1.00  0.00      1    H  
ATOM   3233  N   GLY   205      -3.031  18.248 -18.994  1.00  0.00      1    N  
ATOM   3234  CA  GLY   205      -3.109  16.904 -19.498  1.00  0.00      1    C  
ATOM   3235  C   GLY   205      -3.967  16.116 -18.563  1.00  0.00      1    C  
ATOM   3236  O   GLY   205      -5.190  16.252 -18.592  1.00  0.00      1    O  
ATOM   3237  HN  GLY   205      -3.009  18.333 -18.001  1.00  0.00      1    H  
ATOM   3238  HA1 GLY   205      -2.108  16.496 -19.497  1.00  0.00      1    H  
ATOM   3239  HA2 GLY   205      -3.586  16.904 -20.469  1.00  0.00      1    H  
ATOM   3240  N   GLU   206      -3.323  15.244 -17.741  1.00  0.00      1    N  
ATOM   3241  CA  GLU   206      -3.949  14.284 -16.850  1.00  0.00      1    C  
ATOM   3242  C   GLU   206      -4.605  13.191 -17.653  1.00  0.00      1    C  
ATOM   3243  O   GLU   206      -5.746  12.810 -17.395  1.00  0.00      1    O  
ATOM   3244  CB  GLU   206      -4.941  14.875 -15.811  1.00  0.00      1    C  
ATOM   3245  CG  GLU   206      -4.320  15.999 -14.966  1.00  0.00      1    C  
ATOM   3246  CD  GLU   206      -5.341  16.547 -13.973  1.00  0.00      1    C  
ATOM   3247  OE1 GLU   206      -6.405  17.047 -14.428  1.00  0.00      1    O  
ATOM   3248  OE2 GLU   206      -5.070  16.478 -12.744  1.00  0.00      1    O1-
ATOM   3249  HN  GLU   206      -2.327  15.198 -17.748  1.00  0.00      1    H  
ATOM   3250  HA  GLU   206      -3.137  13.830 -16.301  1.00  0.00      1    H  
ATOM   3251  HB1 GLU   206      -5.278  14.063 -15.127  1.00  0.00      1    H  
ATOM   3252  HB2 GLU   206      -5.835  15.273 -16.338  1.00  0.00      1    H  
ATOM   3253  HG1 GLU   206      -3.979  16.829 -15.621  1.00  0.00      1    H  
ATOM   3254  HG2 GLU   206      -3.441  15.600 -14.417  1.00  0.00      1    H  
ATOM   3255  N   ARG   207      -3.879  12.684 -18.677  1.00  0.00      1    N  
ATOM   3256  CA  ARG   207      -4.426  11.799 -19.673  1.00  0.00      1    C  
ATOM   3257  C   ARG   207      -4.119  10.377 -19.292  1.00  0.00      1    C  
ATOM   3258  O   ARG   207      -4.854   9.790 -18.500  1.00  0.00      1    O  
ATOM   3259  CB  ARG   207      -3.894  12.133 -21.088  1.00  0.00      1    C  
ATOM   3260  CG  ARG   207      -4.237  13.573 -21.508  1.00  0.00      1    C  
ATOM   3261  CD  ARG   207      -3.757  13.927 -22.920  1.00  0.00      1    C  
ATOM   3262  NE  ARG   207      -4.040  15.382 -23.154  1.00  0.00      1    N  
ATOM   3263  CZ  ARG   207      -3.734  16.013 -24.328  1.00  0.00      1    C  
ATOM   3264  NH1 ARG   207      -3.976  17.352 -24.451  1.00  0.00      1    N1+
ATOM   3265  NH2 ARG   207      -3.189  15.329 -25.374  1.00  0.00      1    N  
ATOM   3266  HN  ARG   207      -2.940  12.976 -18.839  1.00  0.00      1    H  
ATOM   3267  HA  ARG   207      -5.501  11.912 -19.697  1.00  0.00      1    H  
ATOM   3268  HB1 ARG   207      -4.339  11.433 -21.829  1.00  0.00      1    H  
ATOM   3269  HB2 ARG   207      -2.787  12.028 -21.120  1.00  0.00      1    H  
ATOM   3270  HG1 ARG   207      -3.761  14.271 -20.785  1.00  0.00      1    H  
ATOM   3271  HG2 ARG   207      -5.339  13.712 -21.445  1.00  0.00      1    H  
ATOM   3272  HD1 ARG   207      -4.297  13.325 -23.681  1.00  0.00      1    H  
ATOM   3273  HD2 ARG   207      -2.662  13.763 -23.010  1.00  0.00      1    H  
ATOM   3274  HE  ARG   207      -4.439  15.917 -22.410  1.00  0.00      1    H  
ATOM   3275 HH11 ARG   207      -4.368  17.861 -23.684  1.00  0.00      1    H  
ATOM   3276 HH12 ARG   207      -3.757  17.824 -25.305  1.00  0.00      1    H  
ATOM   3277 HH21 ARG   207      -3.015  14.347 -25.292  1.00  0.00      1    H  
ATOM   3278 HH22 ARG   207      -2.966  15.809 -26.222  1.00  0.00      1    H  
ATOM   3279  N   HIS   208      -3.030   9.793 -19.860  1.00  0.00      1    N  
ATOM   3280  CA  HIS   208      -2.671   8.389 -19.761  1.00  0.00      1    C  
ATOM   3281  C   HIS   208      -3.792   7.461 -20.191  1.00  0.00      1    C  
ATOM   3282  O   HIS   208      -4.290   6.703 -19.359  1.00  0.00      1    O  
ATOM   3283  CB  HIS   208      -2.106   7.981 -18.381  1.00  0.00      1    C  
ATOM   3284  CG  HIS   208      -0.757   8.592 -18.134  1.00  0.00      1    C  
ATOM   3285  CD2 HIS   208       0.393   8.456 -18.851  1.00  0.00      1    C  
ATOM   3286  ND1 HIS   208      -0.447   9.421 -17.080  1.00  0.00      1    N  
ATOM   3287  CE1 HIS   208       0.864   9.747 -17.213  1.00  0.00      1    C  
ATOM   3288  NE2 HIS   208       1.415   9.186 -18.272  1.00  0.00      1    N  
ATOM   3289  HN  HIS   208      -2.439  10.323 -20.463  1.00  0.00      1    H  
ATOM   3290  HA  HIS   208      -1.864   8.249 -20.465  1.00  0.00      1    H  
ATOM   3291  HB1 HIS   208      -1.970   6.881 -18.326  1.00  0.00      1    H  
ATOM   3292  HB2 HIS   208      -2.813   8.278 -17.578  1.00  0.00      1    H  
ATOM   3293  HD1 HIS   208      -1.074   9.714 -16.356  1.00  0.00      1    H  
ATOM   3294  HD2 HIS   208       0.581   7.887 -19.752  1.00  0.00      1    H  
ATOM   3295  HE1 HIS   208       1.383  10.394 -16.507  1.00  0.00      1    H  
ATOM   3296  N   PRO   209      -4.257   7.504 -21.443  1.00  0.00      1    N  
ATOM   3297  CA  PRO   209      -5.550   6.964 -21.830  1.00  0.00      1    C  
ATOM   3298  C   PRO   209      -5.504   5.465 -21.999  1.00  0.00      1    C  
ATOM   3299  O   PRO   209      -6.572   4.872 -22.144  1.00  0.00      1    O  
ATOM   3300  CB  PRO   209      -5.828   7.632 -23.186  1.00  0.00      1    C  
ATOM   3301  CG  PRO   209      -4.438   7.858 -23.790  1.00  0.00      1    C  
ATOM   3302  CD  PRO   209      -3.593   8.187 -22.559  1.00  0.00      1    C  
ATOM   3303  HA  PRO   209      -6.283   7.208 -21.074  1.00  0.00      1    H  
ATOM   3304  HB1 PRO   209      -6.301   8.623 -23.005  1.00  0.00      1    H  
ATOM   3305  HB2 PRO   209      -6.487   7.037 -23.849  1.00  0.00      1    H  
ATOM   3306  HG1 PRO   209      -4.072   6.917 -24.253  1.00  0.00      1    H  
ATOM   3307  HG2 PRO   209      -4.428   8.672 -24.541  1.00  0.00      1    H  
ATOM   3308  HD1 PRO   209      -2.548   7.827 -22.672  1.00  0.00      1    H  
ATOM   3309  HD2 PRO   209      -3.610   9.283 -22.380  1.00  0.00      1    H  
ATOM   3310  N   GLU   210      -4.300   4.845 -22.017  1.00  0.00      1    N  
ATOM   3311  CA  GLU   210      -4.155   3.430 -22.249  1.00  0.00      1    C  
ATOM   3312  C   GLU   210      -3.473   2.839 -21.053  1.00  0.00      1    C  
ATOM   3313  O   GLU   210      -3.908   1.807 -20.541  1.00  0.00      1    O  
ATOM   3314  CB  GLU   210      -3.261   3.145 -23.481  1.00  0.00      1    C  
ATOM   3315  CG  GLU   210      -3.905   3.593 -24.808  1.00  0.00      1    C  
ATOM   3316  CD  GLU   210      -2.975   3.343 -25.998  1.00  0.00      1    C  
ATOM   3317  OE1 GLU   210      -1.807   2.923 -25.782  1.00  0.00      1    O  
ATOM   3318  OE2 GLU   210      -3.431   3.580 -27.149  1.00  0.00      1    O1-
ATOM   3319  HN  GLU   210      -3.450   5.351 -21.889  1.00  0.00      1    H  
ATOM   3320  HA  GLU   210      -5.117   2.952 -22.372  1.00  0.00      1    H  
ATOM   3321  HB1 GLU   210      -3.056   2.053 -23.544  1.00  0.00      1    H  
ATOM   3322  HB2 GLU   210      -2.290   3.675 -23.354  1.00  0.00      1    H  
ATOM   3323  HG1 GLU   210      -4.146   4.676 -24.766  1.00  0.00      1    H  
ATOM   3324  HG2 GLU   210      -4.851   3.029 -24.961  1.00  0.00      1    H  
ATOM   3325  N   LEU   211      -2.401   3.502 -20.563  1.00  0.00      1    N  
ATOM   3326  CA  LEU   211      -1.659   3.012 -19.433  1.00  0.00      1    C  
ATOM   3327  C   LEU   211      -0.846   4.141 -18.889  1.00  0.00      1    C  
ATOM   3328  O   LEU   211      -0.627   5.148 -19.562  1.00  0.00      1    O  
ATOM   3329  CB  LEU   211      -0.756   1.776 -19.726  1.00  0.00      1    C  
ATOM   3330  CG  LEU   211       0.216   1.859 -20.936  1.00  0.00      1    C  
ATOM   3331  CD1 LEU   211       1.510   2.655 -20.664  1.00  0.00      1    C  
ATOM   3332  CD2 LEU   211       0.575   0.439 -21.418  1.00  0.00      1    C  
ATOM   3333  HN  LEU   211      -2.071   4.350 -20.970  1.00  0.00      1    H  
ATOM   3334  HA  LEU   211      -2.371   2.737 -18.669  1.00  0.00      1    H  
ATOM   3335  HB1 LEU   211      -1.450   0.930 -19.930  1.00  0.00      1    H  
ATOM   3336  HB2 LEU   211      -0.182   1.497 -18.818  1.00  0.00      1    H  
ATOM   3337  HG  LEU   211      -0.320   2.355 -21.776  1.00  0.00      1    H  
ATOM   3338 HD11 LEU   211       2.057   2.218 -19.803  1.00  0.00      1    H  
ATOM   3339 HD12 LEU   211       1.294   3.719 -20.446  1.00  0.00      1    H  
ATOM   3340 HD13 LEU   211       2.172   2.618 -21.555  1.00  0.00      1    H  
ATOM   3341 HD21 LEU   211      -0.346  -0.122 -21.684  1.00  0.00      1    H  
ATOM   3342 HD22 LEU   211       1.109  -0.115 -20.617  1.00  0.00      1    H  
ATOM   3343 HD23 LEU   211       1.229   0.489 -22.314  1.00  0.00      1    H  
ATOM   3344  N   LEU   212      -0.365   3.964 -17.636  1.00  0.00      1    N  
ATOM   3345  CA  LEU   212       0.621   4.815 -17.020  1.00  0.00      1    C  
ATOM   3346  C   LEU   212       1.919   4.065 -17.215  1.00  0.00      1    C  
ATOM   3347  O   LEU   212       1.902   2.849 -17.026  1.00  0.00      1    O  
ATOM   3348  CB  LEU   212       0.446   5.007 -15.490  1.00  0.00      1    C  
ATOM   3349  CG  LEU   212      -0.659   6.003 -15.060  1.00  0.00      1    C  
ATOM   3350  CD1 LEU   212      -2.095   5.513 -15.324  1.00  0.00      1    C  
ATOM   3351  CD2 LEU   212      -0.487   6.370 -13.575  1.00  0.00      1    C  
ATOM   3352  HN  LEU   212      -0.611   3.156 -17.107  1.00  0.00      1    H  
ATOM   3353  HA  LEU   212       0.623   5.777 -17.507  1.00  0.00      1    H  
ATOM   3354  HB1 LEU   212       1.402   5.406 -15.078  1.00  0.00      1    H  
ATOM   3355  HB2 LEU   212       0.259   4.024 -15.007  1.00  0.00      1    H  
ATOM   3356  HG  LEU   212      -0.509   6.939 -15.646  1.00  0.00      1    H  
ATOM   3357 HD11 LEU   212      -2.281   4.559 -14.786  1.00  0.00      1    H  
ATOM   3358 HD12 LEU   212      -2.271   5.355 -16.408  1.00  0.00      1    H  
ATOM   3359 HD13 LEU   212      -2.826   6.268 -14.964  1.00  0.00      1    H  
ATOM   3360 HD21 LEU   212       0.517   6.811 -13.397  1.00  0.00      1    H  
ATOM   3361 HD22 LEU   212      -0.595   5.466 -12.939  1.00  0.00      1    H  
ATOM   3362 HD23 LEU   212      -1.258   7.110 -13.275  1.00  0.00      1    H  
ATOM   3363  N   PRO   213       3.046   4.683 -17.589  1.00  0.00      1    N  
ATOM   3364  CA  PRO   213       4.377   4.080 -17.616  1.00  0.00      1    C  
ATOM   3365  C   PRO   213       4.732   3.288 -16.369  1.00  0.00      1    C  
ATOM   3366  O   PRO   213       4.286   3.737 -15.315  1.00  0.00      1    O  
ATOM   3367  CB  PRO   213       5.331   5.266 -17.793  1.00  0.00      1    C  
ATOM   3368  CG  PRO   213       4.503   6.279 -18.585  1.00  0.00      1    C  
ATOM   3369  CD  PRO   213       3.094   6.076 -18.026  1.00  0.00      1    C  
ATOM   3370  HA  PRO   213       4.366   3.423 -18.471  1.00  0.00      1    H  
ATOM   3371  HB1 PRO   213       6.261   4.977 -18.323  1.00  0.00      1    H  
ATOM   3372  HB2 PRO   213       5.591   5.714 -16.809  1.00  0.00      1    H  
ATOM   3373  HG1 PRO   213       4.865   7.318 -18.458  1.00  0.00      1    H  
ATOM   3374  HG2 PRO   213       4.516   6.007 -19.663  1.00  0.00      1    H  
ATOM   3375  HD1 PRO   213       2.925   6.725 -17.141  1.00  0.00      1    H  
ATOM   3376  HD2 PRO   213       2.326   6.273 -18.804  1.00  0.00      1    H  
ATOM   3377  N   PRO   214       5.480   2.181 -16.387  1.00  0.00      1    N  
ATOM   3378  CA  PRO   214       5.752   1.371 -15.207  1.00  0.00      1    C  
ATOM   3379  C   PRO   214       6.496   2.104 -14.119  1.00  0.00      1    C  
ATOM   3380  O   PRO   214       6.283   1.791 -12.950  1.00  0.00      1    O  
ATOM   3381  CB  PRO   214       6.598   0.203 -15.728  1.00  0.00      1    C  
ATOM   3382  CG  PRO   214       6.121   0.025 -17.170  1.00  0.00      1    C  
ATOM   3383  CD  PRO   214       5.829   1.461 -17.615  1.00  0.00      1    C  
ATOM   3384  HA  PRO   214       4.797   1.053 -14.810  1.00  0.00      1    H  
ATOM   3385  HB1 PRO   214       6.459  -0.717 -15.127  1.00  0.00      1    H  
ATOM   3386  HB2 PRO   214       7.679   0.470 -15.748  1.00  0.00      1    H  
ATOM   3387  HG1 PRO   214       6.876  -0.473 -17.810  1.00  0.00      1    H  
ATOM   3388  HG2 PRO   214       5.179  -0.564 -17.176  1.00  0.00      1    H  
ATOM   3389  HD1 PRO   214       6.734   1.932 -18.052  1.00  0.00      1    H  
ATOM   3390  HD2 PRO   214       4.993   1.465 -18.347  1.00  0.00      1    H  
ATOM   3391  N   GLN   215       7.388   3.057 -14.486  1.00  0.00      1    N  
ATOM   3392  CA  GLN   215       8.154   3.856 -13.556  1.00  0.00      1    C  
ATOM   3393  C   GLN   215       7.266   4.787 -12.777  1.00  0.00      1    C  
ATOM   3394  O   GLN   215       7.428   4.938 -11.569  1.00  0.00      1    O  
ATOM   3395  CB  GLN   215       9.235   4.704 -14.263  1.00  0.00      1    C  
ATOM   3396  CG  GLN   215      10.306   3.834 -14.944  1.00  0.00      1    C  
ATOM   3397  CD  GLN   215      11.392   4.717 -15.571  1.00  0.00      1    C  
ATOM   3398  NE2 GLN   215      12.443   4.042 -16.131  1.00  0.00      1    N  
ATOM   3399  OE1 GLN   215      11.308   5.951 -15.563  1.00  0.00      1    O  
ATOM   3400  HN  GLN   215       7.544   3.265 -15.448  1.00  0.00      1    H  
ATOM   3401  HA  GLN   215       8.635   3.183 -12.859  1.00  0.00      1    H  
ATOM   3402  HB1 GLN   215       9.737   5.353 -13.509  1.00  0.00      1    H  
ATOM   3403  HB2 GLN   215       8.752   5.359 -15.022  1.00  0.00      1    H  
ATOM   3404  HG1 GLN   215       9.839   3.211 -15.737  1.00  0.00      1    H  
ATOM   3405  HG2 GLN   215      10.768   3.165 -14.187  1.00  0.00      1    H  
ATOM   3406 HE21 GLN   215      13.189   4.547 -16.564  1.00  0.00      1    H  
ATOM   3407 HE22 GLN   215      12.462   3.043 -16.108  1.00  0.00      1    H  
ATOM   3408  N   GLU   216       6.285   5.422 -13.463  1.00  0.00      1    N  
ATOM   3409  CA  GLU   216       5.343   6.336 -12.863  1.00  0.00      1    C  
ATOM   3410  C   GLU   216       4.378   5.626 -11.954  1.00  0.00      1    C  
ATOM   3411  O   GLU   216       3.933   6.206 -10.969  1.00  0.00      1    O  
ATOM   3412  CB  GLU   216       4.530   7.130 -13.907  1.00  0.00      1    C  
ATOM   3413  CG  GLU   216       5.420   8.045 -14.771  1.00  0.00      1    C  
ATOM   3414  CD  GLU   216       4.584   8.898 -15.729  1.00  0.00      1    C  
ATOM   3415  OE1 GLU   216       3.328   8.818 -15.673  1.00  0.00      1    O  
ATOM   3416  OE2 GLU   216       5.201   9.649 -16.531  1.00  0.00      1    O1-
ATOM   3417  HN  GLU   216       6.167   5.277 -14.442  1.00  0.00      1    H  
ATOM   3418  HA  GLU   216       5.906   7.040 -12.266  1.00  0.00      1    H  
ATOM   3419  HB1 GLU   216       3.787   7.766 -13.374  1.00  0.00      1    H  
ATOM   3420  HB2 GLU   216       3.976   6.424 -14.565  1.00  0.00      1    H  
ATOM   3421  HG1 GLU   216       6.130   7.427 -15.361  1.00  0.00      1    H  
ATOM   3422  HG2 GLU   216       6.005   8.720 -14.109  1.00  0.00      1    H  
ATOM   3423  N   THR   217       4.029   4.353 -12.265  1.00  0.00      1    N  
ATOM   3424  CA  THR   217       3.116   3.555 -11.474  1.00  0.00      1    C  
ATOM   3425  C   THR   217       3.715   3.225 -10.126  1.00  0.00      1    C  
ATOM   3426  O   THR   217       3.055   3.384  -9.103  1.00  0.00      1    O  
ATOM   3427  CB  THR   217       2.727   2.261 -12.172  1.00  0.00      1    C  
ATOM   3428  CG2 THR   217       1.635   1.527 -11.366  1.00  0.00      1    C  
ATOM   3429  OG1 THR   217       2.227   2.542 -13.473  1.00  0.00      1    O  
ATOM   3430  HN  THR   217       4.400   3.898 -13.072  1.00  0.00      1    H  
ATOM   3431  HA  THR   217       2.226   4.149 -11.314  1.00  0.00      1    H  
ATOM   3432  HB  THR   217       3.612   1.597 -12.292  1.00  0.00      1    H  
ATOM   3433  HG1 THR   217       2.155   1.695 -13.919  1.00  0.00      1    H  
ATOM   3434 HG21 THR   217       0.764   2.193 -11.187  1.00  0.00      1    H  
ATOM   3435 HG22 THR   217       2.024   1.178 -10.389  1.00  0.00      1    H  
ATOM   3436 HG23 THR   217       1.287   0.636 -11.929  1.00  0.00      1    H  
ATOM   3437  N   GLU   218       5.000   2.790 -10.102  1.00  0.00      1    N  
ATOM   3438  CA  GLU   218       5.717   2.422  -8.898  1.00  0.00      1    C  
ATOM   3439  C   GLU   218       5.946   3.611  -8.004  1.00  0.00      1    C  
ATOM   3440  O   GLU   218       5.799   3.514  -6.787  1.00  0.00      1    O  
ATOM   3441  CB  GLU   218       7.093   1.788  -9.200  1.00  0.00      1    C  
ATOM   3442  CG  GLU   218       6.978   0.392  -9.841  1.00  0.00      1    C  
ATOM   3443  CD  GLU   218       8.356  -0.227 -10.090  1.00  0.00      1    C  
ATOM   3444  OE1 GLU   218       9.387   0.418  -9.760  1.00  0.00      1    O  
ATOM   3445  OE2 GLU   218       8.391  -1.371 -10.619  1.00  0.00      1    O1-
ATOM   3446  HN  GLU   218       5.519   2.692 -10.947  1.00  0.00      1    H  
ATOM   3447  HA  GLU   218       5.111   1.708  -8.357  1.00  0.00      1    H  
ATOM   3448  HB1 GLU   218       7.664   1.676  -8.252  1.00  0.00      1    H  
ATOM   3449  HB2 GLU   218       7.668   2.462  -9.873  1.00  0.00      1    H  
ATOM   3450  HG1 GLU   218       6.435   0.468 -10.805  1.00  0.00      1    H  
ATOM   3451  HG2 GLU   218       6.400  -0.275  -9.166  1.00  0.00      1    H  
ATOM   3452  N   ARG   219       6.301   4.766  -8.614  1.00  0.00      1    N  
ATOM   3453  CA  ARG   219       6.551   6.016  -7.935  1.00  0.00      1    C  
ATOM   3454  C   ARG   219       5.300   6.545  -7.279  1.00  0.00      1    C  
ATOM   3455  O   ARG   219       5.347   7.008  -6.142  1.00  0.00      1    O  
ATOM   3456  CB  ARG   219       7.092   7.085  -8.913  1.00  0.00      1    C  
ATOM   3457  CG  ARG   219       7.574   8.375  -8.231  1.00  0.00      1    C  
ATOM   3458  CD  ARG   219       8.136   9.406  -9.218  1.00  0.00      1    C  
ATOM   3459  NE  ARG   219       8.507  10.635  -8.442  1.00  0.00      1    N  
ATOM   3460  CZ  ARG   219       8.652  11.866  -9.020  1.00  0.00      1    C  
ATOM   3461  NH1 ARG   219       8.945  12.941  -8.229  1.00  0.00      1    N1+
ATOM   3462  NH2 ARG   219       8.509  12.041 -10.365  1.00  0.00      1    N  
ATOM   3463  HN  ARG   219       6.405   4.803  -9.605  1.00  0.00      1    H  
ATOM   3464  HA  ARG   219       7.293   5.827  -7.171  1.00  0.00      1    H  
ATOM   3465  HB1 ARG   219       6.317   7.330  -9.670  1.00  0.00      1    H  
ATOM   3466  HB2 ARG   219       7.957   6.650  -9.460  1.00  0.00      1    H  
ATOM   3467  HG1 ARG   219       8.362   8.108  -7.492  1.00  0.00      1    H  
ATOM   3468  HG2 ARG   219       6.722   8.833  -7.681  1.00  0.00      1    H  
ATOM   3469  HD1 ARG   219       7.363   9.667  -9.973  1.00  0.00      1    H  
ATOM   3470  HD2 ARG   219       9.045   9.019  -9.724  1.00  0.00      1    H  
ATOM   3471  HE  ARG   219       8.626  10.553  -7.452  1.00  0.00      1    H  
ATOM   3472 HH11 ARG   219       9.056  12.821  -7.242  1.00  0.00      1    H  
ATOM   3473 HH12 ARG   219       9.042  13.850  -8.634  1.00  0.00      1    H  
ATOM   3474 HH21 ARG   219       8.300  11.260 -10.953  1.00  0.00      1    H  
ATOM   3475 HH22 ARG   219       8.622  12.951 -10.764  1.00  0.00      1    H  
ATOM   3476  N   ALA   220       4.147   6.460  -7.992  1.00  0.00      1    N  
ATOM   3477  CA  ALA   220       2.853   6.933  -7.551  1.00  0.00      1    C  
ATOM   3478  C   ALA   220       2.366   6.167  -6.359  1.00  0.00      1    C  
ATOM   3479  O   ALA   220       1.830   6.757  -5.427  1.00  0.00      1    O  
ATOM   3480  CB  ALA   220       1.771   6.821  -8.644  1.00  0.00      1    C  
ATOM   3481  HN  ALA   220       4.150   6.058  -8.905  1.00  0.00      1    H  
ATOM   3482  HA  ALA   220       2.963   7.971  -7.272  1.00  0.00      1    H  
ATOM   3483  HB1 ALA   220       1.647   5.768  -8.975  1.00  0.00      1    H  
ATOM   3484  HB2 ALA   220       2.058   7.430  -9.527  1.00  0.00      1    H  
ATOM   3485  HB3 ALA   220       0.794   7.198  -8.275  1.00  0.00      1    H  
ATOM   3486  N   MET   221       2.571   4.828  -6.363  1.00  0.00      1    N  
ATOM   3487  CA  MET   221       2.191   3.933  -5.296  1.00  0.00      1    C  
ATOM   3488  C   MET   221       2.930   4.251  -4.021  1.00  0.00      1    C  
ATOM   3489  O   MET   221       2.316   4.266  -2.959  1.00  0.00      1    O  
ATOM   3490  CB  MET   221       2.423   2.451  -5.675  1.00  0.00      1    C  
ATOM   3491  CG  MET   221       1.381   1.938  -6.692  1.00  0.00      1    C  
ATOM   3492  SD  MET   221       1.790   0.353  -7.494  1.00  0.00      1    S  
ATOM   3493  CE  MET   221       1.693  -0.706  -6.023  1.00  0.00      1    C  
ATOM   3494  HN  MET   221       3.012   4.384  -7.139  1.00  0.00      1    H  
ATOM   3495  HA  MET   221       1.136   4.077  -5.109  1.00  0.00      1    H  
ATOM   3496  HB1 MET   221       2.355   1.813  -4.767  1.00  0.00      1    H  
ATOM   3497  HB2 MET   221       3.444   2.341  -6.099  1.00  0.00      1    H  
ATOM   3498  HG1 MET   221       1.261   2.710  -7.481  1.00  0.00      1    H  
ATOM   3499  HG2 MET   221       0.399   1.860  -6.176  1.00  0.00      1    H  
ATOM   3500  HE1 MET   221       0.698  -0.620  -5.538  1.00  0.00      1    H  
ATOM   3501  HE2 MET   221       2.467  -0.433  -5.274  1.00  0.00      1    H  
ATOM   3502  HE3 MET   221       1.850  -1.772  -6.293  1.00  0.00      1    H  
ATOM   3503  N   GLU   222       4.252   4.555  -4.101  1.00  0.00      1    N  
ATOM   3504  CA  GLU   222       5.063   4.934  -2.961  1.00  0.00      1    C  
ATOM   3505  C   GLU   222       4.615   6.231  -2.332  1.00  0.00      1    C  
ATOM   3506  O   GLU   222       4.615   6.339  -1.109  1.00  0.00      1    O  
ATOM   3507  CB  GLU   222       6.566   5.085  -3.294  1.00  0.00      1    C  
ATOM   3508  CG  GLU   222       7.301   3.768  -3.599  1.00  0.00      1    C  
ATOM   3509  CD  GLU   222       7.361   2.873  -2.359  1.00  0.00      1    C  
ATOM   3510  OE1 GLU   222       7.849   3.347  -1.299  1.00  0.00      1    O  
ATOM   3511  OE2 GLU   222       6.922   1.697  -2.462  1.00  0.00      1    O1-
ATOM   3512  HN  GLU   222       4.731   4.541  -4.975  1.00  0.00      1    H  
ATOM   3513  HA  GLU   222       4.949   4.159  -2.217  1.00  0.00      1    H  
ATOM   3514  HB1 GLU   222       7.090   5.556  -2.434  1.00  0.00      1    H  
ATOM   3515  HB2 GLU   222       6.676   5.762  -4.169  1.00  0.00      1    H  
ATOM   3516  HG1 GLU   222       8.342   4.004  -3.913  1.00  0.00      1    H  
ATOM   3517  HG2 GLU   222       6.797   3.232  -4.429  1.00  0.00      1    H  
ATOM   3518  N   ILE   223       4.212   7.239  -3.149  1.00  0.00      1    N  
ATOM   3519  CA  ILE   223       3.740   8.540  -2.700  1.00  0.00      1    C  
ATOM   3520  C   ILE   223       2.483   8.385  -1.871  1.00  0.00      1    C  
ATOM   3521  O   ILE   223       2.343   9.029  -0.833  1.00  0.00      1    O  
ATOM   3522  CB  ILE   223       3.515   9.498  -3.876  1.00  0.00      1    C  
ATOM   3523  CG1 ILE   223       4.880   9.868  -4.506  1.00  0.00      1    C  
ATOM   3524  CG2 ILE   223       2.751  10.775  -3.448  1.00  0.00      1    C  
ATOM   3525  CD  ILE   223       4.773  10.520  -5.888  1.00  0.00      1    C  
ATOM   3526  HN  ILE   223       4.226   7.121  -4.139  1.00  0.00      1    H  
ATOM   3527  HA  ILE   223       4.505   8.957  -2.059  1.00  0.00      1    H  
ATOM   3528  HB  ILE   223       2.907   8.976  -4.648  1.00  0.00      1    H  
ATOM   3529 HG11 ILE   223       5.497   8.953  -4.610  1.00  0.00      1    H  
ATOM   3530 HG12 ILE   223       5.418  10.554  -3.816  1.00  0.00      1    H  
ATOM   3531 HG21 ILE   223       3.279  11.267  -2.606  1.00  0.00      1    H  
ATOM   3532 HG22 ILE   223       1.713  10.538  -3.137  1.00  0.00      1    H  
ATOM   3533 HG23 ILE   223       2.688  11.494  -4.290  1.00  0.00      1    H  
ATOM   3534  HD1 ILE   223       4.215  11.477  -5.836  1.00  0.00      1    H  
ATOM   3535  HD2 ILE   223       4.249   9.843  -6.595  1.00  0.00      1    H  
ATOM   3536  HD3 ILE   223       5.788  10.729  -6.290  1.00  0.00      1    H  
ATOM   3537  N   LEU   224       1.559   7.494  -2.307  1.00  0.00      1    N  
ATOM   3538  CA  LEU   224       0.308   7.203  -1.643  1.00  0.00      1    C  
ATOM   3539  C   LEU   224       0.508   6.542  -0.300  1.00  0.00      1    C  
ATOM   3540  O   LEU   224      -0.256   6.802   0.624  1.00  0.00      1    O  
ATOM   3541  CB  LEU   224      -0.619   6.311  -2.503  1.00  0.00      1    C  
ATOM   3542  CG  LEU   224      -1.076   6.975  -3.826  1.00  0.00      1    C  
ATOM   3543  CD1 LEU   224      -1.730   5.959  -4.780  1.00  0.00      1    C  
ATOM   3544  CD2 LEU   224      -2.007   8.174  -3.593  1.00  0.00      1    C  
ATOM   3545  HN  LEU   224       1.715   6.969  -3.141  1.00  0.00      1    H  
ATOM   3546  HA  LEU   224      -0.183   8.148  -1.462  1.00  0.00      1    H  
ATOM   3547  HB1 LEU   224      -1.530   6.043  -1.924  1.00  0.00      1    H  
ATOM   3548  HB2 LEU   224      -0.082   5.369  -2.749  1.00  0.00      1    H  
ATOM   3549  HG  LEU   224      -0.174   7.369  -4.341  1.00  0.00      1    H  
ATOM   3550 HD11 LEU   224      -2.675   5.575  -4.343  1.00  0.00      1    H  
ATOM   3551 HD12 LEU   224      -1.045   5.104  -4.962  1.00  0.00      1    H  
ATOM   3552 HD13 LEU   224      -1.961   6.441  -5.754  1.00  0.00      1    H  
ATOM   3553 HD21 LEU   224      -1.504   8.966  -3.001  1.00  0.00      1    H  
ATOM   3554 HD22 LEU   224      -2.921   7.847  -3.053  1.00  0.00      1    H  
ATOM   3555 HD23 LEU   224      -2.309   8.610  -4.570  1.00  0.00      1    H  
ATOM   3556  N   LYS   225       1.538   5.669  -0.167  1.00  0.00      1    N  
ATOM   3557  CA  LYS   225       1.881   4.982   1.063  1.00  0.00      1    C  
ATOM   3558  C   LYS   225       2.372   5.922   2.143  1.00  0.00      1    C  
ATOM   3559  O   LYS   225       2.020   5.758   3.310  1.00  0.00      1    O  
ATOM   3560  CB  LYS   225       2.963   3.904   0.840  1.00  0.00      1    C  
ATOM   3561  CG  LYS   225       2.476   2.709   0.008  1.00  0.00      1    C  
ATOM   3562  CD  LYS   225       3.622   1.763  -0.377  1.00  0.00      1    C  
ATOM   3563  CE  LYS   225       3.193   0.683  -1.376  1.00  0.00      1    C  
ATOM   3564  NZ  LYS   225       4.329  -0.203  -1.719  1.00  0.00      1    N1+
ATOM   3565  HN  LYS   225       2.135   5.464  -0.940  1.00  0.00      1    H  
ATOM   3566  HA  LYS   225       0.985   4.499   1.427  1.00  0.00      1    H  
ATOM   3567  HB1 LYS   225       3.304   3.496   1.815  1.00  0.00      1    H  
ATOM   3568  HB2 LYS   225       3.841   4.363   0.336  1.00  0.00      1    H  
ATOM   3569  HG1 LYS   225       1.991   3.078  -0.918  1.00  0.00      1    H  
ATOM   3570  HG2 LYS   225       1.709   2.147   0.584  1.00  0.00      1    H  
ATOM   3571  HD1 LYS   225       4.023   1.291   0.546  1.00  0.00      1    H  
ATOM   3572  HD2 LYS   225       4.437   2.367  -0.836  1.00  0.00      1    H  
ATOM   3573  HE1 LYS   225       2.836   1.151  -2.318  1.00  0.00      1    H  
ATOM   3574  HE2 LYS   225       2.386   0.051  -0.949  1.00  0.00      1    H  
ATOM   3575  HZ1 LYS   225       4.657  -0.690  -0.861  1.00  0.00      1    H  
ATOM   3576  HZ2 LYS   225       5.106   0.367  -2.110  1.00  0.00      1    H  
ATOM   3577  HZ3 LYS   225       4.025  -0.905  -2.423  1.00  0.00      1    H  
ATOM   3578  N   VAL   226       3.205   6.931   1.777  1.00  0.00      1    N  
ATOM   3579  CA  VAL   226       3.723   7.935   2.690  1.00  0.00      1    C  
ATOM   3580  C   VAL   226       2.596   8.819   3.184  1.00  0.00      1    C  
ATOM   3581  O   VAL   226       2.523   9.129   4.373  1.00  0.00      1    O  
ATOM   3582  CB  VAL   226       4.824   8.784   2.059  1.00  0.00      1    C  
ATOM   3583  CG1 VAL   226       5.356   9.832   3.060  1.00  0.00      1    C  
ATOM   3584  CG2 VAL   226       5.983   7.868   1.618  1.00  0.00      1    C  
ATOM   3585  HN  VAL   226       3.495   7.037   0.829  1.00  0.00      1    H  
ATOM   3586  HA  VAL   226       4.138   7.412   3.541  1.00  0.00      1    H  
ATOM   3587  HB  VAL   226       4.427   9.307   1.161  1.00  0.00      1    H  
ATOM   3588 HG11 VAL   226       5.704   9.337   3.991  1.00  0.00      1    H  
ATOM   3589 HG12 VAL   226       4.573  10.574   3.321  1.00  0.00      1    H  
ATOM   3590 HG13 VAL   226       6.212  10.381   2.613  1.00  0.00      1    H  
ATOM   3591 HG21 VAL   226       5.650   7.092   0.906  1.00  0.00      1    H  
ATOM   3592 HG22 VAL   226       6.421   7.366   2.503  1.00  0.00      1    H  
ATOM   3593 HG23 VAL   226       6.779   8.469   1.129  1.00  0.00      1    H  
ATOM   3594  N   LEU   227       1.674   9.206   2.263  1.00  0.00      1    N  
ATOM   3595  CA  LEU   227       0.497  10.008   2.527  1.00  0.00      1    C  
ATOM   3596  C   LEU   227      -0.463   9.329   3.469  1.00  0.00      1    C  
ATOM   3597  O   LEU   227      -1.079   9.997   4.294  1.00  0.00      1    O  
ATOM   3598  CB  LEU   227      -0.281  10.351   1.232  1.00  0.00      1    C  
ATOM   3599  CG  LEU   227       0.297  11.550   0.448  1.00  0.00      1    C  
ATOM   3600  CD1 LEU   227      -0.226  11.565  -1.001  1.00  0.00      1    C  
ATOM   3601  CD2 LEU   227      -0.013  12.884   1.158  1.00  0.00      1    C  
ATOM   3602  HN  LEU   227       1.776   8.930   1.310  1.00  0.00      1    H  
ATOM   3603  HA  LEU   227       0.827  10.919   3.003  1.00  0.00      1    H  
ATOM   3604  HB1 LEU   227      -1.340  10.603   1.462  1.00  0.00      1    H  
ATOM   3605  HB2 LEU   227      -0.287   9.454   0.578  1.00  0.00      1    H  
ATOM   3606  HG  LEU   227       1.403  11.429   0.395  1.00  0.00      1    H  
ATOM   3607 HD11 LEU   227      -1.325  11.715  -1.009  1.00  0.00      1    H  
ATOM   3608 HD12 LEU   227       0.005  10.604  -1.506  1.00  0.00      1    H  
ATOM   3609 HD13 LEU   227       0.246  12.390  -1.574  1.00  0.00      1    H  
ATOM   3610 HD21 LEU   227       0.495  12.936   2.143  1.00  0.00      1    H  
ATOM   3611 HD22 LEU   227      -1.107  12.987   1.317  1.00  0.00      1    H  
ATOM   3612 HD23 LEU   227       0.326  13.742   0.542  1.00  0.00      1    H  
ATOM   3613  N   PHE   228      -0.602   7.983   3.366  1.00  0.00      1    N  
ATOM   3614  CA  PHE   228      -1.522   7.170   4.135  1.00  0.00      1    C  
ATOM   3615  C   PHE   228      -1.250   7.290   5.618  1.00  0.00      1    C  
ATOM   3616  O   PHE   228      -2.189   7.396   6.401  1.00  0.00      1    O  
ATOM   3617  CB  PHE   228      -1.441   5.675   3.694  1.00  0.00      1    C  
ATOM   3618  CG  PHE   228      -2.350   4.762   4.485  1.00  0.00      1    C  
ATOM   3619  CD1 PHE   228      -3.738   4.760   4.273  1.00  0.00      1    C  
ATOM   3620  CD2 PHE   228      -1.813   3.934   5.489  1.00  0.00      1    C  
ATOM   3621  CE1 PHE   228      -4.576   3.959   5.062  1.00  0.00      1    C  
ATOM   3622  CE2 PHE   228      -2.647   3.130   6.273  1.00  0.00      1    C  
ATOM   3623  CZ  PHE   228      -4.031   3.143   6.059  1.00  0.00      1    C  
ATOM   3624  HN  PHE   228      -0.068   7.473   2.696  1.00  0.00      1    H  
ATOM   3625  HA  PHE   228      -2.518   7.543   3.942  1.00  0.00      1    H  
ATOM   3626  HB1 PHE   228      -0.400   5.307   3.799  1.00  0.00      1    H  
ATOM   3627  HB2 PHE   228      -1.728   5.594   2.624  1.00  0.00      1    H  
ATOM   3628  HD1 PHE   228      -4.168   5.397   3.514  1.00  0.00      1    H  
ATOM   3629  HD2 PHE   228      -0.748   3.934   5.671  1.00  0.00      1    H  
ATOM   3630  HE1 PHE   228      -5.644   3.980   4.909  1.00  0.00      1    H  
ATOM   3631  HE2 PHE   228      -2.225   2.506   7.047  1.00  0.00      1    H  
ATOM   3632  HZ  PHE   228      -4.677   2.528   6.668  1.00  0.00      1    H  
ATOM   3633  N   ASN   229       0.042   7.292   6.024  1.00  0.00      1    N  
ATOM   3634  CA  ASN   229       0.462   7.349   7.408  1.00  0.00      1    C  
ATOM   3635  C   ASN   229       0.043   8.639   8.073  1.00  0.00      1    C  
ATOM   3636  O   ASN   229      -0.427   8.633   9.209  1.00  0.00      1    O  
ATOM   3637  CB  ASN   229       2.001   7.255   7.561  1.00  0.00      1    C  
ATOM   3638  CG  ASN   229       2.550   5.962   6.938  1.00  0.00      1    C  
ATOM   3639  ND2 ASN   229       3.806   6.055   6.403  1.00  0.00      1    N  
ATOM   3640  OD1 ASN   229       1.891   4.915   6.941  1.00  0.00      1    O  
ATOM   3641  HN  ASN   229       0.785   7.224   5.362  1.00  0.00      1    H  
ATOM   3642  HA  ASN   229      -0.010   6.527   7.929  1.00  0.00      1    H  
ATOM   3643  HB1 ASN   229       2.277   7.267   8.638  1.00  0.00      1    H  
ATOM   3644  HB2 ASN   229       2.475   8.129   7.063  1.00  0.00      1    H  
ATOM   3645 HD21 ASN   229       4.223   5.255   5.971  1.00  0.00      1    H  
ATOM   3646 HD22 ASN   229       4.303   6.921   6.444  1.00  0.00      1    H  
ATOM   3647  N   ILE   230       0.190   9.776   7.349  1.00  0.00      1    N  
ATOM   3648  CA  ILE   230       0.019  11.111   7.876  1.00  0.00      1    C  
ATOM   3649  C   ILE   230      -1.383  11.613   7.619  1.00  0.00      1    C  
ATOM   3650  O   ILE   230      -1.613  12.821   7.580  1.00  0.00      1    O  
ATOM   3651  CB  ILE   230       1.042  12.100   7.318  1.00  0.00      1    C  
ATOM   3652  CG1 ILE   230       1.001  12.204   5.771  1.00  0.00      1    C  
ATOM   3653  CG2 ILE   230       2.432  11.679   7.844  1.00  0.00      1    C  
ATOM   3654  CD  ILE   230       1.904  13.302   5.201  1.00  0.00      1    C  
ATOM   3655  HN  ILE   230       0.515   9.739   6.407  1.00  0.00      1    H  
ATOM   3656  HA  ILE   230       0.152  11.075   8.949  1.00  0.00      1    H  
ATOM   3657  HB  ILE   230       0.837  13.112   7.735  1.00  0.00      1    H  
ATOM   3658 HG11 ILE   230      -0.040  12.418   5.444  1.00  0.00      1    H  
ATOM   3659 HG12 ILE   230       1.297  11.229   5.331  1.00  0.00      1    H  
ATOM   3660 HG21 ILE   230       2.735  10.704   7.411  1.00  0.00      1    H  
ATOM   3661 HG22 ILE   230       2.413  11.589   8.950  1.00  0.00      1    H  
ATOM   3662 HG23 ILE   230       3.195  12.438   7.575  1.00  0.00      1    H  
ATOM   3663  HD1 ILE   230       2.971  13.084   5.410  1.00  0.00      1    H  
ATOM   3664  HD2 ILE   230       1.647  14.287   5.647  1.00  0.00      1    H  
ATOM   3665  HD3 ILE   230       1.772  13.370   4.100  1.00  0.00      1    H  
ATOM   3666  N   THR   231      -2.367  10.698   7.450  1.00  0.00      1    N  
ATOM   3667  CA  THR   231      -3.756  11.061   7.283  1.00  0.00      1    C  
ATOM   3668  C   THR   231      -4.588  10.095   8.092  1.00  0.00      1    C  
ATOM   3669  O   THR   231      -5.740  10.390   8.400  1.00  0.00      1    O  
ATOM   3670  CB  THR   231      -4.242  11.032   5.831  1.00  0.00      1    C  
ATOM   3671  CG2 THR   231      -3.558  12.156   5.023  1.00  0.00      1    C  
ATOM   3672  OG1 THR   231      -3.982   9.779   5.206  1.00  0.00      1    O  
ATOM   3673  HN  THR   231      -2.179   9.718   7.465  1.00  0.00      1    H  
ATOM   3674  HA  THR   231      -3.928  12.046   7.696  1.00  0.00      1    H  
ATOM   3675  HB  THR   231      -5.340  11.211   5.800  1.00  0.00      1    H  
ATOM   3676  HG1 THR   231      -4.500   9.775   4.397  1.00  0.00      1    H  
ATOM   3677 HG21 THR   231      -2.465  11.987   4.946  1.00  0.00      1    H  
ATOM   3678 HG22 THR   231      -3.717  13.136   5.518  1.00  0.00      1    H  
ATOM   3679 HG23 THR   231      -3.980  12.206   3.996  1.00  0.00      1    H  
ATOM   3680  N   PHE   232      -4.023   8.913   8.451  1.00  0.00      1    N  
ATOM   3681  CA  PHE   232      -4.723   7.852   9.144  1.00  0.00      1    C  
ATOM   3682  C   PHE   232      -5.087   8.245  10.559  1.00  0.00      1    C  
ATOM   3683  O   PHE   232      -6.210   8.001  11.000  1.00  0.00      1    O  
ATOM   3684  CB  PHE   232      -3.871   6.551   9.175  1.00  0.00      1    C  
ATOM   3685  CG  PHE   232      -4.663   5.354   9.637  1.00  0.00      1    C  
ATOM   3686  CD1 PHE   232      -5.621   4.772   8.790  1.00  0.00      1    C  
ATOM   3687  CD2 PHE   232      -4.464   4.808  10.917  1.00  0.00      1    C  
ATOM   3688  CE1 PHE   232      -6.367   3.665   9.212  1.00  0.00      1    C  
ATOM   3689  CE2 PHE   232      -5.209   3.702  11.343  1.00  0.00      1    C  
ATOM   3690  CZ  PHE   232      -6.161   3.129  10.490  1.00  0.00      1    C  
ATOM   3691  HN  PHE   232      -3.078   8.706   8.211  1.00  0.00      1    H  
ATOM   3692  HA  PHE   232      -5.636   7.668   8.593  1.00  0.00      1    H  
ATOM   3693  HB1 PHE   232      -2.976   6.678   9.822  1.00  0.00      1    H  
ATOM   3694  HB2 PHE   232      -3.523   6.320   8.148  1.00  0.00      1    H  
ATOM   3695  HD1 PHE   232      -5.783   5.178   7.803  1.00  0.00      1    H  
ATOM   3696  HD2 PHE   232      -3.734   5.249  11.581  1.00  0.00      1    H  
ATOM   3697  HE1 PHE   232      -7.101   3.225   8.553  1.00  0.00      1    H  
ATOM   3698  HE2 PHE   232      -5.050   3.291  12.329  1.00  0.00      1    H  
ATOM   3699  HZ  PHE   232      -6.736   2.275  10.817  1.00  0.00      1    H  
ATOM   3700  N   ASP   233      -4.133   8.871  11.285  1.00  0.00      1    N  
ATOM   3701  CA  ASP   233      -4.264   9.166  12.696  1.00  0.00      1    C  
ATOM   3702  C   ASP   233      -4.369  10.655  12.903  1.00  0.00      1    C  
ATOM   3703  O   ASP   233      -4.190  11.147  14.017  1.00  0.00      1    O  
ATOM   3704  CB  ASP   233      -3.104   8.571  13.555  1.00  0.00      1    C  
ATOM   3705  CG  ASP   233      -1.684   9.063  13.223  1.00  0.00      1    C  
ATOM   3706  OD1 ASP   233      -1.483   9.779  12.207  1.00  0.00      1    O  
ATOM   3707  OD2 ASP   233      -0.771   8.711  14.017  1.00  0.00      1    O1-
ATOM   3708  HN  ASP   233      -3.249   9.102  10.886  1.00  0.00      1    H  
ATOM   3709  HA  ASP   233      -5.181   8.731  13.066  1.00  0.00      1    H  
ATOM   3710  HB1 ASP   233      -3.117   7.466  13.432  1.00  0.00      1    H  
ATOM   3711  HB2 ASP   233      -3.305   8.784  14.628  1.00  0.00      1    H  
ATOM   3712  N   SER   234      -4.671  11.404  11.822  1.00  0.00      1    N  
ATOM   3713  CA  SER   234      -4.698  12.841  11.852  1.00  0.00      1    C  
ATOM   3714  C   SER   234      -5.765  13.272  10.888  1.00  0.00      1    C  
ATOM   3715  O   SER   234      -6.468  12.435  10.324  1.00  0.00      1    O  
ATOM   3716  CB  SER   234      -3.326  13.491  11.539  1.00  0.00      1    C  
ATOM   3717  OG  SER   234      -2.825  13.107  10.267  1.00  0.00      1    O  
ATOM   3718  HN  SER   234      -4.843  10.990  10.931  1.00  0.00      1    H  
ATOM   3719  HA  SER   234      -5.016  13.163  12.835  1.00  0.00      1    H  
ATOM   3720  HB1 SER   234      -2.590  13.176  12.308  1.00  0.00      1    H  
ATOM   3721  HB2 SER   234      -3.407  14.597  11.578  1.00  0.00      1    H  
ATOM   3722  HG1 SER   234      -2.521  12.200  10.361  1.00  0.00      1    H  
ATOM   3723  N   ILE   235      -5.940  14.612  10.757  1.00  0.00      1    N  
ATOM   3724  CA  ILE   235      -7.019  15.286  10.067  1.00  0.00      1    C  
ATOM   3725  C   ILE   235      -8.203  15.303  10.999  1.00  0.00      1    C  
ATOM   3726  O   ILE   235      -8.721  14.259  11.395  1.00  0.00      1    O  
ATOM   3727  CB  ILE   235      -7.393  14.814   8.658  1.00  0.00      1    C  
ATOM   3728  CG1 ILE   235      -6.144  14.782   7.738  1.00  0.00      1    C  
ATOM   3729  CG2 ILE   235      -8.493  15.748   8.102  1.00  0.00      1    C  
ATOM   3730  CD  ILE   235      -6.425  14.237   6.332  1.00  0.00      1    C  
ATOM   3731  HN  ILE   235      -5.316  15.234  11.225  1.00  0.00      1    H  
ATOM   3732  HA  ILE   235      -6.675  16.305   9.966  1.00  0.00      1    H  
ATOM   3733  HB  ILE   235      -7.808  13.783   8.703  1.00  0.00      1    H  
ATOM   3734 HG11 ILE   235      -5.361  14.143   8.200  1.00  0.00      1    H  
ATOM   3735 HG12 ILE   235      -5.732  15.810   7.656  1.00  0.00      1    H  
ATOM   3736 HG21 ILE   235      -8.152  16.804   8.135  1.00  0.00      1    H  
ATOM   3737 HG22 ILE   235      -9.429  15.657   8.689  1.00  0.00      1    H  
ATOM   3738 HG23 ILE   235      -8.737  15.494   7.053  1.00  0.00      1    H  
ATOM   3739  HD1 ILE   235      -7.182  14.852   5.803  1.00  0.00      1    H  
ATOM   3740  HD2 ILE   235      -6.795  13.191   6.388  1.00  0.00      1    H  
ATOM   3741  HD3 ILE   235      -5.497  14.254   5.726  1.00  0.00      1    H  
ATOM   3742  N   LYS   236      -8.630  16.525  11.391  1.00  0.00      1    N  
ATOM   3743  CA  LYS   236      -9.679  16.757  12.351  1.00  0.00      1    C  
ATOM   3744  C   LYS   236     -11.027  16.566  11.708  1.00  0.00      1    C  
ATOM   3745  O   LYS   236     -11.153  16.520  10.485  1.00  0.00      1    O  
ATOM   3746  CB  LYS   236      -9.615  18.183  12.942  1.00  0.00      1    C  
ATOM   3747  CG  LYS   236      -8.274  18.495  13.625  1.00  0.00      1    C  
ATOM   3748  CD  LYS   236      -8.193  19.937  14.147  1.00  0.00      1    C  
ATOM   3749  CE  LYS   236      -6.841  20.252  14.802  1.00  0.00      1    C  
ATOM   3750  NZ  LYS   236      -6.794  21.655  15.275  1.00  0.00      1    N1+
ATOM   3751  HN  LYS   236      -8.192  17.351  11.044  1.00  0.00      1    H  
ATOM   3752  HA  LYS   236      -9.570  16.040  13.152  1.00  0.00      1    H  
ATOM   3753  HB1 LYS   236     -10.428  18.324  13.688  1.00  0.00      1    H  
ATOM   3754  HB2 LYS   236      -9.764  18.923  12.125  1.00  0.00      1    H  
ATOM   3755  HG1 LYS   236      -7.445  18.342  12.901  1.00  0.00      1    H  
ATOM   3756  HG2 LYS   236      -8.126  17.790  14.472  1.00  0.00      1    H  
ATOM   3757  HD1 LYS   236      -9.010  20.098  14.885  1.00  0.00      1    H  
ATOM   3758  HD2 LYS   236      -8.357  20.631  13.293  1.00  0.00      1    H  
ATOM   3759  HE1 LYS   236      -6.015  20.115  14.072  1.00  0.00      1    H  
ATOM   3760  HE2 LYS   236      -6.671  19.593  15.679  1.00  0.00      1    H  
ATOM   3761  HZ1 LYS   236      -7.549  21.808  15.975  1.00  0.00      1    H  
ATOM   3762  HZ2 LYS   236      -6.933  22.296  14.469  1.00  0.00      1    H  
ATOM   3763  HZ3 LYS   236      -5.870  21.844  15.714  1.00  0.00      1    H  
ATOM   3764  N   ARG   237     -12.076  16.430  12.552  1.00  0.00      1    N  
ATOM   3765  CA  ARG   237     -13.455  16.313  12.136  1.00  0.00      1    C  
ATOM   3766  C   ARG   237     -13.946  17.600  11.527  1.00  0.00      1    C  
ATOM   3767  O   ARG   237     -14.663  17.580  10.528  1.00  0.00      1    O  
ATOM   3768  CB  ARG   237     -14.382  15.914  13.305  1.00  0.00      1    C  
ATOM   3769  CG  ARG   237     -14.037  14.520  13.854  1.00  0.00      1    C  
ATOM   3770  CD  ARG   237     -14.967  14.057  14.981  1.00  0.00      1    C  
ATOM   3771  NE  ARG   237     -14.570  12.661  15.359  1.00  0.00      1    N  
ATOM   3772  CZ  ARG   237     -15.193  11.958  16.353  1.00  0.00      1    C  
ATOM   3773  NH1 ARG   237     -14.804  10.674  16.606  1.00  0.00      1    N1+
ATOM   3774  NH2 ARG   237     -16.197  12.518  17.088  1.00  0.00      1    N  
ATOM   3775  HN  ARG   237     -11.939  16.445  13.540  1.00  0.00      1    H  
ATOM   3776  HA  ARG   237     -13.505  15.543  11.379  1.00  0.00      1    H  
ATOM   3777  HB1 ARG   237     -15.438  15.896  12.955  1.00  0.00      1    H  
ATOM   3778  HB2 ARG   237     -14.299  16.661  14.125  1.00  0.00      1    H  
ATOM   3779  HG1 ARG   237     -12.989  14.525  14.228  1.00  0.00      1    H  
ATOM   3780  HG2 ARG   237     -14.096  13.796  13.009  1.00  0.00      1    H  
ATOM   3781  HD1 ARG   237     -16.023  14.043  14.636  1.00  0.00      1    H  
ATOM   3782  HD2 ARG   237     -14.864  14.715  15.870  1.00  0.00      1    H  
ATOM   3783  HE  ARG   237     -13.836  12.218  14.845  1.00  0.00      1    H  
ATOM   3784 HH11 ARG   237     -14.076  10.256  16.063  1.00  0.00      1    H  
ATOM   3785 HH12 ARG   237     -15.260  10.146  17.323  1.00  0.00      1    H  
ATOM   3786 HH21 ARG   237     -16.489  13.455  16.900  1.00  0.00      1    H  
ATOM   3787 HH22 ARG   237     -16.633  11.993  17.819  1.00  0.00      1    H  
ATOM   3788  N   GLU   238     -13.534  18.748  12.113  1.00  0.00      1    N  
ATOM   3789  CA  GLU   238     -13.842  20.059  11.601  1.00  0.00      1    C  
ATOM   3790  C   GLU   238     -12.513  20.685  11.315  1.00  0.00      1    C  
ATOM   3791  O   GLU   238     -11.643  20.734  12.182  1.00  0.00      1    O  
ATOM   3792  CB  GLU   238     -14.611  20.943  12.609  1.00  0.00      1    C  
ATOM   3793  CG  GLU   238     -15.998  20.366  12.957  1.00  0.00      1    C  
ATOM   3794  CD  GLU   238     -16.755  21.257  13.944  1.00  0.00      1    C  
ATOM   3795  OE1 GLU   238     -16.230  22.336  14.326  1.00  0.00      1    O  
ATOM   3796  OE2 GLU   238     -17.886  20.856  14.331  1.00  0.00      1    O1-
ATOM   3797  HN  GLU   238     -12.959  18.735  12.927  1.00  0.00      1    H  
ATOM   3798  HA  GLU   238     -14.404  19.987  10.680  1.00  0.00      1    H  
ATOM   3799  HB1 GLU   238     -14.744  21.959  12.173  1.00  0.00      1    H  
ATOM   3800  HB2 GLU   238     -14.017  21.039  13.545  1.00  0.00      1    H  
ATOM   3801  HG1 GLU   238     -15.877  19.358  13.409  1.00  0.00      1    H  
ATOM   3802  HG2 GLU   238     -16.598  20.265  12.027  1.00  0.00      1    H  
ATOM   3803  N   VAL   239     -12.334  21.155  10.060  1.00  0.00      1    N  
ATOM   3804  CA  VAL   239     -11.069  21.621   9.545  1.00  0.00      1    C  
ATOM   3805  C   VAL   239     -11.327  22.957   8.917  1.00  0.00      1    C  
ATOM   3806  O   VAL   239     -12.472  23.356   8.706  1.00  0.00      1    O  
ATOM   3807  CB  VAL   239     -10.430  20.692   8.509  1.00  0.00      1    C  
ATOM   3808  CG1 VAL   239      -9.945  19.417   9.224  1.00  0.00      1    C  
ATOM   3809  CG2 VAL   239     -11.405  20.370   7.353  1.00  0.00      1    C  
ATOM   3810  HN  VAL   239     -13.075  21.137   9.394  1.00  0.00      1    H  
ATOM   3811  HA  VAL   239     -10.375  21.773  10.360  1.00  0.00      1    H  
ATOM   3812  HB  VAL   239      -9.528  21.179   8.074  1.00  0.00      1    H  
ATOM   3813 HG11 VAL   239     -10.801  18.882   9.684  1.00  0.00      1    H  
ATOM   3814 HG12 VAL   239      -9.214  19.675  10.019  1.00  0.00      1    H  
ATOM   3815 HG13 VAL   239      -9.452  18.734   8.501  1.00  0.00      1    H  
ATOM   3816 HG21 VAL   239     -11.724  21.295   6.830  1.00  0.00      1    H  
ATOM   3817 HG22 VAL   239     -12.305  19.842   7.731  1.00  0.00      1    H  
ATOM   3818 HG23 VAL   239     -10.903  19.711   6.611  1.00  0.00      1    H  
ATOM   3819  N   ASP   240     -10.226  23.688   8.625  1.00  0.00      1    N  
ATOM   3820  CA  ASP   240     -10.245  24.998   8.019  1.00  0.00      1    C  
ATOM   3821  C   ASP   240     -10.508  24.855   6.545  1.00  0.00      1    C  
ATOM   3822  O   ASP   240     -10.443  23.758   5.996  1.00  0.00      1    O  
ATOM   3823  CB  ASP   240      -8.911  25.764   8.203  1.00  0.00      1    C  
ATOM   3824  CG  ASP   240      -8.595  25.891   9.695  1.00  0.00      1    C  
ATOM   3825  OD1 ASP   240      -9.424  26.495  10.428  1.00  0.00      1    O  
ATOM   3826  OD2 ASP   240      -7.522  25.384  10.119  1.00  0.00      1    O1-
ATOM   3827  HN  ASP   240      -9.315  23.335   8.823  1.00  0.00      1    H  
ATOM   3828  HA  ASP   240     -11.053  25.565   8.460  1.00  0.00      1    H  
ATOM   3829  HB1 ASP   240      -8.983  26.783   7.766  1.00  0.00      1    H  
ATOM   3830  HB2 ASP   240      -8.085  25.218   7.697  1.00  0.00      1    H  
ATOM   3831  N   GLU   241     -10.842  25.984   5.877  1.00  0.00      1    N  
ATOM   3832  CA  GLU   241     -11.124  26.052   4.461  1.00  0.00      1    C  
ATOM   3833  C   GLU   241      -9.904  25.730   3.636  1.00  0.00      1    C  
ATOM   3834  O   GLU   241     -10.005  25.048   2.617  1.00  0.00      1    O  
ATOM   3835  CB  GLU   241     -11.646  27.443   4.036  1.00  0.00      1    C  
ATOM   3836  CG  GLU   241     -12.972  27.810   4.732  1.00  0.00      1    C  
ATOM   3837  CD  GLU   241     -13.519  29.154   4.244  1.00  0.00      1    C  
ATOM   3838  OE1 GLU   241     -12.846  29.828   3.420  1.00  0.00      1    O  
ATOM   3839  OE2 GLU   241     -14.634  29.524   4.701  1.00  0.00      1    O1-
ATOM   3840  HN  GLU   241     -10.897  26.858   6.354  1.00  0.00      1    H  
ATOM   3841  HA  GLU   241     -11.884  25.313   4.245  1.00  0.00      1    H  
ATOM   3842  HB1 GLU   241     -11.812  27.446   2.935  1.00  0.00      1    H  
ATOM   3843  HB2 GLU   241     -10.881  28.214   4.277  1.00  0.00      1    H  
ATOM   3844  HG1 GLU   241     -12.820  27.863   5.831  1.00  0.00      1    H  
ATOM   3845  HG2 GLU   241     -13.723  27.019   4.517  1.00  0.00      1    H  
ATOM   3846  N   GLU   242      -8.719  26.218   4.078  1.00  0.00      1    N  
ATOM   3847  CA  GLU   242      -7.443  25.977   3.443  1.00  0.00      1    C  
ATOM   3848  C   GLU   242      -7.052  24.525   3.517  1.00  0.00      1    C  
ATOM   3849  O   GLU   242      -6.567  23.963   2.538  1.00  0.00      1    O  
ATOM   3850  CB  GLU   242      -6.303  26.802   4.084  1.00  0.00      1    C  
ATOM   3851  CG  GLU   242      -6.540  28.322   3.991  1.00  0.00      1    C  
ATOM   3852  CD  GLU   242      -5.359  29.113   4.559  1.00  0.00      1    C  
ATOM   3853  OE1 GLU   242      -4.365  28.490   5.019  1.00  0.00      1    O  
ATOM   3854  OE2 GLU   242      -5.443  30.371   4.536  1.00  0.00      1    O1-
ATOM   3855  HN  GLU   242      -8.675  26.774   4.905  1.00  0.00      1    H  
ATOM   3856  HA  GLU   242      -7.537  26.255   2.402  1.00  0.00      1    H  
ATOM   3857  HB1 GLU   242      -5.348  26.560   3.564  1.00  0.00      1    H  
ATOM   3858  HB2 GLU   242      -6.198  26.519   5.155  1.00  0.00      1    H  
ATOM   3859  HG1 GLU   242      -7.458  28.594   4.554  1.00  0.00      1    H  
ATOM   3860  HG2 GLU   242      -6.683  28.605   2.926  1.00  0.00      1    H  
ATOM   3861  N   ASP   243      -7.272  23.890   4.695  1.00  0.00      1    N  
ATOM   3862  CA  ASP   243      -6.958  22.501   4.956  1.00  0.00      1    C  
ATOM   3863  C   ASP   243      -7.826  21.589   4.128  1.00  0.00      1    C  
ATOM   3864  O   ASP   243      -7.339  20.609   3.568  1.00  0.00      1    O  
ATOM   3865  CB  ASP   243      -7.160  22.121   6.447  1.00  0.00      1    C  
ATOM   3866  CG  ASP   243      -6.157  22.820   7.375  1.00  0.00      1    C  
ATOM   3867  OD1 ASP   243      -5.205  23.479   6.878  1.00  0.00      1    O  
ATOM   3868  OD2 ASP   243      -6.334  22.679   8.615  1.00  0.00      1    O1-
ATOM   3869  HN  ASP   243      -7.676  24.376   5.467  1.00  0.00      1    H  
ATOM   3870  HA  ASP   243      -5.930  22.331   4.670  1.00  0.00      1    H  
ATOM   3871  HB1 ASP   243      -7.040  21.024   6.583  1.00  0.00      1    H  
ATOM   3872  HB2 ASP   243      -8.188  22.402   6.760  1.00  0.00      1    H  
ATOM   3873  N   ALA   244      -9.136  21.924   4.022  1.00  0.00      1    N  
ATOM   3874  CA  ALA   244     -10.143  21.190   3.290  1.00  0.00      1    C  
ATOM   3875  C   ALA   244      -9.845  21.152   1.818  1.00  0.00      1    C  
ATOM   3876  O   ALA   244     -10.033  20.123   1.176  1.00  0.00      1    O  
ATOM   3877  CB  ALA   244     -11.548  21.798   3.468  1.00  0.00      1    C  
ATOM   3878  HN  ALA   244      -9.479  22.739   4.483  1.00  0.00      1    H  
ATOM   3879  HA  ALA   244     -10.148  20.179   3.668  1.00  0.00      1    H  
ATOM   3880  HB1 ALA   244     -11.578  22.844   3.098  1.00  0.00      1    H  
ATOM   3881  HB2 ALA   244     -11.822  21.805   4.544  1.00  0.00      1    H  
ATOM   3882  HB3 ALA   244     -12.310  21.203   2.921  1.00  0.00      1    H  
ATOM   3883  N   ALA   245      -9.352  22.288   1.266  1.00  0.00      1    N  
ATOM   3884  CA  ALA   245      -9.008  22.464  -0.126  1.00  0.00      1    C  
ATOM   3885  C   ALA   245      -7.902  21.538  -0.558  1.00  0.00      1    C  
ATOM   3886  O   ALA   245      -7.950  21.001  -1.660  1.00  0.00      1    O  
ATOM   3887  CB  ALA   245      -8.570  23.908  -0.435  1.00  0.00      1    C  
ATOM   3888  HN  ALA   245      -9.205  23.096   1.830  1.00  0.00      1    H  
ATOM   3889  HA  ALA   245      -9.891  22.235  -0.706  1.00  0.00      1    H  
ATOM   3890  HB1 ALA   245      -7.658  24.179   0.138  1.00  0.00      1    H  
ATOM   3891  HB2 ALA   245      -9.379  24.615  -0.153  1.00  0.00      1    H  
ATOM   3892  HB3 ALA   245      -8.361  24.035  -1.519  1.00  0.00      1    H  
ATOM   3893  N   LEU   246      -6.888  21.315   0.315  1.00  0.00      1    N  
ATOM   3894  CA  LEU   246      -5.768  20.431   0.062  1.00  0.00      1    C  
ATOM   3895  C   LEU   246      -6.208  19.000  -0.103  1.00  0.00      1    C  
ATOM   3896  O   LEU   246      -5.702  18.297  -0.972  1.00  0.00      1    O  
ATOM   3897  CB  LEU   246      -4.731  20.450   1.211  1.00  0.00      1    C  
ATOM   3898  CG  LEU   246      -4.045  21.818   1.421  1.00  0.00      1    C  
ATOM   3899  CD1 LEU   246      -3.372  21.879   2.804  1.00  0.00      1    C  
ATOM   3900  CD2 LEU   246      -3.054  22.155   0.289  1.00  0.00      1    C  
ATOM   3901  HN  LEU   246      -6.878  21.761   1.207  1.00  0.00      1    H  
ATOM   3902  HA  LEU   246      -5.300  20.749  -0.859  1.00  0.00      1    H  
ATOM   3903  HB1 LEU   246      -3.936  19.694   1.023  1.00  0.00      1    H  
ATOM   3904  HB2 LEU   246      -5.244  20.169   2.157  1.00  0.00      1    H  
ATOM   3905  HG  LEU   246      -4.833  22.603   1.413  1.00  0.00      1    H  
ATOM   3906 HD11 LEU   246      -2.577  21.109   2.883  1.00  0.00      1    H  
ATOM   3907 HD12 LEU   246      -4.119  21.692   3.604  1.00  0.00      1    H  
ATOM   3908 HD13 LEU   246      -2.923  22.881   2.969  1.00  0.00      1    H  
ATOM   3909 HD21 LEU   246      -3.575  22.205  -0.689  1.00  0.00      1    H  
ATOM   3910 HD22 LEU   246      -2.260  21.380   0.230  1.00  0.00      1    H  
ATOM   3911 HD23 LEU   246      -2.575  23.139   0.481  1.00  0.00      1    H  
ATOM   3912  N   TYR   247      -7.167  18.548   0.741  1.00  0.00      1    N  
ATOM   3913  CA  TYR   247      -7.706  17.205   0.738  1.00  0.00      1    C  
ATOM   3914  C   TYR   247      -8.521  16.941  -0.507  1.00  0.00      1    C  
ATOM   3915  O   TYR   247      -8.448  15.858  -1.081  1.00  0.00      1    O  
ATOM   3916  CB  TYR   247      -8.597  16.920   1.977  1.00  0.00      1    C  
ATOM   3917  CG  TYR   247      -7.900  17.235   3.286  1.00  0.00      1    C  
ATOM   3918  CD1 TYR   247      -6.529  16.981   3.504  1.00  0.00      1    C  
ATOM   3919  CD2 TYR   247      -8.644  17.823   4.325  1.00  0.00      1    C  
ATOM   3920  CE1 TYR   247      -5.913  17.364   4.703  1.00  0.00      1    C  
ATOM   3921  CE2 TYR   247      -8.034  18.202   5.526  1.00  0.00      1    C  
ATOM   3922  CZ  TYR   247      -6.663  17.985   5.711  1.00  0.00      1    C  
ATOM   3923  OH  TYR   247      -6.037  18.391   6.911  1.00  0.00      1    O  
ATOM   3924  HN  TYR   247      -7.549  19.147   1.440  1.00  0.00      1    H  
ATOM   3925  HA  TYR   247      -6.870  16.520   0.734  1.00  0.00      1    H  
ATOM   3926  HB1 TYR   247      -8.903  15.853   2.003  1.00  0.00      1    H  
ATOM   3927  HB2 TYR   247      -9.510  17.550   1.920  1.00  0.00      1    H  
ATOM   3928  HD1 TYR   247      -5.926  16.509   2.743  1.00  0.00      1    H  
ATOM   3929  HD2 TYR   247      -9.698  18.013   4.184  1.00  0.00      1    H  
ATOM   3930  HE1 TYR   247      -4.858  17.180   4.846  1.00  0.00      1    H  
ATOM   3931  HE2 TYR   247      -8.623  18.677   6.298  1.00  0.00      1    H  
ATOM   3932  HH  TYR   247      -5.111  18.144   6.861  1.00  0.00      1    H  
ATOM   3933  N   ARG   248      -9.315  17.945  -0.952  1.00  0.00      1    N  
ATOM   3934  CA  ARG   248     -10.135  17.891  -2.143  1.00  0.00      1    C  
ATOM   3935  C   ARG   248      -9.310  17.817  -3.402  1.00  0.00      1    C  
ATOM   3936  O   ARG   248      -9.653  17.077  -4.320  1.00  0.00      1    O  
ATOM   3937  CB  ARG   248     -11.064  19.122  -2.254  1.00  0.00      1    C  
ATOM   3938  CG  ARG   248     -12.174  19.118  -1.192  1.00  0.00      1    C  
ATOM   3939  CD  ARG   248     -12.927  20.450  -1.094  1.00  0.00      1    C  
ATOM   3940  NE  ARG   248     -13.949  20.330  -0.002  1.00  0.00      1    N  
ATOM   3941  CZ  ARG   248     -14.727  21.379   0.404  1.00  0.00      1    C  
ATOM   3942  NH1 ARG   248     -15.664  21.178   1.377  1.00  0.00      1    N1+
ATOM   3943  NH2 ARG   248     -14.587  22.620  -0.147  1.00  0.00      1    N  
ATOM   3944  HN  ARG   248      -9.358  18.810  -0.457  1.00  0.00      1    H  
ATOM   3945  HA  ARG   248     -10.743  16.998  -2.087  1.00  0.00      1    H  
ATOM   3946  HB1 ARG   248     -11.554  19.153  -3.253  1.00  0.00      1    H  
ATOM   3947  HB2 ARG   248     -10.457  20.047  -2.140  1.00  0.00      1    H  
ATOM   3948  HG1 ARG   248     -11.721  18.892  -0.203  1.00  0.00      1    H  
ATOM   3949  HG2 ARG   248     -12.887  18.298  -1.432  1.00  0.00      1    H  
ATOM   3950  HD1 ARG   248     -13.449  20.680  -2.047  1.00  0.00      1    H  
ATOM   3951  HD2 ARG   248     -12.224  21.271  -0.835  1.00  0.00      1    H  
ATOM   3952  HE  ARG   248     -14.076  19.442   0.438  1.00  0.00      1    H  
ATOM   3953 HH11 ARG   248     -15.784  20.267   1.770  1.00  0.00      1    H  
ATOM   3954 HH12 ARG   248     -16.238  21.936   1.685  1.00  0.00      1    H  
ATOM   3955 HH21 ARG   248     -13.900  22.778  -0.855  1.00  0.00      1    H  
ATOM   3956 HH22 ARG   248     -15.177  23.369   0.154  1.00  0.00      1    H  
ATOM   3957  N   HIS   249      -8.198  18.589  -3.468  1.00  0.00      1    N  
ATOM   3958  CA  HIS   249      -7.370  18.711  -4.650  1.00  0.00      1    C  
ATOM   3959  C   HIS   249      -6.393  17.569  -4.734  1.00  0.00      1    C  
ATOM   3960  O   HIS   249      -5.866  17.272  -5.805  1.00  0.00      1    O  
ATOM   3961  CB  HIS   249      -6.562  20.029  -4.649  1.00  0.00      1    C  
ATOM   3962  CG  HIS   249      -7.430  21.259  -4.564  1.00  0.00      1    C  
ATOM   3963  CD2 HIS   249      -8.780  21.408  -4.683  1.00  0.00      1    C  
ATOM   3964  ND1 HIS   249      -6.939  22.520  -4.300  1.00  0.00      1    N  
ATOM   3965  CE1 HIS   249      -8.007  23.357  -4.262  1.00  0.00      1    C  
ATOM   3966  NE2 HIS   249      -9.145  22.727  -4.486  1.00  0.00      1    N  
ATOM   3967  HN  HIS   249      -7.923  19.160  -2.698  1.00  0.00      1    H  
ATOM   3968  HA  HIS   249      -8.008  18.688  -5.523  1.00  0.00      1    H  
ATOM   3969  HB1 HIS   249      -5.949  20.102  -5.574  1.00  0.00      1    H  
ATOM   3970  HB2 HIS   249      -5.876  20.036  -3.774  1.00  0.00      1    H  
ATOM   3971  HD1 HIS   249      -5.977  22.758  -4.155  1.00  0.00      1    H  
ATOM   3972  HD2 HIS   249      -9.546  20.673  -4.893  1.00  0.00      1    H  
ATOM   3973  HE1 HIS   249      -7.913  24.422  -4.062  1.00  0.00      1    H  
ATOM   3974  N   LEU   250      -6.164  16.875  -3.594  1.00  0.00      1    N  
ATOM   3975  CA  LEU   250      -5.476  15.611  -3.523  1.00  0.00      1    C  
ATOM   3976  C   LEU   250      -6.382  14.547  -4.079  1.00  0.00      1    C  
ATOM   3977  O   LEU   250      -5.929  13.650  -4.782  1.00  0.00      1    O  
ATOM   3978  CB  LEU   250      -5.085  15.260  -2.065  1.00  0.00      1    C  
ATOM   3979  CG  LEU   250      -4.371  13.904  -1.843  1.00  0.00      1    C  
ATOM   3980  CD1 LEU   250      -3.055  13.781  -2.636  1.00  0.00      1    C  
ATOM   3981  CD2 LEU   250      -4.137  13.665  -0.338  1.00  0.00      1    C  
ATOM   3982  HN  LEU   250      -6.569  17.174  -2.733  1.00  0.00      1    H  
ATOM   3983  HA  LEU   250      -4.590  15.674  -4.138  1.00  0.00      1    H  
ATOM   3984  HB1 LEU   250      -5.999  15.278  -1.434  1.00  0.00      1    H  
ATOM   3985  HB2 LEU   250      -4.414  16.065  -1.689  1.00  0.00      1    H  
ATOM   3986  HG  LEU   250      -5.051  13.096  -2.197  1.00  0.00      1    H  
ATOM   3987 HD11 LEU   250      -2.326  14.544  -2.292  1.00  0.00      1    H  
ATOM   3988 HD12 LEU   250      -3.229  13.915  -3.723  1.00  0.00      1    H  
ATOM   3989 HD13 LEU   250      -2.612  12.774  -2.481  1.00  0.00      1    H  
ATOM   3990 HD21 LEU   250      -5.102  13.691   0.210  1.00  0.00      1    H  
ATOM   3991 HD22 LEU   250      -3.471  14.450   0.078  1.00  0.00      1    H  
ATOM   3992 HD23 LEU   250      -3.662  12.677  -0.172  1.00  0.00      1    H  
ATOM   3993  N   GLY   251      -7.700  14.655  -3.781  1.00  0.00      1    N  
ATOM   3994  CA  GLY   251      -8.713  13.676  -4.094  1.00  0.00      1    C  
ATOM   3995  C   GLY   251      -9.187  13.715  -5.520  1.00  0.00      1    C  
ATOM   3996  O   GLY   251      -9.982  12.862  -5.912  1.00  0.00      1    O  
ATOM   3997  HN  GLY   251      -8.031  15.431  -3.251  1.00  0.00      1    H  
ATOM   3998  HA1 GLY   251      -9.557  13.906  -3.462  1.00  0.00      1    H  
ATOM   3999  HA2 GLY   251      -8.301  12.697  -3.899  1.00  0.00      1    H  
ATOM   4000  N   THR   252      -8.703  14.685  -6.339  1.00  0.00      1    N  
ATOM   4001  CA  THR   252      -8.979  14.731  -7.762  1.00  0.00      1    C  
ATOM   4002  C   THR   252      -7.857  14.028  -8.487  1.00  0.00      1    C  
ATOM   4003  O   THR   252      -7.947  13.798  -9.689  1.00  0.00      1    O  
ATOM   4004  CB  THR   252      -9.110  16.143  -8.329  1.00  0.00      1    C  
ATOM   4005  CG2 THR   252     -10.421  16.769  -7.813  1.00  0.00      1    C  
ATOM   4006  OG1 THR   252      -8.008  16.976  -7.978  1.00  0.00      1    O  
ATOM   4007  HN  THR   252      -8.082  15.388  -6.000  1.00  0.00      1    H  
ATOM   4008  HA  THR   252      -9.897  14.199  -7.970  1.00  0.00      1    H  
ATOM   4009  HB  THR   252      -9.172  16.109  -9.440  1.00  0.00      1    H  
ATOM   4010  HG1 THR   252      -7.260  16.652  -8.487  1.00  0.00      1    H  
ATOM   4011 HG21 THR   252     -10.426  16.826  -6.706  1.00  0.00      1    H  
ATOM   4012 HG22 THR   252     -11.286  16.156  -8.142  1.00  0.00      1    H  
ATOM   4013 HG23 THR   252     -10.547  17.795  -8.222  1.00  0.00      1    H  
ATOM   4014  N   LEU   253      -6.793  13.637  -7.747  1.00  0.00      1    N  
ATOM   4015  CA  LEU   253      -5.681  12.877  -8.256  1.00  0.00      1    C  
ATOM   4016  C   LEU   253      -5.865  11.453  -7.806  1.00  0.00      1    C  
ATOM   4017  O   LEU   253      -5.156  10.565  -8.273  1.00  0.00      1    O  
ATOM   4018  CB  LEU   253      -4.332  13.367  -7.675  1.00  0.00      1    C  
ATOM   4019  CG  LEU   253      -4.061  14.879  -7.856  1.00  0.00      1    C  
ATOM   4020  CD1 LEU   253      -2.874  15.319  -6.979  1.00  0.00      1    C  
ATOM   4021  CD2 LEU   253      -3.855  15.276  -9.331  1.00  0.00      1    C  
ATOM   4022  HN  LEU   253      -6.749  13.839  -6.771  1.00  0.00      1    H  
ATOM   4023  HA  LEU   253      -5.662  12.915  -9.337  1.00  0.00      1    H  
ATOM   4024  HB1 LEU   253      -3.496  12.799  -8.137  1.00  0.00      1    H  
ATOM   4025  HB2 LEU   253      -4.309  13.155  -6.584  1.00  0.00      1    H  
ATOM   4026  HG  LEU   253      -4.950  15.434  -7.480  1.00  0.00      1    H  
ATOM   4027 HD11 LEU   253      -1.934  14.849  -7.335  1.00  0.00      1    H  
ATOM   4028 HD12 LEU   253      -3.042  15.021  -5.922  1.00  0.00      1    H  
ATOM   4029 HD13 LEU   253      -2.761  16.423  -7.014  1.00  0.00      1    H  
ATOM   4030 HD21 LEU   253      -4.753  15.026  -9.935  1.00  0.00      1    H  
ATOM   4031 HD22 LEU   253      -2.980  14.740  -9.755  1.00  0.00      1    H  
ATOM   4032 HD23 LEU   253      -3.673  16.369  -9.411  1.00  0.00      1    H  
ATOM   4033  N   LEU   254      -6.856  11.200  -6.913  1.00  0.00      1    N  
ATOM   4034  CA  LEU   254      -7.206   9.876  -6.454  1.00  0.00      1    C  
ATOM   4035  C   LEU   254      -8.462   9.469  -7.163  1.00  0.00      1    C  
ATOM   4036  O   LEU   254      -8.809   8.292  -7.184  1.00  0.00      1    O  
ATOM   4037  CB  LEU   254      -7.498   9.831  -4.936  1.00  0.00      1    C  
ATOM   4038  CG  LEU   254      -6.329  10.326  -4.056  1.00  0.00      1    C  
ATOM   4039  CD1 LEU   254      -6.714  10.367  -2.565  1.00  0.00      1    C  
ATOM   4040  CD2 LEU   254      -5.030   9.536  -4.278  1.00  0.00      1    C  
ATOM   4041  HN  LEU   254      -7.419  11.937  -6.545  1.00  0.00      1    H  
ATOM   4042  HA  LEU   254      -6.424   9.172  -6.705  1.00  0.00      1    H  
ATOM   4043  HB1 LEU   254      -7.753   8.791  -4.635  1.00  0.00      1    H  
ATOM   4044  HB2 LEU   254      -8.380  10.474  -4.719  1.00  0.00      1    H  
ATOM   4045  HG  LEU   254      -6.117  11.373  -4.354  1.00  0.00      1    H  
ATOM   4046 HD11 LEU   254      -6.913   9.343  -2.186  1.00  0.00      1    H  
ATOM   4047 HD12 LEU   254      -7.623  10.986  -2.418  1.00  0.00      1    H  
ATOM   4048 HD13 LEU   254      -5.890  10.813  -1.969  1.00  0.00      1    H  
ATOM   4049 HD21 LEU   254      -4.717   9.560  -5.343  1.00  0.00      1    H  
ATOM   4050 HD22 LEU   254      -5.161   8.479  -3.967  1.00  0.00      1    H  
ATOM   4051 HD23 LEU   254      -4.213   9.987  -3.677  1.00  0.00      1    H  
ATOM   4052  N   ARG   255      -9.136  10.444  -7.821  1.00  0.00      1    N  
ATOM   4053  CA  ARG   255     -10.177  10.223  -8.793  1.00  0.00      1    C  
ATOM   4054  C   ARG   255      -9.554   9.628 -10.028  1.00  0.00      1    C  
ATOM   4055  O   ARG   255     -10.098   8.707 -10.629  1.00  0.00      1    O  
ATOM   4056  CB  ARG   255     -10.867  11.556  -9.164  1.00  0.00      1    C  
ATOM   4057  CG  ARG   255     -11.963  11.444 -10.237  1.00  0.00      1    C  
ATOM   4058  CD  ARG   255     -12.674  12.772 -10.530  1.00  0.00      1    C  
ATOM   4059  NE  ARG   255     -11.677  13.752 -11.075  1.00  0.00      1    N  
ATOM   4060  CZ  ARG   255     -11.963  15.080 -11.225  1.00  0.00      1    C  
ATOM   4061  NH1 ARG   255     -11.005  15.919 -11.716  1.00  0.00      1    N1+
ATOM   4062  NH2 ARG   255     -13.187  15.581 -10.888  1.00  0.00      1    N  
ATOM   4063  HN  ARG   255      -8.847  11.395  -7.741  1.00  0.00      1    H  
ATOM   4064  HA  ARG   255     -10.897   9.530  -8.382  1.00  0.00      1    H  
ATOM   4065  HB1 ARG   255     -10.095  12.276  -9.512  1.00  0.00      1    H  
ATOM   4066  HB2 ARG   255     -11.325  11.980  -8.243  1.00  0.00      1    H  
ATOM   4067  HG1 ARG   255     -12.720  10.706  -9.893  1.00  0.00      1    H  
ATOM   4068  HG2 ARG   255     -11.521  11.061 -11.182  1.00  0.00      1    H  
ATOM   4069  HD1 ARG   255     -13.110  13.182  -9.596  1.00  0.00      1    H  
ATOM   4070  HD2 ARG   255     -13.474  12.629 -11.288  1.00  0.00      1    H  
ATOM   4071  HE  ARG   255     -10.765  13.426 -11.322  1.00  0.00      1    H  
ATOM   4072 HH11 ARG   255     -10.103  15.559 -11.955  1.00  0.00      1    H  
ATOM   4073 HH12 ARG   255     -11.201  16.893 -11.825  1.00  0.00      1    H  
ATOM   4074 HH21 ARG   255     -13.379  16.555 -11.009  1.00  0.00      1    H  
ATOM   4075 HH22 ARG   255     -13.896  14.973 -10.531  1.00  0.00      1    H  
ATOM   4076  N   HIS   256      -8.367  10.156 -10.410  1.00  0.00      1    N  
ATOM   4077  CA  HIS   256      -7.610   9.742 -11.565  1.00  0.00      1    C  
ATOM   4078  C   HIS   256      -6.992   8.382 -11.391  1.00  0.00      1    C  
ATOM   4079  O   HIS   256      -6.897   7.635 -12.358  1.00  0.00      1    O  
ATOM   4080  CB  HIS   256      -6.528  10.774 -11.935  1.00  0.00      1    C  
ATOM   4081  CG  HIS   256      -7.149  12.097 -12.302  1.00  0.00      1    C  
ATOM   4082  CD2 HIS   256      -8.440  12.393 -12.630  1.00  0.00      1    C  
ATOM   4083  ND1 HIS   256      -6.461  13.289 -12.377  1.00  0.00      1    N  
ATOM   4084  CE1 HIS   256      -7.366  14.238 -12.732  1.00  0.00      1    C  
ATOM   4085  NE2 HIS   256      -8.576  13.742 -12.898  1.00  0.00      1    N  
ATOM   4086  HN  HIS   256      -7.950  10.896  -9.887  1.00  0.00      1    H  
ATOM   4087  HA  HIS   256      -8.302   9.672 -12.394  1.00  0.00      1    H  
ATOM   4088  HB1 HIS   256      -5.932  10.419 -12.803  1.00  0.00      1    H  
ATOM   4089  HB2 HIS   256      -5.843  10.921 -11.071  1.00  0.00      1    H  
ATOM   4090  HD1 HIS   256      -5.485  13.421 -12.193  1.00  0.00      1    H  
ATOM   4091  HD2 HIS   256      -9.309  11.750 -12.703  1.00  0.00      1    H  
ATOM   4092  HE1 HIS   256      -7.112  15.289 -12.842  1.00  0.00      1    H  
ATOM   4093  N   CYS   257      -6.571   8.006 -10.157  1.00  0.00      1    N  
ATOM   4094  CA  CYS   257      -6.060   6.679  -9.865  1.00  0.00      1    C  
ATOM   4095  C   CYS   257      -7.132   5.627 -10.042  1.00  0.00      1    C  
ATOM   4096  O   CYS   257      -6.872   4.558 -10.593  1.00  0.00      1    O  
ATOM   4097  CB  CYS   257      -5.520   6.550  -8.420  1.00  0.00      1    C  
ATOM   4098  SG  CYS   257      -3.999   7.512  -8.148  1.00  0.00      1    S  
ATOM   4099  HN  CYS   257      -6.630   8.626  -9.378  1.00  0.00      1    H  
ATOM   4100  HA  CYS   257      -5.263   6.467 -10.564  1.00  0.00      1    H  
ATOM   4101  HB1 CYS   257      -5.304   5.483  -8.196  1.00  0.00      1    H  
ATOM   4102  HB2 CYS   257      -6.309   6.886  -7.712  1.00  0.00      1    H  
ATOM   4103  HG1 CYS   257      -3.266   6.805  -8.996  1.00  0.00      1    H  
ATOM   4104  N   VAL   258      -8.368   5.936  -9.576  1.00  0.00      1    N  
ATOM   4105  CA  VAL   258      -9.532   5.081  -9.651  1.00  0.00      1    C  
ATOM   4106  C   VAL   258      -9.956   4.856 -11.085  1.00  0.00      1    C  
ATOM   4107  O   VAL   258     -10.185   3.717 -11.486  1.00  0.00      1    O  
ATOM   4108  CB  VAL   258     -10.662   5.688  -8.814  1.00  0.00      1    C  
ATOM   4109  CG1 VAL   258     -12.068   5.143  -9.157  1.00  0.00      1    C  
ATOM   4110  CG2 VAL   258     -10.315   5.452  -7.327  1.00  0.00      1    C  
ATOM   4111  HN  VAL   258      -8.534   6.816  -9.137  1.00  0.00      1    H  
ATOM   4112  HA  VAL   258      -9.261   4.121  -9.235  1.00  0.00      1    H  
ATOM   4113  HB  VAL   258     -10.684   6.788  -8.992  1.00  0.00      1    H  
ATOM   4114 HG11 VAL   258     -12.097   4.040  -9.069  1.00  0.00      1    H  
ATOM   4115 HG12 VAL   258     -12.371   5.429 -10.185  1.00  0.00      1    H  
ATOM   4116 HG13 VAL   258     -12.816   5.569  -8.455  1.00  0.00      1    H  
ATOM   4117 HG21 VAL   258      -9.294   5.814  -7.089  1.00  0.00      1    H  
ATOM   4118 HG22 VAL   258     -10.365   4.369  -7.088  1.00  0.00      1    H  
ATOM   4119 HG23 VAL   258     -11.034   5.993  -6.679  1.00  0.00      1    H  
ATOM   4120  N   MET   259     -10.043   5.937 -11.896  1.00  0.00      1    N  
ATOM   4121  CA  MET   259     -10.514   5.886 -13.264  1.00  0.00      1    C  
ATOM   4122  C   MET   259      -9.538   5.222 -14.200  1.00  0.00      1    C  
ATOM   4123  O   MET   259      -9.939   4.421 -15.043  1.00  0.00      1    O  
ATOM   4124  CB  MET   259     -10.812   7.297 -13.823  1.00  0.00      1    C  
ATOM   4125  CG  MET   259     -12.079   7.933 -13.217  1.00  0.00      1    C  
ATOM   4126  SD  MET   259     -12.309   9.697 -13.621  1.00  0.00      1    S  
ATOM   4127  CE  MET   259     -12.361   9.576 -15.433  1.00  0.00      1    C  
ATOM   4128  HN  MET   259      -9.817   6.849 -11.562  1.00  0.00      1    H  
ATOM   4129  HA  MET   259     -11.430   5.311 -13.278  1.00  0.00      1    H  
ATOM   4130  HB1 MET   259     -10.961   7.239 -14.925  1.00  0.00      1    H  
ATOM   4131  HB2 MET   259      -9.937   7.956 -13.628  1.00  0.00      1    H  
ATOM   4132  HG1 MET   259     -12.032   7.824 -12.112  1.00  0.00      1    H  
ATOM   4133  HG2 MET   259     -12.959   7.348 -13.562  1.00  0.00      1    H  
ATOM   4134  HE1 MET   259     -13.122   8.838 -15.763  1.00  0.00      1    H  
ATOM   4135  HE2 MET   259     -11.377   9.267 -15.846  1.00  0.00      1    H  
ATOM   4136  HE3 MET   259     -12.618  10.557 -15.885  1.00  0.00      1    H  
ATOM   4137  N   LEU   260      -8.230   5.550 -14.078  1.00  0.00      1    N  
ATOM   4138  CA  LEU   260      -7.216   5.135 -15.022  1.00  0.00      1    C  
ATOM   4139  C   LEU   260      -6.684   3.783 -14.643  1.00  0.00      1    C  
ATOM   4140  O   LEU   260      -6.855   3.319 -13.516  1.00  0.00      1    O  
ATOM   4141  CB  LEU   260      -6.020   6.117 -15.117  1.00  0.00      1    C  
ATOM   4142  CG  LEU   260      -6.399   7.550 -15.568  1.00  0.00      1    C  
ATOM   4143  CD1 LEU   260      -5.200   8.504 -15.402  1.00  0.00      1    C  
ATOM   4144  CD2 LEU   260      -6.954   7.597 -17.005  1.00  0.00      1    C  
ATOM   4145  HN  LEU   260      -7.915   6.167 -13.360  1.00  0.00      1    H  
ATOM   4146  HA  LEU   260      -7.670   5.051 -15.999  1.00  0.00      1    H  
ATOM   4147  HB1 LEU   260      -5.265   5.727 -15.835  1.00  0.00      1    H  
ATOM   4148  HB2 LEU   260      -5.533   6.183 -14.119  1.00  0.00      1    H  
ATOM   4149  HG  LEU   260      -7.203   7.923 -14.893  1.00  0.00      1    H  
ATOM   4150 HD11 LEU   260      -4.355   8.172 -16.039  1.00  0.00      1    H  
ATOM   4151 HD12 LEU   260      -4.862   8.516 -14.344  1.00  0.00      1    H  
ATOM   4152 HD13 LEU   260      -5.483   9.537 -15.694  1.00  0.00      1    H  
ATOM   4153 HD21 LEU   260      -7.877   6.988 -17.094  1.00  0.00      1    H  
ATOM   4154 HD22 LEU   260      -6.201   7.207 -17.720  1.00  0.00      1    H  
ATOM   4155 HD23 LEU   260      -7.199   8.643 -17.286  1.00  0.00      1    H  
ATOM   4156  N   ALA   261      -6.027   3.128 -15.627  1.00  0.00      1    N  
ATOM   4157  CA  ALA   261      -5.440   1.824 -15.487  1.00  0.00      1    C  
ATOM   4158  C   ALA   261      -3.976   1.992 -15.731  1.00  0.00      1    C  
ATOM   4159  O   ALA   261      -3.563   2.826 -16.533  1.00  0.00      1    O  
ATOM   4160  CB  ALA   261      -5.987   0.801 -16.500  1.00  0.00      1    C  
ATOM   4161  HN  ALA   261      -5.914   3.541 -16.527  1.00  0.00      1    H  
ATOM   4162  HA  ALA   261      -5.580   1.461 -14.480  1.00  0.00      1    H  
ATOM   4163  HB1 ALA   261      -5.838   1.158 -17.542  1.00  0.00      1    H  
ATOM   4164  HB2 ALA   261      -7.075   0.654 -16.334  1.00  0.00      1    H  
ATOM   4165  HB3 ALA   261      -5.482  -0.182 -16.383  1.00  0.00      1    H  
ATOM   4166  N   ALA   262      -3.158   1.206 -14.998  1.00  0.00      1    N  
ATOM   4167  CA  ALA   262      -1.723   1.290 -15.031  1.00  0.00      1    C  
ATOM   4168  C   ALA   262      -1.189   0.103 -15.774  1.00  0.00      1    C  
ATOM   4169  O   ALA   262      -1.875  -0.907 -15.928  1.00  0.00      1    O  
ATOM   4170  CB  ALA   262      -1.122   1.270 -13.617  1.00  0.00      1    C  
ATOM   4171  HN  ALA   262      -3.529   0.534 -14.362  1.00  0.00      1    H  
ATOM   4172  HA  ALA   262      -1.410   2.193 -15.538  1.00  0.00      1    H  
ATOM   4173  HB1 ALA   262      -1.432   0.356 -13.067  1.00  0.00      1    H  
ATOM   4174  HB2 ALA   262      -1.470   2.156 -13.044  1.00  0.00      1    H  
ATOM   4175  HB3 ALA   262      -0.015   1.298 -13.662  1.00  0.00      1    H  
ATOM   4176  N   ALA   263       0.073   0.217 -16.261  1.00  0.00      1    N  
ATOM   4177  CA  ALA   263       0.815  -0.852 -16.894  1.00  0.00      1    C  
ATOM   4178  C   ALA   263       1.076  -1.971 -15.920  1.00  0.00      1    C  
ATOM   4179  O   ALA   263       1.279  -1.733 -14.729  1.00  0.00      1    O  
ATOM   4180  CB  ALA   263       2.166  -0.386 -17.468  1.00  0.00      1    C  
ATOM   4181  HN  ALA   263       0.583   1.066 -16.150  1.00  0.00      1    H  
ATOM   4182  HA  ALA   263       0.207  -1.230 -17.703  1.00  0.00      1    H  
ATOM   4183  HB1 ALA   263       2.815   0.022 -16.664  1.00  0.00      1    H  
ATOM   4184  HB2 ALA   263       2.000   0.415 -18.219  1.00  0.00      1    H  
ATOM   4185  HB3 ALA   263       2.697  -1.224 -17.968  1.00  0.00      1    H  
ATOM   4186  N   GLY   264       1.052  -3.232 -16.424  1.00  0.00      1    N  
ATOM   4187  CA  GLY   264       1.118  -4.429 -15.615  1.00  0.00      1    C  
ATOM   4188  C   GLY   264      -0.141  -4.607 -14.815  1.00  0.00      1    C  
ATOM   4189  O   GLY   264      -1.107  -3.862 -14.981  1.00  0.00      1    O  
ATOM   4190  HN  GLY   264       0.916  -3.391 -17.399  1.00  0.00      1    H  
ATOM   4191  HA1 GLY   264       1.955  -4.334 -14.936  1.00  0.00      1    H  
ATOM   4192  HA2 GLY   264       1.210  -5.262 -16.296  1.00  0.00      1    H  
ATOM   4193  N   ASP   265      -0.157  -5.623 -13.917  1.00  0.00      1    N  
ATOM   4194  CA  ASP   265      -1.245  -5.822 -12.989  1.00  0.00      1    C  
ATOM   4195  C   ASP   265      -0.886  -5.002 -11.777  1.00  0.00      1    C  
ATOM   4196  O   ASP   265      -0.241  -5.475 -10.843  1.00  0.00      1    O  
ATOM   4197  CB  ASP   265      -1.460  -7.318 -12.620  1.00  0.00      1    C  
ATOM   4198  CG  ASP   265      -2.749  -7.570 -11.823  1.00  0.00      1    C  
ATOM   4199  OD1 ASP   265      -3.533  -6.610 -11.600  1.00  0.00      1    O  
ATOM   4200  OD2 ASP   265      -2.962  -8.750 -11.434  1.00  0.00      1    O1-
ATOM   4201  HN  ASP   265       0.618  -6.241 -13.813  1.00  0.00      1    H  
ATOM   4202  HA  ASP   265      -2.156  -5.436 -13.429  1.00  0.00      1    H  
ATOM   4203  HB1 ASP   265      -0.589  -7.704 -12.050  1.00  0.00      1    H  
ATOM   4204  HB2 ASP   265      -1.529  -7.902 -13.564  1.00  0.00      1    H  
ATOM   4205  N   ARG   266      -1.308  -3.721 -11.815  1.00  0.00      1    N  
ATOM   4206  CA  ARG   266      -0.993  -2.706 -10.846  1.00  0.00      1    C  
ATOM   4207  C   ARG   266      -2.096  -1.689 -10.957  1.00  0.00      1    C  
ATOM   4208  O   ARG   266      -2.037  -0.629 -10.338  1.00  0.00      1    O  
ATOM   4209  CB  ARG   266       0.321  -1.941 -11.149  1.00  0.00      1    C  
ATOM   4210  CG  ARG   266       1.593  -2.801 -11.125  1.00  0.00      1    C  
ATOM   4211  CD  ARG   266       2.855  -1.983 -11.416  1.00  0.00      1    C  
ATOM   4212  NE  ARG   266       4.028  -2.915 -11.425  1.00  0.00      1    N  
ATOM   4213  CZ  ARG   266       5.224  -2.591 -12.003  1.00  0.00      1    C  
ATOM   4214  NH1 ARG   266       6.252  -3.488 -11.957  1.00  0.00      1    N1+
ATOM   4215  NH2 ARG   266       5.402  -1.391 -12.627  1.00  0.00      1    N  
ATOM   4216  HN  ARG   266      -1.847  -3.396 -12.588  1.00  0.00      1    H  
ATOM   4217  HA  ARG   266      -0.994  -3.134  -9.855  1.00  0.00      1    H  
ATOM   4218  HB1 ARG   266       0.457  -1.131 -10.397  1.00  0.00      1    H  
ATOM   4219  HB2 ARG   266       0.248  -1.469 -12.154  1.00  0.00      1    H  
ATOM   4220  HG1 ARG   266       1.501  -3.598 -11.897  1.00  0.00      1    H  
ATOM   4221  HG2 ARG   266       1.681  -3.288 -10.129  1.00  0.00      1    H  
ATOM   4222  HD1 ARG   266       3.022  -1.216 -10.631  1.00  0.00      1    H  
ATOM   4223  HD2 ARG   266       2.766  -1.493 -12.411  1.00  0.00      1    H  
ATOM   4224  HE  ARG   266       3.930  -3.808 -10.988  1.00  0.00      1    H  
ATOM   4225 HH11 ARG   266       6.126  -4.371 -11.507  1.00  0.00      1    H  
ATOM   4226 HH12 ARG   266       7.129  -3.261 -12.380  1.00  0.00      1    H  
ATOM   4227 HH21 ARG   266       6.281  -1.173 -13.050  1.00  0.00      1    H  
ATOM   4228 HH22 ARG   266       4.649  -0.734 -12.668  1.00  0.00      1    H  
ATOM   4229  N   THR   267      -3.143  -2.013 -11.755  1.00  0.00      1    N  
ATOM   4230  CA  THR   267      -4.338  -1.233 -11.975  1.00  0.00      1    C  
ATOM   4231  C   THR   267      -5.114  -1.129 -10.693  1.00  0.00      1    C  
ATOM   4232  O   THR   267      -5.601  -0.056 -10.341  1.00  0.00      1    O  
ATOM   4233  CB  THR   267      -5.205  -1.890 -13.043  1.00  0.00      1    C  
ATOM   4234  CG2 THR   267      -6.557  -1.164 -13.224  1.00  0.00      1    C  
ATOM   4235  OG1 THR   267      -4.505  -1.896 -14.281  1.00  0.00      1    O  
ATOM   4236  HN  THR   267      -3.138  -2.881 -12.244  1.00  0.00      1    H  
ATOM   4237  HA  THR   267      -4.042  -0.239 -12.285  1.00  0.00      1    H  
ATOM   4238  HB  THR   267      -5.403  -2.950 -12.769  1.00  0.00      1    H  
ATOM   4239  HG1 THR   267      -4.993  -2.489 -14.857  1.00  0.00      1    H  
ATOM   4240 HG21 THR   267      -6.401  -0.077 -13.371  1.00  0.00      1    H  
ATOM   4241 HG22 THR   267      -7.204  -1.308 -12.334  1.00  0.00      1    H  
ATOM   4242 HG23 THR   267      -7.098  -1.570 -14.104  1.00  0.00      1    H  
ATOM   4243  N   GLU   268      -5.219  -2.261  -9.960  1.00  0.00      1    N  
ATOM   4244  CA  GLU   268      -6.061  -2.381  -8.798  1.00  0.00      1    C  
ATOM   4245  C   GLU   268      -5.239  -2.213  -7.545  1.00  0.00      1    C  
ATOM   4246  O   GLU   268      -5.786  -2.212  -6.444  1.00  0.00      1    O  
ATOM   4247  CB  GLU   268      -6.747  -3.766  -8.762  1.00  0.00      1    C  
ATOM   4248  CG  GLU   268      -7.578  -4.040 -10.034  1.00  0.00      1    C  
ATOM   4249  CD  GLU   268      -8.281  -5.398  -9.982  1.00  0.00      1    C  
ATOM   4250  OE1 GLU   268      -8.277  -6.050  -8.904  1.00  0.00      1    O  
ATOM   4251  OE2 GLU   268      -8.839  -5.801 -11.039  1.00  0.00      1    O1-
ATOM   4252  HN  GLU   268      -4.767  -3.102 -10.245  1.00  0.00      1    H  
ATOM   4253  HA  GLU   268      -6.827  -1.621  -8.825  1.00  0.00      1    H  
ATOM   4254  HB1 GLU   268      -7.415  -3.821  -7.876  1.00  0.00      1    H  
ATOM   4255  HB2 GLU   268      -5.972  -4.560  -8.666  1.00  0.00      1    H  
ATOM   4256  HG1 GLU   268      -6.911  -4.026 -10.923  1.00  0.00      1    H  
ATOM   4257  HG2 GLU   268      -8.343  -3.243 -10.157  1.00  0.00      1    H  
ATOM   4258  N   GLU   269      -3.902  -2.040  -7.691  1.00  0.00      1    N  
ATOM   4259  CA  GLU   269      -2.989  -1.833  -6.591  1.00  0.00      1    C  
ATOM   4260  C   GLU   269      -2.809  -0.354  -6.384  1.00  0.00      1    C  
ATOM   4261  O   GLU   269      -2.745   0.114  -5.249  1.00  0.00      1    O  
ATOM   4262  CB  GLU   269      -1.606  -2.464  -6.868  1.00  0.00      1    C  
ATOM   4263  CG  GLU   269      -1.692  -3.993  -7.055  1.00  0.00      1    C  
ATOM   4264  CD  GLU   269      -0.321  -4.618  -7.330  1.00  0.00      1    C  
ATOM   4265  OE1 GLU   269       0.682  -3.867  -7.460  1.00  0.00      1    O  
ATOM   4266  OE2 GLU   269      -0.271  -5.874  -7.420  1.00  0.00      1    O1-
ATOM   4267  HN  GLU   269      -3.481  -2.039  -8.595  1.00  0.00      1    H  
ATOM   4268  HA  GLU   269      -3.401  -2.266  -5.691  1.00  0.00      1    H  
ATOM   4269  HB1 GLU   269      -0.929  -2.250  -6.010  1.00  0.00      1    H  
ATOM   4270  HB2 GLU   269      -1.167  -2.007  -7.782  1.00  0.00      1    H  
ATOM   4271  HG1 GLU   269      -2.364  -4.231  -7.908  1.00  0.00      1    H  
ATOM   4272  HG2 GLU   269      -2.117  -4.446  -6.134  1.00  0.00      1    H  
ATOM   4273  N   LEU   270      -2.756   0.414  -7.501  1.00  0.00      1    N  
ATOM   4274  CA  LEU   270      -2.726   1.861  -7.532  1.00  0.00      1    C  
ATOM   4275  C   LEU   270      -4.046   2.410  -7.051  1.00  0.00      1    C  
ATOM   4276  O   LEU   270      -4.092   3.376  -6.290  1.00  0.00      1    O  
ATOM   4277  CB  LEU   270      -2.449   2.375  -8.969  1.00  0.00      1    C  
ATOM   4278  CG  LEU   270      -2.361   3.912  -9.143  1.00  0.00      1    C  
ATOM   4279  CD1 LEU   270      -1.230   4.546  -8.309  1.00  0.00      1    C  
ATOM   4280  CD2 LEU   270      -2.222   4.287 -10.632  1.00  0.00      1    C  
ATOM   4281  HN  LEU   270      -2.783  -0.013  -8.401  1.00  0.00      1    H  
ATOM   4282  HA  LEU   270      -1.944   2.186  -6.861  1.00  0.00      1    H  
ATOM   4283  HB1 LEU   270      -3.244   1.989  -9.646  1.00  0.00      1    H  
ATOM   4284  HB2 LEU   270      -1.486   1.935  -9.313  1.00  0.00      1    H  
ATOM   4285  HG  LEU   270      -3.322   4.351  -8.792  1.00  0.00      1    H  
ATOM   4286 HD11 LEU   270      -0.246   4.143  -8.628  1.00  0.00      1    H  
ATOM   4287 HD12 LEU   270      -1.367   4.333  -7.229  1.00  0.00      1    H  
ATOM   4288 HD13 LEU   270      -1.223   5.647  -8.450  1.00  0.00      1    H  
ATOM   4289 HD21 LEU   270      -3.068   3.868 -11.217  1.00  0.00      1    H  
ATOM   4290 HD22 LEU   270      -1.271   3.887 -11.044  1.00  0.00      1    H  
ATOM   4291 HD23 LEU   270      -2.223   5.392 -10.752  1.00  0.00      1    H  
ATOM   4292  N   HIS   271      -5.152   1.755  -7.485  1.00  0.00      1    N  
ATOM   4293  CA  HIS   271      -6.514   2.029  -7.088  1.00  0.00      1    C  
ATOM   4294  C   HIS   271      -6.703   1.747  -5.620  1.00  0.00      1    C  
ATOM   4295  O   HIS   271      -7.362   2.511  -4.923  1.00  0.00      1    O  
ATOM   4296  CB  HIS   271      -7.503   1.140  -7.891  1.00  0.00      1    C  
ATOM   4297  CG  HIS   271      -8.977   1.426  -7.746  1.00  0.00      1    C  
ATOM   4298  CD2 HIS   271      -9.902   1.651  -8.718  1.00  0.00      1    C  
ATOM   4299  ND1 HIS   271      -9.682   1.417  -6.562  1.00  0.00      1    N  
ATOM   4300  CE1 HIS   271     -10.980   1.652  -6.873  1.00  0.00      1    C  
ATOM   4301  NE2 HIS   271     -11.162   1.794  -8.169  1.00  0.00      1    N  
ATOM   4302  HN  HIS   271      -5.060   0.983  -8.109  1.00  0.00      1    H  
ATOM   4303  HA  HIS   271      -6.714   3.074  -7.281  1.00  0.00      1    H  
ATOM   4304  HB1 HIS   271      -7.332   0.074  -7.634  1.00  0.00      1    H  
ATOM   4305  HB2 HIS   271      -7.268   1.266  -8.969  1.00  0.00      1    H  
ATOM   4306  HD1 HIS   271      -9.295   1.253  -5.652  1.00  0.00      1    H  
ATOM   4307  HD2 HIS   271      -9.772   1.703  -9.792  1.00  0.00      1    H  
ATOM   4308  HE1 HIS   271     -11.769   1.699  -6.123  1.00  0.00      1    H  
ATOM   4309  N   GLY   272      -6.124   0.628  -5.121  1.00  0.00      1    N  
ATOM   4310  CA  GLY   272      -6.346   0.151  -3.775  1.00  0.00      1    C  
ATOM   4311  C   GLY   272      -5.718   1.030  -2.737  1.00  0.00      1    C  
ATOM   4312  O   GLY   272      -6.264   1.188  -1.647  1.00  0.00      1    O  
ATOM   4313  HN  GLY   272      -5.556   0.043  -5.694  1.00  0.00      1    H  
ATOM   4314  HA1 GLY   272      -5.885  -0.823  -3.715  1.00  0.00      1    H  
ATOM   4315  HA2 GLY   272      -7.413   0.127  -3.603  1.00  0.00      1    H  
ATOM   4316  N   HIS   273      -4.556   1.643  -3.069  1.00  0.00      1    N  
ATOM   4317  CA  HIS   273      -3.880   2.611  -2.235  1.00  0.00      1    C  
ATOM   4318  C   HIS   273      -4.661   3.897  -2.173  1.00  0.00      1    C  
ATOM   4319  O   HIS   273      -4.767   4.518  -1.117  1.00  0.00      1    O  
ATOM   4320  CB  HIS   273      -2.471   2.953  -2.766  1.00  0.00      1    C  
ATOM   4321  CG  HIS   273      -1.517   1.794  -2.779  1.00  0.00      1    C  
ATOM   4322  CD2 HIS   273      -1.614   0.547  -2.239  1.00  0.00      1    C  
ATOM   4323  ND1 HIS   273      -0.275   1.851  -3.374  1.00  0.00      1    N  
ATOM   4324  CE1 HIS   273       0.310   0.644  -3.174  1.00  0.00      1    C  
ATOM   4325  NE2 HIS   273      -0.462  -0.178  -2.491  1.00  0.00      1    N  
ATOM   4326  HN  HIS   273      -4.125   1.475  -3.953  1.00  0.00      1    H  
ATOM   4327  HA  HIS   273      -3.801   2.203  -1.236  1.00  0.00      1    H  
ATOM   4328  HB1 HIS   273      -2.014   3.746  -2.135  1.00  0.00      1    H  
ATOM   4329  HB2 HIS   273      -2.554   3.335  -3.807  1.00  0.00      1    H  
ATOM   4330  HD1 HIS   273       0.114   2.639  -3.856  1.00  0.00      1    H  
ATOM   4331  HD2 HIS   273      -2.420   0.093  -1.675  1.00  0.00      1    H  
ATOM   4332  HE1 HIS   273       1.305   0.404  -3.546  1.00  0.00      1    H  
ATOM   4333  N   ALA   274      -5.221   4.316  -3.334  1.00  0.00      1    N  
ATOM   4334  CA  ALA   274      -5.951   5.548  -3.509  1.00  0.00      1    C  
ATOM   4335  C   ALA   274      -7.229   5.595  -2.715  1.00  0.00      1    C  
ATOM   4336  O   ALA   274      -7.556   6.633  -2.151  1.00  0.00      1    O  
ATOM   4337  CB  ALA   274      -6.294   5.799  -4.989  1.00  0.00      1    C  
ATOM   4338  HN  ALA   274      -5.121   3.773  -4.165  1.00  0.00      1    H  
ATOM   4339  HA  ALA   274      -5.310   6.347  -3.165  1.00  0.00      1    H  
ATOM   4340  HB1 ALA   274      -6.963   5.009  -5.389  1.00  0.00      1    H  
ATOM   4341  HB2 ALA   274      -5.359   5.799  -5.588  1.00  0.00      1    H  
ATOM   4342  HB3 ALA   274      -6.789   6.783  -5.121  1.00  0.00      1    H  
ATOM   4343  N   VAL   275      -7.978   4.465  -2.656  1.00  0.00      1    N  
ATOM   4344  CA  VAL   275      -9.229   4.328  -1.935  1.00  0.00      1    C  
ATOM   4345  C   VAL   275      -9.011   4.380  -0.442  1.00  0.00      1    C  
ATOM   4346  O   VAL   275      -9.828   4.948   0.281  1.00  0.00      1    O  
ATOM   4347  CB  VAL   275      -9.997   3.078  -2.349  1.00  0.00      1    C  
ATOM   4348  CG1 VAL   275     -11.232   2.831  -1.455  1.00  0.00      1    C  
ATOM   4349  CG2 VAL   275     -10.451   3.275  -3.809  1.00  0.00      1    C  
ATOM   4350  HN  VAL   275      -7.680   3.639  -3.128  1.00  0.00      1    H  
ATOM   4351  HA  VAL   275      -9.837   5.184  -2.191  1.00  0.00      1    H  
ATOM   4352  HB  VAL   275      -9.331   2.188  -2.293  1.00  0.00      1    H  
ATOM   4353 HG11 VAL   275     -11.859   3.746  -1.397  1.00  0.00      1    H  
ATOM   4354 HG12 VAL   275     -10.934   2.529  -0.429  1.00  0.00      1    H  
ATOM   4355 HG13 VAL   275     -11.847   2.015  -1.888  1.00  0.00      1    H  
ATOM   4356 HG21 VAL   275      -9.591   3.439  -4.487  1.00  0.00      1    H  
ATOM   4357 HG22 VAL   275     -11.122   4.156  -3.881  1.00  0.00      1    H  
ATOM   4358 HG23 VAL   275     -11.009   2.379  -4.156  1.00  0.00      1    H  
ATOM   4359  N   ASN   276      -7.892   3.802   0.060  1.00  0.00      1    N  
ATOM   4360  CA  ASN   276      -7.534   3.828   1.467  1.00  0.00      1    C  
ATOM   4361  C   ASN   276      -7.275   5.243   1.930  1.00  0.00      1    C  
ATOM   4362  O   ASN   276      -7.694   5.638   3.017  1.00  0.00      1    O  
ATOM   4363  CB  ASN   276      -6.249   3.019   1.782  1.00  0.00      1    C  
ATOM   4364  CG  ASN   276      -6.422   1.520   1.499  1.00  0.00      1    C  
ATOM   4365  ND2 ASN   276      -5.264   0.792   1.528  1.00  0.00      1    N  
ATOM   4366  OD1 ASN   276      -7.529   1.017   1.272  1.00  0.00      1    O  
ATOM   4367  HN  ASN   276      -7.242   3.337  -0.536  1.00  0.00      1    H  
ATOM   4368  HA  ASN   276      -8.368   3.433   2.032  1.00  0.00      1    H  
ATOM   4369  HB1 ASN   276      -5.993   3.129   2.857  1.00  0.00      1    H  
ATOM   4370  HB2 ASN   276      -5.401   3.408   1.178  1.00  0.00      1    H  
ATOM   4371 HD21 ASN   276      -5.285  -0.188   1.331  1.00  0.00      1    H  
ATOM   4372 HD22 ASN   276      -4.396   1.245   1.735  1.00  0.00      1    H  
ATOM   4373  N   LEU   277      -6.573   6.030   1.079  1.00  0.00      1    N  
ATOM   4374  CA  LEU   277      -6.229   7.414   1.296  1.00  0.00      1    C  
ATOM   4375  C   LEU   277      -7.447   8.310   1.253  1.00  0.00      1    C  
ATOM   4376  O   LEU   277      -7.543   9.243   2.046  1.00  0.00      1    O  
ATOM   4377  CB  LEU   277      -5.168   7.879   0.271  1.00  0.00      1    C  
ATOM   4378  CG  LEU   277      -4.597   9.303   0.471  1.00  0.00      1    C  
ATOM   4379  CD1 LEU   277      -4.052   9.556   1.889  1.00  0.00      1    C  
ATOM   4380  CD2 LEU   277      -3.510   9.583  -0.580  1.00  0.00      1    C  
ATOM   4381  HN  LEU   277      -6.254   5.660   0.210  1.00  0.00      1    H  
ATOM   4382  HA  LEU   277      -5.806   7.472   2.289  1.00  0.00      1    H  
ATOM   4383  HB1 LEU   277      -5.593   7.806  -0.754  1.00  0.00      1    H  
ATOM   4384  HB2 LEU   277      -4.317   7.163   0.323  1.00  0.00      1    H  
ATOM   4385  HG  LEU   277      -5.424  10.031   0.299  1.00  0.00      1    H  
ATOM   4386 HD11 LEU   277      -3.249   8.828   2.128  1.00  0.00      1    H  
ATOM   4387 HD12 LEU   277      -4.857   9.464   2.647  1.00  0.00      1    H  
ATOM   4388 HD13 LEU   277      -3.631  10.582   1.960  1.00  0.00      1    H  
ATOM   4389 HD21 LEU   277      -3.920   9.437  -1.599  1.00  0.00      1    H  
ATOM   4390 HD22 LEU   277      -2.651   8.892  -0.442  1.00  0.00      1    H  
ATOM   4391 HD23 LEU   277      -3.145  10.625  -0.490  1.00  0.00      1    H  
ATOM   4392  N   LEU   278      -8.419   8.020   0.344  1.00  0.00      1    N  
ATOM   4393  CA  LEU   278      -9.701   8.696   0.226  1.00  0.00      1    C  
ATOM   4394  C   LEU   278     -10.525   8.517   1.474  1.00  0.00      1    C  
ATOM   4395  O   LEU   278     -11.238   9.430   1.882  1.00  0.00      1    O  
ATOM   4396  CB  LEU   278     -10.569   8.191  -0.961  1.00  0.00      1    C  
ATOM   4397  CG  LEU   278     -10.168   8.738  -2.352  1.00  0.00      1    C  
ATOM   4398  CD1 LEU   278     -10.831   7.927  -3.484  1.00  0.00      1    C  
ATOM   4399  CD2 LEU   278     -10.485  10.239  -2.501  1.00  0.00      1    C  
ATOM   4400  HN  LEU   278      -8.296   7.265  -0.296  1.00  0.00      1    H  
ATOM   4401  HA  LEU   278      -9.504   9.751   0.110  1.00  0.00      1    H  
ATOM   4402  HB1 LEU   278     -11.636   8.472  -0.806  1.00  0.00      1    H  
ATOM   4403  HB2 LEU   278     -10.521   7.082  -0.982  1.00  0.00      1    H  
ATOM   4404  HG  LEU   278      -9.069   8.613  -2.465  1.00  0.00      1    H  
ATOM   4405 HD11 LEU   278     -11.937   7.992  -3.411  1.00  0.00      1    H  
ATOM   4406 HD12 LEU   278     -10.535   6.859  -3.420  1.00  0.00      1    H  
ATOM   4407 HD13 LEU   278     -10.515   8.320  -4.473  1.00  0.00      1    H  
ATOM   4408 HD21 LEU   278      -9.884  10.838  -1.788  1.00  0.00      1    H  
ATOM   4409 HD22 LEU   278     -11.561  10.429  -2.304  1.00  0.00      1    H  
ATOM   4410 HD23 LEU   278     -10.250  10.584  -3.530  1.00  0.00      1    H  
ATOM   4411  N   GLY   279     -10.432   7.329   2.117  1.00  0.00      1    N  
ATOM   4412  CA  GLY   279     -11.211   6.982   3.282  1.00  0.00      1    C  
ATOM   4413  C   GLY   279     -10.686   7.613   4.543  1.00  0.00      1    C  
ATOM   4414  O   GLY   279     -11.294   7.462   5.600  1.00  0.00      1    O  
ATOM   4415  HN  GLY   279      -9.827   6.611   1.782  1.00  0.00      1    H  
ATOM   4416  HA1 GLY   279     -11.134   5.910   3.389  1.00  0.00      1    H  
ATOM   4417  HA2 GLY   279     -12.227   7.317   3.126  1.00  0.00      1    H  
ATOM   4418  N   ASN   280      -9.546   8.342   4.457  1.00  0.00      1    N  
ATOM   4419  CA  ASN   280      -8.950   9.039   5.572  1.00  0.00      1    C  
ATOM   4420  C   ASN   280      -9.217  10.519   5.434  1.00  0.00      1    C  
ATOM   4421  O   ASN   280      -8.868  11.292   6.325  1.00  0.00      1    O  
ATOM   4422  CB  ASN   280      -7.412   8.864   5.604  1.00  0.00      1    C  
ATOM   4423  CG  ASN   280      -7.024   7.402   5.871  1.00  0.00      1    C  
ATOM   4424  ND2 ASN   280      -5.754   7.060   5.497  1.00  0.00      1    N  
ATOM   4425  OD1 ASN   280      -7.809   6.608   6.402  1.00  0.00      1    O  
ATOM   4426  HN  ASN   280      -9.065   8.442   3.590  1.00  0.00      1    H  
ATOM   4427  HA  ASN   280      -9.382   8.702   6.505  1.00  0.00      1    H  
ATOM   4428  HB1 ASN   280      -6.975   9.482   6.416  1.00  0.00      1    H  
ATOM   4429  HB2 ASN   280      -6.975   9.195   4.638  1.00  0.00      1    H  
ATOM   4430 HD21 ASN   280      -5.422   6.128   5.646  1.00  0.00      1    H  
ATOM   4431 HD22 ASN   280      -5.156   7.741   5.073  1.00  0.00      1    H  
ATOM   4432  N   LEU   281      -9.871  10.952   4.326  1.00  0.00      1    N  
ATOM   4433  CA  LEU   281     -10.199  12.341   4.091  1.00  0.00      1    C  
ATOM   4434  C   LEU   281     -11.537  12.624   4.743  1.00  0.00      1    C  
ATOM   4435  O   LEU   281     -12.283  11.674   4.981  1.00  0.00      1    O  
ATOM   4436  CB  LEU   281     -10.298  12.704   2.586  1.00  0.00      1    C  
ATOM   4437  CG  LEU   281      -9.045  12.357   1.745  1.00  0.00      1    C  
ATOM   4438  CD1 LEU   281      -9.252  12.787   0.281  1.00  0.00      1    C  
ATOM   4439  CD2 LEU   281      -7.728  12.930   2.310  1.00  0.00      1    C  
ATOM   4440  HN  LEU   281     -10.167  10.316   3.616  1.00  0.00      1    H  
ATOM   4441  HA  LEU   281      -9.425  12.941   4.546  1.00  0.00      1    H  
ATOM   4442  HB1 LEU   281     -10.487  13.794   2.485  1.00  0.00      1    H  
ATOM   4443  HB2 LEU   281     -11.166  12.170   2.138  1.00  0.00      1    H  
ATOM   4444  HG  LEU   281      -8.946  11.249   1.747  1.00  0.00      1    H  
ATOM   4445 HD11 LEU   281      -9.381  13.888   0.224  1.00  0.00      1    H  
ATOM   4446 HD12 LEU   281     -10.164  12.306  -0.133  1.00  0.00      1    H  
ATOM   4447 HD13 LEU   281      -8.380  12.493  -0.339  1.00  0.00      1    H  
ATOM   4448 HD21 LEU   281      -7.517  12.521   3.319  1.00  0.00      1    H  
ATOM   4449 HD22 LEU   281      -7.780  14.035   2.377  1.00  0.00      1    H  
ATOM   4450 HD23 LEU   281      -6.881  12.657   1.644  1.00  0.00      1    H  
ATOM   4451  N   PRO   282     -11.895  13.873   5.065  1.00  0.00      1    N  
ATOM   4452  CA  PRO   282     -13.203  14.255   5.585  1.00  0.00      1    C  
ATOM   4453  C   PRO   282     -14.377  13.861   4.720  1.00  0.00      1    C  
ATOM   4454  O   PRO   282     -14.191  13.498   3.559  1.00  0.00      1    O  
ATOM   4455  CB  PRO   282     -13.133  15.781   5.726  1.00  0.00      1    C  
ATOM   4456  CG  PRO   282     -11.650  16.052   5.979  1.00  0.00      1    C  
ATOM   4457  CD  PRO   282     -10.966  15.005   5.099  1.00  0.00      1    C  
ATOM   4458  HA  PRO   282     -13.316  13.756   6.537  1.00  0.00      1    H  
ATOM   4459  HB1 PRO   282     -13.772  16.150   6.553  1.00  0.00      1    H  
ATOM   4460  HB2 PRO   282     -13.433  16.280   4.779  1.00  0.00      1    H  
ATOM   4461  HG1 PRO   282     -11.356  17.088   5.720  1.00  0.00      1    H  
ATOM   4462  HG2 PRO   282     -11.415  15.852   7.047  1.00  0.00      1    H  
ATOM   4463  HD1 PRO   282     -10.838  15.390   4.065  1.00  0.00      1    H  
ATOM   4464  HD2 PRO   282      -9.984  14.712   5.525  1.00  0.00      1    H  
ATOM   4465  N   VAL   283     -15.596  13.944   5.304  1.00  0.00      1    N  
ATOM   4466  CA  VAL   283     -16.873  13.613   4.710  1.00  0.00      1    C  
ATOM   4467  C   VAL   283     -17.161  14.505   3.521  1.00  0.00      1    C  
ATOM   4468  O   VAL   283     -17.684  14.051   2.504  1.00  0.00      1    O  
ATOM   4469  CB  VAL   283     -18.001  13.742   5.736  1.00  0.00      1    C  
ATOM   4470  CG1 VAL   283     -19.346  13.268   5.145  1.00  0.00      1    C  
ATOM   4471  CG2 VAL   283     -17.641  12.920   6.993  1.00  0.00      1    C  
ATOM   4472  HN  VAL   283     -15.668  14.253   6.249  1.00  0.00      1    H  
ATOM   4473  HA  VAL   283     -16.813  12.589   4.367  1.00  0.00      1    H  
ATOM   4474  HB  VAL   283     -18.109  14.807   6.046  1.00  0.00      1    H  
ATOM   4475 HG11 VAL   283     -19.262  12.221   4.788  1.00  0.00      1    H  
ATOM   4476 HG12 VAL   283     -19.658  13.913   4.300  1.00  0.00      1    H  
ATOM   4477 HG13 VAL   283     -20.140  13.311   5.921  1.00  0.00      1    H  
ATOM   4478 HG21 VAL   283     -16.754  13.339   7.511  1.00  0.00      1    H  
ATOM   4479 HG22 VAL   283     -17.432  11.865   6.718  1.00  0.00      1    H  
ATOM   4480 HG23 VAL   283     -18.491  12.933   7.708  1.00  0.00      1    H  
ATOM   4481  N   LYS   284     -16.798  15.806   3.636  1.00  0.00      1    N  
ATOM   4482  CA  LYS   284     -17.127  16.833   2.676  1.00  0.00      1    C  
ATOM   4483  C   LYS   284     -16.010  17.021   1.681  1.00  0.00      1    C  
ATOM   4484  O   LYS   284     -16.058  17.946   0.873  1.00  0.00      1    O  
ATOM   4485  CB  LYS   284     -17.350  18.199   3.369  1.00  0.00      1    C  
ATOM   4486  CG  LYS   284     -18.485  18.178   4.405  1.00  0.00      1    C  
ATOM   4487  CD  LYS   284     -18.716  19.549   5.056  1.00  0.00      1    C  
ATOM   4488  CE  LYS   284     -19.864  19.540   6.074  1.00  0.00      1    C  
ATOM   4489  NZ  LYS   284     -20.043  20.879   6.683  1.00  0.00      1    N1+
ATOM   4490  HN  LYS   284     -16.331  16.132   4.454  1.00  0.00      1    H  
ATOM   4491  HA  LYS   284     -18.026  16.552   2.144  1.00  0.00      1    H  
ATOM   4492  HB1 LYS   284     -17.603  18.970   2.608  1.00  0.00      1    H  
ATOM   4493  HB2 LYS   284     -16.414  18.513   3.882  1.00  0.00      1    H  
ATOM   4494  HG1 LYS   284     -18.250  17.439   5.202  1.00  0.00      1    H  
ATOM   4495  HG2 LYS   284     -19.422  17.856   3.901  1.00  0.00      1    H  
ATOM   4496  HD1 LYS   284     -18.941  20.289   4.255  1.00  0.00      1    H  
ATOM   4497  HD2 LYS   284     -17.776  19.864   5.562  1.00  0.00      1    H  
ATOM   4498  HE1 LYS   284     -19.651  18.822   6.894  1.00  0.00      1    H  
ATOM   4499  HE2 LYS   284     -20.819  19.263   5.580  1.00  0.00      1    H  
ATOM   4500  HZ1 LYS   284     -20.244  21.575   5.937  1.00  0.00      1    H  
ATOM   4501  HZ2 LYS   284     -19.173  21.151   7.183  1.00  0.00      1    H  
ATOM   4502  HZ3 LYS   284     -20.836  20.850   7.355  1.00  0.00      1    H  
ATOM   4503  N   CYS   285     -14.987  16.135   1.701  1.00  0.00      1    N  
ATOM   4504  CA  CYS   285     -13.868  16.176   0.786  1.00  0.00      1    C  
ATOM   4505  C   CYS   285     -13.938  14.953  -0.093  1.00  0.00      1    C  
ATOM   4506  O   CYS   285     -12.966  14.597  -0.759  1.00  0.00      1    O  
ATOM   4507  CB  CYS   285     -12.509  16.230   1.522  1.00  0.00      1    C  
ATOM   4508  SG  CYS   285     -12.350  17.761   2.498  1.00  0.00      1    S  
ATOM   4509  HN  CYS   285     -14.971  15.386   2.358  1.00  0.00      1    H  
ATOM   4510  HA  CYS   285     -13.949  17.040   0.142  1.00  0.00      1    H  
ATOM   4511  HB1 CYS   285     -11.679  16.184   0.783  1.00  0.00      1    H  
ATOM   4512  HB2 CYS   285     -12.419  15.345   2.188  1.00  0.00      1    H  
ATOM   4513  HG1 CYS   285     -12.371  18.573   1.450  1.00  0.00      1    H  
ATOM   4514  N   LEU   286     -15.130  14.308  -0.134  1.00  0.00      1    N  
ATOM   4515  CA  LEU   286     -15.458  13.210  -1.012  1.00  0.00      1    C  
ATOM   4516  C   LEU   286     -16.461  13.724  -2.011  1.00  0.00      1    C  
ATOM   4517  O   LEU   286     -17.195  12.951  -2.626  1.00  0.00      1    O  
ATOM   4518  CB  LEU   286     -16.100  12.017  -0.263  1.00  0.00      1    C  
ATOM   4519  CG  LEU   286     -15.170  11.355   0.779  1.00  0.00      1    C  
ATOM   4520  CD1 LEU   286     -15.929  10.283   1.582  1.00  0.00      1    C  
ATOM   4521  CD2 LEU   286     -13.895  10.770   0.142  1.00  0.00      1    C  
ATOM   4522  HN  LEU   286     -15.887  14.618   0.436  1.00  0.00      1    H  
ATOM   4523  HA  LEU   286     -14.579  12.890  -1.553  1.00  0.00      1    H  
ATOM   4524  HB1 LEU   286     -16.400  11.231  -0.991  1.00  0.00      1    H  
ATOM   4525  HB2 LEU   286     -17.017  12.367   0.261  1.00  0.00      1    H  
ATOM   4526  HG  LEU   286     -14.852  12.139   1.502  1.00  0.00      1    H  
ATOM   4527 HD11 LEU   286     -16.300   9.484   0.906  1.00  0.00      1    H  
ATOM   4528 HD12 LEU   286     -16.798  10.741   2.100  1.00  0.00      1    H  
ATOM   4529 HD13 LEU   286     -15.264   9.827   2.345  1.00  0.00      1    H  
ATOM   4530 HD21 LEU   286     -13.265  11.570  -0.299  1.00  0.00      1    H  
ATOM   4531 HD22 LEU   286     -14.156  10.042  -0.653  1.00  0.00      1    H  
ATOM   4532 HD23 LEU   286     -13.302  10.247   0.917  1.00  0.00      1    H  
ATOM   4533  N   ASP   287     -16.501  15.066  -2.202  1.00  0.00      1    N  
ATOM   4534  CA  ASP   287     -17.435  15.732  -3.078  1.00  0.00      1    C  
ATOM   4535  C   ASP   287     -16.832  15.911  -4.450  1.00  0.00      1    C  
ATOM   4536  O   ASP   287     -17.472  16.455  -5.349  1.00  0.00      1    O  
ATOM   4537  CB  ASP   287     -17.930  17.103  -2.516  1.00  0.00      1    C  
ATOM   4538  CG  ASP   287     -16.847  18.154  -2.214  1.00  0.00      1    C  
ATOM   4539  OD1 ASP   287     -15.628  17.864  -2.336  1.00  0.00      1    O  
ATOM   4540  OD2 ASP   287     -17.254  19.287  -1.838  1.00  0.00      1    O1-
ATOM   4541  HN  ASP   287     -15.881  15.673  -1.710  1.00  0.00      1    H  
ATOM   4542  HA  ASP   287     -18.305  15.103  -3.183  1.00  0.00      1    H  
ATOM   4543  HB1 ASP   287     -18.477  16.904  -1.569  1.00  0.00      1    H  
ATOM   4544  HB2 ASP   287     -18.657  17.544  -3.232  1.00  0.00      1    H  
ATOM   4545  N   VAL   288     -15.588  15.411  -4.639  1.00  0.00      1    N  
ATOM   4546  CA  VAL   288     -14.858  15.474  -5.880  1.00  0.00      1    C  
ATOM   4547  C   VAL   288     -14.991  14.153  -6.597  1.00  0.00      1    C  
ATOM   4548  O   VAL   288     -14.523  14.012  -7.724  1.00  0.00      1    O  
ATOM   4549  CB  VAL   288     -13.380  15.774  -5.650  1.00  0.00      1    C  
ATOM   4550  CG1 VAL   288     -13.252  17.219  -5.124  1.00  0.00      1    C  
ATOM   4551  CG2 VAL   288     -12.736  14.755  -4.681  1.00  0.00      1    C  
ATOM   4552  HN  VAL   288     -15.101  14.963  -3.893  1.00  0.00      1    H  
ATOM   4553  HA  VAL   288     -15.280  16.244  -6.512  1.00  0.00      1    H  
ATOM   4554  HB  VAL   288     -12.839  15.723  -6.621  1.00  0.00      1    H  
ATOM   4555 HG11 VAL   288     -13.728  17.319  -4.127  1.00  0.00      1    H  
ATOM   4556 HG12 VAL   288     -13.737  17.930  -5.825  1.00  0.00      1    H  
ATOM   4557 HG13 VAL   288     -12.182  17.496  -5.028  1.00  0.00      1    H  
ATOM   4558 HG21 VAL   288     -12.789  13.725  -5.089  1.00  0.00      1    H  
ATOM   4559 HG22 VAL   288     -13.234  14.774  -3.689  1.00  0.00      1    H  
ATOM   4560 HG23 VAL   288     -11.666  15.011  -4.532  1.00  0.00      1    H  
ATOM   4561  N   LEU   289     -15.676  13.167  -5.966  1.00  0.00      1    N  
ATOM   4562  CA  LEU   289     -15.919  11.865  -6.535  1.00  0.00      1    C  
ATOM   4563  C   LEU   289     -17.340  11.828  -7.024  1.00  0.00      1    C  
ATOM   4564  O   LEU   289     -17.710  10.942  -7.790  1.00  0.00      1    O  
ATOM   4565  CB  LEU   289     -15.775  10.741  -5.481  1.00  0.00      1    C  
ATOM   4566  CG  LEU   289     -14.398  10.696  -4.774  1.00  0.00      1    C  
ATOM   4567  CD1 LEU   289     -14.430   9.681  -3.617  1.00  0.00      1    C  
ATOM   4568  CD2 LEU   289     -13.229  10.408  -5.738  1.00  0.00      1    C  
ATOM   4569  HN  LEU   289     -16.052  13.309  -5.054  1.00  0.00      1    H  
ATOM   4570  HA  LEU   289     -15.253  11.685  -7.367  1.00  0.00      1    H  
ATOM   4571  HB1 LEU   289     -15.955   9.754  -5.962  1.00  0.00      1    H  
ATOM   4572  HB2 LEU   289     -16.551  10.882  -4.695  1.00  0.00      1    H  
ATOM   4573  HG  LEU   289     -14.215  11.696  -4.317  1.00  0.00      1    H  
ATOM   4574 HD11 LEU   289     -14.597   8.655  -4.007  1.00  0.00      1    H  
ATOM   4575 HD12 LEU   289     -15.251   9.928  -2.911  1.00  0.00      1    H  
ATOM   4576 HD13 LEU   289     -13.471   9.697  -3.061  1.00  0.00      1    H  
ATOM   4577 HD21 LEU   289     -13.160  11.191  -6.522  1.00  0.00      1    H  
ATOM   4578 HD22 LEU   289     -13.369   9.422  -6.229  1.00  0.00      1    H  
ATOM   4579 HD23 LEU   289     -12.270  10.391  -5.179  1.00  0.00      1    H  
ATOM   4580  N   LEU   290     -18.160  12.832  -6.627  1.00  0.00      1    N  
ATOM   4581  CA  LEU   290     -19.518  12.998  -7.086  1.00  0.00      1    C  
ATOM   4582  C   LEU   290     -19.520  13.594  -8.469  1.00  0.00      1    C  
ATOM   4583  O   LEU   290     -20.473  13.417  -9.226  1.00  0.00      1    O  
ATOM   4584  CB  LEU   290     -20.307  13.994  -6.198  1.00  0.00      1    C  
ATOM   4585  CG  LEU   290     -20.359  13.633  -4.696  1.00  0.00      1    C  
ATOM   4586  CD1 LEU   290     -20.983  14.788  -3.888  1.00  0.00      1    C  
ATOM   4587  CD2 LEU   290     -21.087  12.306  -4.422  1.00  0.00      1    C  
ATOM   4588  HN  LEU   290     -17.840  13.536  -5.998  1.00  0.00      1    H  
ATOM   4589  HA  LEU   290     -20.008  12.034  -7.108  1.00  0.00      1    H  
ATOM   4590  HB1 LEU   290     -21.351  14.079  -6.573  1.00  0.00      1    H  
ATOM   4591  HB2 LEU   290     -19.835  14.999  -6.281  1.00  0.00      1    H  
ATOM   4592  HG  LEU   290     -19.312  13.516  -4.334  1.00  0.00      1    H  
ATOM   4593 HD11 LEU   290     -22.024  14.973  -4.223  1.00  0.00      1    H  
ATOM   4594 HD12 LEU   290     -20.400  15.721  -4.038  1.00  0.00      1    H  
ATOM   4595 HD13 LEU   290     -20.991  14.544  -2.805  1.00  0.00      1    H  
ATOM   4596 HD21 LEU   290     -20.553  11.460  -4.899  1.00  0.00      1    H  
ATOM   4597 HD22 LEU   290     -22.121  12.342  -4.822  1.00  0.00      1    H  
ATOM   4598 HD23 LEU   290     -21.134  12.116  -3.329  1.00  0.00      1    H  
ATOM   4599  N   THR   291     -18.430  14.320  -8.812  1.00  0.00      1    N  
ATOM   4600  CA  THR   291     -18.380  15.189  -9.956  1.00  0.00      1    C  
ATOM   4601  C   THR   291     -17.332  14.645 -10.876  1.00  0.00      1    C  
ATOM   4602  O   THR   291     -16.195  14.403 -10.473  1.00  0.00      1    O  
ATOM   4603  CB  THR   291     -17.996  16.615  -9.573  1.00  0.00      1    C  
ATOM   4604  CG2 THR   291     -18.041  17.552 -10.801  1.00  0.00      1    C  
ATOM   4605  OG1 THR   291     -18.888  17.109  -8.582  1.00  0.00      1    O  
ATOM   4606  HN  THR   291     -17.637  14.373  -8.209  1.00  0.00      1    H  
ATOM   4607  HA  THR   291     -19.335  15.193 -10.466  1.00  0.00      1    H  
ATOM   4608  HB  THR   291     -16.974  16.638  -9.133  1.00  0.00      1    H  
ATOM   4609  HG1 THR   291     -18.650  16.659  -7.768  1.00  0.00      1    H  
ATOM   4610 HG21 THR   291     -19.043  17.520 -11.278  1.00  0.00      1    H  
ATOM   4611 HG22 THR   291     -17.281  17.258 -11.554  1.00  0.00      1    H  
ATOM   4612 HG23 THR   291     -17.829  18.598 -10.494  1.00  0.00      1    H  
ATOM   4613  N   LEU   292     -17.713  14.474 -12.159  1.00  0.00      1    N  
ATOM   4614  CA  LEU   292     -16.781  14.367 -13.245  1.00  0.00      1    C  
ATOM   4615  C   LEU   292     -17.370  15.317 -14.241  1.00  0.00      1    C  
ATOM   4616  O   LEU   292     -18.534  15.177 -14.617  1.00  0.00      1    O  
ATOM   4617  CB  LEU   292     -16.664  12.941 -13.839  1.00  0.00      1    C  
ATOM   4618  CG  LEU   292     -15.589  12.779 -14.942  1.00  0.00      1    C  
ATOM   4619  CD1 LEU   292     -14.166  13.115 -14.448  1.00  0.00      1    C  
ATOM   4620  CD2 LEU   292     -15.626  11.363 -15.549  1.00  0.00      1    C  
ATOM   4621  HN  LEU   292     -18.666  14.586 -12.433  1.00  0.00      1    H  
ATOM   4622  HA  LEU   292     -15.816  14.740 -12.931  1.00  0.00      1    H  
ATOM   4623  HB1 LEU   292     -17.650  12.626 -14.243  1.00  0.00      1    H  
ATOM   4624  HB2 LEU   292     -16.411  12.244 -13.011  1.00  0.00      1    H  
ATOM   4625  HG  LEU   292     -15.835  13.490 -15.763  1.00  0.00      1    H  
ATOM   4626 HD11 LEU   292     -13.893  12.464 -13.592  1.00  0.00      1    H  
ATOM   4627 HD12 LEU   292     -14.095  14.175 -14.128  1.00  0.00      1    H  
ATOM   4628 HD13 LEU   292     -13.432  12.951 -15.265  1.00  0.00      1    H  
ATOM   4629 HD21 LEU   292     -16.629  11.150 -15.972  1.00  0.00      1    H  
ATOM   4630 HD22 LEU   292     -15.397  10.603 -14.773  1.00  0.00      1    H  
ATOM   4631 HD23 LEU   292     -14.877  11.276 -16.365  1.00  0.00      1    H  
ATOM   4632  N   GLU   293     -16.586  16.347 -14.643  1.00  0.00      1    N  
ATOM   4633  CA  GLU   293     -17.060  17.462 -15.434  1.00  0.00      1    C  
ATOM   4634  C   GLU   293     -17.567  17.064 -16.809  1.00  0.00      1    C  
ATOM   4635  O   GLU   293     -18.678  17.490 -17.130  1.00  0.00      1    O  
ATOM   4636  CB  GLU   293     -16.013  18.602 -15.530  1.00  0.00      1    C  
ATOM   4637  CG  GLU   293     -16.547  19.894 -16.182  1.00  0.00      1    C  
ATOM   4638  CD  GLU   293     -15.498  21.010 -16.181  1.00  0.00      1    C  
ATOM   4639  OE1 GLU   293     -14.345  20.771 -15.734  1.00  0.00      1    O  
ATOM   4640  OE2 GLU   293     -15.850  22.132 -16.636  1.00  0.00      1    O1-
ATOM   4641  HN  GLU   293     -15.639  16.418 -14.342  1.00  0.00      1    H  
ATOM   4642  HA  GLU   293     -17.903  17.868 -14.892  1.00  0.00      1    H  
ATOM   4643  HB1 GLU   293     -15.119  18.246 -16.084  1.00  0.00      1    H  
ATOM   4644  HB2 GLU   293     -15.687  18.843 -14.493  1.00  0.00      1    H  
ATOM   4645  HG1 GLU   293     -17.440  20.240 -15.619  1.00  0.00      1    H  
ATOM   4646  HG2 GLU   293     -16.848  19.692 -17.232  1.00  0.00      1    H  
ATOM   4647  N   PRO   294     -16.922  16.243 -17.647  1.00  0.00      1    N  
ATOM   4648  CA  PRO   294     -17.568  15.678 -18.818  1.00  0.00      1    C  
ATOM   4649  C   PRO   294     -18.448  14.536 -18.380  1.00  0.00      1    C  
ATOM   4650  O   PRO   294     -18.058  13.788 -17.484  1.00  0.00      1    O  
ATOM   4651  CB  PRO   294     -16.413  15.167 -19.693  1.00  0.00      1    C  
ATOM   4652  CG  PRO   294     -15.273  14.890 -18.708  1.00  0.00      1    C  
ATOM   4653  CD  PRO   294     -15.483  15.958 -17.633  1.00  0.00      1    C  
ATOM   4654  HA  PRO   294     -18.166  16.424 -19.325  1.00  0.00      1    H  
ATOM   4655  HB1 PRO   294     -16.097  15.985 -20.379  1.00  0.00      1    H  
ATOM   4656  HB2 PRO   294     -16.678  14.277 -20.299  1.00  0.00      1    H  
ATOM   4657  HG1 PRO   294     -15.406  13.881 -18.261  1.00  0.00      1    H  
ATOM   4658  HG2 PRO   294     -14.274  14.956 -19.184  1.00  0.00      1    H  
ATOM   4659  HD1 PRO   294     -15.148  15.589 -16.642  1.00  0.00      1    H  
ATOM   4660  HD2 PRO   294     -14.938  16.887 -17.905  1.00  0.00      1    H  
ATOM   4661  N   HIS   295     -19.639  14.398 -19.005  1.00  0.00      1    N  
ATOM   4662  CA  HIS   295     -20.501  13.262 -18.791  1.00  0.00      1    C  
ATOM   4663  C   HIS   295     -20.394  12.374 -19.997  1.00  0.00      1    C  
ATOM   4664  O   HIS   295     -20.763  11.204 -19.941  1.00  0.00      1    O  
ATOM   4665  CB  HIS   295     -21.983  13.673 -18.588  1.00  0.00      1    C  
ATOM   4666  CG  HIS   295     -22.593  14.452 -19.727  1.00  0.00      1    C  
ATOM   4667  CD2 HIS   295     -22.666  15.797 -19.919  1.00  0.00      1    C  
ATOM   4668  ND1 HIS   295     -23.189  13.884 -20.834  1.00  0.00      1    N  
ATOM   4669  CE1 HIS   295     -23.589  14.905 -21.631  1.00  0.00      1    C  
ATOM   4670  NE2 HIS   295     -23.294  16.085 -21.119  1.00  0.00      1    N  
ATOM   4671  HN  HIS   295     -19.944  15.044 -19.700  1.00  0.00      1    H  
ATOM   4672  HA  HIS   295     -20.173  12.705 -17.929  1.00  0.00      1    H  
ATOM   4673  HB1 HIS   295     -22.037  14.313 -17.680  1.00  0.00      1    H  
ATOM   4674  HB2 HIS   295     -22.599  12.768 -18.391  1.00  0.00      1    H  
ATOM   4675  HD1 HIS   295     -23.293  12.902 -21.007  1.00  0.00      1    H  
ATOM   4676  HD2 HIS   295     -22.311  16.603 -19.289  1.00  0.00      1    H  
ATOM   4677  HE1 HIS   295     -24.093  14.746 -22.583  1.00  0.00      1    H  
ATOM   4678  N   GLU   296     -19.844  12.922 -21.107  1.00  0.00      1    N  
ATOM   4679  CA  GLU   296     -19.625  12.256 -22.366  1.00  0.00      1    C  
ATOM   4680  C   GLU   296     -18.610  11.152 -22.237  1.00  0.00      1    C  
ATOM   4681  O   GLU   296     -17.726  11.200 -21.383  1.00  0.00      1    O  
ATOM   4682  CB  GLU   296     -19.186  13.239 -23.472  1.00  0.00      1    C  
ATOM   4683  CG  GLU   296     -20.213  14.372 -23.680  1.00  0.00      1    C  
ATOM   4684  CD  GLU   296     -19.769  15.345 -24.775  1.00  0.00      1    C  
ATOM   4685  OE1 GLU   296     -18.671  15.150 -25.361  1.00  0.00      1    O  
ATOM   4686  OE2 GLU   296     -20.538  16.310 -25.036  1.00  0.00      1    O1-
ATOM   4687  HN  GLU   296     -19.548  13.874 -21.097  1.00  0.00      1    H  
ATOM   4688  HA  GLU   296     -20.567  11.817 -22.659  1.00  0.00      1    H  
ATOM   4689  HB1 GLU   296     -19.062  12.686 -24.430  1.00  0.00      1    H  
ATOM   4690  HB2 GLU   296     -18.205  13.685 -23.194  1.00  0.00      1    H  
ATOM   4691  HG1 GLU   296     -20.345  14.942 -22.735  1.00  0.00      1    H  
ATOM   4692  HG2 GLU   296     -21.193  13.930 -23.964  1.00  0.00      1    H  
ATOM   4693  N   GLY   297     -18.752  10.112 -23.091  1.00  0.00      1    N  
ATOM   4694  CA  GLY   297     -17.930   8.929 -23.062  1.00  0.00      1    C  
ATOM   4695  C   GLY   297     -18.696   7.885 -22.319  1.00  0.00      1    C  
ATOM   4696  O   GLY   297     -19.479   7.146 -22.917  1.00  0.00      1    O  
ATOM   4697  HN  GLY   297     -19.475  10.109 -23.778  1.00  0.00      1    H  
ATOM   4698  HA1 GLY   297     -16.999   9.130 -22.551  1.00  0.00      1    H  
ATOM   4699  HA2 GLY   297     -17.804   8.605 -24.084  1.00  0.00      1    H  
ATOM   4700  N   SER   298     -18.496   7.818 -20.980  1.00  0.00      1    N  
ATOM   4701  CA  SER   298     -19.230   6.927 -20.117  1.00  0.00      1    C  
ATOM   4702  C   SER   298     -20.399   7.729 -19.617  1.00  0.00      1    C  
ATOM   4703  O   SER   298     -20.254   8.582 -18.743  1.00  0.00      1    O  
ATOM   4704  CB  SER   298     -18.377   6.414 -18.928  1.00  0.00      1    C  
ATOM   4705  OG  SER   298     -19.074   5.453 -18.143  1.00  0.00      1    O  
ATOM   4706  HN  SER   298     -17.848   8.420 -20.521  1.00  0.00      1    H  
ATOM   4707  HA  SER   298     -19.587   6.080 -20.688  1.00  0.00      1    H  
ATOM   4708  HB1 SER   298     -18.061   7.257 -18.277  1.00  0.00      1    H  
ATOM   4709  HB2 SER   298     -17.462   5.927 -19.327  1.00  0.00      1    H  
ATOM   4710  HG1 SER   298     -18.477   5.210 -17.431  1.00  0.00      1    H  
ATOM   4711  N   LEU   299     -21.588   7.465 -20.205  1.00  0.00      1    N  
ATOM   4712  CA  LEU   299     -22.798   8.203 -19.957  1.00  0.00      1    C  
ATOM   4713  C   LEU   299     -23.521   7.502 -18.844  1.00  0.00      1    C  
ATOM   4714  O   LEU   299     -24.223   6.518 -19.075  1.00  0.00      1    O  
ATOM   4715  CB  LEU   299     -23.718   8.222 -21.204  1.00  0.00      1    C  
ATOM   4716  CG  LEU   299     -23.148   8.998 -22.417  1.00  0.00      1    C  
ATOM   4717  CD1 LEU   299     -23.850   8.575 -23.722  1.00  0.00      1    C  
ATOM   4718  CD2 LEU   299     -23.233  10.525 -22.234  1.00  0.00      1    C  
ATOM   4719  HN  LEU   299     -21.669   6.751 -20.895  1.00  0.00      1    H  
ATOM   4720  HA  LEU   299     -22.562   9.213 -19.651  1.00  0.00      1    H  
ATOM   4721  HB1 LEU   299     -24.702   8.662 -20.940  1.00  0.00      1    H  
ATOM   4722  HB2 LEU   299     -23.891   7.171 -21.527  1.00  0.00      1    H  
ATOM   4723  HG  LEU   299     -22.073   8.726 -22.523  1.00  0.00      1    H  
ATOM   4724 HD11 LEU   299     -24.933   8.817 -23.671  1.00  0.00      1    H  
ATOM   4725 HD12 LEU   299     -23.737   7.482 -23.883  1.00  0.00      1    H  
ATOM   4726 HD13 LEU   299     -23.406   9.109 -24.588  1.00  0.00      1    H  
ATOM   4727 HD21 LEU   299     -22.759  10.837 -21.284  1.00  0.00      1    H  
ATOM   4728 HD22 LEU   299     -24.293  10.851 -22.218  1.00  0.00      1    H  
ATOM   4729 HD23 LEU   299     -22.722  11.042 -23.074  1.00  0.00      1    H  
ATOM   4730  N   GLU   300     -23.345   8.002 -17.599  1.00  0.00      1    N  
ATOM   4731  CA  GLU   300     -23.957   7.434 -16.421  1.00  0.00      1    C  
ATOM   4732  C   GLU   300     -24.940   8.424 -15.858  1.00  0.00      1    C  
ATOM   4733  O   GLU   300     -25.684   8.087 -14.938  1.00  0.00      1    O  
ATOM   4734  CB  GLU   300     -22.914   7.109 -15.324  1.00  0.00      1    C  
ATOM   4735  CG  GLU   300     -21.833   6.100 -15.758  1.00  0.00      1    C  
ATOM   4736  CD  GLU   300     -22.475   4.785 -16.198  1.00  0.00      1    C  
ATOM   4737  OE1 GLU   300     -23.164   4.150 -15.356  1.00  0.00      1    O  
ATOM   4738  OE2 GLU   300     -22.284   4.399 -17.383  1.00  0.00      1    O1-
ATOM   4739  HN  GLU   300     -22.762   8.795 -17.436  1.00  0.00      1    H  
ATOM   4740  HA  GLU   300     -24.503   6.537 -16.676  1.00  0.00      1    H  
ATOM   4741  HB1 GLU   300     -23.432   6.704 -14.427  1.00  0.00      1    H  
ATOM   4742  HB2 GLU   300     -22.397   8.048 -15.025  1.00  0.00      1    H  
ATOM   4743  HG1 GLU   300     -21.150   5.901 -14.905  1.00  0.00      1    H  
ATOM   4744  HG2 GLU   300     -21.234   6.526 -16.591  1.00  0.00      1    H  
ATOM   4745  N   PHE   301     -24.992   9.647 -16.451  1.00  0.00      1    N  
ATOM   4746  CA  PHE   301     -25.932  10.720 -16.188  1.00  0.00      1    C  
ATOM   4747  C   PHE   301     -26.161  11.026 -14.719  1.00  0.00      1    C  
ATOM   4748  O   PHE   301     -25.275  10.843 -13.886  1.00  0.00      1    O  
ATOM   4749  CB  PHE   301     -27.290  10.518 -16.925  1.00  0.00      1    C  
ATOM   4750  CG  PHE   301     -27.108  10.381 -18.413  1.00  0.00      1    C  
ATOM   4751  CD1 PHE   301     -27.483   9.199 -19.078  1.00  0.00      1    C  
ATOM   4752  CD2 PHE   301     -26.633  11.466 -19.172  1.00  0.00      1    C  
ATOM   4753  CE1 PHE   301     -27.401   9.109 -20.473  1.00  0.00      1    C  
ATOM   4754  CE2 PHE   301     -26.546  11.377 -20.566  1.00  0.00      1    C  
ATOM   4755  CZ  PHE   301     -26.937  10.200 -21.218  1.00  0.00      1    C  
ATOM   4756  HN  PHE   301     -24.352   9.857 -17.186  1.00  0.00      1    H  
ATOM   4757  HA  PHE   301     -25.461  11.602 -16.599  1.00  0.00      1    H  
ATOM   4758  HB1 PHE   301     -27.963  11.391 -16.792  1.00  0.00      1    H  
ATOM   4759  HB2 PHE   301     -27.799   9.609 -16.538  1.00  0.00      1    H  
ATOM   4760  HD1 PHE   301     -27.859   8.360 -18.511  1.00  0.00      1    H  
ATOM   4761  HD2 PHE   301     -26.355  12.387 -18.681  1.00  0.00      1    H  
ATOM   4762  HE1 PHE   301     -27.696   8.200 -20.974  1.00  0.00      1    H  
ATOM   4763  HE2 PHE   301     -26.185  12.218 -21.140  1.00  0.00      1    H  
ATOM   4764  HZ  PHE   301     -26.871  10.131 -22.293  1.00  0.00      1    H  
ATOM   4765  N   LEU   302     -27.368  11.561 -14.413  1.00  0.00      1    N  
ATOM   4766  CA  LEU   302     -27.869  11.978 -13.123  1.00  0.00      1    C  
ATOM   4767  C   LEU   302     -27.393  13.374 -12.819  1.00  0.00      1    C  
ATOM   4768  O   LEU   302     -27.423  13.817 -11.672  1.00  0.00      1    O  
ATOM   4769  CB  LEU   302     -27.658  11.016 -11.922  1.00  0.00      1    C  
ATOM   4770  CG  LEU   302     -28.153   9.562 -12.137  1.00  0.00      1    C  
ATOM   4771  CD1 LEU   302     -27.950   8.728 -10.857  1.00  0.00      1    C  
ATOM   4772  CD2 LEU   302     -29.620   9.472 -12.603  1.00  0.00      1    C  
ATOM   4773  HN  LEU   302     -28.030  11.700 -15.145  1.00  0.00      1    H  
ATOM   4774  HA  LEU   302     -28.936  12.061 -13.267  1.00  0.00      1    H  
ATOM   4775  HB1 LEU   302     -28.210  11.426 -11.047  1.00  0.00      1    H  
ATOM   4776  HB2 LEU   302     -26.579  10.986 -11.655  1.00  0.00      1    H  
ATOM   4777  HG  LEU   302     -27.521   9.107 -12.934  1.00  0.00      1    H  
ATOM   4778 HD11 LEU   302     -28.602   9.107 -10.042  1.00  0.00      1    H  
ATOM   4779 HD12 LEU   302     -26.897   8.791 -10.518  1.00  0.00      1    H  
ATOM   4780 HD13 LEU   302     -28.200   7.662 -11.044  1.00  0.00      1    H  
ATOM   4781 HD21 LEU   302     -29.757   9.965 -13.587  1.00  0.00      1    H  
ATOM   4782 HD22 LEU   302     -30.289   9.959 -11.862  1.00  0.00      1    H  
ATOM   4783 HD23 LEU   302     -29.922   8.408 -12.705  1.00  0.00      1    H  
ATOM   4784  N   GLY   303     -26.986  14.118 -13.878  1.00  0.00      1    N  
ATOM   4785  CA  GLY   303     -26.694  15.529 -13.824  1.00  0.00      1    C  
ATOM   4786  C   GLY   303     -25.338  15.860 -13.266  1.00  0.00      1    C  
ATOM   4787  O   GLY   303     -25.028  17.040 -13.108  1.00  0.00      1    O  
ATOM   4788  HN  GLY   303     -26.941  13.719 -14.791  1.00  0.00      1    H  
ATOM   4789  HA1 GLY   303     -27.441  16.002 -13.202  1.00  0.00      1    H  
ATOM   4790  HA2 GLY   303     -26.721  15.879 -14.845  1.00  0.00      1    H  
ATOM   4791  N   VAL   304     -24.498  14.843 -12.948  1.00  0.00      1    N  
ATOM   4792  CA  VAL   304     -23.216  15.061 -12.314  1.00  0.00      1    C  
ATOM   4793  C   VAL   304     -22.243  14.031 -12.823  1.00  0.00      1    C  
ATOM   4794  O   VAL   304     -21.035  14.235 -12.709  1.00  0.00      1    O  
ATOM   4795  CB  VAL   304     -23.252  14.948 -10.785  1.00  0.00      1    C  
ATOM   4796  CG1 VAL   304     -23.989  16.165 -10.187  1.00  0.00      1    C  
ATOM   4797  CG2 VAL   304     -23.884  13.613 -10.334  1.00  0.00      1    C  
ATOM   4798  HN  VAL   304     -24.748  13.891 -13.104  1.00  0.00      1    H  
ATOM   4799  HA  VAL   304     -22.832  16.030 -12.600  1.00  0.00      1    H  
ATOM   4800  HB  VAL   304     -22.208  14.989 -10.395  1.00  0.00      1    H  
ATOM   4801 HG11 VAL   304     -25.065  16.143 -10.456  1.00  0.00      1    H  
ATOM   4802 HG12 VAL   304     -23.542  17.109 -10.562  1.00  0.00      1    H  
ATOM   4803 HG13 VAL   304     -23.907  16.154  -9.080  1.00  0.00      1    H  
ATOM   4804 HG21 VAL   304     -23.326  12.747 -10.744  1.00  0.00      1    H  
ATOM   4805 HG22 VAL   304     -24.942  13.542 -10.659  1.00  0.00      1    H  
ATOM   4806 HG23 VAL   304     -23.856  13.534  -9.229  1.00  0.00      1    H  
ATOM   4807  N   ASN   305     -22.759  12.918 -13.409  1.00  0.00      1    N  
ATOM   4808  CA  ASN   305     -22.005  11.811 -13.953  1.00  0.00      1    C  
ATOM   4809  C   ASN   305     -21.435  10.947 -12.850  1.00  0.00      1    C  
ATOM   4810  O   ASN   305     -20.716  11.418 -11.969  1.00  0.00      1    O  
ATOM   4811  CB  ASN   305     -20.946  12.196 -15.021  1.00  0.00      1    C  
ATOM   4812  CG  ASN   305     -20.597  10.994 -15.910  1.00  0.00      1    C  
ATOM   4813  ND2 ASN   305     -19.268  10.735 -16.082  1.00  0.00      1    N  
ATOM   4814  OD1 ASN   305     -21.493  10.328 -16.446  1.00  0.00      1    O  
ATOM   4815  HN  ASN   305     -23.748  12.807 -13.480  1.00  0.00      1    H  
ATOM   4816  HA  ASN   305     -22.765  11.226 -14.451  1.00  0.00      1    H  
ATOM   4817  HB1 ASN   305     -20.039  12.611 -14.536  1.00  0.00      1    H  
ATOM   4818  HB2 ASN   305     -21.375  12.986 -15.675  1.00  0.00      1    H  
ATOM   4819 HD21 ASN   305     -18.980   9.974 -16.664  1.00  0.00      1    H  
ATOM   4820 HD22 ASN   305     -18.585  11.309 -15.631  1.00  0.00      1    H  
ATOM   4821  N   MET   306     -21.790   9.642 -12.880  1.00  0.00      1    N  
ATOM   4822  CA  MET   306     -21.552   8.707 -11.806  1.00  0.00      1    C  
ATOM   4823  C   MET   306     -20.511   7.697 -12.210  1.00  0.00      1    C  
ATOM   4824  O   MET   306     -20.489   6.589 -11.678  1.00  0.00      1    O  
ATOM   4825  CB  MET   306     -22.835   7.932 -11.424  1.00  0.00      1    C  
ATOM   4826  CG  MET   306     -24.024   8.827 -11.023  1.00  0.00      1    C  
ATOM   4827  SD  MET   306     -23.717  10.026  -9.683  1.00  0.00      1    S  
ATOM   4828  CE  MET   306     -23.074   8.882  -8.429  1.00  0.00      1    C  
ATOM   4829  HN  MET   306     -22.330   9.279 -13.635  1.00  0.00      1    H  
ATOM   4830  HA  MET   306     -21.184   9.234 -10.937  1.00  0.00      1    H  
ATOM   4831  HB1 MET   306     -22.621   7.241 -10.580  1.00  0.00      1    H  
ATOM   4832  HB2 MET   306     -23.163   7.312 -12.287  1.00  0.00      1    H  
ATOM   4833  HG1 MET   306     -24.854   8.151 -10.727  1.00  0.00      1    H  
ATOM   4834  HG2 MET   306     -24.366   9.373 -11.928  1.00  0.00      1    H  
ATOM   4835  HE1 MET   306     -22.092   8.463  -8.731  1.00  0.00      1    H  
ATOM   4836  HE2 MET   306     -23.773   8.037  -8.260  1.00  0.00      1    H  
ATOM   4837  HE3 MET   306     -22.928   9.407  -7.461  1.00  0.00      1    H  
ATOM   4838  N   ASP   307     -19.619   8.054 -13.168  1.00  0.00      1    N  
ATOM   4839  CA  ASP   307     -18.559   7.204 -13.670  1.00  0.00      1    C  
ATOM   4840  C   ASP   307     -17.568   6.835 -12.587  1.00  0.00      1    C  
ATOM   4841  O   ASP   307     -17.135   5.688 -12.516  1.00  0.00      1    O  
ATOM   4842  CB  ASP   307     -17.810   7.892 -14.848  1.00  0.00      1    C  
ATOM   4843  CG  ASP   307     -16.688   7.029 -15.440  1.00  0.00      1    C  
ATOM   4844  OD1 ASP   307     -16.985   5.889 -15.884  1.00  0.00      1    O  
ATOM   4845  OD2 ASP   307     -15.519   7.498 -15.433  1.00  0.00      1    O1-
ATOM   4846  HN  ASP   307     -19.659   8.960 -13.583  1.00  0.00      1    H  
ATOM   4847  HA  ASP   307     -19.022   6.294 -14.028  1.00  0.00      1    H  
ATOM   4848  HB1 ASP   307     -17.391   8.862 -14.504  1.00  0.00      1    H  
ATOM   4849  HB2 ASP   307     -18.545   8.104 -15.655  1.00  0.00      1    H  
ATOM   4850  N   VAL   308     -17.189   7.804 -11.721  1.00  0.00      1    N  
ATOM   4851  CA  VAL   308     -16.191   7.620 -10.689  1.00  0.00      1    C  
ATOM   4852  C   VAL   308     -16.657   6.614  -9.659  1.00  0.00      1    C  
ATOM   4853  O   VAL   308     -15.900   5.732  -9.258  1.00  0.00      1    O  
ATOM   4854  CB  VAL   308     -15.849   8.936  -9.998  1.00  0.00      1    C  
ATOM   4855  CG1 VAL   308     -14.676   8.741  -9.010  1.00  0.00      1    C  
ATOM   4856  CG2 VAL   308     -15.509   9.997 -11.069  1.00  0.00      1    C  
ATOM   4857  HN  VAL   308     -17.568   8.724 -11.785  1.00  0.00      1    H  
ATOM   4858  HA  VAL   308     -15.300   7.235 -11.167  1.00  0.00      1    H  
ATOM   4859  HB  VAL   308     -16.733   9.302  -9.431  1.00  0.00      1    H  
ATOM   4860 HG11 VAL   308     -13.792   8.324  -9.537  1.00  0.00      1    H  
ATOM   4861 HG12 VAL   308     -14.956   8.058  -8.181  1.00  0.00      1    H  
ATOM   4862 HG13 VAL   308     -14.393   9.718  -8.566  1.00  0.00      1    H  
ATOM   4863 HG21 VAL   308     -16.385  10.224 -11.711  1.00  0.00      1    H  
ATOM   4864 HG22 VAL   308     -14.674   9.645 -11.711  1.00  0.00      1    H  
ATOM   4865 HG23 VAL   308     -15.198  10.942 -10.576  1.00  0.00      1    H  
ATOM   4866  N   ILE   309     -17.941   6.723  -9.243  1.00  0.00      1    N  
ATOM   4867  CA  ILE   309     -18.541   5.950  -8.177  1.00  0.00      1    C  
ATOM   4868  C   ILE   309     -18.966   4.590  -8.689  1.00  0.00      1    C  
ATOM   4869  O   ILE   309     -19.111   3.650  -7.909  1.00  0.00      1    O  
ATOM   4870  CB  ILE   309     -19.681   6.760  -7.554  1.00  0.00      1    C  
ATOM   4871  CG1 ILE   309     -19.048   7.959  -6.798  1.00  0.00      1    C  
ATOM   4872  CG2 ILE   309     -20.581   5.921  -6.619  1.00  0.00      1    C  
ATOM   4873  CD  ILE   309     -20.043   9.015  -6.317  1.00  0.00      1    C  
ATOM   4874  HN  ILE   309     -18.540   7.417  -9.635  1.00  0.00      1    H  
ATOM   4875  HA  ILE   309     -17.791   5.784  -7.418  1.00  0.00      1    H  
ATOM   4876  HB  ILE   309     -20.318   7.158  -8.376  1.00  0.00      1    H  
ATOM   4877 HG11 ILE   309     -18.314   8.469  -7.457  1.00  0.00      1    H  
ATOM   4878 HG12 ILE   309     -18.487   7.567  -5.921  1.00  0.00      1    H  
ATOM   4879 HG21 ILE   309     -19.975   5.457  -5.814  1.00  0.00      1    H  
ATOM   4880 HG22 ILE   309     -21.104   5.122  -7.185  1.00  0.00      1    H  
ATOM   4881 HG23 ILE   309     -21.363   6.556  -6.153  1.00  0.00      1    H  
ATOM   4882  HD1 ILE   309     -20.794   8.581  -5.625  1.00  0.00      1    H  
ATOM   4883  HD2 ILE   309     -20.569   9.473  -7.181  1.00  0.00      1    H  
ATOM   4884  HD3 ILE   309     -19.498   9.819  -5.778  1.00  0.00      1    H  
ATOM   4885  N   ARG   310     -19.110   4.428 -10.028  1.00  0.00      1    N  
ATOM   4886  CA  ARG   310     -19.351   3.152 -10.667  1.00  0.00      1    C  
ATOM   4887  C   ARG   310     -18.142   2.260 -10.540  1.00  0.00      1    C  
ATOM   4888  O   ARG   310     -18.267   1.076 -10.234  1.00  0.00      1    O  
ATOM   4889  CB  ARG   310     -19.670   3.315 -12.172  1.00  0.00      1    C  
ATOM   4890  CG  ARG   310     -20.008   1.999 -12.897  1.00  0.00      1    C  
ATOM   4891  CD  ARG   310     -20.252   2.160 -14.407  1.00  0.00      1    C  
ATOM   4892  NE  ARG   310     -19.045   2.770 -15.065  1.00  0.00      1    N  
ATOM   4893  CZ  ARG   310     -17.909   2.071 -15.371  1.00  0.00      1    C  
ATOM   4894  NH1 ARG   310     -16.865   2.725 -15.961  1.00  0.00      1    N1+
ATOM   4895  NH2 ARG   310     -17.797   0.738 -15.106  1.00  0.00      1    N  
ATOM   4896  HN  ARG   310     -19.001   5.200 -10.651  1.00  0.00      1    H  
ATOM   4897  HA  ARG   310     -20.187   2.680 -10.171  1.00  0.00      1    H  
ATOM   4898  HB1 ARG   310     -18.807   3.801 -12.673  1.00  0.00      1    H  
ATOM   4899  HB2 ARG   310     -20.539   4.000 -12.277  1.00  0.00      1    H  
ATOM   4900  HG1 ARG   310     -20.921   1.565 -12.434  1.00  0.00      1    H  
ATOM   4901  HG2 ARG   310     -19.182   1.269 -12.756  1.00  0.00      1    H  
ATOM   4902  HD1 ARG   310     -21.105   2.848 -14.577  1.00  0.00      1    H  
ATOM   4903  HD2 ARG   310     -20.474   1.182 -14.884  1.00  0.00      1    H  
ATOM   4904  HE  ARG   310     -19.077   3.744 -15.288  1.00  0.00      1    H  
ATOM   4905 HH11 ARG   310     -16.939   3.704 -16.156  1.00  0.00      1    H  
ATOM   4906 HH12 ARG   310     -16.031   2.228 -16.198  1.00  0.00      1    H  
ATOM   4907 HH21 ARG   310     -18.555   0.251 -14.672  1.00  0.00      1    H  
ATOM   4908 HH22 ARG   310     -16.950   0.253 -15.324  1.00  0.00      1    H  
ATOM   4909  N   VAL   311     -16.936   2.837 -10.769  1.00  0.00      1    N  
ATOM   4910  CA  VAL   311     -15.665   2.151 -10.714  1.00  0.00      1    C  
ATOM   4911  C   VAL   311     -15.322   1.781  -9.287  1.00  0.00      1    C  
ATOM   4912  O   VAL   311     -14.776   0.708  -9.045  1.00  0.00      1    O  
ATOM   4913  CB  VAL   311     -14.548   2.938 -11.390  1.00  0.00      1    C  
ATOM   4914  CG1 VAL   311     -13.204   2.185 -11.299  1.00  0.00      1    C  
ATOM   4915  CG2 VAL   311     -14.926   3.142 -12.874  1.00  0.00      1    C  
ATOM   4916  HN  VAL   311     -16.878   3.802 -11.010  1.00  0.00      1    H  
ATOM   4917  HA  VAL   311     -15.784   1.231 -11.267  1.00  0.00      1    H  
ATOM   4918  HB  VAL   311     -14.439   3.935 -10.908  1.00  0.00      1    H  
ATOM   4919 HG11 VAL   311     -13.317   1.147 -11.679  1.00  0.00      1    H  
ATOM   4920 HG12 VAL   311     -12.837   2.148 -10.254  1.00  0.00      1    H  
ATOM   4921 HG13 VAL   311     -12.443   2.703 -11.918  1.00  0.00      1    H  
ATOM   4922 HG21 VAL   311     -15.887   3.678 -12.985  1.00  0.00      1    H  
ATOM   4923 HG22 VAL   311     -15.016   2.158 -13.382  1.00  0.00      1    H  
ATOM   4924 HG23 VAL   311     -14.137   3.731 -13.389  1.00  0.00      1    H  
ATOM   4925  N   LEU   312     -15.667   2.650  -8.302  1.00  0.00      1    N  
ATOM   4926  CA  LEU   312     -15.506   2.378  -6.886  1.00  0.00      1    C  
ATOM   4927  C   LEU   312     -16.367   1.222  -6.431  1.00  0.00      1    C  
ATOM   4928  O   LEU   312     -15.941   0.424  -5.596  1.00  0.00      1    O  
ATOM   4929  CB  LEU   312     -15.863   3.594  -5.995  1.00  0.00      1    C  
ATOM   4930  CG  LEU   312     -14.876   4.780  -6.089  1.00  0.00      1    C  
ATOM   4931  CD1 LEU   312     -15.431   6.020  -5.359  1.00  0.00      1    C  
ATOM   4932  CD2 LEU   312     -13.477   4.416  -5.557  1.00  0.00      1    C  
ATOM   4933  HN  LEU   312     -16.096   3.523  -8.519  1.00  0.00      1    H  
ATOM   4934  HA  LEU   312     -14.476   2.098  -6.723  1.00  0.00      1    H  
ATOM   4935  HB1 LEU   312     -15.901   3.281  -4.927  1.00  0.00      1    H  
ATOM   4936  HB2 LEU   312     -16.877   3.954  -6.276  1.00  0.00      1    H  
ATOM   4937  HG  LEU   312     -14.764   5.052  -7.161  1.00  0.00      1    H  
ATOM   4938 HD11 LEU   312     -15.561   5.804  -4.278  1.00  0.00      1    H
[truncated: 234,338 more chars]
