# Supplementary material for: Structural underpinnings of Ric8A function as a G-protein α-subunit chaperone and guanine-nucleotide exchange factor
Source: Nat Commun. 2019 Jul 12;10:3084. doi: 10.1038/s41467-019-11088-x (PMC6625990; doi:10.1038/s41467-019-11088-x)
Supplement: Supplementary file 10 — Supplementary Data 7 [file 41467_2019_11088_MOESM10_ESM.txt]

ATOM      1  N   MET B   1      34.978 -24.472  -7.656  1.00  0.00           N  
ATOM      2  CA  MET B   1      35.481 -23.382  -6.765  1.00  0.00           C  
ATOM      3  C   MET B   1      34.984 -23.574  -5.334  1.00  0.00           C  
ATOM      4  O   MET B   1      33.854 -23.228  -4.996  1.00  0.00           O  
ATOM      5  CB  MET B   1      35.051 -22.013  -7.288  1.00  0.00           C  
ATOM      6  CG  MET B   1      35.761 -20.837  -6.632  1.00  0.00           C  
ATOM      7  SD  MET B   1      37.507 -20.744  -7.076  1.00  0.00           S  
ATOM      8  CE  MET B   1      38.122 -19.645  -5.803  1.00  0.00           C  
ATOM      9 1H   MET B   1      35.316 -24.326  -8.586  1.00  0.00           H  
ATOM     10 2H   MET B   1      35.303 -25.355  -7.319  1.00  0.00           H  
ATOM     11 3H   MET B   1      33.978 -24.465  -7.660  1.00  0.00           H  
ATOM     12  HA  MET B   1      36.570 -23.421  -6.752  1.00  0.00           H  
ATOM     13 1HB  MET B   1      35.236 -21.958  -8.360  1.00  0.00           H  
ATOM     14 2HB  MET B   1      33.979 -21.884  -7.133  1.00  0.00           H  
ATOM     15 1HG  MET B   1      35.279 -19.907  -6.932  1.00  0.00           H  
ATOM     16 2HG  MET B   1      35.686 -20.925  -5.548  1.00  0.00           H  
ATOM     17 1HE  MET B   1      39.192 -19.489  -5.943  1.00  0.00           H  
ATOM     18 2HE  MET B   1      37.604 -18.688  -5.867  1.00  0.00           H  
ATOM     19 3HE  MET B   1      37.945 -20.089  -4.823  1.00  0.00           H  
ATOM     20  N   GLU B   2      35.836 -24.155  -4.495  1.00  0.00           N  
ATOM     21  CA  GLU B   2      35.433 -24.538  -3.144  1.00  0.00           C  
ATOM     22  C   GLU B   2      35.383 -23.310  -2.234  1.00  0.00           C  
ATOM     23  O   GLU B   2      36.183 -22.386  -2.398  1.00  0.00           O  
ATOM     24  CB  GLU B   2      36.398 -25.579  -2.570  1.00  0.00           C  
ATOM     25  CG  GLU B   2      36.388 -26.914  -3.300  1.00  0.00           C  
ATOM     26  CD  GLU B   2      37.317 -27.924  -2.685  1.00  0.00           C  
ATOM     27  OE1 GLU B   2      37.936 -27.609  -1.697  1.00  0.00           O  
ATOM     28  OE2 GLU B   2      37.409 -29.011  -3.204  1.00  0.00           O1-
ATOM     29  H   GLU B   2      36.788 -24.331  -4.780  1.00  0.00           H  
ATOM     30  HA  GLU B   2      34.436 -24.977  -3.192  1.00  0.00           H  
ATOM     31 1HB  GLU B   2      37.415 -25.188  -2.601  1.00  0.00           H  
ATOM     32 2HB  GLU B   2      36.150 -25.767  -1.525  1.00  0.00           H  
ATOM     33 1HG  GLU B   2      35.375 -27.316  -3.288  1.00  0.00           H  
ATOM     34 2HG  GLU B   2      36.672 -26.751  -4.338  1.00  0.00           H  
ATOM     35  N   PRO B   3      34.447 -23.265  -1.271  1.00  0.00           N  
ATOM     36  CA  PRO B   3      34.535 -22.157  -0.313  1.00  0.00           C  
ATOM     37  C   PRO B   3      35.914 -21.925   0.299  1.00  0.00           C  
ATOM     38  O   PRO B   3      36.267 -20.793   0.629  1.00  0.00           O  
ATOM     39  CB  PRO B   3      33.530 -22.584   0.760  1.00  0.00           C  
ATOM     40  CG  PRO B   3      32.535 -23.411   0.022  1.00  0.00           C  
ATOM     41  CD  PRO B   3      33.360 -24.198  -0.962  1.00  0.00           C  
ATOM     42  HA  PRO B   3      34.223 -21.225  -0.808  1.00  0.00           H  
ATOM     43 1HB  PRO B   3      34.043 -23.143   1.556  1.00  0.00           H  
ATOM     44 2HB  PRO B   3      33.081 -21.696   1.230  1.00  0.00           H  
ATOM     45 1HG  PRO B   3      31.982 -24.056   0.721  1.00  0.00           H  
ATOM     46 2HG  PRO B   3      31.792 -22.766  -0.469  1.00  0.00           H  
ATOM     47 1HD  PRO B   3      33.727 -25.117  -0.482  1.00  0.00           H  
ATOM     48 2HD  PRO B   3      32.748 -24.439  -1.844  1.00  0.00           H  
ATOM     49  N   ARG B   4      36.686 -22.994   0.461  1.00  0.00           N  
ATOM     50  CA  ARG B   4      38.041 -22.904   1.002  1.00  0.00           C  
ATOM     51  C   ARG B   4      38.978 -22.152   0.064  1.00  0.00           C  
ATOM     52  O   ARG B   4      39.712 -21.269   0.503  1.00  0.00           O  
ATOM     53  CB  ARG B   4      38.605 -24.293   1.261  1.00  0.00           C  
ATOM     54  CG  ARG B   4      39.932 -24.318   2.001  1.00  0.00           C  
ATOM     55  CD  ARG B   4      40.344 -25.702   2.345  1.00  0.00           C  
ATOM     56  NE  ARG B   4      39.345 -26.380   3.155  1.00  0.00           N  
ATOM     57  CZ  ARG B   4      39.308 -27.710   3.371  1.00  0.00           C  
ATOM     58  NH1 ARG B   4      40.219 -28.489   2.831  1.00  0.00           N1+
ATOM     59  NH2 ARG B   4      38.357 -28.230   4.126  1.00  0.00           N  
ATOM     60  H   ARG B   4      36.330 -23.899   0.188  1.00  0.00           H  
ATOM     61  HA  ARG B   4      38.001 -22.363   1.948  1.00  0.00           H  
ATOM     62 1HB  ARG B   4      37.891 -24.872   1.846  1.00  0.00           H  
ATOM     63 2HB  ARG B   4      38.746 -24.811   0.312  1.00  0.00           H  
ATOM     64 1HG  ARG B   4      40.707 -23.875   1.374  1.00  0.00           H  
ATOM     65 2HG  ARG B   4      39.844 -23.746   2.926  1.00  0.00           H  
ATOM     66 1HD  ARG B   4      40.487 -26.277   1.430  1.00  0.00           H  
ATOM     67 2HD  ARG B   4      41.277 -25.676   2.905  1.00  0.00           H  
ATOM     68  HE  ARG B   4      38.628 -25.814   3.588  1.00  0.00           H  
ATOM     69 1HH1 ARG B   4      40.946 -28.091   2.254  1.00  0.00           H  
ATOM     70 2HH1 ARG B   4      40.191 -29.485   2.993  1.00  0.00           H  
ATOM     71 1HH2 ARG B   4      37.657 -27.631   4.542  1.00  0.00           H  
ATOM     72 2HH2 ARG B   4      38.329 -29.226   4.288  1.00  0.00           H  
ATOM     73  N   ALA B   5      38.952 -22.488  -1.220  1.00  0.00           N  
ATOM     74  CA  ALA B   5      39.878 -21.898  -2.181  1.00  0.00           C  
ATOM     75  C   ALA B   5      39.691 -20.386  -2.261  1.00  0.00           C  
ATOM     76  O   ALA B   5      40.659 -19.629  -2.311  1.00  0.00           O  
ATOM     77  CB  ALA B   5      39.679 -22.524  -3.556  1.00  0.00           C  
ATOM     78  H   ALA B   5      38.267 -23.153  -1.550  1.00  0.00           H  
ATOM     79  HA  ALA B   5      40.894 -22.102  -1.842  1.00  0.00           H  
ATOM     80 1HB  ALA B   5      39.972 -23.574  -3.524  1.00  0.00           H  
ATOM     81 2HB  ALA B   5      40.298 -22.002  -4.285  1.00  0.00           H  
ATOM     82 3HB  ALA B   5      38.633 -22.447  -3.848  1.00  0.00           H  
ATOM     83  N   VAL B   6      38.436 -19.947  -2.262  1.00  0.00           N  
ATOM     84  CA  VAL B   6      38.119 -18.524  -2.359  1.00  0.00           C  
ATOM     85  C   VAL B   6      38.429 -17.823  -1.041  1.00  0.00           C  
ATOM     86  O   VAL B   6      38.856 -16.669  -1.019  1.00  0.00           O  
ATOM     87  CB  VAL B   6      36.634 -18.322  -2.714  1.00  0.00           C  
ATOM     88  CG1 VAL B   6      35.743 -18.930  -1.642  1.00  0.00           C  
ATOM     89  CG2 VAL B   6      36.339 -16.839  -2.884  1.00  0.00           C  
ATOM     90  H   VAL B   6      37.676 -20.611  -2.204  1.00  0.00           H  
ATOM     91  HA  VAL B   6      38.728 -18.087  -3.151  1.00  0.00           H  
ATOM     92  HB  VAL B   6      36.419 -18.845  -3.646  1.00  0.00           H  
ATOM     93 1HG1 VAL B   6      34.697 -18.778  -1.909  1.00  0.00           H  
ATOM     94 2HG1 VAL B   6      35.946 -19.998  -1.563  1.00  0.00           H  
ATOM     95 3HG1 VAL B   6      35.945 -18.449  -0.685  1.00  0.00           H  
ATOM     96 1HG2 VAL B   6      35.288 -16.704  -3.136  1.00  0.00           H  
ATOM     97 2HG2 VAL B   6      36.560 -16.315  -1.954  1.00  0.00           H  
ATOM     98 3HG2 VAL B   6      36.959 -16.434  -3.684  1.00  0.00           H  
ATOM     99  N   ALA B   7      38.221 -18.532   0.062  1.00  0.00           N  
ATOM    100  CA  ALA B   7      38.605 -18.045   1.383  1.00  0.00           C  
ATOM    101  C   ALA B   7      40.112 -17.824   1.478  1.00  0.00           C  
ATOM    102  O   ALA B   7      40.558 -16.834   2.055  1.00  0.00           O  
ATOM    103  CB  ALA B   7      38.135 -19.022   2.453  1.00  0.00           C  
ATOM    104  H   ALA B   7      37.794 -19.446  -0.004  1.00  0.00           H  
ATOM    105  HA  ALA B   7      38.121 -17.081   1.542  1.00  0.00           H  
ATOM    106 1HB  ALA B   7      37.047 -19.095   2.430  1.00  0.00           H  
ATOM    107 2HB  ALA B   7      38.451 -18.670   3.433  1.00  0.00           H  
ATOM    108 3HB  ALA B   7      38.567 -20.005   2.266  1.00  0.00           H  
ATOM    109  N   ASP B   8      40.902 -18.728   0.906  1.00  0.00           N  
ATOM    110  CA  ASP B   8      42.356 -18.591   0.902  1.00  0.00           C  
ATOM    111  C   ASP B   8      42.789 -17.309   0.194  1.00  0.00           C  
ATOM    112  O   ASP B   8      43.730 -16.646   0.627  1.00  0.00           O  
ATOM    113  CB  ASP B   8      43.007 -19.801   0.225  1.00  0.00           C  
ATOM    114  CG  ASP B   8      43.004 -21.044   1.104  1.00  0.00           C  
ATOM    115  OD1 ASP B   8      42.779 -20.914   2.283  1.00  0.00           O  
ATOM    116  OD2 ASP B   8      43.229 -22.112   0.586  1.00  0.00           O1-
ATOM    117  H   ASP B   8      40.491 -19.524   0.436  1.00  0.00           H  
ATOM    118  HA  ASP B   8      42.702 -18.542   1.935  1.00  0.00           H  
ATOM    119 1HB  ASP B   8      42.478 -20.027  -0.702  1.00  0.00           H  
ATOM    120 2HB  ASP B   8      44.037 -19.560  -0.038  1.00  0.00           H  
ATOM    121  N   ALA B   9      42.109 -16.967  -0.894  1.00  0.00           N  
ATOM    122  CA  ALA B   9      42.380 -15.731  -1.622  1.00  0.00           C  
ATOM    123  C   ALA B   9      42.206 -14.493  -0.743  1.00  0.00           C  
ATOM    124  O   ALA B   9      42.999 -13.555  -0.811  1.00  0.00           O  
ATOM    125  CB  ALA B   9      41.473 -15.636  -2.844  1.00  0.00           C  
ATOM    126  H   ALA B   9      41.378 -17.576  -1.235  1.00  0.00           H  
ATOM    127  HA  ALA B   9      43.419 -15.752  -1.950  1.00  0.00           H  
ATOM    128 1HB  ALA B   9      41.609 -16.517  -3.471  1.00  0.00           H  
ATOM    129 2HB  ALA B   9      41.728 -14.744  -3.417  1.00  0.00           H  
ATOM    130 3HB  ALA B   9      40.433 -15.574  -2.526  1.00  0.00           H  
ATOM    131  N   LEU B  10      41.158 -14.487   0.074  1.00  0.00           N  
ATOM    132  CA  LEU B  10      40.922 -13.406   1.026  1.00  0.00           C  
ATOM    133  C   LEU B  10      41.949 -13.415   2.156  1.00  0.00           C  
ATOM    134  O   LEU B  10      42.381 -12.358   2.613  1.00  0.00           O  
ATOM    135  CB  LEU B  10      39.510 -13.521   1.614  1.00  0.00           C  
ATOM    136  CG  LEU B  10      38.363 -13.149   0.665  1.00  0.00           C  
ATOM    137  CD1 LEU B  10      37.050 -13.685   1.221  1.00  0.00           C  
ATOM    138  CD2 LEU B  10      38.310 -11.637   0.500  1.00  0.00           C  
ATOM    139  H   LEU B  10      40.523 -15.272   0.061  1.00  0.00           H  
ATOM    140  HA  LEU B  10      41.007 -12.456   0.499  1.00  0.00           H  
ATOM    141 1HB  LEU B  10      39.351 -14.548   1.938  1.00  0.00           H  
ATOM    142 2HB  LEU B  10      39.442 -12.871   2.486  1.00  0.00           H  
ATOM    143  HG  LEU B  10      38.528 -13.615  -0.306  1.00  0.00           H  
ATOM    144 1HD1 LEU B  10      36.235 -13.421   0.547  1.00  0.00           H  
ATOM    145 2HD1 LEU B  10      37.109 -14.769   1.311  1.00  0.00           H  
ATOM    146 3HD1 LEU B  10      36.865 -13.248   2.202  1.00  0.00           H  
ATOM    147 1HD2 LEU B  10      37.495 -11.373  -0.175  1.00  0.00           H  
ATOM    148 2HD2 LEU B  10      38.143 -11.171   1.471  1.00  0.00           H  
ATOM    149 3HD2 LEU B  10      39.254 -11.284   0.085  1.00  0.00           H  
ATOM    150  N   GLU B  11      42.326 -14.604   2.611  1.00  0.00           N  
ATOM    151  CA  GLU B  11      43.288 -14.741   3.701  1.00  0.00           C  
ATOM    152  C   GLU B  11      44.608 -14.061   3.346  1.00  0.00           C  
ATOM    153  O   GLU B  11      45.164 -13.319   4.155  1.00  0.00           O  
ATOM    154  CB  GLU B  11      43.530 -16.217   4.022  1.00  0.00           C  
ATOM    155  CG  GLU B  11      44.362 -16.462   5.272  1.00  0.00           C  
ATOM    156  CD  GLU B  11      43.561 -16.350   6.539  1.00  0.00           C  
ATOM    157  OE1 GLU B  11      42.486 -16.898   6.590  1.00  0.00           O  
ATOM    158  OE2 GLU B  11      44.024 -15.715   7.457  1.00  0.00           O1-
ATOM    159  H   GLU B  11      41.964 -15.441   2.176  1.00  0.00           H  
ATOM    160  HA  GLU B  11      42.878 -14.255   4.587  1.00  0.00           H  
ATOM    161 1HB  GLU B  11      42.573 -16.723   4.152  1.00  0.00           H  
ATOM    162 2HB  GLU B  11      44.039 -16.692   3.183  1.00  0.00           H  
ATOM    163 1HG  GLU B  11      44.796 -17.460   5.218  1.00  0.00           H  
ATOM    164 2HG  GLU B  11      45.178 -15.741   5.299  1.00  0.00           H  
ATOM    165  N   THR B  12      45.106 -14.300   2.137  1.00  0.00           N  
ATOM    166  CA  THR B  12      46.263 -13.578   1.615  1.00  0.00           C  
ATOM    167  C   THR B  12      46.220 -13.523   0.090  1.00  0.00           C  
ATOM    168  O   THR B  12      46.062 -14.546  -0.577  1.00  0.00           O  
ATOM    169  CB  THR B  12      47.581 -14.228   2.077  1.00  0.00           C  
ATOM    170  CG2 THR B  12      48.775 -13.462   1.529  1.00  0.00           C  
ATOM    171  OG1 THR B  12      47.637 -14.233   3.510  1.00  0.00           O  
ATOM    172  H   THR B  12      44.660 -14.982   1.538  1.00  0.00           H  
ATOM    173  HA  THR B  12      46.234 -12.557   1.995  1.00  0.00           H  
ATOM    174  HB  THR B  12      47.622 -15.258   1.722  1.00  0.00           H  
ATOM    175  HG1 THR B  12      46.871 -13.773   3.862  1.00  0.00           H  
ATOM    176 1HG2 THR B  12      49.696 -13.936   1.866  1.00  0.00           H  
ATOM    177 2HG2 THR B  12      48.740 -13.466   0.440  1.00  0.00           H  
ATOM    178 3HG2 THR B  12      48.743 -12.435   1.889  1.00  0.00           H  
ATOM    179  N   GLY B  13      46.343 -12.327  -0.476  1.00  0.00           N  
ATOM    180  CA  GLY B  13      46.289 -12.183  -1.919  1.00  0.00           C  
ATOM    181  C   GLY B  13      46.211 -10.744  -2.386  1.00  0.00           C  
ATOM    182  O   GLY B  13      46.178  -9.812  -1.582  1.00  0.00           O  
ATOM    183  H   GLY B  13      46.442 -11.495   0.088  1.00  0.00           H  
ATOM    184 1HA  GLY B  13      47.173 -12.641  -2.364  1.00  0.00           H  
ATOM    185 2HA  GLY B  13      45.422 -12.717  -2.306  1.00  0.00           H  
ATOM    186  N   GLU B  14      46.165 -10.564  -3.701  1.00  0.00           N  
ATOM    187  CA  GLU B  14      46.068  -9.241  -4.313  1.00  0.00           C  
ATOM    188  C   GLU B  14      44.596  -8.945  -4.581  1.00  0.00           C  
ATOM    189  O   GLU B  14      43.763  -9.849  -4.549  1.00  0.00           O  
ATOM    190  CB  GLU B  14      46.877  -9.170  -5.609  1.00  0.00           C  
ATOM    191  CG  GLU B  14      48.371  -9.407  -5.434  1.00  0.00           C  
ATOM    192  CD  GLU B  14      49.132  -9.332  -6.729  1.00  0.00           C  
ATOM    193  OE1 GLU B  14      48.515  -9.127  -7.746  1.00  0.00           O  
ATOM    194  OE2 GLU B  14      50.330  -9.481  -6.699  1.00  0.00           O1-
ATOM    195  H   GLU B  14      46.149 -11.363  -4.318  1.00  0.00           H  
ATOM    196  HA  GLU B  14      46.473  -8.507  -3.616  1.00  0.00           H  
ATOM    197 1HB  GLU B  14      46.502  -9.911  -6.314  1.00  0.00           H  
ATOM    198 2HB  GLU B  14      46.746  -8.188  -6.067  1.00  0.00           H  
ATOM    199 1HG  GLU B  14      48.769  -8.659  -4.748  1.00  0.00           H  
ATOM    200 2HG  GLU B  14      48.521 -10.388  -4.986  1.00  0.00           H  
ATOM    201  N   GLU B  15      44.264  -7.684  -4.833  1.00  0.00           N  
ATOM    202  CA  GLU B  15      42.876  -7.292  -5.075  1.00  0.00           C  
ATOM    203  C   GLU B  15      42.258  -8.005  -6.276  1.00  0.00           C  
ATOM    204  O   GLU B  15      41.082  -8.368  -6.253  1.00  0.00           O  
ATOM    205  CB  GLU B  15      42.791  -5.778  -5.282  1.00  0.00           C  
ATOM    206  CG  GLU B  15      43.081  -4.956  -4.034  1.00  0.00           C  
ATOM    207  CD  GLU B  15      43.078  -3.475  -4.296  1.00  0.00           C  
ATOM    208  OE1 GLU B  15      42.978  -3.093  -5.437  1.00  0.00           O  
ATOM    209  OE2 GLU B  15      43.177  -2.726  -3.353  1.00  0.00           O1-
ATOM    210  H   GLU B  15      44.972  -6.965  -4.848  1.00  0.00           H  
ATOM    211  HA  GLU B  15      42.282  -7.563  -4.201  1.00  0.00           H  
ATOM    212 1HB  GLU B  15      43.499  -5.476  -6.054  1.00  0.00           H  
ATOM    213 2HB  GLU B  15      41.793  -5.515  -5.632  1.00  0.00           H  
ATOM    214 1HG  GLU B  15      42.327  -5.181  -3.280  1.00  0.00           H  
ATOM    215 2HG  GLU B  15      44.052  -5.248  -3.637  1.00  0.00           H  
ATOM    216  N   ASP B  16      43.050  -8.215  -7.322  1.00  0.00           N  
ATOM    217  CA  ASP B  16      42.580  -8.906  -8.519  1.00  0.00           C  
ATOM    218  C   ASP B  16      42.393 -10.399  -8.261  1.00  0.00           C  
ATOM    219  O   ASP B  16      41.495 -11.028  -8.819  1.00  0.00           O  
ATOM    220  CB  ASP B  16      43.561  -8.702  -9.675  1.00  0.00           C  
ATOM    221  CG  ASP B  16      43.540  -7.282 -10.227  1.00  0.00           C  
ATOM    222  OD1 ASP B  16      42.634  -6.553  -9.901  1.00  0.00           O  
ATOM    223  OD2 ASP B  16      44.431  -6.941 -10.968  1.00  0.00           O1-
ATOM    224  H   ASP B  16      44.012  -7.908  -7.282  1.00  0.00           H  
ATOM    225  HA  ASP B  16      41.614  -8.487  -8.803  1.00  0.00           H  
ATOM    226 1HB  ASP B  16      44.573  -8.930  -9.339  1.00  0.00           H  
ATOM    227 2HB  ASP B  16      43.321  -9.393 -10.483  1.00  0.00           H  
ATOM    228  N   VAL B  17      43.252 -10.968  -7.420  1.00  0.00           N  
ATOM    229  CA  VAL B  17      43.160 -12.377  -7.045  1.00  0.00           C  
ATOM    230  C   VAL B  17      41.878 -12.629  -6.261  1.00  0.00           C  
ATOM    231  O   VAL B  17      41.149 -13.581  -6.540  1.00  0.00           O  
ATOM    232  CB  VAL B  17      44.375 -12.792  -6.194  1.00  0.00           C  
ATOM    233  CG1 VAL B  17      44.181 -14.194  -5.636  1.00  0.00           C  
ATOM    234  CG2 VAL B  17      45.644 -12.716  -7.030  1.00  0.00           C  
ATOM    235  H   VAL B  17      43.986 -10.404  -7.016  1.00  0.00           H  
ATOM    236  HA  VAL B  17      43.152 -12.978  -7.955  1.00  0.00           H  
ATOM    237  HB  VAL B  17      44.459 -12.117  -5.343  1.00  0.00           H  
ATOM    238 1HG1 VAL B  17      45.048 -14.472  -5.037  1.00  0.00           H  
ATOM    239 2HG1 VAL B  17      43.287 -14.217  -5.012  1.00  0.00           H  
ATOM    240 3HG1 VAL B  17      44.068 -14.901  -6.459  1.00  0.00           H  
ATOM    241 1HG2 VAL B  17      46.498 -13.010  -6.422  1.00  0.00           H  
ATOM    242 2HG2 VAL B  17      45.557 -13.387  -7.885  1.00  0.00           H  
ATOM    243 3HG2 VAL B  17      45.785 -11.694  -7.384  1.00  0.00           H  
ATOM    244  N   VAL B  18      41.593 -11.766  -5.293  1.00  0.00           N  
ATOM    245  CA  VAL B  18      40.373 -11.873  -4.497  1.00  0.00           C  
ATOM    246  C   VAL B  18      39.157 -11.643  -5.388  1.00  0.00           C  
ATOM    247  O   VAL B  18      38.195 -12.408  -5.338  1.00  0.00           O  
ATOM    248  CB  VAL B  18      40.378 -10.845  -3.350  1.00  0.00           C  
ATOM    249  CG1 VAL B  18      39.015 -10.789  -2.678  1.00  0.00           C  
ATOM    250  CG2 VAL B  18      41.462 -11.198  -2.343  1.00  0.00           C  
ATOM    251  H   VAL B  18      42.223 -10.995  -5.113  1.00  0.00           H  
ATOM    252  HA  VAL B  18      40.328 -12.874  -4.065  1.00  0.00           H  
ATOM    253  HB  VAL B  18      40.574  -9.855  -3.763  1.00  0.00           H  
ATOM    254 1HG1 VAL B  18      39.036 -10.057  -1.870  1.00  0.00           H  
ATOM    255 2HG1 VAL B  18      38.260 -10.499  -3.409  1.00  0.00           H  
ATOM    256 3HG1 VAL B  18      38.769 -11.770  -2.271  1.00  0.00           H  
ATOM    257 1HG2 VAL B  18      41.460 -10.467  -1.535  1.00  0.00           H  
ATOM    258 2HG2 VAL B  18      41.269 -12.191  -1.934  1.00  0.00           H  
ATOM    259 3HG2 VAL B  18      42.434 -11.192  -2.836  1.00  0.00           H  
ATOM    260  N   MET B  19      39.192 -10.601  -6.213  1.00  0.00           N  
ATOM    261  CA  MET B  19      38.062 -10.310  -7.090  1.00  0.00           C  
ATOM    262  C   MET B  19      37.711 -11.508  -7.966  1.00  0.00           C  
ATOM    263  O   MET B  19      36.551 -11.909  -8.024  1.00  0.00           O  
ATOM    264  CB  MET B  19      38.371  -9.091  -7.957  1.00  0.00           C  
ATOM    265  CG  MET B  19      37.272  -8.726  -8.945  1.00  0.00           C  
ATOM    266  SD  MET B  19      37.766  -7.415 -10.082  1.00  0.00           S  
ATOM    267  CE  MET B  19      39.011  -8.260 -11.053  1.00  0.00           C  
ATOM    268  H   MET B  19      40.012 -10.012  -6.256  1.00  0.00           H  
ATOM    269  HA  MET B  19      37.192 -10.090  -6.472  1.00  0.00           H  
ATOM    270 1HB  MET B  19      38.547  -8.226  -7.319  1.00  0.00           H  
ATOM    271 2HB  MET B  19      39.285  -9.270  -8.525  1.00  0.00           H  
ATOM    272 1HG  MET B  19      37.002  -9.605  -9.529  1.00  0.00           H  
ATOM    273 2HG  MET B  19      36.389  -8.394  -8.400  1.00  0.00           H  
ATOM    274 1HE  MET B  19      39.413  -7.578 -11.802  1.00  0.00           H  
ATOM    275 2HE  MET B  19      39.816  -8.597 -10.399  1.00  0.00           H  
ATOM    276 3HE  MET B  19      38.562  -9.121 -11.550  1.00  0.00           H  
ATOM    277  N   GLU B  20      38.693 -12.074  -8.659  1.00  0.00           N  
ATOM    278  CA  GLU B  20      38.453 -13.212  -9.542  1.00  0.00           C  
ATOM    279  C   GLU B  20      38.060 -14.460  -8.759  1.00  0.00           C  
ATOM    280  O   GLU B  20      37.212 -15.232  -9.211  1.00  0.00           O  
ATOM    281  CB  GLU B  20      39.698 -13.501 -10.384  1.00  0.00           C  
ATOM    282  CG  GLU B  20      39.994 -12.454 -11.449  1.00  0.00           C  
ATOM    283  CD  GLU B  20      38.922 -12.369 -12.500  1.00  0.00           C  
ATOM    284  OE1 GLU B  20      38.202 -13.324 -12.666  1.00  0.00           O  
ATOM    285  OE2 GLU B  20      38.822 -11.346 -13.136  1.00  0.00           O1-
ATOM    286  H   GLU B  20      39.636 -11.714  -8.581  1.00  0.00           H  
ATOM    287  HA  GLU B  20      37.628 -12.964 -10.210  1.00  0.00           H  
ATOM    288 1HB  GLU B  20      40.569 -13.571  -9.733  1.00  0.00           H  
ATOM    289 2HB  GLU B  20      39.584 -14.463 -10.884  1.00  0.00           H  
ATOM    290 1HG  GLU B  20      40.094 -11.481 -10.969  1.00  0.00           H  
ATOM    291 2HG  GLU B  20      40.944 -12.693 -11.925  1.00  0.00           H  
ATOM    292  N   ALA B  21      38.650 -14.657  -7.586  1.00  0.00           N  
ATOM    293  CA  ALA B  21      38.311 -15.799  -6.742  1.00  0.00           C  
ATOM    294  C   ALA B  21      36.845 -15.721  -6.324  1.00  0.00           C  
ATOM    295  O   ALA B  21      36.118 -16.711  -6.389  1.00  0.00           O  
ATOM    296  CB  ALA B  21      39.218 -15.845  -5.517  1.00  0.00           C  
ATOM    297  H   ALA B  21      39.346 -14.001  -7.257  1.00  0.00           H  
ATOM    298  HA  ALA B  21      38.461 -16.708  -7.325  1.00  0.00           H  
ATOM    299 1HB  ALA B  21      40.256 -15.921  -5.835  1.00  0.00           H  
ATOM    300 2HB  ALA B  21      38.964 -16.715  -4.911  1.00  0.00           H  
ATOM    301 3HB  ALA B  21      39.084 -14.941  -4.924  1.00  0.00           H  
ATOM    302  N   LEU B  22      36.408 -14.535  -5.910  1.00  0.00           N  
ATOM    303  CA  LEU B  22      35.022 -14.313  -5.512  1.00  0.00           C  
ATOM    304  C   LEU B  22      34.078 -14.426  -6.706  1.00  0.00           C  
ATOM    305  O   LEU B  22      32.997 -15.003  -6.596  1.00  0.00           O  
ATOM    306  CB  LEU B  22      34.872 -12.931  -4.863  1.00  0.00           C  
ATOM    307  CG  LEU B  22      35.529 -12.767  -3.487  1.00  0.00           C  
ATOM    308  CD1 LEU B  22      35.505 -11.299  -3.084  1.00  0.00           C  
ATOM    309  CD2 LEU B  22      34.795 -13.626  -2.468  1.00  0.00           C  
ATOM    310  H   LEU B  22      37.053 -13.756  -5.879  1.00  0.00           H  
ATOM    311  HA  LEU B  22      34.745 -15.074  -4.784  1.00  0.00           H  
ATOM    312 1HB  LEU B  22      35.307 -12.186  -5.529  1.00  0.00           H  
ATOM    313 2HB  LEU B  22      33.810 -12.712  -4.752  1.00  0.00           H  
ATOM    314  HG  LEU B  22      36.572 -13.080  -3.542  1.00  0.00           H  
ATOM    315 1HD1 LEU B  22      35.972 -11.182  -2.106  1.00  0.00           H  
ATOM    316 2HD1 LEU B  22      36.053 -10.710  -3.819  1.00  0.00           H  
ATOM    317 3HD1 LEU B  22      34.473 -10.952  -3.036  1.00  0.00           H  
ATOM    318 1HD2 LEU B  22      35.263 -13.510  -1.490  1.00  0.00           H  
ATOM    319 2HD2 LEU B  22      33.753 -13.313  -2.411  1.00  0.00           H  
ATOM    320 3HD2 LEU B  22      34.844 -14.672  -2.772  1.00  0.00           H  
ATOM    321  N   ARG B  23      34.470 -13.869  -7.847  1.00  0.00           N  
ATOM    322  CA  ARG B  23      33.645 -13.929  -9.052  1.00  0.00           C  
ATOM    323  C   ARG B  23      33.426 -15.370  -9.497  1.00  0.00           C  
ATOM    324  O   ARG B  23      32.302 -15.756  -9.809  1.00  0.00           O  
ATOM    325  CB  ARG B  23      34.291 -13.144 -10.184  1.00  0.00           C  
ATOM    326  CG  ARG B  23      33.443 -13.019 -11.441  1.00  0.00           C  
ATOM    327  CD  ARG B  23      34.127 -12.216 -12.486  1.00  0.00           C  
ATOM    328  NE  ARG B  23      35.242 -12.935 -13.080  1.00  0.00           N  
ATOM    329  CZ  ARG B  23      35.129 -13.836 -14.075  1.00  0.00           C  
ATOM    330  NH1 ARG B  23      33.946 -14.118 -14.576  1.00  0.00           N1+
ATOM    331  NH2 ARG B  23      36.206 -14.438 -14.548  1.00  0.00           N  
ATOM    332  H   ARG B  23      35.352 -13.377  -7.880  1.00  0.00           H  
ATOM    333  HA  ARG B  23      32.675 -13.483  -8.830  1.00  0.00           H  
ATOM    334 1HB  ARG B  23      34.523 -12.137  -9.842  1.00  0.00           H  
ATOM    335 2HB  ARG B  23      35.231 -13.619 -10.466  1.00  0.00           H  
ATOM    336 1HG  ARG B  23      33.245 -14.012 -11.846  1.00  0.00           H  
ATOM    337 2HG  ARG B  23      32.499 -12.531 -11.196  1.00  0.00           H  
ATOM    338 1HD  ARG B  23      33.419 -11.971 -13.278  1.00  0.00           H  
ATOM    339 2HD  ARG B  23      34.510 -11.296 -12.046  1.00  0.00           H  
ATOM    340  HE  ARG B  23      36.169 -12.745 -12.721  1.00  0.00           H  
ATOM    341 1HH1 ARG B  23      33.122 -13.658 -14.214  1.00  0.00           H  
ATOM    342 2HH1 ARG B  23      33.861 -14.793 -15.321  1.00  0.00           H  
ATOM    343 1HH2 ARG B  23      37.116 -14.222 -14.163  1.00  0.00           H  
ATOM    344 2HH2 ARG B  23      36.121 -15.113 -15.293  1.00  0.00           H  
ATOM    345  N   ALA B  24      34.494 -16.158  -9.538  1.00  0.00           N  
ATOM    346  CA  ALA B  24      34.391 -17.570  -9.894  1.00  0.00           C  
ATOM    347  C   ALA B  24      33.505 -18.309  -8.895  1.00  0.00           C  
ATOM    348  O   ALA B  24      32.664 -19.119  -9.281  1.00  0.00           O  
ATOM    349  CB  ALA B  24      35.775 -18.204  -9.945  1.00  0.00           C  
ATOM    350  H   ALA B  24      35.403 -15.782  -9.306  1.00  0.00           H  
ATOM    351  HA  ALA B  24      33.934 -17.638 -10.881  1.00  0.00           H  
ATOM    352 1HB  ALA B  24      36.379 -17.705 -10.704  1.00  0.00           H  
ATOM    353 2HB  ALA B  24      35.682 -19.261 -10.196  1.00  0.00           H  
ATOM    354 3HB  ALA B  24      36.260 -18.104  -8.975  1.00  0.00           H  
ATOM    355  N   TYR B  25      33.690 -18.014  -7.613  1.00  0.00           N  
ATOM    356  CA  TYR B  25      32.866 -18.585  -6.553  1.00  0.00           C  
ATOM    357  C   TYR B  25      31.387 -18.294  -6.792  1.00  0.00           C  
ATOM    358  O   TYR B  25      30.548 -19.192  -6.738  1.00  0.00           O  
ATOM    359  CB  TYR B  25      33.300 -18.048  -5.187  1.00  0.00           C  
ATOM    360  CG  TYR B  25      32.472 -18.571  -4.034  1.00  0.00           C  
ATOM    361  CD1 TYR B  25      32.716 -19.837  -3.524  1.00  0.00           C  
ATOM    362  CD2 TYR B  25      31.469 -17.783  -3.487  1.00  0.00           C  
ATOM    363  CE1 TYR B  25      31.959 -20.315  -2.470  1.00  0.00           C  
ATOM    364  CE2 TYR B  25      30.714 -18.261  -2.434  1.00  0.00           C  
ATOM    365  CZ  TYR B  25      30.956 -19.521  -1.926  1.00  0.00           C  
ATOM    366  OH  TYR B  25      30.202 -19.997  -0.877  1.00  0.00           O  
ATOM    367  H   TYR B  25      34.416 -17.360  -7.352  1.00  0.00           H  
ATOM    368  HA  TYR B  25      32.996 -19.668  -6.559  1.00  0.00           H  
ATOM    369 1HB  TYR B  25      34.342 -18.314  -5.006  1.00  0.00           H  
ATOM    370 2HB  TYR B  25      33.235 -16.961  -5.186  1.00  0.00           H  
ATOM    371  HD1 TYR B  25      33.504 -20.457  -3.953  1.00  0.00           H  
ATOM    372  HD2 TYR B  25      31.278 -16.789  -3.889  1.00  0.00           H  
ATOM    373  HE1 TYR B  25      32.150 -21.310  -2.070  1.00  0.00           H  
ATOM    374  HE2 TYR B  25      29.924 -17.643  -2.005  1.00  0.00           H  
ATOM    375  HH  TYR B  25      29.630 -19.298  -0.553  1.00  0.00           H  
ATOM    376  N   ASN B  26      31.071 -17.029  -7.045  1.00  0.00           N  
ATOM    377  CA  ASN B  26      29.693 -16.618  -7.294  1.00  0.00           C  
ATOM    378  C   ASN B  26      29.116 -17.285  -8.537  1.00  0.00           C  
ATOM    379  O   ASN B  26      27.966 -17.721  -8.532  1.00  0.00           O  
ATOM    380  CB  ASN B  26      29.621 -15.096  -7.452  1.00  0.00           C  
ATOM    381  CG  ASN B  26      30.086 -14.352  -6.218  1.00  0.00           C  
ATOM    382  ND2 ASN B  26      30.406 -13.081  -6.402  1.00  0.00           N  
ATOM    383  OD1 ASN B  26      30.143 -14.894  -5.116  1.00  0.00           O  
ATOM    384  H   ASN B  26      31.792 -16.322  -7.029  1.00  0.00           H  
ATOM    385  HA  ASN B  26      29.084 -16.913  -6.438  1.00  0.00           H  
ATOM    386 1HB  ASN B  26      30.237 -14.794  -8.298  1.00  0.00           H  
ATOM    387 2HB  ASN B  26      28.588 -14.813  -7.653  1.00  0.00           H  
ATOM    388 1HD2 ASN B  26      30.767 -12.539  -5.630  1.00  0.00           H  
ATOM    389 2HD2 ASN B  26      30.272 -12.659  -7.308  1.00  0.00           H  
ATOM    390  N   ARG B  27      29.900 -17.353  -9.609  1.00  0.00           N  
ATOM    391  CA  ARG B  27      29.458 -17.992 -10.848  1.00  0.00           C  
ATOM    392  C   ARG B  27      28.908 -19.394 -10.616  1.00  0.00           C  
ATOM    393  O   ARG B  27      27.890 -19.764 -11.198  1.00  0.00           O  
ATOM    394  CB  ARG B  27      30.609 -18.071 -11.839  1.00  0.00           C  
ATOM    395  CG  ARG B  27      30.281 -18.777 -13.145  1.00  0.00           C  
ATOM    396  CD  ARG B  27      31.502 -19.038 -13.951  1.00  0.00           C  
ATOM    397  NE  ARG B  27      32.407 -19.959 -13.283  1.00  0.00           N  
ATOM    398  CZ  ARG B  27      33.708 -20.115 -13.596  1.00  0.00           C  
ATOM    399  NH1 ARG B  27      34.240 -19.405 -14.565  1.00  0.00           N1+
ATOM    400  NH2 ARG B  27      34.448 -20.982 -12.927  1.00  0.00           N  
ATOM    401  H   ARG B  27      30.831 -16.961  -9.564  1.00  0.00           H  
ATOM    402  HA  ARG B  27      28.661 -17.388 -11.283  1.00  0.00           H  
ATOM    403 1HB  ARG B  27      30.946 -17.065 -12.085  1.00  0.00           H  
ATOM    404 2HB  ARG B  27      31.449 -18.595 -11.383  1.00  0.00           H  
ATOM    405 1HG  ARG B  27      29.802 -19.733 -12.931  1.00  0.00           H  
ATOM    406 2HG  ARG B  27      29.606 -18.157 -13.736  1.00  0.00           H  
ATOM    407 1HD  ARG B  27      31.219 -19.472 -14.910  1.00  0.00           H  
ATOM    408 2HD  ARG B  27      32.032 -18.101 -14.119  1.00  0.00           H  
ATOM    409  HE  ARG B  27      32.033 -20.523 -12.531  1.00  0.00           H  
ATOM    410 1HH1 ARG B  27      33.674 -18.742 -15.076  1.00  0.00           H  
ATOM    411 2HH1 ARG B  27      35.216 -19.521 -14.800  1.00  0.00           H  
ATOM    412 1HH2 ARG B  27      34.039 -21.528 -12.182  1.00  0.00           H  
ATOM    413 2HH2 ARG B  27      35.424 -21.098 -13.161  1.00  0.00           H  
ATOM    414  N   GLU B  28      29.590 -20.177  -9.789  1.00  0.00           N  
ATOM    415  CA  GLU B  28      29.250 -21.587  -9.616  1.00  0.00           C  
ATOM    416  C   GLU B  28      28.214 -21.796  -8.514  1.00  0.00           C  
ATOM    417  O   GLU B  28      27.431 -22.743  -8.559  1.00  0.00           O  
ATOM    418  CB  GLU B  28      30.509 -22.397  -9.299  1.00  0.00           C  
ATOM    419  CG  GLU B  28      31.550 -22.401 -10.410  1.00  0.00           C  
ATOM    420  CD  GLU B  28      32.815 -23.117 -10.024  1.00  0.00           C  
ATOM    421  OE1 GLU B  28      32.797 -23.832  -9.051  1.00  0.00           O  
ATOM    422  OE2 GLU B  28      33.800 -22.948 -10.703  1.00  0.00           O1-
ATOM    423  H   GLU B  28      30.373 -19.798  -9.276  1.00  0.00           H  
ATOM    424  HA  GLU B  28      28.820 -21.956 -10.548  1.00  0.00           H  
ATOM    425 1HB  GLU B  28      30.981 -22.000  -8.400  1.00  0.00           H  
ATOM    426 2HB  GLU B  28      30.234 -23.431  -9.095  1.00  0.00           H  
ATOM    427 1HG  GLU B  28      31.126 -22.885 -11.289  1.00  0.00           H  
ATOM    428 2HG  GLU B  28      31.787 -21.372 -10.675  1.00  0.00           H  
ATOM    429  N   ASN B  29      28.228 -20.924  -7.511  1.00  0.00           N  
ATOM    430  CA  ASN B  29      27.361 -21.071  -6.347  1.00  0.00           C  
ATOM    431  C   ASN B  29      26.024 -20.341  -6.470  1.00  0.00           C  
ATOM    432  O   ASN B  29      25.019 -20.806  -5.935  1.00  0.00           O  
ATOM    433  CB  ASN B  29      28.092 -20.603  -5.102  1.00  0.00           C  
ATOM    434  CG  ASN B  29      29.118 -21.595  -4.629  1.00  0.00           C  
ATOM    435  ND2 ASN B  29      30.333 -21.445  -5.093  1.00  0.00           N  
ATOM    436  OD1 ASN B  29      28.812 -22.497  -3.841  1.00  0.00           O  
ATOM    437  H   ASN B  29      28.886 -20.156  -7.529  1.00  0.00           H  
ATOM    438  HA  ASN B  29      27.108 -22.126  -6.235  1.00  0.00           H  
ATOM    439 1HB  ASN B  29      28.589 -19.653  -5.306  1.00  0.00           H  
ATOM    440 2HB  ASN B  29      27.374 -20.432  -4.300  1.00  0.00           H  
ATOM    441 1HD2 ASN B  29      31.057 -22.076  -4.812  1.00  0.00           H  
ATOM    442 2HD2 ASN B  29      30.536 -20.701  -5.728  1.00  0.00           H  
ATOM    443  N   SER B  30      25.991 -19.207  -7.162  1.00  0.00           N  
ATOM    444  CA  SER B  30      24.766 -18.417  -7.257  1.00  0.00           C  
ATOM    445  C   SER B  30      23.656 -19.133  -8.023  1.00  0.00           C  
ATOM    446  O   SER B  30      22.496 -18.732  -7.950  1.00  0.00           O  
ATOM    447  CB  SER B  30      25.065 -17.090  -7.927  1.00  0.00           C  
ATOM    448  OG  SER B  30      25.446 -17.276  -9.263  1.00  0.00           O  
ATOM    449  H   SER B  30      26.820 -18.886  -7.640  1.00  0.00           H  
ATOM    450  HA  SER B  30      24.395 -18.231  -6.248  1.00  0.00           H  
ATOM    451 1HB  SER B  30      24.182 -16.452  -7.883  1.00  0.00           H  
ATOM    452 2HB  SER B  30      25.862 -16.581  -7.386  1.00  0.00           H  
ATOM    453  HG  SER B  30      26.383 -17.487  -9.244  1.00  0.00           H  
ATOM    454  N   GLN B  31      24.014 -20.179  -8.760  1.00  0.00           N  
ATOM    455  CA  GLN B  31      23.061 -20.887  -9.612  1.00  0.00           C  
ATOM    456  C   GLN B  31      21.984 -21.616  -8.811  1.00  0.00           C  
ATOM    457  O   GLN B  31      20.836 -21.703  -9.247  1.00  0.00           O  
ATOM    458  CB  GLN B  31      23.802 -21.899 -10.488  1.00  0.00           C  
ATOM    459  CG  GLN B  31      24.687 -21.266 -11.552  1.00  0.00           C  
ATOM    460  CD  GLN B  31      25.443 -22.299 -12.362  1.00  0.00           C  
ATOM    461  NE2 GLN B  31      26.754 -22.135 -12.451  1.00  0.00           N  
ATOM    462  OE1 GLN B  31      24.860 -23.230 -12.910  1.00  0.00           O  
ATOM    463  H   GLN B  31      24.973 -20.494  -8.744  1.00  0.00           H  
ATOM    464  HA  GLN B  31      22.564 -20.160 -10.254  1.00  0.00           H  
ATOM    465 1HB  GLN B  31      24.421 -22.529  -9.848  1.00  0.00           H  
ATOM    466 2HB  GLN B  31      23.067 -22.534 -10.984  1.00  0.00           H  
ATOM    467 1HG  GLN B  31      24.065 -20.677 -12.227  1.00  0.00           H  
ATOM    468 2HG  GLN B  31      25.404 -20.602 -11.071  1.00  0.00           H  
ATOM    469 1HE2 GLN B  31      27.301 -22.806 -12.969  1.00  0.00           H  
ATOM    470 2HE2 GLN B  31      27.190 -21.338 -12.010  1.00  0.00           H  
ATOM    471  N   SER B  32      22.352 -22.153  -7.653  1.00  0.00           N  
ATOM    472  CA  SER B  32      21.456 -22.999  -6.873  1.00  0.00           C  
ATOM    473  C   SER B  32      21.990 -23.178  -5.454  1.00  0.00           C  
ATOM    474  O   SER B  32      23.161 -22.905  -5.190  1.00  0.00           O  
ATOM    475  CB  SER B  32      21.294 -24.351  -7.541  1.00  0.00           C  
ATOM    476  OG  SER B  32      22.507 -25.052  -7.555  1.00  0.00           O  
ATOM    477  H   SER B  32      23.282 -21.984  -7.296  1.00  0.00           H  
ATOM    478  HA  SER B  32      20.480 -22.515  -6.822  1.00  0.00           H  
ATOM    479 1HB  SER B  32      20.541 -24.932  -7.009  1.00  0.00           H  
ATOM    480 2HB  SER B  32      20.939 -24.212  -8.561  1.00  0.00           H  
ATOM    481  HG  SER B  32      22.356 -25.852  -7.046  1.00  0.00           H  
ATOM    482  N   PHE B  33      21.147 -23.648  -4.541  1.00  0.00           N  
ATOM    483  CA  PHE B  33      21.584 -23.869  -3.167  1.00  0.00           C  
ATOM    484  C   PHE B  33      22.336 -25.196  -3.124  1.00  0.00           C  
ATOM    485  O   PHE B  33      21.733 -26.266  -3.196  1.00  0.00           O  
ATOM    486  CB  PHE B  33      20.398 -23.894  -2.201  1.00  0.00           C  
ATOM    487  CG  PHE B  33      20.791 -23.786  -0.755  1.00  0.00           C  
ATOM    488  CD1 PHE B  33      21.094 -22.554  -0.194  1.00  0.00           C  
ATOM    489  CD2 PHE B  33      20.859 -24.915   0.047  1.00  0.00           C  
ATOM    490  CE1 PHE B  33      21.455 -22.453   1.136  1.00  0.00           C  
ATOM    491  CE2 PHE B  33      21.219 -24.817   1.377  1.00  0.00           C  
ATOM    492  CZ  PHE B  33      21.518 -23.584   1.921  1.00  0.00           C  
ATOM    493  H   PHE B  33      20.208 -23.912  -4.801  1.00  0.00           H  
ATOM    494  HA  PHE B  33      22.242 -23.049  -2.877  1.00  0.00           H  
ATOM    495 1HB  PHE B  33      19.724 -23.070  -2.433  1.00  0.00           H  
ATOM    496 2HB  PHE B  33      19.840 -24.820  -2.334  1.00  0.00           H  
ATOM    497  HD1 PHE B  33      21.043 -21.659  -0.815  1.00  0.00           H  
ATOM    498  HD2 PHE B  33      20.623 -25.889  -0.384  1.00  0.00           H  
ATOM    499  HE1 PHE B  33      21.691 -21.479   1.564  1.00  0.00           H  
ATOM    500  HE2 PHE B  33      21.268 -25.712   1.996  1.00  0.00           H  
ATOM    501  HZ  PHE B  33      21.804 -23.506   2.969  1.00  0.00           H  
ATOM    502  N   THR B  34      23.660 -25.117  -3.037  1.00  0.00           N  
ATOM    503  CA  THR B  34      24.513 -26.301  -3.084  1.00  0.00           C  
ATOM    504  C   THR B  34      25.344 -26.447  -1.812  1.00  0.00           C  
ATOM    505  O   THR B  34      26.431 -27.022  -1.819  1.00  0.00           O  
ATOM    506  CB  THR B  34      25.448 -26.258  -4.306  1.00  0.00           C  
ATOM    507  CG2 THR B  34      24.641 -26.272  -5.596  1.00  0.00           C  
ATOM    508  OG1 THR B  34      26.247 -25.068  -4.260  1.00  0.00           O  
ATOM    509  H   THR B  34      24.107 -24.213  -2.987  1.00  0.00           H  
ATOM    510  HA  THR B  34      23.877 -27.182  -3.168  1.00  0.00           H  
ATOM    511  HB  THR B  34      26.109 -27.124  -4.290  1.00  0.00           H  
ATOM    512  HG1 THR B  34      26.041 -24.515  -5.017  1.00  0.00           H  
ATOM    513 1HG2 THR B  34      25.318 -26.242  -6.449  1.00  0.00           H  
ATOM    514 2HG2 THR B  34      24.042 -27.181  -5.640  1.00  0.00           H  
ATOM    515 3HG2 THR B  34      23.985 -25.404  -5.623  1.00  0.00           H  
ATOM    516  N   PHE B  35      24.818 -25.929  -0.706  1.00  0.00           N  
ATOM    517  CA  PHE B  35      25.565 -25.885   0.547  1.00  0.00           C  
ATOM    518  C   PHE B  35      25.574 -27.270   1.186  1.00  0.00           C  
ATOM    519  O   PHE B  35      24.798 -27.559   2.097  1.00  0.00           O  
ATOM    520  CB  PHE B  35      24.955 -24.865   1.509  1.00  0.00           C  
ATOM    521  CG  PHE B  35      24.949 -23.459   0.980  1.00  0.00           C  
ATOM    522  CD1 PHE B  35      24.399 -23.173  -0.261  1.00  0.00           C  
ATOM    523  CD2 PHE B  35      25.494 -22.421   1.719  1.00  0.00           C  
ATOM    524  CE1 PHE B  35      24.394 -21.880  -0.749  1.00  0.00           C  
ATOM    525  CE2 PHE B  35      25.489 -21.128   1.235  1.00  0.00           C  
ATOM    526  CZ  PHE B  35      24.938 -20.857  -0.003  1.00  0.00           C  
ATOM    527  H   PHE B  35      23.872 -25.575  -0.719  1.00  0.00           H  
ATOM    528  HA  PHE B  35      26.590 -25.583   0.328  1.00  0.00           H  
ATOM    529 1HB  PHE B  35      23.928 -25.147   1.736  1.00  0.00           H  
ATOM    530 2HB  PHE B  35      25.510 -24.872   2.447  1.00  0.00           H  
ATOM    531  HD1 PHE B  35      23.968 -23.981  -0.851  1.00  0.00           H  
ATOM    532  HD2 PHE B  35      25.930 -22.634   2.696  1.00  0.00           H  
ATOM    533  HE1 PHE B  35      23.959 -21.669  -1.726  1.00  0.00           H  
ATOM    534  HE2 PHE B  35      25.920 -20.321   1.826  1.00  0.00           H  
ATOM    535  HZ  PHE B  35      24.935 -19.839  -0.387  1.00  0.00           H  
ATOM    536  N   ASP B  36      26.446 -28.128   0.669  1.00  0.00           N  
ATOM    537  CA  ASP B  36      26.558 -29.512   1.119  1.00  0.00           C  
ATOM    538  C   ASP B  36      27.282 -29.634   2.461  1.00  0.00           C  
ATOM    539  O   ASP B  36      27.830 -28.665   2.982  1.00  0.00           O  
ATOM    540  CB  ASP B  36      27.290 -30.347   0.066  1.00  0.00           C  
ATOM    541  CG  ASP B  36      26.842 -31.803   0.047  1.00  0.00           C  
ATOM    542  OD1 ASP B  36      26.360 -32.267   1.052  1.00  0.00           O  
ATOM    543  OD2 ASP B  36      26.987 -32.435  -0.971  1.00  0.00           O1-
ATOM    544  H   ASP B  36      27.026 -27.842  -0.105  1.00  0.00           H  
ATOM    545  HA  ASP B  36      25.554 -29.915   1.253  1.00  0.00           H  
ATOM    546 1HB  ASP B  36      27.120 -29.918  -0.922  1.00  0.00           H  
ATOM    547 2HB  ASP B  36      28.363 -30.315   0.257  1.00  0.00           H  
ATOM    548  N   ASP B  37      27.272 -30.835   3.031  1.00  0.00           N  
ATOM    549  CA  ASP B  37      27.862 -31.093   4.340  1.00  0.00           C  
ATOM    550  C   ASP B  37      29.381 -30.914   4.346  1.00  0.00           C  
ATOM    551  O   ASP B  37      30.033 -30.981   3.304  1.00  0.00           O  
ATOM    552  CB  ASP B  37      27.515 -32.509   4.802  1.00  0.00           C  
ATOM    553  CG  ASP B  37      27.652 -32.691   6.308  1.00  0.00           C  
ATOM    554  OD1 ASP B  37      28.079 -31.769   6.962  1.00  0.00           O  
ATOM    555  OD2 ASP B  37      27.329 -33.751   6.790  1.00  0.00           O1-
ATOM    556  H   ASP B  37      26.868 -31.615   2.531  1.00  0.00           H  
ATOM    557  HA  ASP B  37      27.449 -30.379   5.053  1.00  0.00           H  
ATOM    558 1HB  ASP B  37      26.490 -32.745   4.514  1.00  0.00           H  
ATOM    559 2HB  ASP B  37      28.168 -33.226   4.303  1.00  0.00           H  
ATOM    560  N   ALA B  38      29.922 -30.690   5.542  1.00  0.00           N  
ATOM    561  CA  ALA B  38      31.345 -30.467   5.795  1.00  0.00           C  
ATOM    562  C   ALA B  38      31.894 -29.208   5.128  1.00  0.00           C  
ATOM    563  O   ALA B  38      33.090 -28.931   5.217  1.00  0.00           O  
ATOM    564  CB  ALA B  38      32.182 -31.689   5.422  1.00  0.00           C  
ATOM    565  H   ALA B  38      29.312 -30.682   6.346  1.00  0.00           H  
ATOM    566  HA  ALA B  38      31.474 -30.277   6.861  1.00  0.00           H  
ATOM    567 1HB  ALA B  38      31.735 -32.584   5.855  1.00  0.00           H  
ATOM    568 2HB  ALA B  38      33.191 -31.567   5.813  1.00  0.00           H  
ATOM    569 3HB  ALA B  38      32.230 -31.792   4.338  1.00  0.00           H  
ATOM    570  N   GLN B  39      31.031 -28.417   4.500  1.00  0.00           N  
ATOM    571  CA  GLN B  39      31.438 -27.144   3.912  1.00  0.00           C  
ATOM    572  C   GLN B  39      31.246 -25.999   4.903  1.00  0.00           C  
ATOM    573  O   GLN B  39      31.690 -24.878   4.659  1.00  0.00           O  
ATOM    574  CB  GLN B  39      30.649 -26.868   2.629  1.00  0.00           C  
ATOM    575  CG  GLN B  39      30.902 -27.869   1.515  1.00  0.00           C  
ATOM    576  CD  GLN B  39      30.165 -27.511   0.238  1.00  0.00           C  
ATOM    577  NE2 GLN B  39      30.421 -28.268  -0.824  1.00  0.00           N  
ATOM    578  OE1 GLN B  39      29.375 -26.564   0.205  1.00  0.00           O  
ATOM    579  H   GLN B  39      30.055 -28.684   4.466  1.00  0.00           H  
ATOM    580  HA  GLN B  39      32.498 -27.201   3.663  1.00  0.00           H  
ATOM    581 1HB  GLN B  39      29.581 -26.874   2.851  1.00  0.00           H  
ATOM    582 2HB  GLN B  39      30.900 -25.876   2.254  1.00  0.00           H  
ATOM    583 1HG  GLN B  39      31.970 -27.893   1.297  1.00  0.00           H  
ATOM    584 2HG  GLN B  39      30.565 -28.853   1.840  1.00  0.00           H  
ATOM    585 1HE2 GLN B  39      29.965 -28.079  -1.694  1.00  0.00           H  
ATOM    586 2HE2 GLN B  39      31.070 -29.025  -0.754  1.00  0.00           H  
ATOM    587  N   GLN B  40      30.594 -26.284   6.025  1.00  0.00           N  
ATOM    588  CA  GLN B  40      30.201 -25.260   6.987  1.00  0.00           C  
ATOM    589  C   GLN B  40      31.415 -24.533   7.555  1.00  0.00           C  
ATOM    590  O   GLN B  40      31.389 -23.319   7.748  1.00  0.00           O  
ATOM    591  CB  GLN B  40      29.386 -25.881   8.125  1.00  0.00           C  
ATOM    592  CG  GLN B  40      28.000 -26.350   7.715  1.00  0.00           C  
ATOM    593  CD  GLN B  40      27.249 -27.007   8.857  1.00  0.00           C  
ATOM    594  NE2 GLN B  40      25.923 -27.006   8.772  1.00  0.00           N  
ATOM    595  OE1 GLN B  40      27.854 -27.512   9.807  1.00  0.00           O  
ATOM    596  H   GLN B  40      30.368 -27.249   6.227  1.00  0.00           H  
ATOM    597  HA  GLN B  40      29.581 -24.524   6.475  1.00  0.00           H  
ATOM    598 1HB  GLN B  40      29.924 -26.738   8.533  1.00  0.00           H  
ATOM    599 2HB  GLN B  40      29.271 -25.155   8.929  1.00  0.00           H  
ATOM    600 1HG  GLN B  40      27.422 -25.490   7.375  1.00  0.00           H  
ATOM    601 2HG  GLN B  40      28.098 -27.076   6.907  1.00  0.00           H  
ATOM    602 1HE2 GLN B  40      25.374 -27.424   9.495  1.00  0.00           H  
ATOM    603 2HE2 GLN B  40      25.474 -26.585   7.983  1.00  0.00           H  
ATOM    604  N   GLU B  41      32.483 -25.269   7.837  1.00  0.00           N  
ATOM    605  CA  GLU B  41      33.679 -24.672   8.424  1.00  0.00           C  
ATOM    606  C   GLU B  41      34.303 -23.657   7.468  1.00  0.00           C  
ATOM    607  O   GLU B  41      34.786 -22.604   7.883  1.00  0.00           O  
ATOM    608  CB  GLU B  41      34.701 -25.757   8.775  1.00  0.00           C  
ATOM    609  CG  GLU B  41      34.291 -26.657   9.931  1.00  0.00           C  
ATOM    610  CD  GLU B  41      35.301 -27.731  10.224  1.00  0.00           C  
ATOM    611  OE1 GLU B  41      36.243 -27.853   9.478  1.00  0.00           O  
ATOM    612  OE2 GLU B  41      35.130 -28.430  11.195  1.00  0.00           O1-
ATOM    613  H   GLU B  41      32.480 -26.259   7.637  1.00  0.00           H  
ATOM    614  HA  GLU B  41      33.393 -24.153   9.339  1.00  0.00           H  
ATOM    615 1HB  GLU B  41      34.874 -26.388   7.903  1.00  0.00           H  
ATOM    616 2HB  GLU B  41      35.651 -25.291   9.035  1.00  0.00           H  
ATOM    617 1HG  GLU B  41      34.157 -26.047  10.824  1.00  0.00           H  
ATOM    618 2HG  GLU B  41      33.333 -27.121   9.694  1.00  0.00           H  
ATOM    619  N   ASP B  42      34.275 -23.979   6.180  1.00  0.00           N  
ATOM    620  CA  ASP B  42      34.907 -23.154   5.155  1.00  0.00           C  
ATOM    621  C   ASP B  42      34.026 -21.987   4.716  1.00  0.00           C  
ATOM    622  O   ASP B  42      34.524 -20.894   4.447  1.00  0.00           O  
ATOM    623  CB  ASP B  42      35.264 -24.010   3.937  1.00  0.00           C  
ATOM    624  CG  ASP B  42      36.364 -25.021   4.225  1.00  0.00           C  
ATOM    625  OD1 ASP B  42      37.490 -24.615   4.387  1.00  0.00           O  
ATOM    626  OD2 ASP B  42      36.069 -26.191   4.280  1.00  0.00           O1-
ATOM    627  H   ASP B  42      33.806 -24.829   5.900  1.00  0.00           H  
ATOM    628  HA  ASP B  42      35.823 -22.730   5.568  1.00  0.00           H  
ATOM    629 1HB  ASP B  42      34.377 -24.546   3.598  1.00  0.00           H  
ATOM    630 2HB  ASP B  42      35.588 -23.364   3.121  1.00  0.00           H  
ATOM    631  N   ARG B  43      32.719 -22.212   4.629  1.00  0.00           N  
ATOM    632  CA  ARG B  43      31.783 -21.144   4.282  1.00  0.00           C  
ATOM    633  C   ARG B  43      31.649 -20.138   5.422  1.00  0.00           C  
ATOM    634  O   ARG B  43      31.522 -18.940   5.178  1.00  0.00           O  
ATOM    635  CB  ARG B  43      30.413 -21.718   3.954  1.00  0.00           C  
ATOM    636  CG  ARG B  43      30.338 -22.483   2.642  1.00  0.00           C  
ATOM    637  CD  ARG B  43      28.973 -23.013   2.392  1.00  0.00           C  
ATOM    638  NE  ARG B  43      28.913 -23.805   1.174  1.00  0.00           N  
ATOM    639  CZ  ARG B  43      28.721 -23.297  -0.060  1.00  0.00           C  
ATOM    640  NH1 ARG B  43      28.573 -22.001  -0.222  1.00  0.00           N1+
ATOM    641  NH2 ARG B  43      28.682 -24.103  -1.107  1.00  0.00           N  
ATOM    642  H   ARG B  43      32.367 -23.147   4.794  1.00  0.00           H  
ATOM    643  HA  ARG B  43      32.162 -20.624   3.401  1.00  0.00           H  
ATOM    644 1HB  ARG B  43      30.102 -22.395   4.748  1.00  0.00           H  
ATOM    645 2HB  ARG B  43      29.682 -20.911   3.907  1.00  0.00           H  
ATOM    646 1HG  ARG B  43      30.605 -21.821   1.818  1.00  0.00           H  
ATOM    647 2HG  ARG B  43      31.032 -23.324   2.671  1.00  0.00           H  
ATOM    648 1HD  ARG B  43      28.670 -23.646   3.225  1.00  0.00           H  
ATOM    649 2HD  ARG B  43      28.273 -22.184   2.294  1.00  0.00           H  
ATOM    650  HE  ARG B  43      29.023 -24.806   1.258  1.00  0.00           H  
ATOM    651 1HH1 ARG B  43      28.603 -21.385   0.579  1.00  0.00           H  
ATOM    652 2HH1 ARG B  43      28.429 -21.621  -1.146  1.00  0.00           H  
ATOM    653 1HH2 ARG B  43      28.796 -25.100  -0.982  1.00  0.00           H  
ATOM    654 2HH2 ARG B  43      28.539 -23.723  -2.031  1.00  0.00           H  
ATOM    655  N   LYS B  44      31.725 -20.615   6.661  1.00  0.00           N  
ATOM    656  CA  LYS B  44      31.743 -19.737   7.829  1.00  0.00           C  
ATOM    657  C   LYS B  44      33.035 -18.928   7.852  1.00  0.00           C  
ATOM    658  O   LYS B  44      33.010 -17.716   8.059  1.00  0.00           O  
ATOM    659  CB  LYS B  44      31.596 -20.544   9.120  1.00  0.00           C  
ATOM    660  CG  LYS B  44      31.536 -19.700  10.386  1.00  0.00           C  
ATOM    661  CD  LYS B  44      31.103 -20.531  11.584  1.00  0.00           C  
ATOM    662  CE  LYS B  44      30.896 -19.662  12.816  1.00  0.00           C  
ATOM    663  NZ  LYS B  44      30.350 -20.440  13.961  1.00  0.00           N1+
ATOM    664  H   LYS B  44      31.800 -21.614   6.798  1.00  0.00           H  
ATOM    665  HA  LYS B  44      30.902 -19.047   7.756  1.00  0.00           H  
ATOM    666 1HB  LYS B  44      30.686 -21.143   9.073  1.00  0.00           H  
ATOM    667 2HB  LYS B  44      32.436 -21.232   9.216  1.00  0.00           H  
ATOM    668 1HG  LYS B  44      32.519 -19.273  10.586  1.00  0.00           H  
ATOM    669 2HG  LYS B  44      30.827 -18.884  10.245  1.00  0.00           H  
ATOM    670 1HD  LYS B  44      30.170 -21.046  11.352  1.00  0.00           H  
ATOM    671 2HD  LYS B  44      31.866 -21.279  11.803  1.00  0.00           H  
ATOM    672 1HE  LYS B  44      31.846 -19.221  13.113  1.00  0.00           H  
ATOM    673 2HE  LYS B  44      30.204 -18.854  12.579  1.00  0.00           H  
ATOM    674 1HZ  LYS B  44      30.227 -19.829  14.756  1.00  0.00           H  
ATOM    675 2HZ  LYS B  44      29.458 -20.839  13.702  1.00  0.00           H  
ATOM    676 3HZ  LYS B  44      30.992 -21.181  14.202  1.00  0.00           H  
ATOM    677  N   ARG B  45      34.164 -19.594   7.627  1.00  0.00           N  
ATOM    678  CA  ARG B  45      35.448 -18.910   7.506  1.00  0.00           C  
ATOM    679  C   ARG B  45      35.352 -17.821   6.445  1.00  0.00           C  
ATOM    680  O   ARG B  45      35.718 -16.674   6.697  1.00  0.00           O  
ATOM    681  CB  ARG B  45      36.556 -19.887   7.140  1.00  0.00           C  
ATOM    682  CG  ARG B  45      37.919 -19.251   6.914  1.00  0.00           C  
ATOM    683  CD  ARG B  45      38.889 -20.221   6.342  1.00  0.00           C  
ATOM    684  NE  ARG B  45      40.133 -19.578   5.953  1.00  0.00           N  
ATOM    685  CZ  ARG B  45      40.927 -19.993   4.946  1.00  0.00           C  
ATOM    686  NH1 ARG B  45      40.591 -21.049   4.237  1.00  0.00           N1+
ATOM    687  NH2 ARG B  45      42.041 -19.338   4.670  1.00  0.00           N  
ATOM    688  H   ARG B  45      34.133 -20.599   7.517  1.00  0.00           H  
ATOM    689  HA  ARG B  45      35.692 -18.459   8.468  1.00  0.00           H  
ATOM    690 1HB  ARG B  45      36.665 -20.627   7.931  1.00  0.00           H  
ATOM    691 2HB  ARG B  45      36.285 -20.418   6.228  1.00  0.00           H  
ATOM    692 1HG  ARG B  45      37.821 -18.416   6.220  1.00  0.00           H  
ATOM    693 2HG  ARG B  45      38.315 -18.891   7.864  1.00  0.00           H  
ATOM    694 1HD  ARG B  45      39.117 -20.987   7.082  1.00  0.00           H  
ATOM    695 2HD  ARG B  45      38.457 -20.689   5.458  1.00  0.00           H  
ATOM    696  HE  ARG B  45      40.424 -18.762   6.475  1.00  0.00           H  
ATOM    697 1HH1 ARG B  45      39.740 -21.549   4.448  1.00  0.00           H  
ATOM    698 2HH1 ARG B  45      41.186 -21.359   3.483  1.00  0.00           H  
ATOM    699 1HH2 ARG B  45      42.299 -18.527   5.215  1.00  0.00           H  
ATOM    700 2HH2 ARG B  45      42.635 -19.649   3.916  1.00  0.00           H  
ATOM    701  N   LEU B  46      34.841 -18.182   5.274  1.00  0.00           N  
ATOM    702  CA  LEU B  46      34.694 -17.248   4.162  1.00  0.00           C  
ATOM    703  C   LEU B  46      33.862 -16.030   4.555  1.00  0.00           C  
ATOM    704  O   LEU B  46      34.249 -14.897   4.272  1.00  0.00           O  
ATOM    705  CB  LEU B  46      34.042 -17.952   2.966  1.00  0.00           C  
ATOM    706  CG  LEU B  46      33.788 -17.074   1.734  1.00  0.00           C  
ATOM    707  CD1 LEU B  46      35.097 -16.439   1.284  1.00  0.00           C  
ATOM    708  CD2 LEU B  46      33.180 -17.919   0.624  1.00  0.00           C  
ATOM    709  H   LEU B  46      34.535 -19.138   5.144  1.00  0.00           H  
ATOM    710  HA  LEU B  46      35.684 -16.901   3.869  1.00  0.00           H  
ATOM    711 1HB  LEU B  46      34.682 -18.778   2.658  1.00  0.00           H  
ATOM    712 2HB  LEU B  46      33.084 -18.362   3.284  1.00  0.00           H  
ATOM    713  HG  LEU B  46      33.101 -16.270   1.996  1.00  0.00           H  
ATOM    714 1HD1 LEU B  46      34.917 -15.815   0.409  1.00  0.00           H  
ATOM    715 2HD1 LEU B  46      35.500 -15.825   2.090  1.00  0.00           H  
ATOM    716 3HD1 LEU B  46      35.812 -17.221   1.030  1.00  0.00           H  
ATOM    717 1HD2 LEU B  46      32.999 -17.294  -0.251  1.00  0.00           H  
ATOM    718 2HD2 LEU B  46      33.868 -18.723   0.361  1.00  0.00           H  
ATOM    719 3HD2 LEU B  46      32.238 -18.346   0.967  1.00  0.00           H  
ATOM    720  N   ALA B  47      32.719 -16.256   5.192  1.00  0.00           N  
ATOM    721  CA  ALA B  47      31.879 -15.165   5.677  1.00  0.00           C  
ATOM    722  C   ALA B  47      32.628 -14.246   6.639  1.00  0.00           C  
ATOM    723  O   ALA B  47      32.511 -13.024   6.558  1.00  0.00           O  
ATOM    724  CB  ALA B  47      30.635 -15.728   6.353  1.00  0.00           C  
ATOM    725  H   ALA B  47      32.405 -17.205   5.340  1.00  0.00           H  
ATOM    726  HA  ALA B  47      31.578 -14.563   4.820  1.00  0.00           H  
ATOM    727 1HB  ALA B  47      30.060 -16.313   5.634  1.00  0.00           H  
ATOM    728 2HB  ALA B  47      30.019 -14.910   6.726  1.00  0.00           H  
ATOM    729 3HB  ALA B  47      30.925 -16.366   7.189  1.00  0.00           H  
ATOM    730  N   LYS B  48      33.394 -14.831   7.556  1.00  0.00           N  
ATOM    731  CA  LYS B  48      34.213 -14.056   8.486  1.00  0.00           C  
ATOM    732  C   LYS B  48      35.252 -13.197   7.773  1.00  0.00           C  
ATOM    733  O   LYS B  48      35.442 -12.030   8.113  1.00  0.00           O  
ATOM    734  CB  LYS B  48      34.907 -14.988   9.480  1.00  0.00           C  
ATOM    735  CG  LYS B  48      35.751 -14.275  10.528  1.00  0.00           C  
ATOM    736  CD  LYS B  48      36.354 -15.261  11.517  1.00  0.00           C  
ATOM    737  CE  LYS B  48      37.224 -14.553  12.544  1.00  0.00           C  
ATOM    738  NZ  LYS B  48      37.822 -15.506  13.519  1.00  0.00           N1+
ATOM    739  H   LYS B  48      33.396 -15.840   7.629  1.00  0.00           H  
ATOM    740  HA  LYS B  48      33.562 -13.377   9.037  1.00  0.00           H  
ATOM    741 1HB  LYS B  48      34.158 -15.585  10.003  1.00  0.00           H  
ATOM    742 2HB  LYS B  48      35.556 -15.678   8.940  1.00  0.00           H  
ATOM    743 1HG  LYS B  48      36.556 -13.728  10.036  1.00  0.00           H  
ATOM    744 2HG  LYS B  48      35.131 -13.562  11.070  1.00  0.00           H  
ATOM    745 1HD  LYS B  48      35.554 -15.792  12.034  1.00  0.00           H  
ATOM    746 2HD  LYS B  48      36.962 -15.989  10.980  1.00  0.00           H  
ATOM    747 1HE  LYS B  48      38.027 -14.021  12.036  1.00  0.00           H  
ATOM    748 2HE  LYS B  48      36.624 -13.825  13.090  1.00  0.00           H  
ATOM    749 1HZ  LYS B  48      38.390 -14.998  14.182  1.00  0.00           H  
ATOM    750 2HZ  LYS B  48      37.085 -15.992  14.010  1.00  0.00           H  
ATOM    751 3HZ  LYS B  48      38.396 -16.175  13.027  1.00  0.00           H  
ATOM    752  N   LEU B  49      35.936 -13.771   6.791  1.00  0.00           N  
ATOM    753  CA  LEU B  49      36.950 -13.036   6.042  1.00  0.00           C  
ATOM    754  C   LEU B  49      36.312 -11.884   5.269  1.00  0.00           C  
ATOM    755  O   LEU B  49      36.860 -10.783   5.226  1.00  0.00           O  
ATOM    756  CB  LEU B  49      37.683 -13.972   5.074  1.00  0.00           C  
ATOM    757  CG  LEU B  49      38.593 -15.022   5.724  1.00  0.00           C  
ATOM    758  CD1 LEU B  49      39.064 -16.012   4.667  1.00  0.00           C  
ATOM    759  CD2 LEU B  49      39.774 -14.329   6.389  1.00  0.00           C  
ATOM    760  H   LEU B  49      35.748 -14.735   6.549  1.00  0.00           H  
ATOM    761  HA  LEU B  49      37.673 -12.628   6.748  1.00  0.00           H  
ATOM    762 1HB  LEU B  49      36.944 -14.501   4.474  1.00  0.00           H  
ATOM    763 2HB  LEU B  49      38.298 -13.369   4.405  1.00  0.00           H  
ATOM    764  HG  LEU B  49      38.030 -15.578   6.474  1.00  0.00           H  
ATOM    765 1HD1 LEU B  49      39.710 -16.758   5.130  1.00  0.00           H  
ATOM    766 2HD1 LEU B  49      38.201 -16.507   4.222  1.00  0.00           H  
ATOM    767 3HD1 LEU B  49      39.618 -15.482   3.894  1.00  0.00           H  
ATOM    768 1HD2 LEU B  49      40.420 -15.075   6.852  1.00  0.00           H  
ATOM    769 2HD2 LEU B  49      40.339 -13.774   5.640  1.00  0.00           H  
ATOM    770 3HD2 LEU B  49      39.409 -13.641   7.152  1.00  0.00           H  
ATOM    771  N   LEU B  50      35.152 -12.129   4.667  1.00  0.00           N  
ATOM    772  CA  LEU B  50      34.430 -11.089   3.940  1.00  0.00           C  
ATOM    773  C   LEU B  50      34.015  -9.917   4.825  1.00  0.00           C  
ATOM    774  O   LEU B  50      34.097  -8.766   4.397  1.00  0.00           O  
ATOM    775  CB  LEU B  50      33.183 -11.691   3.281  1.00  0.00           C  
ATOM    776  CG  LEU B  50      33.443 -12.620   2.088  1.00  0.00           C  
ATOM    777  CD1 LEU B  50      32.165 -13.370   1.740  1.00  0.00           C  
ATOM    778  CD2 LEU B  50      33.936 -11.801   0.904  1.00  0.00           C  
ATOM    779  H   LEU B  50      34.759 -13.058   4.704  1.00  0.00           H  
ATOM    780  HA  LEU B  50      35.084 -10.691   3.165  1.00  0.00           H  
ATOM    781 1HB  LEU B  50      32.634 -12.259   4.030  1.00  0.00           H  
ATOM    782 2HB  LEU B  50      32.546 -10.877   2.934  1.00  0.00           H  
ATOM    783  HG  LEU B  50      34.199 -13.357   2.359  1.00  0.00           H  
ATOM    784 1HD1 LEU B  50      32.350 -14.030   0.892  1.00  0.00           H  
ATOM    785 2HD1 LEU B  50      31.846 -13.963   2.597  1.00  0.00           H  
ATOM    786 3HD1 LEU B  50      31.384 -12.657   1.479  1.00  0.00           H  
ATOM    787 1HD2 LEU B  50      34.122 -12.461   0.057  1.00  0.00           H  
ATOM    788 2HD2 LEU B  50      33.180 -11.064   0.631  1.00  0.00           H  
ATOM    789 3HD2 LEU B  50      34.860 -11.289   1.175  1.00  0.00           H  
ATOM    790  N   VAL B  51      33.559 -10.191   6.042  1.00  0.00           N  
ATOM    791  CA  VAL B  51      33.245  -9.113   6.981  1.00  0.00           C  
ATOM    792  C   VAL B  51      34.513  -8.433   7.487  1.00  0.00           C  
ATOM    793  O   VAL B  51      34.564  -7.209   7.598  1.00  0.00           O  
ATOM    794  CB  VAL B  51      32.449  -9.663   8.179  1.00  0.00           C  
ATOM    795  CG1 VAL B  51      32.266  -8.585   9.237  1.00  0.00           C  
ATOM    796  CG2 VAL B  51      31.103 -10.192   7.709  1.00  0.00           C  
ATOM    797  H   VAL B  51      33.419 -11.152   6.327  1.00  0.00           H  
ATOM    798  HA  VAL B  51      32.634  -8.372   6.465  1.00  0.00           H  
ATOM    799  HB  VAL B  51      33.017 -10.472   8.640  1.00  0.00           H  
ATOM    800 1HG1 VAL B  51      31.702  -8.991  10.077  1.00  0.00           H  
ATOM    801 2HG1 VAL B  51      33.241  -8.247   9.585  1.00  0.00           H  
ATOM    802 3HG1 VAL B  51      31.721  -7.744   8.808  1.00  0.00           H  
ATOM    803 1HG2 VAL B  51      30.546 -10.580   8.561  1.00  0.00           H  
ATOM    804 2HG2 VAL B  51      30.538  -9.385   7.243  1.00  0.00           H  
ATOM    805 3HG2 VAL B  51      31.259 -10.991   6.984  1.00  0.00           H  
ATOM    806  N   SER B  52      35.554  -9.215   7.756  1.00  0.00           N  
ATOM    807  CA  SER B  52      36.820  -8.669   8.233  1.00  0.00           C  
ATOM    808  C   SER B  52      37.372  -7.645   7.245  1.00  0.00           C  
ATOM    809  O   SER B  52      37.876  -6.596   7.642  1.00  0.00           O  
ATOM    810  CB  SER B  52      37.827  -9.782   8.444  1.00  0.00           C  
ATOM    811  OG  SER B  52      37.400 -10.663   9.446  1.00  0.00           O  
ATOM    812  H   SER B  52      35.478 -10.212   7.613  1.00  0.00           H  
ATOM    813  HA  SER B  52      36.644  -8.170   9.187  1.00  0.00           H  
ATOM    814 1HB  SER B  52      37.965 -10.329   7.511  1.00  0.00           H  
ATOM    815 2HB  SER B  52      38.790  -9.355   8.718  1.00  0.00           H  
ATOM    816  HG  SER B  52      36.593 -11.067   9.119  1.00  0.00           H  
ATOM    817  N   VAL B  53      37.269  -7.949   5.956  1.00  0.00           N  
ATOM    818  CA  VAL B  53      37.674  -7.020   4.903  1.00  0.00           C  
ATOM    819  C   VAL B  53      36.733  -5.818   4.877  1.00  0.00           C  
ATOM    820  O   VAL B  53      37.182  -4.676   4.811  1.00  0.00           O  
ATOM    821  CB  VAL B  53      37.661  -7.717   3.529  1.00  0.00           C  
ATOM    822  CG1 VAL B  53      37.855  -6.700   2.415  1.00  0.00           C  
ATOM    823  CG2 VAL B  53      38.744  -8.784   3.480  1.00  0.00           C  
ATOM    824  H   VAL B  53      36.877  -8.842   5.689  1.00  0.00           H  
ATOM    825  HA  VAL B  53      38.690  -6.682   5.111  1.00  0.00           H  
ATOM    826  HB  VAL B  53      36.687  -8.180   3.376  1.00  0.00           H  
ATOM    827 1HG1 VAL B  53      37.843  -7.210   1.451  1.00  0.00           H  
ATOM    828 2HG1 VAL B  53      37.049  -5.967   2.446  1.00  0.00           H  
ATOM    829 3HG1 VAL B  53      38.812  -6.195   2.545  1.00  0.00           H  
ATOM    830 1HG2 VAL B  53      38.729  -9.273   2.507  1.00  0.00           H  
ATOM    831 2HG2 VAL B  53      39.719  -8.321   3.640  1.00  0.00           H  
ATOM    832 3HG2 VAL B  53      38.562  -9.523   4.260  1.00  0.00           H  
ATOM    833  N   LEU B  54      35.429  -6.066   4.945  1.00  0.00           N  
ATOM    834  CA  LEU B  54      34.439  -4.994   4.926  1.00  0.00           C  
ATOM    835  C   LEU B  54      34.767  -3.877   5.914  1.00  0.00           C  
ATOM    836  O   LEU B  54      34.747  -2.702   5.553  1.00  0.00           O  
ATOM    837  CB  LEU B  54      33.050  -5.564   5.243  1.00  0.00           C  
ATOM    838  CG  LEU B  54      31.922  -4.533   5.374  1.00  0.00           C  
ATOM    839  CD1 LEU B  54      31.692  -3.857   4.028  1.00  0.00           C  
ATOM    840  CD2 LEU B  54      30.657  -5.222   5.862  1.00  0.00           C  
ATOM    841  H   LEU B  54      35.110  -7.022   5.025  1.00  0.00           H  
ATOM    842  HA  LEU B  54      34.423  -4.556   3.929  1.00  0.00           H  
ATOM    843 1HB  LEU B  54      32.772  -6.260   4.454  1.00  0.00           H  
ATOM    844 2HB  LEU B  54      33.106  -6.114   6.182  1.00  0.00           H  
ATOM    845  HG  LEU B  54      32.214  -3.762   6.087  1.00  0.00           H  
ATOM    846 1HD1 LEU B  54      30.891  -3.125   4.121  1.00  0.00           H  
ATOM    847 2HD1 LEU B  54      32.607  -3.356   3.712  1.00  0.00           H  
ATOM    848 3HD1 LEU B  54      31.414  -4.607   3.288  1.00  0.00           H  
ATOM    849 1HD2 LEU B  54      29.855  -4.489   5.955  1.00  0.00           H  
ATOM    850 2HD2 LEU B  54      30.364  -5.992   5.148  1.00  0.00           H  
ATOM    851 3HD2 LEU B  54      30.845  -5.680   6.833  1.00  0.00           H  
ATOM    852  N   GLU B  55      35.038  -4.245   7.161  1.00  0.00           N  
ATOM    853  CA  GLU B  55      35.313  -3.274   8.218  1.00  0.00           C  
ATOM    854  C   GLU B  55      36.575  -2.456   7.950  1.00  0.00           C  
ATOM    855  O   GLU B  55      36.736  -1.366   8.497  1.00  0.00           O  
ATOM    856  CB  GLU B  55      35.446  -3.990   9.564  1.00  0.00           C  
ATOM    857  CG  GLU B  55      34.140  -4.551  10.108  1.00  0.00           C  
ATOM    858  CD  GLU B  55      34.282  -5.129  11.488  1.00  0.00           C  
ATOM    859  OE1 GLU B  55      35.393  -5.274  11.940  1.00  0.00           O  
ATOM    860  OE2 GLU B  55      33.279  -5.427  12.092  1.00  0.00           O1-
ATOM    861  H   GLU B  55      35.044  -5.228   7.400  1.00  0.00           H  
ATOM    862  HA  GLU B  55      34.478  -2.575   8.271  1.00  0.00           H  
ATOM    863 1HB  GLU B  55      36.152  -4.815   9.469  1.00  0.00           H  
ATOM    864 2HB  GLU B  55      35.848  -3.298  10.305  1.00  0.00           H  
ATOM    865 1HG  GLU B  55      33.398  -3.754  10.136  1.00  0.00           H  
ATOM    866 2HG  GLU B  55      33.779  -5.324   9.431  1.00  0.00           H  
ATOM    867  N   GLN B  56      37.458  -2.974   7.102  1.00  0.00           N  
ATOM    868  CA  GLN B  56      38.698  -2.288   6.751  1.00  0.00           C  
ATOM    869  C   GLN B  56      38.569  -1.490   5.455  1.00  0.00           C  
ATOM    870  O   GLN B  56      39.498  -0.785   5.061  1.00  0.00           O  
ATOM    871  CB  GLN B  56      39.842  -3.297   6.625  1.00  0.00           C  
ATOM    872  CG  GLN B  56      40.163  -4.039   7.912  1.00  0.00           C  
ATOM    873  CD  GLN B  56      41.198  -5.130   7.709  1.00  0.00           C  
ATOM    874  NE2 GLN B  56      40.753  -6.380   7.748  1.00  0.00           N  
ATOM    875  OE1 GLN B  56      42.385  -4.851   7.517  1.00  0.00           O  
ATOM    876  H   GLN B  56      37.259  -3.863   6.663  1.00  0.00           H  
ATOM    877  HA  GLN B  56      38.939  -1.581   7.545  1.00  0.00           H  
ATOM    878 1HB  GLN B  56      39.593  -4.037   5.864  1.00  0.00           H  
ATOM    879 2HB  GLN B  56      40.746  -2.784   6.298  1.00  0.00           H  
ATOM    880 1HG  GLN B  56      40.554  -3.329   8.640  1.00  0.00           H  
ATOM    881 2HG  GLN B  56      39.251  -4.499   8.291  1.00  0.00           H  
ATOM    882 1HE2 GLN B  56      41.389  -7.143   7.621  1.00  0.00           H  
ATOM    883 2HE2 GLN B  56      39.782  -6.562   7.906  1.00  0.00           H  
ATOM    884  N   GLY B  57      37.423  -1.614   4.793  1.00  0.00           N  
ATOM    885  CA  GLY B  57      37.209  -1.009   3.490  1.00  0.00           C  
ATOM    886  C   GLY B  57      37.331  -2.007   2.355  1.00  0.00           C  
ATOM    887  O   GLY B  57      38.291  -2.774   2.278  1.00  0.00           O  
ATOM    888  H   GLY B  57      36.677  -2.162   5.199  1.00  0.00           H  
ATOM    889 1HA  GLY B  57      36.218  -0.556   3.458  1.00  0.00           H  
ATOM    890 2HA  GLY B  57      37.933  -0.209   3.337  1.00  0.00           H  
ATOM    891  N   LEU B  58      36.346  -2.003   1.461  1.00  0.00           N  
ATOM    892  CA  LEU B  58      36.341  -2.927   0.331  1.00  0.00           C  
ATOM    893  C   LEU B  58      37.307  -2.451  -0.750  1.00  0.00           C  
ATOM    894  O   LEU B  58      37.504  -1.246  -0.913  1.00  0.00           O  
ATOM    895  CB  LEU B  58      34.927  -3.054  -0.250  1.00  0.00           C  
ATOM    896  CG  LEU B  58      33.864  -3.615   0.704  1.00  0.00           C  
ATOM    897  CD1 LEU B  58      32.510  -3.623   0.007  1.00  0.00           C  
ATOM    898  CD2 LEU B  58      34.262  -5.017   1.140  1.00  0.00           C  
ATOM    899  H   LEU B  58      35.591  -1.341   1.551  1.00  0.00           H  
ATOM    900  HA  LEU B  58      36.662  -3.906   0.684  1.00  0.00           H  
ATOM    901 1HB  LEU B  58      34.595  -2.069  -0.574  1.00  0.00           H  
ATOM    902 2HB  LEU B  58      34.967  -3.707  -1.122  1.00  0.00           H  
ATOM    903  HG  LEU B  58      33.785  -2.971   1.580  1.00  0.00           H  
ATOM    904 1HD1 LEU B  58      31.755  -4.021   0.685  1.00  0.00           H  
ATOM    905 2HD1 LEU B  58      32.241  -2.605  -0.277  1.00  0.00           H  
ATOM    906 3HD1 LEU B  58      32.563  -4.247  -0.884  1.00  0.00           H  
ATOM    907 1HD2 LEU B  58      33.507  -5.415   1.819  1.00  0.00           H  
ATOM    908 2HD2 LEU B  58      34.341  -5.662   0.265  1.00  0.00           H  
ATOM    909 3HD2 LEU B  58      35.225  -4.980   1.651  1.00  0.00           H  
ATOM    910  N   PRO B  59      37.915  -3.379  -1.509  1.00  0.00           N  
ATOM    911  CA  PRO B  59      38.781  -2.873  -2.581  1.00  0.00           C  
ATOM    912  C   PRO B  59      38.053  -1.959  -3.566  1.00  0.00           C  
ATOM    913  O   PRO B  59      36.863  -2.154  -3.828  1.00  0.00           O  
ATOM    914  CB  PRO B  59      39.257  -4.148  -3.281  1.00  0.00           C  
ATOM    915  CG  PRO B  59      39.149  -5.223  -2.255  1.00  0.00           C  
ATOM    916  CD  PRO B  59      37.915  -4.866  -1.479  1.00  0.00           C  
ATOM    917  HA  PRO B  59      39.629  -2.331  -2.136  1.00  0.00           H  
ATOM    918 1HB  PRO B  59      38.608  -4.370  -4.129  1.00  0.00           H  
ATOM    919 2HB  PRO B  59      40.291  -4.037  -3.609  1.00  0.00           H  
ATOM    920 1HG  PRO B  59      39.041  -6.199  -2.728  1.00  0.00           H  
ATOM    921 2HG  PRO B  59      40.020  -5.204  -1.600  1.00  0.00           H  
ATOM    922 1HD  PRO B  59      37.022  -5.251  -1.973  1.00  0.00           H  
ATOM    923 2HD  PRO B  59      37.991  -5.238  -0.457  1.00  0.00           H  
ATOM    924  N   PRO B  60      38.747  -0.959  -4.133  1.00  0.00           N  
ATOM    925  CA  PRO B  60      38.040  -0.033  -5.024  1.00  0.00           C  
ATOM    926  C   PRO B  60      37.292  -0.729  -6.156  1.00  0.00           C  
ATOM    927  O   PRO B  60      37.843  -1.603  -6.825  1.00  0.00           O  
ATOM    928  CB  PRO B  60      39.177   0.837  -5.568  1.00  0.00           C  
ATOM    929  CG  PRO B  60      40.179   0.860  -4.464  1.00  0.00           C  
ATOM    930  CD  PRO B  60      40.151  -0.537  -3.904  1.00  0.00           C  
ATOM    931  HA  PRO B  60      37.329   0.564  -4.434  1.00  0.00           H  
ATOM    932 1HB  PRO B  60      39.574   0.401  -6.496  1.00  0.00           H  
ATOM    933 2HB  PRO B  60      38.798   1.839  -5.820  1.00  0.00           H  
ATOM    934 1HG  PRO B  60      41.169   1.140  -4.855  1.00  0.00           H  
ATOM    935 2HG  PRO B  60      39.906   1.622  -3.720  1.00  0.00           H  
ATOM    936 1HD  PRO B  60      40.855  -1.170  -4.461  1.00  0.00           H  
ATOM    937 2HD  PRO B  60      40.415  -0.509  -2.836  1.00  0.00           H  
ATOM    938  N   SER B  61      36.034  -0.339  -6.344  1.00  0.00           N  
ATOM    939  CA  SER B  61      35.136  -0.890  -7.359  1.00  0.00           C  
ATOM    940  C   SER B  61      35.134  -2.413  -7.488  1.00  0.00           C  
ATOM    941  O   SER B  61      34.958  -2.944  -8.583  1.00  0.00           O  
ATOM    942  CB  SER B  61      35.492  -0.290  -8.706  1.00  0.00           C  
ATOM    943  OG  SER B  61      35.361   1.104  -8.685  1.00  0.00           O  
ATOM    944  H   SER B  61      35.671   0.398  -5.758  1.00  0.00           H  
ATOM    945  HA  SER B  61      34.112  -0.618  -7.100  1.00  0.00           H  
ATOM    946 1HB  SER B  61      36.517  -0.558  -8.964  1.00  0.00           H  
ATOM    947 2HB  SER B  61      34.842  -0.707  -9.474  1.00  0.00           H  
ATOM    948  HG  SER B  61      34.959   1.345  -9.523  1.00  0.00           H  
ATOM    949  N   ARG B  62      35.297  -3.124  -6.376  1.00  0.00           N  
ATOM    950  CA  ARG B  62      35.065  -4.565  -6.305  1.00  0.00           C  
ATOM    951  C   ARG B  62      33.781  -4.910  -5.554  1.00  0.00           C  
ATOM    952  O   ARG B  62      33.504  -6.080  -5.288  1.00  0.00           O  
ATOM    953  CB  ARG B  62      36.239  -5.255  -5.626  1.00  0.00           C  
ATOM    954  CG  ARG B  62      37.371  -5.656  -6.559  1.00  0.00           C  
ATOM    955  CD  ARG B  62      38.124  -4.472  -7.047  1.00  0.00           C  
ATOM    956  NE  ARG B  62      39.313  -4.855  -7.793  1.00  0.00           N  
ATOM    957  CZ  ARG B  62      40.224  -3.990  -8.277  1.00  0.00           C  
ATOM    958  NH1 ARG B  62      40.070  -2.698  -8.087  1.00  0.00           N1+
ATOM    959  NH2 ARG B  62      41.273  -4.439  -8.944  1.00  0.00           N  
ATOM    960  H   ARG B  62      35.625  -2.648  -5.544  1.00  0.00           H  
ATOM    961  HA  ARG B  62      34.971  -4.951  -7.321  1.00  0.00           H  
ATOM    962 1HB  ARG B  62      36.655  -4.598  -4.864  1.00  0.00           H  
ATOM    963 2HB  ARG B  62      35.890  -6.158  -5.125  1.00  0.00           H  
ATOM    964 1HG  ARG B  62      38.065  -6.308  -6.028  1.00  0.00           H  
ATOM    965 2HG  ARG B  62      36.964  -6.184  -7.422  1.00  0.00           H  
ATOM    966 1HD  ARG B  62      37.486  -3.881  -7.704  1.00  0.00           H  
ATOM    967 2HD  ARG B  62      38.435  -3.863  -6.200  1.00  0.00           H  
ATOM    968  HE  ARG B  62      39.465  -5.841  -7.959  1.00  0.00           H  
ATOM    969 1HH1 ARG B  62      39.267  -2.355  -7.578  1.00  0.00           H  
ATOM    970 2HH1 ARG B  62      40.753  -2.049  -8.451  1.00  0.00           H  
ATOM    971 1HH2 ARG B  62      41.391  -5.432  -9.090  1.00  0.00           H  
ATOM    972 2HH2 ARG B  62      41.955  -3.790  -9.307  1.00  0.00           H  
ATOM    973  N   ARG B  63      33.019  -3.882  -5.193  1.00  0.00           N  
ATOM    974  CA  ARG B  63      31.800  -4.020  -4.396  1.00  0.00           C  
ATOM    975  C   ARG B  63      30.724  -4.934  -4.969  1.00  0.00           C  
ATOM    976  O   ARG B  63      30.090  -5.663  -4.211  1.00  0.00           O  
ATOM    977  CB  ARG B  63      31.184  -2.646  -4.178  1.00  0.00           C  
ATOM    978  CG  ARG B  63      30.003  -2.620  -3.220  1.00  0.00           C  
ATOM    979  CD  ARG B  63      29.545  -1.232  -2.951  1.00  0.00           C  
ATOM    980  NE  ARG B  63      30.557  -0.453  -2.256  1.00  0.00           N  
ATOM    981  CZ  ARG B  63      31.257   0.558  -2.808  1.00  0.00           C  
ATOM    982  NH1 ARG B  63      31.043   0.898  -4.060  1.00  0.00           N1+
ATOM    983  NH2 ARG B  63      32.157   1.207  -2.091  1.00  0.00           N  
ATOM    984  H   ARG B  63      33.329  -2.955  -5.446  1.00  0.00           H  
ATOM    985  HA  ARG B  63      32.065  -4.452  -3.430  1.00  0.00           H  
ATOM    986 1HB  ARG B  63      31.940  -1.967  -3.788  1.00  0.00           H  
ATOM    987 2HB  ARG B  63      30.844  -2.244  -5.132  1.00  0.00           H  
ATOM    988 1HG  ARG B  63      29.172  -3.177  -3.652  1.00  0.00           H  
ATOM    989 2HG  ARG B  63      30.293  -3.075  -2.272  1.00  0.00           H  
ATOM    990 1HD  ARG B  63      29.319  -0.735  -3.894  1.00  0.00           H  
ATOM    991 2HD  ARG B  63      28.650  -1.259  -2.331  1.00  0.00           H  
ATOM    992  HE  ARG B  63      30.749  -0.685  -1.291  1.00  0.00           H  
ATOM    993 1HH1 ARG B  63      30.355   0.402  -4.608  1.00  0.00           H  
ATOM    994 2HH1 ARG B  63      31.568   1.656  -4.474  1.00  0.00           H  
ATOM    995 1HH2 ARG B  63      32.321   0.946  -1.129  1.00  0.00           H  
ATOM    996 2HH2 ARG B  63      32.681   1.964  -2.505  1.00  0.00           H  
ATOM    997  N   VAL B  64      30.492  -4.885  -6.276  1.00  0.00           N  
ATOM    998  CA  VAL B  64      29.480  -5.739  -6.899  1.00  0.00           C  
ATOM    999  C   VAL B  64      29.779  -7.214  -6.661  1.00  0.00           C  
ATOM   1000  O   VAL B  64      28.888  -7.978  -6.292  1.00  0.00           O  
ATOM   1001  CB  VAL B  64      29.412  -5.471  -8.414  1.00  0.00           C  
ATOM   1002  CG1 VAL B  64      28.511  -6.490  -9.095  1.00  0.00           C  
ATOM   1003  CG2 VAL B  64      28.915  -4.056  -8.668  1.00  0.00           C  
ATOM   1004  H   VAL B  64      31.002  -4.230  -6.852  1.00  0.00           H  
ATOM   1005  HA  VAL B  64      28.510  -5.504  -6.458  1.00  0.00           H  
ATOM   1006  HB  VAL B  64      30.409  -5.589  -8.839  1.00  0.00           H  
ATOM   1007 1HG1 VAL B  64      28.475  -6.286 -10.166  1.00  0.00           H  
ATOM   1008 2HG1 VAL B  64      28.906  -7.493  -8.930  1.00  0.00           H  
ATOM   1009 3HG1 VAL B  64      27.506  -6.422  -8.680  1.00  0.00           H  
ATOM   1010 1HG2 VAL B  64      28.870  -3.874  -9.741  1.00  0.00           H  
ATOM   1011 2HG2 VAL B  64      27.920  -3.937  -8.238  1.00  0.00           H  
ATOM   1012 3HG2 VAL B  64      29.598  -3.342  -8.207  1.00  0.00           H  
ATOM   1013  N   ILE B  65      31.029  -7.619  -6.856  1.00  0.00           N  
ATOM   1014  CA  ILE B  65      31.428  -9.013  -6.670  1.00  0.00           C  
ATOM   1015  C   ILE B  65      31.338  -9.415  -5.199  1.00  0.00           C  
ATOM   1016  O   ILE B  65      30.884 -10.511  -4.871  1.00  0.00           O  
ATOM   1017  CB  ILE B  65      32.860  -9.250  -7.183  1.00  0.00           C  
ATOM   1018  CG1 ILE B  65      32.945  -8.958  -8.683  1.00  0.00           C  
ATOM   1019  CG2 ILE B  65      33.300 -10.676  -6.890  1.00  0.00           C  
ATOM   1020  CD1 ILE B  65      32.010  -9.799  -9.524  1.00  0.00           C  
ATOM   1021  H   ILE B  65      31.731  -6.952  -7.146  1.00  0.00           H  
ATOM   1022  HA  ILE B  65      30.749  -9.646  -7.241  1.00  0.00           H  
ATOM   1023  HB  ILE B  65      33.543  -8.559  -6.689  1.00  0.00           H  
ATOM   1024 1HG1 ILE B  65      32.713  -7.908  -8.863  1.00  0.00           H  
ATOM   1025 2HG1 ILE B  65      33.963  -9.130  -9.031  1.00  0.00           H  
ATOM   1026 1HG2 ILE B  65      34.314 -10.827  -7.260  1.00  0.00           H  
ATOM   1027 2HG2 ILE B  65      33.277 -10.850  -5.816  1.00  0.00           H  
ATOM   1028 3HG2 ILE B  65      32.626 -11.374  -7.385  1.00  0.00           H  
ATOM   1029 1HD1 ILE B  65      32.129  -9.535 -10.575  1.00  0.00           H  
ATOM   1030 2HD1 ILE B  65      32.249 -10.854  -9.386  1.00  0.00           H  
ATOM   1031 3HD1 ILE B  65      30.981  -9.616  -9.217  1.00  0.00           H  
ATOM   1032  N   TRP B  66      31.760  -8.521  -4.312  1.00  0.00           N  
ATOM   1033  CA  TRP B  66      31.667  -8.753  -2.872  1.00  0.00           C  
ATOM   1034  C   TRP B  66      30.226  -8.978  -2.423  1.00  0.00           C  
ATOM   1035  O   TRP B  66      29.942  -9.907  -1.669  1.00  0.00           O  
ATOM   1036  CB  TRP B  66      32.259  -7.568  -2.107  1.00  0.00           C  
ATOM   1037  CG  TRP B  66      32.214  -7.735  -0.618  1.00  0.00           C  
ATOM   1038  CD1 TRP B  66      33.110  -8.414   0.153  1.00  0.00           C  
ATOM   1039  CD2 TRP B  66      31.217  -7.212   0.293  1.00  0.00           C  
ATOM   1040  CE2 TRP B  66      31.586  -7.617   1.578  1.00  0.00           C  
ATOM   1041  CE3 TRP B  66      30.060  -6.443   0.122  1.00  0.00           C  
ATOM   1042  NE1 TRP B  66      32.741  -8.350   1.474  1.00  0.00           N  
ATOM   1043  CZ2 TRP B  66      30.837  -7.283   2.696  1.00  0.00           C  
ATOM   1044  CZ3 TRP B  66      29.310  -6.106   1.243  1.00  0.00           C  
ATOM   1045  CH2 TRP B  66      29.690  -6.515   2.496  1.00  0.00           C  
ATOM   1046  H   TRP B  66      32.149  -7.646  -4.634  1.00  0.00           H  
ATOM   1047  HA  TRP B  66      32.238  -9.649  -2.628  1.00  0.00           H  
ATOM   1048 1HB  TRP B  66      33.297  -7.425  -2.405  1.00  0.00           H  
ATOM   1049 2HB  TRP B  66      31.715  -6.660  -2.366  1.00  0.00           H  
ATOM   1050  HD1 TRP B  66      33.991  -8.931  -0.224  1.00  0.00           H  
ATOM   1051  HE1 TRP B  66      33.238  -8.774   2.245  1.00  0.00           H  
ATOM   1052  HE3 TRP B  66      29.755  -6.113  -0.871  1.00  0.00           H  
ATOM   1053  HZ2 TRP B  66      31.123  -7.599   3.699  1.00  0.00           H  
ATOM   1054  HZ3 TRP B  66      28.409  -5.508   1.101  1.00  0.00           H  
ATOM   1055  HH2 TRP B  66      29.079  -6.233   3.354  1.00  0.00           H  
ATOM   1056  N   LEU B  67      29.321  -8.120  -2.882  1.00  0.00           N  
ATOM   1057  CA  LEU B  67      27.913  -8.180  -2.502  1.00  0.00           C  
ATOM   1058  C   LEU B  67      27.298  -9.523  -2.885  1.00  0.00           C  
ATOM   1059  O   LEU B  67      26.551 -10.124  -2.111  1.00  0.00           O  
ATOM   1060  CB  LEU B  67      27.133  -7.043  -3.175  1.00  0.00           C  
ATOM   1061  CG  LEU B  67      27.369  -5.641  -2.597  1.00  0.00           C  
ATOM   1062  CD1 LEU B  67      26.767  -4.599  -3.529  1.00  0.00           C  
ATOM   1063  CD2 LEU B  67      26.754  -5.554  -1.208  1.00  0.00           C  
ATOM   1064  H   LEU B  67      29.614  -7.398  -3.525  1.00  0.00           H  
ATOM   1065  HA  LEU B  67      27.841  -8.062  -1.421  1.00  0.00           H  
ATOM   1066 1HB  LEU B  67      27.400  -7.015  -4.230  1.00  0.00           H  
ATOM   1067 2HB  LEU B  67      26.067  -7.258  -3.097  1.00  0.00           H  
ATOM   1068  HG  LEU B  67      28.441  -5.451  -2.531  1.00  0.00           H  
ATOM   1069 1HD1 LEU B  67      26.935  -3.603  -3.118  1.00  0.00           H  
ATOM   1070 2HD1 LEU B  67      27.239  -4.671  -4.509  1.00  0.00           H  
ATOM   1071 3HD1 LEU B  67      25.696  -4.774  -3.627  1.00  0.00           H  
ATOM   1072 1HD2 LEU B  67      26.923  -4.559  -0.797  1.00  0.00           H  
ATOM   1073 2HD2 LEU B  67      25.682  -5.743  -1.273  1.00  0.00           H  
ATOM   1074 3HD2 LEU B  67      27.215  -6.298  -0.558  1.00  0.00           H  
ATOM   1075  N   GLN B  68      27.634  -9.980  -4.085  1.00  0.00           N  
ATOM   1076  CA  GLN B  68      27.154 -11.252  -4.616  1.00  0.00           C  
ATOM   1077  C   GLN B  68      27.508 -12.405  -3.683  1.00  0.00           C  
ATOM   1078  O   GLN B  68      26.676 -13.275  -3.427  1.00  0.00           O  
ATOM   1079  CB  GLN B  68      27.738 -11.508  -6.008  1.00  0.00           C  
ATOM   1080  CG  GLN B  68      27.142 -10.639  -7.103  1.00  0.00           C  
ATOM   1081  CD  GLN B  68      27.832 -10.836  -8.439  1.00  0.00           C  
ATOM   1082  NE2 GLN B  68      27.230 -10.309  -9.499  1.00  0.00           N  
ATOM   1083  OE1 GLN B  68      28.896 -11.457  -8.518  1.00  0.00           O  
ATOM   1084  H   GLN B  68      28.258  -9.434  -4.663  1.00  0.00           H  
ATOM   1085  HA  GLN B  68      26.068 -11.205  -4.698  1.00  0.00           H  
ATOM   1086 1HB  GLN B  68      28.814 -11.333  -5.989  1.00  0.00           H  
ATOM   1087 2HB  GLN B  68      27.581 -12.550  -6.283  1.00  0.00           H  
ATOM   1088 1HG  GLN B  68      26.089 -10.894  -7.221  1.00  0.00           H  
ATOM   1089 2HG  GLN B  68      27.243  -9.592  -6.817  1.00  0.00           H  
ATOM   1090 1HE2 GLN B  68      27.638 -10.407 -10.407  1.00  0.00           H  
ATOM   1091 2HE2 GLN B  68      26.368  -9.814  -9.390  1.00  0.00           H  
ATOM   1092  N   SER B  69      28.731 -12.414  -3.165  1.00  0.00           N  
ATOM   1093  CA  SER B  69      29.166 -13.465  -2.248  1.00  0.00           C  
ATOM   1094  C   SER B  69      28.365 -13.418  -0.951  1.00  0.00           C  
ATOM   1095  O   SER B  69      27.984 -14.452  -0.401  1.00  0.00           O  
ATOM   1096  CB  SER B  69      30.644 -13.318  -1.946  1.00  0.00           C  
ATOM   1097  OG  SER B  69      31.417 -13.572  -3.088  1.00  0.00           O  
ATOM   1098  H   SER B  69      29.384 -11.685  -3.415  1.00  0.00           H  
ATOM   1099  HA  SER B  69      29.000 -14.432  -2.726  1.00  0.00           H  
ATOM   1100 1HB  SER B  69      30.845 -12.310  -1.585  1.00  0.00           H  
ATOM   1101 2HB  SER B  69      30.925 -14.012  -1.154  1.00  0.00           H  
ATOM   1102  HG  SER B  69      30.839 -14.030  -3.702  1.00  0.00           H  
ATOM   1103  N   ILE B  70      28.094 -12.207  -0.476  1.00  0.00           N  
ATOM   1104  CA  ILE B  70      27.337 -12.002   0.756  1.00  0.00           C  
ATOM   1105  C   ILE B  70      25.920 -12.541   0.584  1.00  0.00           C  
ATOM   1106  O   ILE B  70      25.414 -13.241   1.461  1.00  0.00           O  
ATOM   1107  CB  ILE B  70      27.286 -10.512   1.140  1.00  0.00           C  
ATOM   1108  CG1 ILE B  70      28.694  -9.991   1.443  1.00  0.00           C  
ATOM   1109  CG2 ILE B  70      26.369 -10.302   2.335  1.00  0.00           C  
ATOM   1110  CD1 ILE B  70      29.345 -10.650   2.638  1.00  0.00           C  
ATOM   1111  H   ILE B  70      28.414 -11.396  -0.988  1.00  0.00           H  
ATOM   1112  HA  ILE B  70      27.832 -12.545   1.560  1.00  0.00           H  
ATOM   1113  HB  ILE B  70      26.910  -9.931   0.299  1.00  0.00           H  
ATOM   1114 1HG1 ILE B  70      29.334 -10.147   0.576  1.00  0.00           H  
ATOM   1115 2HG1 ILE B  70      28.653  -8.917   1.628  1.00  0.00           H  
ATOM   1116 1HG2 ILE B  70      26.346  -9.243   2.594  1.00  0.00           H  
ATOM   1117 2HG2 ILE B  70      25.363 -10.636   2.084  1.00  0.00           H  
ATOM   1118 3HG2 ILE B  70      26.741 -10.875   3.185  1.00  0.00           H  
ATOM   1119 1HD1 ILE B  70      30.339 -10.229   2.789  1.00  0.00           H  
ATOM   1120 2HD1 ILE B  70      28.737 -10.476   3.526  1.00  0.00           H  
ATOM   1121 3HD1 ILE B  70      29.430 -11.721   2.460  1.00  0.00           H  
ATOM   1122  N   ARG B  71      25.282 -12.241  -0.543  1.00  0.00           N  
ATOM   1123  CA  ARG B  71      23.938 -12.739  -0.828  1.00  0.00           C  
ATOM   1124  C   ARG B  71      23.869 -14.263  -0.829  1.00  0.00           C  
ATOM   1125  O   ARG B  71      22.913 -14.845  -0.321  1.00  0.00           O  
ATOM   1126  CB  ARG B  71      23.458 -12.221  -2.176  1.00  0.00           C  
ATOM   1127  CG  ARG B  71      22.003 -12.523  -2.497  1.00  0.00           C  
ATOM   1128  CD  ARG B  71      21.515 -11.717  -3.645  1.00  0.00           C  
ATOM   1129  NE  ARG B  71      22.191 -12.071  -4.882  1.00  0.00           N  
ATOM   1130  CZ  ARG B  71      21.907 -13.159  -5.625  1.00  0.00           C  
ATOM   1131  NH1 ARG B  71      20.961 -13.987  -5.242  1.00  0.00           N1+
ATOM   1132  NH2 ARG B  71      22.581 -13.394  -6.737  1.00  0.00           N  
ATOM   1133  H   ARG B  71      25.739 -11.651  -1.226  1.00  0.00           H  
ATOM   1134  HA  ARG B  71      23.263 -12.376  -0.053  1.00  0.00           H  
ATOM   1135 1HB  ARG B  71      23.587 -11.140  -2.217  1.00  0.00           H  
ATOM   1136 2HB  ARG B  71      24.068 -12.653  -2.970  1.00  0.00           H  
ATOM   1137 1HG  ARG B  71      21.898 -13.578  -2.749  1.00  0.00           H  
ATOM   1138 2HG  ARG B  71      21.384 -12.294  -1.629  1.00  0.00           H  
ATOM   1139 1HD  ARG B  71      20.447 -11.885  -3.779  1.00  0.00           H  
ATOM   1140 2HD  ARG B  71      21.693 -10.660  -3.449  1.00  0.00           H  
ATOM   1141  HE  ARG B  71      22.925 -11.457  -5.209  1.00  0.00           H  
ATOM   1142 1HH1 ARG B  71      20.446 -13.808  -4.392  1.00  0.00           H  
ATOM   1143 2HH1 ARG B  71      20.748 -14.803  -5.798  1.00  0.00           H  
ATOM   1144 1HH2 ARG B  71      23.308 -12.757  -7.032  1.00  0.00           H  
ATOM   1145 2HH2 ARG B  71      22.368 -14.209  -7.293  1.00  0.00           H  
ATOM   1146  N   ILE B  72      24.876 -14.902  -1.412  1.00  0.00           N  
ATOM   1147  CA  ILE B  72      24.962 -16.361  -1.420  1.00  0.00           C  
ATOM   1148  C   ILE B  72      25.065 -16.880   0.012  1.00  0.00           C  
ATOM   1149  O   ILE B  72      24.242 -17.688   0.442  1.00  0.00           O  
ATOM   1150  CB  ILE B  72      26.172 -16.845  -2.240  1.00  0.00           C  
ATOM   1151  CG1 ILE B  72      25.969 -16.535  -3.725  1.00  0.00           C  
ATOM   1152  CG2 ILE B  72      26.396 -18.334  -2.029  1.00  0.00           C  
ATOM   1153  CD1 ILE B  72      27.221 -16.692  -4.558  1.00  0.00           C  
ATOM   1154  H   ILE B  72      25.610 -14.367  -1.856  1.00  0.00           H  
ATOM   1155  HA  ILE B  72      24.058 -16.758  -1.879  1.00  0.00           H  
ATOM   1156  HB  ILE B  72      27.065 -16.304  -1.924  1.00  0.00           H  
ATOM   1157 1HG1 ILE B  72      25.203 -17.193  -4.132  1.00  0.00           H  
ATOM   1158 2HG1 ILE B  72      25.612 -15.511  -3.838  1.00  0.00           H  
ATOM   1159 1HG2 ILE B  72      27.255 -18.659  -2.616  1.00  0.00           H  
ATOM   1160 2HG2 ILE B  72      26.584 -18.528  -0.974  1.00  0.00           H  
ATOM   1161 3HG2 ILE B  72      25.510 -18.884  -2.347  1.00  0.00           H  
ATOM   1162 1HD1 ILE B  72      26.997 -16.455  -5.599  1.00  0.00           H  
ATOM   1163 2HD1 ILE B  72      27.991 -16.015  -4.189  1.00  0.00           H  
ATOM   1164 3HD1 ILE B  72      27.576 -17.719  -4.489  1.00  0.00           H  
ATOM   1165  N   LEU B  73      26.054 -16.407   0.764  1.00  0.00           N  
ATOM   1166  CA  LEU B  73      26.387 -16.997   2.059  1.00  0.00           C  
ATOM   1167  C   LEU B  73      25.334 -16.697   3.123  1.00  0.00           C  
ATOM   1168  O   LEU B  73      25.158 -17.477   4.056  1.00  0.00           O  
ATOM   1169  CB  LEU B  73      27.752 -16.480   2.531  1.00  0.00           C  
ATOM   1170  CG  LEU B  73      28.959 -16.936   1.702  1.00  0.00           C  
ATOM   1171  CD1 LEU B  73      30.192 -16.148   2.124  1.00  0.00           C  
ATOM   1172  CD2 LEU B  73      29.173 -18.430   1.895  1.00  0.00           C  
ATOM   1173  H   LEU B  73      26.580 -15.604   0.449  1.00  0.00           H  
ATOM   1174  HA  LEU B  73      26.439 -18.079   1.943  1.00  0.00           H  
ATOM   1175 1HB  LEU B  73      27.734 -15.391   2.519  1.00  0.00           H  
ATOM   1176 2HB  LEU B  73      27.912 -16.808   3.558  1.00  0.00           H  
ATOM   1177  HG  LEU B  73      28.776 -16.729   0.648  1.00  0.00           H  
ATOM   1178 1HD1 LEU B  73      31.050 -16.472   1.535  1.00  0.00           H  
ATOM   1179 2HD1 LEU B  73      30.019 -15.084   1.957  1.00  0.00           H  
ATOM   1180 3HD1 LEU B  73      30.391 -16.322   3.181  1.00  0.00           H  
ATOM   1181 1HD2 LEU B  73      30.031 -18.754   1.306  1.00  0.00           H  
ATOM   1182 2HD2 LEU B  73      29.358 -18.638   2.950  1.00  0.00           H  
ATOM   1183 3HD2 LEU B  73      28.284 -18.969   1.570  1.00  0.00           H  
ATOM   1184  N   SER B  74      24.632 -15.580   2.976  1.00  0.00           N  
ATOM   1185  CA  SER B  74      23.618 -15.150   3.936  1.00  0.00           C  
ATOM   1186  C   SER B  74      22.504 -16.175   4.132  1.00  0.00           C  
ATOM   1187  O   SER B  74      21.799 -16.145   5.140  1.00  0.00           O  
ATOM   1188  CB  SER B  74      23.015 -13.833   3.485  1.00  0.00           C  
ATOM   1189  OG  SER B  74      23.966 -12.805   3.527  1.00  0.00           O  
ATOM   1190  H   SER B  74      24.797 -15.001   2.163  1.00  0.00           H  
ATOM   1191  HA  SER B  74      24.097 -15.009   4.906  1.00  0.00           H  
ATOM   1192 1HB  SER B  74      22.635 -13.938   2.469  1.00  0.00           H  
ATOM   1193 2HB  SER B  74      22.173 -13.581   4.125  1.00  0.00           H  
ATOM   1194  HG  SER B  74      24.662 -13.061   2.917  1.00  0.00           H  
ATOM   1195  N   ARG B  75      22.353 -17.093   3.183  1.00  0.00           N  
ATOM   1196  CA  ARG B  75      21.312 -18.117   3.260  1.00  0.00           C  
ATOM   1197  C   ARG B  75      21.722 -19.230   4.218  1.00  0.00           C  
ATOM   1198  O   ARG B  75      20.907 -20.066   4.607  1.00  0.00           O  
ATOM   1199  CB  ARG B  75      21.033 -18.709   1.886  1.00  0.00           C  
ATOM   1200  CG  ARG B  75      20.427 -17.740   0.883  1.00  0.00           C  
ATOM   1201  CD  ARG B  75      20.237 -18.373  -0.447  1.00  0.00           C  
ATOM   1202  NE  ARG B  75      21.505 -18.644  -1.105  1.00  0.00           N  
ATOM   1203  CZ  ARG B  75      21.631 -19.211  -2.321  1.00  0.00           C  
ATOM   1204  NH1 ARG B  75      20.559 -19.560  -2.997  1.00  0.00           N1+
ATOM   1205  NH2 ARG B  75      22.832 -19.415  -2.833  1.00  0.00           N  
ATOM   1206  H   ARG B  75      22.995 -17.104   2.403  1.00  0.00           H  
ATOM   1207  HA  ARG B  75      20.397 -17.653   3.629  1.00  0.00           H  
ATOM   1208 1HB  ARG B  75      21.961 -19.087   1.458  1.00  0.00           H  
ATOM   1209 2HB  ARG B  75      20.350 -19.552   1.984  1.00  0.00           H  
ATOM   1210 1HG  ARG B  75      19.455 -17.404   1.244  1.00  0.00           H  
ATOM   1211 2HG  ARG B  75      21.087 -16.880   0.763  1.00  0.00           H  
ATOM   1212 1HD  ARG B  75      19.707 -19.317  -0.328  1.00  0.00           H  
ATOM   1213 2HD  ARG B  75      19.657 -17.710  -1.087  1.00  0.00           H  
ATOM   1214  HE  ARG B  75      22.353 -18.389  -0.614  1.00  0.00           H  
ATOM   1215 1HH1 ARG B  75      19.642 -19.403  -2.605  1.00  0.00           H  
ATOM   1216 2HH1 ARG B  75      20.653 -19.985  -3.908  1.00  0.00           H  
ATOM   1217 1HH2 ARG B  75      23.656 -19.147  -2.313  1.00  0.00           H  
ATOM   1218 2HH2 ARG B  75      22.926 -19.840  -3.744  1.00  0.00           H  
ATOM   1219  N   ASP B  76      22.999 -19.238   4.585  1.00  0.00           N  
ATOM   1220  CA  ASP B  76      23.573 -20.286   5.422  1.00  0.00           C  
ATOM   1221  C   ASP B  76      23.630 -19.839   6.881  1.00  0.00           C  
ATOM   1222  O   ASP B  76      24.354 -18.905   7.227  1.00  0.00           O  
ATOM   1223  CB  ASP B  76      24.975 -20.657   4.935  1.00  0.00           C  
ATOM   1224  CG  ASP B  76      25.552 -21.869   5.655  1.00  0.00           C  
ATOM   1225  OD1 ASP B  76      25.198 -22.084   6.790  1.00  0.00           O  
ATOM   1226  OD2 ASP B  76      26.340 -22.567   5.063  1.00  0.00           O1-
ATOM   1227  H   ASP B  76      23.586 -18.457   4.329  1.00  0.00           H  
ATOM   1228  HA  ASP B  76      22.937 -21.169   5.355  1.00  0.00           H  
ATOM   1229 1HB  ASP B  76      24.946 -20.868   3.865  1.00  0.00           H  
ATOM   1230 2HB  ASP B  76      25.648 -19.811   5.083  1.00  0.00           H  
ATOM   1231  N   ARG B  77      22.905 -20.537   7.747  1.00  0.00           N  
ATOM   1232  CA  ARG B  77      22.878 -20.214   9.172  1.00  0.00           C  
ATOM   1233  C   ARG B  77      24.266 -20.046   9.778  1.00  0.00           C  
ATOM   1234  O   ARG B  77      24.460 -19.194  10.644  1.00  0.00           O  
ATOM   1235  CB  ARG B  77      22.079 -21.278   9.935  1.00  0.00           C  
ATOM   1236  CG  ARG B  77      22.118 -21.157  11.455  1.00  0.00           C  
ATOM   1237  CD  ARG B  77      21.471 -19.880  11.974  1.00  0.00           C  
ATOM   1238  NE  ARG B  77      21.562 -19.790  13.432  1.00  0.00           N  
ATOM   1239  CZ  ARG B  77      22.597 -19.312  14.109  1.00  0.00           C  
ATOM   1240  NH1 ARG B  77      22.540 -19.291  15.425  1.00  0.00           N1+
ATOM   1241  NH2 ARG B  77      23.696 -18.871  13.527  1.00  0.00           N  
ATOM   1242  H   ARG B  77      22.350 -21.313   7.415  1.00  0.00           H  
ATOM   1243  HA  ARG B  77      22.389 -19.247   9.298  1.00  0.00           H  
ATOM   1244 1HB  ARG B  77      21.041 -21.231   9.605  1.00  0.00           H  
ATOM   1245 2HB  ARG B  77      22.473 -22.259   9.669  1.00  0.00           H  
ATOM   1246 1HG  ARG B  77      21.603 -22.014  11.888  1.00  0.00           H  
ATOM   1247 2HG  ARG B  77      23.156 -21.181  11.787  1.00  0.00           H  
ATOM   1248 1HD  ARG B  77      21.972 -19.017  11.534  1.00  0.00           H  
ATOM   1249 2HD  ARG B  77      20.422 -19.860  11.676  1.00  0.00           H  
ATOM   1250  HE  ARG B  77      20.767 -20.113  13.962  1.00  0.00           H  
ATOM   1251 1HH1 ARG B  77      21.711 -19.629  15.887  1.00  0.00           H  
ATOM   1252 2HH1 ARG B  77      23.330 -18.946  15.947  1.00  0.00           H  
ATOM   1253 1HH2 ARG B  77      23.785 -18.913  12.524  1.00  0.00           H  
ATOM   1254 2HH2 ARG B  77      24.447 -18.516  14.098  1.00  0.00           H  
ATOM   1255  N   SER B  78      25.227 -20.841   9.323  1.00  0.00           N  
ATOM   1256  CA  SER B  78      26.575 -20.816   9.884  1.00  0.00           C  
ATOM   1257  C   SER B  78      27.372 -19.573   9.492  1.00  0.00           C  
ATOM   1258  O   SER B  78      28.388 -19.269  10.116  1.00  0.00           O  
ATOM   1259  CB  SER B  78      27.329 -22.056   9.442  1.00  0.00           C  
ATOM   1260  OG  SER B  78      27.599 -22.016   8.069  1.00  0.00           O  
ATOM   1261  H   SER B  78      25.026 -21.470   8.559  1.00  0.00           H  
ATOM   1262  HA  SER B  78      26.497 -20.814  10.972  1.00  0.00           H  
ATOM   1263 1HB  SER B  78      28.264 -22.129   9.998  1.00  0.00           H  
ATOM   1264 2HB  SER B  78      26.739 -22.942   9.676  1.00  0.00           H  
ATOM   1265  HG  SER B  78      26.761 -22.179   7.630  1.00  0.00           H  
ATOM   1266  N   CYS B  79      26.922 -18.845   8.476  1.00  0.00           N  
ATOM   1267  CA  CYS B  79      27.577 -17.603   8.070  1.00  0.00           C  
ATOM   1268  C   CYS B  79      26.961 -16.371   8.730  1.00  0.00           C  
ATOM   1269  O   CYS B  79      27.609 -15.329   8.815  1.00  0.00           O  
ATOM   1270  CB  CYS B  79      27.506 -17.441   6.551  1.00  0.00           C  
ATOM   1271  SG  CYS B  79      28.358 -18.743   5.629  1.00  0.00           S  
ATOM   1272  H   CYS B  79      26.077 -19.118   7.993  1.00  0.00           H  
ATOM   1273  HA  CYS B  79      28.624 -17.650   8.369  1.00  0.00           H  
ATOM   1274 1HB  CYS B  79      26.463 -17.431   6.235  1.00  0.00           H  
ATOM   1275 2HB  CYS B  79      27.944 -16.484   6.267  1.00  0.00           H  
ATOM   1276  HG  CYS B  79      29.582 -18.421   6.034  1.00  0.00           H  
ATOM   1277  N   LEU B  80      25.725 -16.484   9.206  1.00  0.00           N  
ATOM   1278  CA  LEU B  80      25.045 -15.373   9.870  1.00  0.00           C  
ATOM   1279  C   LEU B  80      25.775 -14.938  11.137  1.00  0.00           C  
ATOM   1280  O   LEU B  80      25.649 -13.794  11.571  1.00  0.00           O  
ATOM   1281  CB  LEU B  80      23.605 -15.770  10.219  1.00  0.00           C  
ATOM   1282  CG  LEU B  80      22.667 -15.988   9.025  1.00  0.00           C  
ATOM   1283  CD1 LEU B  80      21.303 -16.443   9.526  1.00  0.00           C  
ATOM   1284  CD2 LEU B  80      22.554 -14.697   8.226  1.00  0.00           C  
ATOM   1285  H   LEU B  80      25.243 -17.368   9.127  1.00  0.00           H  
ATOM   1286  HA  LEU B  80      25.020 -14.525   9.187  1.00  0.00           H  
ATOM   1287 1HB  LEU B  80      23.629 -16.695  10.794  1.00  0.00           H  
ATOM   1288 2HB  LEU B  80      23.171 -14.990  10.844  1.00  0.00           H  
ATOM   1289  HG  LEU B  80      23.068 -16.776   8.386  1.00  0.00           H  
ATOM   1290 1HD1 LEU B  80      20.637 -16.597   8.677  1.00  0.00           H  
ATOM   1291 2HD1 LEU B  80      21.411 -17.377  10.076  1.00  0.00           H  
ATOM   1292 3HD1 LEU B  80      20.884 -15.680  10.182  1.00  0.00           H  
ATOM   1293 1HD2 LEU B  80      21.888 -14.852   7.377  1.00  0.00           H  
ATOM   1294 2HD2 LEU B  80      22.152 -13.909   8.863  1.00  0.00           H  
ATOM   1295 3HD2 LEU B  80      23.540 -14.405   7.866  1.00  0.00           H  
ATOM   1296  N   ASP B  81      26.555 -15.846  11.713  1.00  0.00           N  
ATOM   1297  CA  ASP B  81      27.329 -15.544  12.913  1.00  0.00           C  
ATOM   1298  C   ASP B  81      28.264 -14.366  12.655  1.00  0.00           C  
ATOM   1299  O   ASP B  81      28.591 -13.611  13.569  1.00  0.00           O  
ATOM   1300  CB  ASP B  81      28.137 -16.766  13.360  1.00  0.00           C  
ATOM   1301  CG  ASP B  81      27.275 -17.842  14.007  1.00  0.00           C  
ATOM   1302  OD1 ASP B  81      26.142 -17.562  14.315  1.00  0.00           O  
ATOM   1303  OD2 ASP B  81      27.760 -18.933  14.186  1.00  0.00           O1-
ATOM   1304  H   ASP B  81      26.652 -16.757  11.287  1.00  0.00           H  
ATOM   1305  HA  ASP B  81      26.638 -15.275  13.712  1.00  0.00           H  
ATOM   1306 1HB  ASP B  81      28.648 -17.198  12.500  1.00  0.00           H  
ATOM   1307 2HB  ASP B  81      28.902 -16.455  14.073  1.00  0.00           H  
ATOM   1308  N   SER B  82      28.674 -14.196  11.402  1.00  0.00           N  
ATOM   1309  CA  SER B  82      29.552 -13.095  11.017  1.00  0.00           C  
ATOM   1310  C   SER B  82      28.784 -11.922  10.414  1.00  0.00           C  
ATOM   1311  O   SER B  82      29.179 -10.773  10.593  1.00  0.00           O  
ATOM   1312  CB  SER B  82      30.587 -13.587  10.025  1.00  0.00           C  
ATOM   1313  OG  SER B  82      31.421 -14.551  10.606  1.00  0.00           O  
ATOM   1314  H   SER B  82      28.348 -14.830  10.687  1.00  0.00           H  
ATOM   1315  HA  SER B  82      30.062 -12.730  11.910  1.00  0.00           H  
ATOM   1316 1HB  SER B  82      30.085 -14.012   9.156  1.00  0.00           H  
ATOM   1317 2HB  SER B  82      31.186 -12.746   9.678  1.00  0.00           H  
ATOM   1318  HG  SER B  82      31.083 -15.402  10.318  1.00  0.00           H  
ATOM   1319  N   PHE B  83      27.706 -12.198   9.688  1.00  0.00           N  
ATOM   1320  CA  PHE B  83      26.967 -11.150   8.987  1.00  0.00           C  
ATOM   1321  C   PHE B  83      26.036 -10.331   9.878  1.00  0.00           C  
ATOM   1322  O   PHE B  83      25.883  -9.127   9.668  1.00  0.00           O  
ATOM   1323  CB  PHE B  83      26.147 -11.772   7.854  1.00  0.00           C  
ATOM   1324  CG  PHE B  83      26.983 -12.398   6.774  1.00  0.00           C  
ATOM   1325  CD1 PHE B  83      26.529 -13.511   6.083  1.00  0.00           C  
ATOM   1326  CD2 PHE B  83      28.226 -11.875   6.448  1.00  0.00           C  
ATOM   1327  CE1 PHE B  83      27.297 -14.088   5.090  1.00  0.00           C  
ATOM   1328  CE2 PHE B  83      28.995 -12.449   5.454  1.00  0.00           C  
ATOM   1329  CZ  PHE B  83      28.530 -13.557   4.775  1.00  0.00           C  
ATOM   1330  H   PHE B  83      27.391 -13.155   9.607  1.00  0.00           H  
ATOM   1331  HA  PHE B  83      27.684 -10.445   8.563  1.00  0.00           H  
ATOM   1332 1HB  PHE B  83      25.488 -12.538   8.261  1.00  0.00           H  
ATOM   1333 2HB  PHE B  83      25.519 -11.008   7.398  1.00  0.00           H  
ATOM   1334  HD1 PHE B  83      25.554 -13.930   6.332  1.00  0.00           H  
ATOM   1335  HD2 PHE B  83      28.593 -11.000   6.985  1.00  0.00           H  
ATOM   1336  HE1 PHE B  83      26.928 -14.963   4.555  1.00  0.00           H  
ATOM   1337  HE2 PHE B  83      29.969 -12.028   5.207  1.00  0.00           H  
ATOM   1338  HZ  PHE B  83      29.137 -14.011   3.993  1.00  0.00           H  
ATOM   1339  N   THR B  84      25.418 -10.957  10.873  1.00  0.00           N  
ATOM   1340  CA  THR B  84      24.367 -10.303  11.648  1.00  0.00           C  
ATOM   1341  C   THR B  84      24.957  -9.315  12.650  1.00  0.00           C  
ATOM   1342  O   THR B  84      24.869  -9.504  13.864  1.00  0.00           O  
ATOM   1343  CB  THR B  84      23.501 -11.338  12.391  1.00  0.00           C  
ATOM   1344  CG2 THR B  84      22.738 -12.204  11.401  1.00  0.00           C  
ATOM   1345  OG1 THR B  84      24.338 -12.171  13.204  1.00  0.00           O  
ATOM   1346  H   THR B  84      25.670 -11.911  11.097  1.00  0.00           H  
ATOM   1347  HA  THR B  84      23.726  -9.748  10.962  1.00  0.00           H  
ATOM   1348  HB  THR B  84      22.791 -10.821  13.037  1.00  0.00           H  
ATOM   1349  HG1 THR B  84      24.884 -12.724  12.638  1.00  0.00           H  
ATOM   1350 1HG2 THR B  84      22.132 -12.929  11.944  1.00  0.00           H  
ATOM   1351 2HG2 THR B  84      22.092 -11.575  10.790  1.00  0.00           H  
ATOM   1352 3HG2 THR B  84      23.443 -12.731  10.760  1.00  0.00           H  
ATOM   1353  N   SER B  85      25.555  -8.244  12.138  1.00  0.00           N  
ATOM   1354  CA  SER B  85      26.078  -7.169  12.975  1.00  0.00           C  
ATOM   1355  C   SER B  85      25.496  -5.830  12.529  1.00  0.00           C  
ATOM   1356  O   SER B  85      25.132  -5.663  11.364  1.00  0.00           O  
ATOM   1357  CB  SER B  85      27.592  -7.130  12.904  1.00  0.00           C  
ATOM   1358  OG  SER B  85      28.025  -6.774  11.620  1.00  0.00           O  
ATOM   1359  H   SER B  85      25.649  -8.155  11.136  1.00  0.00           H  
ATOM   1360  HA  SER B  85      25.782  -7.359  14.008  1.00  0.00           H  
ATOM   1361 1HB  SER B  85      27.972  -6.413  13.631  1.00  0.00           H  
ATOM   1362 2HB  SER B  85      27.993  -8.107  13.168  1.00  0.00           H  
ATOM   1363  HG  SER B  85      28.329  -7.586  11.208  1.00  0.00           H  
ATOM   1364  N   ARG B  86      25.407  -4.867  13.442  1.00  0.00           N  
ATOM   1365  CA  ARG B  86      24.932  -3.532  13.083  1.00  0.00           C  
ATOM   1366  C   ARG B  86      25.799  -2.906  11.997  1.00  0.00           C  
ATOM   1367  O   ARG B  86      25.268  -2.330  11.051  1.00  0.00           O  
ATOM   1368  CB  ARG B  86      24.920  -2.623  14.303  1.00  0.00           C  
ATOM   1369  CG  ARG B  86      24.362  -1.230  14.057  1.00  0.00           C  
ATOM   1370  CD  ARG B  86      24.175  -0.482  15.327  1.00  0.00           C  
ATOM   1371  NE  ARG B  86      23.779   0.897  15.089  1.00  0.00           N  
ATOM   1372  CZ  ARG B  86      23.293   1.726  16.034  1.00  0.00           C  
ATOM   1373  NH1 ARG B  86      23.149   1.302  17.270  1.00  0.00           N1+
ATOM   1374  NH2 ARG B  86      22.961   2.966  15.716  1.00  0.00           N  
ATOM   1375  H   ARG B  86      25.662  -5.058  14.401  1.00  0.00           H  
ATOM   1376  HA  ARG B  86      23.914  -3.618  12.703  1.00  0.00           H  
ATOM   1377 1HB  ARG B  86      24.326  -3.082  15.092  1.00  0.00           H  
ATOM   1378 2HB  ARG B  86      25.936  -2.510  14.683  1.00  0.00           H  
ATOM   1379 1HG  ARG B  86      25.050  -0.669  13.426  1.00  0.00           H  
ATOM   1380 2HG  ARG B  86      23.394  -1.308  13.560  1.00  0.00           H  
ATOM   1381 1HD  ARG B  86      23.398  -0.962  15.921  1.00  0.00           H  
ATOM   1382 2HD  ARG B  86      25.110  -0.477  15.887  1.00  0.00           H  
ATOM   1383  HE  ARG B  86      23.875   1.259  14.150  1.00  0.00           H  
ATOM   1384 1HH1 ARG B  86      23.403   0.355  17.512  1.00  0.00           H  
ATOM   1385 2HH1 ARG B  86      22.785   1.925  17.977  1.00  0.00           H  
ATOM   1386 1HH2 ARG B  86      23.072   3.291  14.766  1.00  0.00           H  
ATOM   1387 2HH2 ARG B  86      22.597   3.587  16.424  1.00  0.00           H  
ATOM   1388  N   ARG B  87      27.117  -3.029  12.112  1.00  0.00           N  
ATOM   1389  CA  ARG B  87      28.023  -2.445  11.125  1.00  0.00           C  
ATOM   1390  C   ARG B  87      27.814  -3.052   9.742  1.00  0.00           C  
ATOM   1391  O   ARG B  87      27.821  -2.321   8.755  1.00  0.00           O  
ATOM   1392  CB  ARG B  87      29.472  -2.644  11.544  1.00  0.00           C  
ATOM   1393  CG  ARG B  87      29.918  -1.795  12.723  1.00  0.00           C  
ATOM   1394  CD  ARG B  87      31.396  -1.800  12.874  1.00  0.00           C  
ATOM   1395  NE  ARG B  87      31.897  -3.107  13.269  1.00  0.00           N  
ATOM   1396  CZ  ARG B  87      32.000  -3.535  14.541  1.00  0.00           C  
ATOM   1397  NH1 ARG B  87      31.634  -2.749  15.530  1.00  0.00           N1+
ATOM   1398  NH2 ARG B  87      32.469  -4.744  14.797  1.00  0.00           N  
ATOM   1399  H   ARG B  87      27.505  -3.552  12.885  1.00  0.00           H  
ATOM   1400  HA  ARG B  87      27.823  -1.375  11.063  1.00  0.00           H  
ATOM   1401 1HB  ARG B  87      29.632  -3.689  11.810  1.00  0.00           H  
ATOM   1402 2HB  ARG B  87      30.128  -2.415  10.705  1.00  0.00           H  
ATOM   1403 1HG  ARG B  87      29.593  -0.765  12.574  1.00  0.00           H  
ATOM   1404 2HG  ARG B  87      29.478  -2.187  13.641  1.00  0.00           H  
ATOM   1405 1HD  ARG B  87      31.860  -1.529  11.927  1.00  0.00           H  
ATOM   1406 2HD  ARG B  87      31.685  -1.080  13.638  1.00  0.00           H  
ATOM   1407  HE  ARG B  87      32.189  -3.739  12.535  1.00  0.00           H  
ATOM   1408 1HH1 ARG B  87      31.276  -1.826  15.336  1.00  0.00           H  
ATOM   1409 2HH1 ARG B  87      31.711  -3.071  16.485  1.00  0.00           H  
ATOM   1410 1HH2 ARG B  87      32.750  -5.348  14.036  1.00  0.00           H  
ATOM   1411 2HH2 ARG B  87      32.547  -5.064  15.751  1.00  0.00           H  
ATOM   1412  N   SER B  88      27.616  -4.362   9.657  1.00  0.00           N  
ATOM   1413  CA  SER B  88      27.359  -5.003   8.371  1.00  0.00           C  
ATOM   1414  C   SER B  88      26.053  -4.505   7.759  1.00  0.00           C  
ATOM   1415  O   SER B  88      25.997  -4.173   6.576  1.00  0.00           O  
ATOM   1416  CB  SER B  88      27.308  -6.509   8.539  1.00  0.00           C  
ATOM   1417  OG  SER B  88      27.055  -7.143   7.316  1.00  0.00           O  
ATOM   1418  H   SER B  88      27.650  -4.935  10.489  1.00  0.00           H  
ATOM   1419  HA  SER B  88      28.174  -4.753   7.690  1.00  0.00           H  
ATOM   1420 1HB  SER B  88      28.255  -6.862   8.946  1.00  0.00           H  
ATOM   1421 2HB  SER B  88      26.528  -6.769   9.254  1.00  0.00           H  
ATOM   1422  HG  SER B  88      26.222  -7.608   7.425  1.00  0.00           H  
ATOM   1423  N   LEU B  89      25.001  -4.451   8.570  1.00  0.00           N  
ATOM   1424  CA  LEU B  89      23.694  -3.990   8.112  1.00  0.00           C  
ATOM   1425  C   LEU B  89      23.753  -2.539   7.647  1.00  0.00           C  
ATOM   1426  O   LEU B  89      23.182  -2.192   6.614  1.00  0.00           O  
ATOM   1427  CB  LEU B  89      22.659  -4.132   9.235  1.00  0.00           C  
ATOM   1428  CG  LEU B  89      22.232  -5.567   9.570  1.00  0.00           C  
ATOM   1429  CD1 LEU B  89      21.556  -5.592  10.934  1.00  0.00           C  
ATOM   1430  CD2 LEU B  89      21.298  -6.085   8.486  1.00  0.00           C  
ATOM   1431  H   LEU B  89      25.105  -4.738   9.535  1.00  0.00           H  
ATOM   1432  HA  LEU B  89      23.385  -4.608   7.270  1.00  0.00           H  
ATOM   1433 1HB  LEU B  89      23.067  -3.688  10.142  1.00  0.00           H  
ATOM   1434 2HB  LEU B  89      21.763  -3.577   8.955  1.00  0.00           H  
ATOM   1435  HG  LEU B  89      23.115  -6.206   9.624  1.00  0.00           H  
ATOM   1436 1HD1 LEU B  89      21.253  -6.612  11.171  1.00  0.00           H  
ATOM   1437 2HD1 LEU B  89      22.253  -5.235  11.692  1.00  0.00           H  
ATOM   1438 3HD1 LEU B  89      20.677  -4.948  10.915  1.00  0.00           H  
ATOM   1439 1HD2 LEU B  89      20.996  -7.106   8.724  1.00  0.00           H  
ATOM   1440 2HD2 LEU B  89      20.415  -5.448   8.433  1.00  0.00           H  
ATOM   1441 3HD2 LEU B  89      21.813  -6.074   7.526  1.00  0.00           H  
ATOM   1442  N   GLN B  90      24.444  -1.693   8.404  1.00  0.00           N  
ATOM   1443  CA  GLN B  90      24.629  -0.293   8.036  1.00  0.00           C  
ATOM   1444  C   GLN B  90      25.458  -0.139   6.763  1.00  0.00           C  
ATOM   1445  O   GLN B  90      25.177   0.735   5.944  1.00  0.00           O  
ATOM   1446  CB  GLN B  90      25.295   0.471   9.184  1.00  0.00           C  
ATOM   1447  CG  GLN B  90      24.395   0.698  10.386  1.00  0.00           C  
ATOM   1448  CD  GLN B  90      25.091   1.466  11.494  1.00  0.00           C  
ATOM   1449  NE2 GLN B  90      24.403   2.457  12.048  1.00  0.00           N  
ATOM   1450  OE1 GLN B  90      26.236   1.172  11.847  1.00  0.00           O  
ATOM   1451  H   GLN B  90      24.863  -2.026   9.261  1.00  0.00           H  
ATOM   1452  HA  GLN B  90      23.650   0.146   7.843  1.00  0.00           H  
ATOM   1453 1HB  GLN B  90      26.176  -0.074   9.521  1.00  0.00           H  
ATOM   1454 2HB  GLN B  90      25.630   1.445   8.826  1.00  0.00           H  
ATOM   1455 1HG  GLN B  90      23.522   1.269  10.071  1.00  0.00           H  
ATOM   1456 2HG  GLN B  90      24.086  -0.269  10.783  1.00  0.00           H  
ATOM   1457 1HE2 GLN B  90      24.810   2.999  12.784  1.00  0.00           H  
ATOM   1458 2HE2 GLN B  90      23.477   2.662  11.731  1.00  0.00           H  
ATOM   1459  N   ALA B  91      26.481  -0.971   6.595  1.00  0.00           N  
ATOM   1460  CA  ALA B  91      27.300  -0.948   5.387  1.00  0.00           C  
ATOM   1461  C   ALA B  91      26.439  -1.274   4.171  1.00  0.00           C  
ATOM   1462  O   ALA B  91      26.499  -0.578   3.159  1.00  0.00           O  
ATOM   1463  CB  ALA B  91      28.457  -1.931   5.509  1.00  0.00           C  
ATOM   1464  H   ALA B  91      26.702  -1.651   7.310  1.00  0.00           H  
ATOM   1465  HA  ALA B  91      27.703   0.058   5.270  1.00  0.00           H  
ATOM   1466 1HB  ALA B  91      29.073  -1.667   6.369  1.00  0.00           H  
ATOM   1467 2HB  ALA B  91      29.067  -1.890   4.608  1.00  0.00           H  
ATOM   1468 3HB  ALA B  91      28.071  -2.943   5.640  1.00  0.00           H  
ATOM   1469  N   LEU B  92      25.621  -2.316   4.279  1.00  0.00           N  
ATOM   1470  CA  LEU B  92      24.708  -2.697   3.205  1.00  0.00           C  
ATOM   1471  C   LEU B  92      23.676  -1.600   2.965  1.00  0.00           C  
ATOM   1472  O   LEU B  92      23.349  -1.282   1.823  1.00  0.00           O  
ATOM   1473  CB  LEU B  92      23.999  -4.013   3.548  1.00  0.00           C  
ATOM   1474  CG  LEU B  92      24.883  -5.267   3.542  1.00  0.00           C  
ATOM   1475  CD1 LEU B  92      24.081  -6.457   4.052  1.00  0.00           C  
ATOM   1476  CD2 LEU B  92      25.398  -5.518   2.133  1.00  0.00           C  
ATOM   1477  H   LEU B  92      25.616  -2.857   5.133  1.00  0.00           H  
ATOM   1478  HA  LEU B  92      25.287  -2.840   2.293  1.00  0.00           H  
ATOM   1479 1HB  LEU B  92      23.560  -3.923   4.540  1.00  0.00           H  
ATOM   1480 2HB  LEU B  92      23.194  -4.172   2.830  1.00  0.00           H  
ATOM   1481  HG  LEU B  92      25.727  -5.120   4.216  1.00  0.00           H  
ATOM   1482 1HD1 LEU B  92      24.710  -7.348   4.048  1.00  0.00           H  
ATOM   1483 2HD1 LEU B  92      23.742  -6.258   5.068  1.00  0.00           H  
ATOM   1484 3HD1 LEU B  92      23.219  -6.618   3.406  1.00  0.00           H  
ATOM   1485 1HD2 LEU B  92      26.027  -6.409   2.128  1.00  0.00           H  
ATOM   1486 2HD2 LEU B  92      24.555  -5.667   1.458  1.00  0.00           H  
ATOM   1487 3HD2 LEU B  92      25.982  -4.660   1.800  1.00  0.00           H  
ATOM   1488  N   ALA B  93      23.179  -1.008   4.044  1.00  0.00           N  
ATOM   1489  CA  ALA B  93      22.261   0.123   3.957  1.00  0.00           C  
ATOM   1490  C   ALA B  93      22.898   1.315   3.242  1.00  0.00           C  
ATOM   1491  O   ALA B  93      22.251   1.974   2.429  1.00  0.00           O  
ATOM   1492  CB  ALA B  93      21.812   0.523   5.354  1.00  0.00           C  
ATOM   1493  H   ALA B  93      23.446  -1.339   4.961  1.00  0.00           H  
ATOM   1494  HA  ALA B  93      21.393  -0.189   3.376  1.00  0.00           H  
ATOM   1495 1HB  ALA B  93      21.293  -0.312   5.824  1.00  0.00           H  
ATOM   1496 2HB  ALA B  93      21.138   1.376   5.294  1.00  0.00           H  
ATOM   1497 3HB  ALA B  93      22.679   0.798   5.955  1.00  0.00           H  
ATOM   1498  N   CYS B  94      24.164   1.585   3.539  1.00  0.00           N  
ATOM   1499  CA  CYS B  94      24.925   2.627   2.855  1.00  0.00           C  
ATOM   1500  C   CYS B  94      25.124   2.292   1.378  1.00  0.00           C  
ATOM   1501  O   CYS B  94      24.990   3.157   0.515  1.00  0.00           O  
ATOM   1502  CB  CYS B  94      26.290   2.817   3.516  1.00  0.00           C  
ATOM   1503  SG  CYS B  94      26.212   3.505   5.187  1.00  0.00           S  
ATOM   1504  H   CYS B  94      24.630   1.043   4.253  1.00  0.00           H  
ATOM   1505  HA  CYS B  94      24.371   3.563   2.926  1.00  0.00           H  
ATOM   1506 1HB  CYS B  94      26.805   1.857   3.571  1.00  0.00           H  
ATOM   1507 2HB  CYS B  94      26.901   3.482   2.906  1.00  0.00           H  
ATOM   1508  HG  CYS B  94      25.572   2.475   5.732  1.00  0.00           H  
ATOM   1509  N   TYR B  95      25.452   1.037   1.089  1.00  0.00           N  
ATOM   1510  CA  TYR B  95      25.627   0.589  -0.289  1.00  0.00           C  
ATOM   1511  C   TYR B  95      24.306   0.606  -1.055  1.00  0.00           C  
ATOM   1512  O   TYR B  95      24.287   0.750  -2.276  1.00  0.00           O  
ATOM   1513  CB  TYR B  95      26.247  -0.811  -0.327  1.00  0.00           C  
ATOM   1514  CG  TYR B  95      27.634  -0.902   0.279  1.00  0.00           C  
ATOM   1515  CD1 TYR B  95      28.112  -2.122   0.755  1.00  0.00           C  
ATOM   1516  CD2 TYR B  95      28.448   0.224   0.414  1.00  0.00           C  
ATOM   1517  CE1 TYR B  95      29.343  -2.208   1.402  1.00  0.00           C  
ATOM   1518  CE2 TYR B  95      29.667   0.146   1.085  1.00  0.00           C  
ATOM   1519  CZ  TYR B  95      30.108  -1.070   1.581  1.00  0.00           C  
ATOM   1520  OH  TYR B  95      31.298  -1.151   2.264  1.00  0.00           O  
ATOM   1521  H   TYR B  95      25.601   0.374   1.838  1.00  0.00           H  
ATOM   1522  HA  TYR B  95      26.301   1.281  -0.795  1.00  0.00           H  
ATOM   1523 1HB  TYR B  95      25.595  -1.486   0.226  1.00  0.00           H  
ATOM   1524 2HB  TYR B  95      26.289  -1.148  -1.362  1.00  0.00           H  
ATOM   1525  HD1 TYR B  95      27.512  -3.012   0.645  1.00  0.00           H  
ATOM   1526  HD2 TYR B  95      28.125   1.178   0.021  1.00  0.00           H  
ATOM   1527  HE1 TYR B  95      29.692  -3.159   1.776  1.00  0.00           H  
ATOM   1528  HE2 TYR B  95      30.265   1.034   1.233  1.00  0.00           H  
ATOM   1529  HH  TYR B  95      31.478  -2.036   2.592  1.00  0.00           H  
ATOM   1530  N   ALA B  96      23.201   0.475  -0.330  1.00  0.00           N  
ATOM   1531  CA  ALA B  96      21.860   0.558  -0.904  1.00  0.00           C  
ATOM   1532  C   ALA B  96      21.375   2.002  -1.037  1.00  0.00           C  
ATOM   1533  O   ALA B  96      20.301   2.253  -1.584  1.00  0.00           O  
ATOM   1534  CB  ALA B  96      20.886  -0.235  -0.042  1.00  0.00           C  
ATOM   1535  H   ALA B  96      23.281   0.326   0.667  1.00  0.00           H  
ATOM   1536  HA  ALA B  96      21.892   0.124  -1.903  1.00  0.00           H  
ATOM   1537 1HB  ALA B  96      21.168  -1.286  -0.045  1.00  0.00           H  
ATOM   1538 2HB  ALA B  96      19.878  -0.129  -0.444  1.00  0.00           H  
ATOM   1539 3HB  ALA B  96      20.908   0.145   0.980  1.00  0.00           H  
ATOM   1540  N   GLY B  97      22.152   2.952  -0.526  1.00  0.00           N  
ATOM   1541  CA  GLY B  97      21.787   4.355  -0.604  1.00  0.00           C  
ATOM   1542  C   GLY B  97      20.731   4.794   0.393  1.00  0.00           C  
ATOM   1543  O   GLY B  97      20.085   5.823   0.202  1.00  0.00           O  
ATOM   1544  H   GLY B  97      23.025   2.703  -0.084  1.00  0.00           H  
ATOM   1545 1HA  GLY B  97      22.672   4.971  -0.445  1.00  0.00           H  
ATOM   1546 2HA  GLY B  97      21.416   4.579  -1.603  1.00  0.00           H  
ATOM   1547  N   ILE B  98      20.555   4.030   1.466  1.00  0.00           N  
ATOM   1548  CA  ILE B  98      19.545   4.333   2.478  1.00  0.00           C  
ATOM   1549  C   ILE B  98      20.199   4.526   3.843  1.00  0.00           C  
ATOM   1550  O   ILE B  98      19.565   4.347   4.881  1.00  0.00           O  
ATOM   1551  CB  ILE B  98      18.489   3.216   2.561  1.00  0.00           C  
ATOM   1552  CG1 ILE B  98      19.157   1.871   2.861  1.00  0.00           C  
ATOM   1553  CG2 ILE B  98      17.690   3.141   1.269  1.00  0.00           C  
ATOM   1554  CD1 ILE B  98      18.180   0.750   3.127  1.00  0.00           C  
ATOM   1555  H   ILE B  98      21.157   3.229   1.605  1.00  0.00           H  
ATOM   1556  HA  ILE B  98      19.043   5.259   2.199  1.00  0.00           H  
ATOM   1557  HB  ILE B  98      17.808   3.420   3.387  1.00  0.00           H  
ATOM   1558 1HG1 ILE B  98      19.786   1.584   2.019  1.00  0.00           H  
ATOM   1559 2HG1 ILE B  98      19.804   1.972   3.733  1.00  0.00           H  
ATOM   1560 1HG2 ILE B  98      16.949   2.345   1.345  1.00  0.00           H  
ATOM   1561 2HG2 ILE B  98      17.186   4.091   1.098  1.00  0.00           H  
ATOM   1562 3HG2 ILE B  98      18.362   2.931   0.437  1.00  0.00           H  
ATOM   1563 1HD1 ILE B  98      18.728  -0.170   3.331  1.00  0.00           H  
ATOM   1564 2HD1 ILE B  98      17.561   1.002   3.989  1.00  0.00           H  
ATOM   1565 3HD1 ILE B  98      17.544   0.606   2.255  1.00  0.00           H  
ATOM   1566  N   SER B  99      21.472   4.903   3.851  1.00  0.00           N  
ATOM   1567  CA  SER B  99      22.181   5.239   5.081  1.00  0.00           C  
ATOM   1568  C   SER B  99      23.510   5.905   4.738  1.00  0.00           C  
ATOM   1569  O   SER B  99      24.023   5.745   3.632  1.00  0.00           O  
ATOM   1570  CB  SER B  99      22.417   3.997   5.917  1.00  0.00           C  
ATOM   1571  OG  SER B  99      23.119   4.307   7.089  1.00  0.00           O  
ATOM   1572  H   SER B  99      21.971   4.984   2.975  1.00  0.00           H  
ATOM   1573  HA  SER B  99      21.567   5.933   5.656  1.00  0.00           H  
ATOM   1574 1HB  SER B  99      21.460   3.543   6.172  1.00  0.00           H  
ATOM   1575 2HB  SER B  99      22.980   3.268   5.335  1.00  0.00           H  
ATOM   1576  HG  SER B  99      22.552   4.039   7.816  1.00  0.00           H  
ATOM   1577  N   ALA B 100      24.064   6.640   5.698  1.00  0.00           N  
ATOM   1578  CA  ALA B 100      25.423   7.162   5.595  1.00  0.00           C  
ATOM   1579  C   ALA B 100      26.205   6.833   6.866  1.00  0.00           C  
ATOM   1580  O   ALA B 100      27.265   7.403   7.124  1.00  0.00           O  
ATOM   1581  CB  ALA B 100      25.386   8.668   5.366  1.00  0.00           C  
ATOM   1582  H   ALA B 100      23.549   6.827   6.547  1.00  0.00           H  
ATOM   1583  HA  ALA B 100      25.906   6.684   4.743  1.00  0.00           H  
ATOM   1584 1HB  ALA B 100      24.803   8.888   4.471  1.00  0.00           H  
ATOM   1585 2HB  ALA B 100      26.401   9.042   5.232  1.00  0.00           H  
ATOM   1586 3HB  ALA B 100      24.930   9.161   6.224  1.00  0.00           H  
ATOM   1587  N   SER B 101      25.667   5.918   7.667  1.00  0.00           N  
ATOM   1588  CA  SER B 101      26.213   5.619   8.988  1.00  0.00           C  
ATOM   1589  C   SER B 101      27.663   5.143   8.964  1.00  0.00           C  
ATOM   1590  O   SER B 101      28.447   5.507   9.840  1.00  0.00           O  
ATOM   1591  CB  SER B 101      25.355   4.565   9.660  1.00  0.00           C  
ATOM   1592  OG  SER B 101      24.076   5.063   9.941  1.00  0.00           O  
ATOM   1593  H   SER B 101      24.841   5.425   7.363  1.00  0.00           H  
ATOM   1594  HA  SER B 101      26.193   6.532   9.585  1.00  0.00           H  
ATOM   1595 1HB  SER B 101      25.274   3.693   9.011  1.00  0.00           H  
ATOM   1596 2HB  SER B 101      25.833   4.241  10.584  1.00  0.00           H  
ATOM   1597  HG  SER B 101      24.090   5.324  10.865  1.00  0.00           H  
ATOM   1598  N   GLN B 102      28.012   4.325   7.977  1.00  0.00           N  
ATOM   1599  CA  GLN B 102      29.375   3.813   7.842  1.00  0.00           C  
ATOM   1600  C   GLN B 102      30.129   4.580   6.757  1.00  0.00           C  
ATOM   1601  O   GLN B 102      31.268   4.258   6.424  1.00  0.00           O  
ATOM   1602  CB  GLN B 102      29.360   2.317   7.518  1.00  0.00           C  
ATOM   1603  CG  GLN B 102      28.787   1.446   8.623  1.00  0.00           C  
ATOM   1604  CD  GLN B 102      29.638   1.469   9.878  1.00  0.00           C  
ATOM   1605  NE2 GLN B 102      29.004   1.726  11.017  1.00  0.00           N  
ATOM   1606  OE1 GLN B 102      30.853   1.259   9.826  1.00  0.00           O  
ATOM   1607  H   GLN B 102      27.330   4.048   7.288  1.00  0.00           H  
ATOM   1608  HA  GLN B 102      29.894   3.958   8.789  1.00  0.00           H  
ATOM   1609 1HB  GLN B 102      28.773   2.145   6.616  1.00  0.00           H  
ATOM   1610 2HB  GLN B 102      30.377   1.979   7.316  1.00  0.00           H  
ATOM   1611 1HG  GLN B 102      27.792   1.808   8.877  1.00  0.00           H  
ATOM   1612 2HG  GLN B 102      28.731   0.417   8.268  1.00  0.00           H  
ATOM   1613 1HE2 GLN B 102      29.513   1.754  11.878  1.00  0.00           H  
ATOM   1614 2HE2 GLN B 102      28.017   1.890  11.014  1.00  0.00           H  
ATOM   1615  N   GLY B 103      29.476   5.593   6.196  1.00  0.00           N  
ATOM   1616  CA  GLY B 103      30.009   6.309   5.051  1.00  0.00           C  
ATOM   1617  C   GLY B 103      30.052   5.456   3.799  1.00  0.00           C  
ATOM   1618  O   GLY B 103      29.336   4.460   3.687  1.00  0.00           O  
ATOM   1619  H   GLY B 103      28.579   5.871   6.569  1.00  0.00           H  
ATOM   1620 1HA  GLY B 103      29.399   7.192   4.858  1.00  0.00           H  
ATOM   1621 2HA  GLY B 103      31.016   6.658   5.277  1.00  0.00           H  
ATOM   1622  N   SER B 104      30.897   5.862   2.857  1.00  0.00           N  
ATOM   1623  CA  SER B 104      31.090   5.172   1.583  1.00  0.00           C  
ATOM   1624  C   SER B 104      29.797   4.854   0.833  1.00  0.00           C  
ATOM   1625  O   SER B 104      29.583   3.735   0.364  1.00  0.00           O  
ATOM   1626  CB  SER B 104      31.852   3.883   1.824  1.00  0.00           C  
ATOM   1627  OG  SER B 104      33.112   4.141   2.378  1.00  0.00           O  
ATOM   1628  H   SER B 104      31.454   6.688   3.026  1.00  0.00           H  
ATOM   1629  HA  SER B 104      31.674   5.817   0.925  1.00  0.00           H  
ATOM   1630 1HB  SER B 104      31.280   3.243   2.496  1.00  0.00           H  
ATOM   1631 2HB  SER B 104      31.968   3.348   0.882  1.00  0.00           H  
ATOM   1632  HG  SER B 104      33.124   3.697   3.229  1.00  0.00           H  
ATOM   1633  N   VAL B 105      28.949   5.868   0.702  1.00  0.00           N  
ATOM   1634  CA  VAL B 105      27.637   5.720   0.073  1.00  0.00           C  
ATOM   1635  C   VAL B 105      27.834   5.832  -1.437  1.00  0.00           C  
ATOM   1636  O   VAL B 105      28.342   6.851  -1.905  1.00  0.00           O  
ATOM   1637  CB  VAL B 105      26.656   6.801   0.564  1.00  0.00           C  
ATOM   1638  CG1 VAL B 105      25.313   6.660  -0.136  1.00  0.00           C  
ATOM   1639  CG2 VAL B 105      26.491   6.703   2.073  1.00  0.00           C  
ATOM   1640  H   VAL B 105      29.222   6.786   1.020  1.00  0.00           H  
ATOM   1641  HA  VAL B 105      27.232   4.744   0.342  1.00  0.00           H  
ATOM   1642  HB  VAL B 105      27.053   7.783   0.305  1.00  0.00           H  
ATOM   1643 1HG1 VAL B 105      24.633   7.432   0.223  1.00  0.00           H  
ATOM   1644 2HG1 VAL B 105      25.451   6.769  -1.212  1.00  0.00           H  
ATOM   1645 3HG1 VAL B 105      24.892   5.678   0.079  1.00  0.00           H  
ATOM   1646 1HG2 VAL B 105      25.797   7.471   2.414  1.00  0.00           H  
ATOM   1647 2HG2 VAL B 105      26.100   5.719   2.333  1.00  0.00           H  
ATOM   1648 3HG2 VAL B 105      27.458   6.849   2.556  1.00  0.00           H  
ATOM   1649  N   PRO B 106      27.470   4.801  -2.219  1.00  0.00           N  
ATOM   1650  CA  PRO B 106      27.687   4.957  -3.663  1.00  0.00           C  
ATOM   1651  C   PRO B 106      26.920   6.116  -4.289  1.00  0.00           C  
ATOM   1652  O   PRO B 106      25.891   6.555  -3.777  1.00  0.00           O  
ATOM   1653  CB  PRO B 106      27.198   3.614  -4.214  1.00  0.00           C  
ATOM   1654  CG  PRO B 106      27.318   2.680  -3.059  1.00  0.00           C  
ATOM   1655  CD  PRO B 106      26.949   3.513  -1.861  1.00  0.00           C  
ATOM   1656  HA  PRO B 106      28.761   5.100  -3.854  1.00  0.00           H  
ATOM   1657 1HB  PRO B 106      26.164   3.712  -4.579  1.00  0.00           H  
ATOM   1658 2HB  PRO B 106      27.816   3.313  -5.073  1.00  0.00           H  
ATOM   1659 1HG  PRO B 106      26.649   1.817  -3.197  1.00  0.00           H  
ATOM   1660 2HG  PRO B 106      28.341   2.280  -2.998  1.00  0.00           H  
ATOM   1661 1HD  PRO B 106      25.856   3.522  -1.742  1.00  0.00           H  
ATOM   1662 2HD  PRO B 106      27.434   3.103  -0.964  1.00  0.00           H  
ATOM   1663  N   GLU B 107      27.426   6.605  -5.416  1.00  0.00           N  
ATOM   1664  CA  GLU B 107      26.731   7.634  -6.185  1.00  0.00           C  
ATOM   1665  C   GLU B 107      25.275   7.224  -6.414  1.00  0.00           C  
ATOM   1666  O   GLU B 107      25.004   6.076  -6.771  1.00  0.00           O  
ATOM   1667  CB  GLU B 107      27.430   7.871  -7.526  1.00  0.00           C  
ATOM   1668  CG  GLU B 107      26.845   9.010  -8.347  1.00  0.00           C  
ATOM   1669  CD  GLU B 107      27.607   9.267  -9.617  1.00  0.00           C  
ATOM   1670  OE1 GLU B 107      28.524   8.533  -9.897  1.00  0.00           O  
ATOM   1671  OE2 GLU B 107      27.272  10.200 -10.309  1.00  0.00           O1-
ATOM   1672  H   GLU B 107      28.306   6.261  -5.765  1.00  0.00           H  
ATOM   1673  HA  GLU B 107      26.749   8.564  -5.615  1.00  0.00           H  
ATOM   1674 1HB  GLU B 107      28.484   8.091  -7.353  1.00  0.00           H  
ATOM   1675 2HB  GLU B 107      27.380   6.963  -8.127  1.00  0.00           H  
ATOM   1676 1HG  GLU B 107      25.812   8.768  -8.601  1.00  0.00           H  
ATOM   1677 2HG  GLU B 107      26.839   9.915  -7.743  1.00  0.00           H  
ATOM   1678  N   PRO B 108      24.317   8.145  -6.224  1.00  0.00           N  
ATOM   1679  CA  PRO B 108      22.928   7.726  -6.449  1.00  0.00           C  
ATOM   1680  C   PRO B 108      22.682   7.111  -7.824  1.00  0.00           C  
ATOM   1681  O   PRO B 108      23.287   7.515  -8.815  1.00  0.00           O  
ATOM   1682  CB  PRO B 108      22.158   9.040  -6.289  1.00  0.00           C  
ATOM   1683  CG  PRO B 108      22.987   9.837  -5.339  1.00  0.00           C  
ATOM   1684  CD  PRO B 108      24.407   9.532  -5.736  1.00  0.00           C  
ATOM   1685  HA  PRO B 108      22.640   6.998  -5.676  1.00  0.00           H  
ATOM   1686 1HB  PRO B 108      22.042   9.530  -7.268  1.00  0.00           H  
ATOM   1687 2HB  PRO B 108      21.146   8.839  -5.908  1.00  0.00           H  
ATOM   1688 1HG  PRO B 108      22.743  10.906  -5.427  1.00  0.00           H  
ATOM   1689 2HG  PRO B 108      22.764   9.543  -4.303  1.00  0.00           H  
ATOM   1690 1HD  PRO B 108      24.723  10.224  -6.529  1.00  0.00           H  
ATOM   1691 2HD  PRO B 108      25.061   9.624  -4.856  1.00  0.00           H  
ATOM   1692  N   LEU B 109      21.773   6.138  -7.847  1.00  0.00           N  
ATOM   1693  CA  LEU B 109      21.342   5.406  -9.039  1.00  0.00           C  
ATOM   1694  C   LEU B 109      22.377   4.402  -9.541  1.00  0.00           C  
ATOM   1695  O   LEU B 109      22.196   3.814 -10.608  1.00  0.00           O  
ATOM   1696  CB  LEU B 109      21.016   6.397 -10.162  1.00  0.00           C  
ATOM   1697  CG  LEU B 109      20.024   7.510  -9.801  1.00  0.00           C  
ATOM   1698  CD1 LEU B 109      19.797   8.403 -11.013  1.00  0.00           C  
ATOM   1699  CD2 LEU B 109      18.718   6.891  -9.326  1.00  0.00           C  
ATOM   1700  H   LEU B 109      21.355   5.864  -6.970  1.00  0.00           H  
ATOM   1701  HA  LEU B 109      20.444   4.841  -8.792  1.00  0.00           H  
ATOM   1702 1HB  LEU B 109      21.941   6.871 -10.487  1.00  0.00           H  
ATOM   1703 2HB  LEU B 109      20.601   5.844 -11.005  1.00  0.00           H  
ATOM   1704  HG  LEU B 109      20.443   8.127  -9.006  1.00  0.00           H  
ATOM   1705 1HD1 LEU B 109      19.092   9.193 -10.756  1.00  0.00           H  
ATOM   1706 2HD1 LEU B 109      20.744   8.847 -11.320  1.00  0.00           H  
ATOM   1707 3HD1 LEU B 109      19.393   7.808 -11.832  1.00  0.00           H  
ATOM   1708 1HD2 LEU B 109      18.013   7.682  -9.068  1.00  0.00           H  
ATOM   1709 2HD2 LEU B 109      18.297   6.274 -10.120  1.00  0.00           H  
ATOM   1710 3HD2 LEU B 109      18.906   6.272  -8.448  1.00  0.00           H  
ATOM   1711  N   ASN B 110      23.424   4.153  -8.760  1.00  0.00           N  
ATOM   1712  CA  ASN B 110      24.387   3.097  -9.058  1.00  0.00           C  
ATOM   1713  C   ASN B 110      23.762   1.736  -8.757  1.00  0.00           C  
ATOM   1714  O   ASN B 110      24.141   1.046  -7.810  1.00  0.00           O  
ATOM   1715  CB  ASN B 110      25.671   3.293  -8.273  1.00  0.00           C  
ATOM   1716  CG  ASN B 110      26.765   2.361  -8.714  1.00  0.00           C  
ATOM   1717  ND2 ASN B 110      27.845   2.338  -7.975  1.00  0.00           N  
ATOM   1718  OD1 ASN B 110      26.632   1.662  -9.724  1.00  0.00           O  
ATOM   1719  H   ASN B 110      23.547   4.688  -7.912  1.00  0.00           H  
ATOM   1720  HA  ASN B 110      24.625   3.136 -10.122  1.00  0.00           H  
ATOM   1721 1HB  ASN B 110      26.016   4.322  -8.391  1.00  0.00           H  
ATOM   1722 2HB  ASN B 110      25.477   3.132  -7.212  1.00  0.00           H  
ATOM   1723 1HD2 ASN B 110      28.606   1.737  -8.220  1.00  0.00           H  
ATOM   1724 2HD2 ASN B 110      27.909   2.921  -7.165  1.00  0.00           H  
ATOM   1725  N   MET B 111      22.799   1.356  -9.589  1.00  0.00           N  
ATOM   1726  CA  MET B 111      21.975   0.174  -9.354  1.00  0.00           C  
ATOM   1727  C   MET B 111      22.819  -1.091  -9.233  1.00  0.00           C  
ATOM   1728  O   MET B 111      22.399  -2.064  -8.609  1.00  0.00           O  
ATOM   1729  CB  MET B 111      20.950   0.020 -10.476  1.00  0.00           C  
ATOM   1730  CG  MET B 111      21.545  -0.353 -11.826  1.00  0.00           C  
ATOM   1731  SD  MET B 111      20.290  -0.570 -13.103  1.00  0.00           S  
ATOM   1732  CE  MET B 111      19.782   1.126 -13.371  1.00  0.00           C  
ATOM   1733  H   MET B 111      22.622   1.910 -10.414  1.00  0.00           H  
ATOM   1734  HA  MET B 111      21.447   0.303  -8.409  1.00  0.00           H  
ATOM   1735 1HB  MET B 111      20.228  -0.750 -10.206  1.00  0.00           H  
ATOM   1736 2HB  MET B 111      20.401   0.955 -10.599  1.00  0.00           H  
ATOM   1737 1HG  MET B 111      22.233   0.428 -12.149  1.00  0.00           H  
ATOM   1738 2HG  MET B 111      22.105  -1.283 -11.733  1.00  0.00           H  
ATOM   1739 1HE  MET B 111      19.007   1.157 -14.137  1.00  0.00           H  
ATOM   1740 2HE  MET B 111      19.391   1.540 -12.440  1.00  0.00           H  
ATOM   1741 3HE  MET B 111      20.639   1.715 -13.698  1.00  0.00           H  
ATOM   1742  N   ASP B 112      24.011  -1.075  -9.820  1.00  0.00           N  
ATOM   1743  CA  ASP B 112      24.876  -2.250  -9.856  1.00  0.00           C  
ATOM   1744  C   ASP B 112      25.219  -2.738  -8.451  1.00  0.00           C  
ATOM   1745  O   ASP B 112      25.432  -3.930  -8.239  1.00  0.00           O  
ATOM   1746  CB  ASP B 112      26.165  -1.943 -10.621  1.00  0.00           C  
ATOM   1747  CG  ASP B 112      25.950  -1.832 -12.125  1.00  0.00           C  
ATOM   1748  OD1 ASP B 112      24.906  -2.229 -12.587  1.00  0.00           O  
ATOM   1749  OD2 ASP B 112      26.831  -1.351 -12.797  1.00  0.00           O1-
ATOM   1750  H   ASP B 112      24.343  -0.218 -10.239  1.00  0.00           H  
ATOM   1751  HA  ASP B 112      24.348  -3.053 -10.371  1.00  0.00           H  
ATOM   1752 1HB  ASP B 112      26.588  -1.005 -10.260  1.00  0.00           H  
ATOM   1753 2HB  ASP B 112      26.898  -2.727 -10.430  1.00  0.00           H  
ATOM   1754  N   VAL B 113      25.260  -1.825  -7.487  1.00  0.00           N  
ATOM   1755  CA  VAL B 113      25.656  -2.168  -6.121  1.00  0.00           C  
ATOM   1756  C   VAL B 113      24.452  -2.007  -5.202  1.00  0.00           C  
ATOM   1757  O   VAL B 113      24.321  -2.707  -4.200  1.00  0.00           O  
ATOM   1758  CB  VAL B 113      26.807  -1.267  -5.638  1.00  0.00           C  
ATOM   1759  CG1 VAL B 113      28.050  -1.489  -6.486  1.00  0.00           C  
ATOM   1760  CG2 VAL B 113      26.377   0.192  -5.684  1.00  0.00           C  
ATOM   1761  H   VAL B 113      24.976  -0.876  -7.689  1.00  0.00           H  
ATOM   1762  HA  VAL B 113      26.001  -3.203  -6.110  1.00  0.00           H  
ATOM   1763  HB  VAL B 113      27.064  -1.538  -4.614  1.00  0.00           H  
ATOM   1764 1HG1 VAL B 113      28.854  -0.844  -6.131  1.00  0.00           H  
ATOM   1765 2HG1 VAL B 113      28.361  -2.531  -6.410  1.00  0.00           H  
ATOM   1766 3HG1 VAL B 113      27.828  -1.251  -7.526  1.00  0.00           H  
ATOM   1767 1HG2 VAL B 113      27.196   0.823  -5.340  1.00  0.00           H  
ATOM   1768 2HG2 VAL B 113      26.115   0.462  -6.707  1.00  0.00           H  
ATOM   1769 3HG2 VAL B 113      25.512   0.336  -5.037  1.00  0.00           H  
ATOM   1770  N   VAL B 114      23.567  -1.084  -5.565  1.00  0.00           N  
ATOM   1771  CA  VAL B 114      22.395  -0.761  -4.755  1.00  0.00           C  
ATOM   1772  C   VAL B 114      21.451  -1.956  -4.693  1.00  0.00           C  
ATOM   1773  O   VAL B 114      21.008  -2.349  -3.615  1.00  0.00           O  
ATOM   1774  CB  VAL B 114      21.652   0.455  -5.339  1.00  0.00           C  
ATOM   1775  CG1 VAL B 114      20.296   0.622  -4.669  1.00  0.00           C  
ATOM   1776  CG2 VAL B 114      22.495   1.709  -5.169  1.00  0.00           C  
ATOM   1777  H   VAL B 114      23.697  -0.596  -6.441  1.00  0.00           H  
ATOM   1778  HA  VAL B 114      22.729  -0.513  -3.747  1.00  0.00           H  
ATOM   1779  HB  VAL B 114      21.467   0.281  -6.399  1.00  0.00           H  
ATOM   1780 1HG1 VAL B 114      19.784   1.485  -5.094  1.00  0.00           H  
ATOM   1781 2HG1 VAL B 114      19.696  -0.273  -4.835  1.00  0.00           H  
ATOM   1782 3HG1 VAL B 114      20.435   0.774  -3.599  1.00  0.00           H  
ATOM   1783 1HG2 VAL B 114      21.964   2.564  -5.584  1.00  0.00           H  
ATOM   1784 2HG2 VAL B 114      22.685   1.879  -4.108  1.00  0.00           H  
ATOM   1785 3HG2 VAL B 114      23.444   1.583  -5.691  1.00  0.00           H  
ATOM   1786  N   LEU B 115      21.144  -2.531  -5.851  1.00  0.00           N  
ATOM   1787  CA  LEU B 115      20.199  -3.638  -5.952  1.00  0.00           C  
ATOM   1788  C   LEU B 115      20.688  -4.888  -5.225  1.00  0.00           C  
ATOM   1789  O   LEU B 115      19.913  -5.561  -4.548  1.00  0.00           O  
ATOM   1790  CB  LEU B 115      19.944  -3.972  -7.427  1.00  0.00           C  
ATOM   1791  CG  LEU B 115      19.145  -2.928  -8.218  1.00  0.00           C  
ATOM   1792  CD1 LEU B 115      19.123  -3.313  -9.691  1.00  0.00           C  
ATOM   1793  CD2 LEU B 115      17.734  -2.836  -7.655  1.00  0.00           C  
ATOM   1794  H   LEU B 115      21.569  -2.188  -6.702  1.00  0.00           H  
ATOM   1795  HA  LEU B 115      19.260  -3.334  -5.491  1.00  0.00           H  
ATOM   1796 1HB  LEU B 115      20.904  -4.101  -7.925  1.00  0.00           H  
ATOM   1797 2HB  LEU B 115      19.401  -4.916  -7.481  1.00  0.00           H  
ATOM   1798  HG  LEU B 115      19.633  -1.957  -8.135  1.00  0.00           H  
ATOM   1799 1HD1 LEU B 115      18.555  -2.571 -10.252  1.00  0.00           H  
ATOM   1800 2HD1 LEU B 115      20.143  -3.353 -10.072  1.00  0.00           H  
ATOM   1801 3HD1 LEU B 115      18.654  -4.290  -9.804  1.00  0.00           H  
ATOM   1802 1HD2 LEU B 115      17.167  -2.093  -8.217  1.00  0.00           H  
ATOM   1803 2HD2 LEU B 115      17.245  -3.806  -7.739  1.00  0.00           H  
ATOM   1804 3HD2 LEU B 115      17.779  -2.541  -6.607  1.00  0.00           H  
ATOM   1805  N   GLU B 116      21.970  -5.206  -5.378  1.00  0.00           N  
ATOM   1806  CA  GLU B 116      22.555  -6.372  -4.724  1.00  0.00           C  
ATOM   1807  C   GLU B 116      22.639  -6.141  -3.219  1.00  0.00           C  
ATOM   1808  O   GLU B 116      22.387  -7.051  -2.431  1.00  0.00           O  
ATOM   1809  CB  GLU B 116      23.946  -6.668  -5.290  1.00  0.00           C  
ATOM   1810  CG  GLU B 116      23.941  -7.261  -6.692  1.00  0.00           C  
ATOM   1811  CD  GLU B 116      23.308  -8.624  -6.749  1.00  0.00           C  
ATOM   1812  OE1 GLU B 116      23.729  -9.484  -6.013  1.00  0.00           O  
ATOM   1813  OE2 GLU B 116      22.403  -8.805  -7.528  1.00  0.00           O1-
ATOM   1814  H   GLU B 116      22.567  -4.626  -5.953  1.00  0.00           H  
ATOM   1815  HA  GLU B 116      21.913  -7.233  -4.913  1.00  0.00           H  
ATOM   1816 1HB  GLU B 116      24.531  -5.749  -5.318  1.00  0.00           H  
ATOM   1817 2HB  GLU B 116      24.465  -7.367  -4.634  1.00  0.00           H  
ATOM   1818 1HG  GLU B 116      23.395  -6.592  -7.356  1.00  0.00           H  
ATOM   1819 2HG  GLU B 116      24.967  -7.327  -7.051  1.00  0.00           H  
ATOM   1820  N   SER B 117      22.976  -4.918  -2.821  1.00  0.00           N  
ATOM   1821  CA  SER B 117      23.016  -4.559  -1.406  1.00  0.00           C  
ATOM   1822  C   SER B 117      21.639  -4.676  -0.762  1.00  0.00           C  
ATOM   1823  O   SER B 117      21.520  -5.152   0.366  1.00  0.00           O  
ATOM   1824  CB  SER B 117      23.540  -3.145  -1.242  1.00  0.00           C  
ATOM   1825  OG  SER B 117      24.873  -3.052  -1.664  1.00  0.00           O  
ATOM   1826  H   SER B 117      23.202  -4.211  -3.507  1.00  0.00           H  
ATOM   1827  HA  SER B 117      23.691  -5.246  -0.893  1.00  0.00           H  
ATOM   1828 1HB  SER B 117      22.923  -2.459  -1.823  1.00  0.00           H  
ATOM   1829 2HB  SER B 117      23.465  -2.848  -0.197  1.00  0.00           H  
ATOM   1830  HG  SER B 117      24.841  -2.794  -2.588  1.00  0.00           H  
ATOM   1831  N   LEU B 118      20.600  -4.241  -1.467  1.00  0.00           N  
ATOM   1832  CA  LEU B 118      19.233  -4.381  -0.976  1.00  0.00           C  
ATOM   1833  C   LEU B 118      18.829  -5.846  -0.860  1.00  0.00           C  
ATOM   1834  O   LEU B 118      18.151  -6.221   0.095  1.00  0.00           O  
ATOM   1835  CB  LEU B 118      18.259  -3.652  -1.910  1.00  0.00           C  
ATOM   1836  CG  LEU B 118      18.315  -2.120  -1.865  1.00  0.00           C  
ATOM   1837  CD1 LEU B 118      17.608  -1.548  -3.086  1.00  0.00           C  
ATOM   1838  CD2 LEU B 118      17.670  -1.626  -0.578  1.00  0.00           C  
ATOM   1839  H   LEU B 118      20.755  -3.794  -2.361  1.00  0.00           H  
ATOM   1840  HA  LEU B 118      19.174  -3.931   0.014  1.00  0.00           H  
ATOM   1841 1HB  LEU B 118      18.463  -3.960  -2.934  1.00  0.00           H  
ATOM   1842 2HB  LEU B 118      17.242  -3.954  -1.657  1.00  0.00           H  
ATOM   1843  HG  LEU B 118      19.354  -1.792  -1.898  1.00  0.00           H  
ATOM   1844 1HD1 LEU B 118      17.648  -0.459  -3.054  1.00  0.00           H  
ATOM   1845 2HD1 LEU B 118      18.102  -1.902  -3.991  1.00  0.00           H  
ATOM   1846 3HD1 LEU B 118      16.568  -1.873  -3.089  1.00  0.00           H  
ATOM   1847 1HD2 LEU B 118      17.710  -0.537  -0.545  1.00  0.00           H  
ATOM   1848 2HD2 LEU B 118      16.630  -1.951  -0.545  1.00  0.00           H  
ATOM   1849 3HD2 LEU B 118      18.206  -2.035   0.278  1.00  0.00           H  
ATOM   1850  N   LYS B 119      19.237  -6.674  -1.815  1.00  0.00           N  
ATOM   1851  CA  LYS B 119      18.993  -8.113  -1.736  1.00  0.00           C  
ATOM   1852  C   LYS B 119      19.746  -8.722  -0.559  1.00  0.00           C  
ATOM   1853  O   LYS B 119      19.195  -9.539   0.177  1.00  0.00           O  
ATOM   1854  CB  LYS B 119      19.403  -8.803  -3.038  1.00  0.00           C  
ATOM   1855  CG  LYS B 119      18.495  -8.501  -4.223  1.00  0.00           C  
ATOM   1856  CD  LYS B 119      19.025  -9.131  -5.502  1.00  0.00           C  
ATOM   1857  CE  LYS B 119      18.190  -8.727  -6.707  1.00  0.00           C  
ATOM   1858  NZ  LYS B 119      18.752  -9.261  -7.978  1.00  0.00           N1+
ATOM   1859  H   LYS B 119      19.742  -6.304  -2.610  1.00  0.00           H  
ATOM   1860  HA  LYS B 119      17.926  -8.275  -1.579  1.00  0.00           H  
ATOM   1861 1HB  LYS B 119      20.415  -8.501  -3.308  1.00  0.00           H  
ATOM   1862 2HB  LYS B 119      19.412  -9.883  -2.891  1.00  0.00           H  
ATOM   1863 1HG  LYS B 119      17.495  -8.889  -4.024  1.00  0.00           H  
ATOM   1864 2HG  LYS B 119      18.425  -7.422  -4.362  1.00  0.00           H  
ATOM   1865 1HD  LYS B 119      20.057  -8.815  -5.662  1.00  0.00           H  
ATOM   1866 2HD  LYS B 119      19.007 -10.217  -5.407  1.00  0.00           H  
ATOM   1867 1HE  LYS B 119      17.174  -9.102  -6.588  1.00  0.00           H  
ATOM   1868 2HE  LYS B 119      18.147  -7.640  -6.772  1.00  0.00           H  
ATOM   1869 1HZ  LYS B 119      18.171  -8.971  -8.752  1.00  0.00           H  
ATOM   1870 2HZ  LYS B 119      19.688  -8.904  -8.108  1.00  0.00           H  
ATOM   1871 3HZ  LYS B 119      18.779 -10.270  -7.937  1.00  0.00           H  
ATOM   1872  N   CYS B 120      20.997  -8.313  -0.378  1.00  0.00           N  
ATOM   1873  CA  CYS B 120      21.822  -8.778   0.732  1.00  0.00           C  
ATOM   1874  C   CYS B 120      21.205  -8.354   2.063  1.00  0.00           C  
ATOM   1875  O   CYS B 120      21.126  -9.143   3.005  1.00  0.00           O  
ATOM   1876  CB  CYS B 120      23.242  -8.220   0.624  1.00  0.00           C  
ATOM   1877  SG  CYS B 120      24.184  -8.864  -0.779  1.00  0.00           S  
ATOM   1878  H   CYS B 120      21.391  -7.642  -1.022  1.00  0.00           H  
ATOM   1879  HA  CYS B 120      21.874  -9.866   0.692  1.00  0.00           H  
ATOM   1880 1HB  CYS B 120      23.200  -7.135   0.533  1.00  0.00           H  
ATOM   1881 2HB  CYS B 120      23.793  -8.451   1.535  1.00  0.00           H  
ATOM   1882  HG  CYS B 120      23.499  -8.217  -1.716  1.00  0.00           H  
ATOM   1883  N   LEU B 121      20.743  -7.109   2.126  1.00  0.00           N  
ATOM   1884  CA  LEU B 121      20.146  -6.546   3.333  1.00  0.00           C  
ATOM   1885  C   LEU B 121      18.787  -7.166   3.650  1.00  0.00           C  
ATOM   1886  O   LEU B 121      18.498  -7.461   4.806  1.00  0.00           O  
ATOM   1887  CB  LEU B 121      20.013  -5.030   3.164  1.00  0.00           C  
ATOM   1888  CG  LEU B 121      19.553  -4.194   4.361  1.00  0.00           C  
ATOM   1889  CD1 LEU B 121      20.409  -4.420   5.601  1.00  0.00           C  
ATOM   1890  CD2 LEU B 121      19.609  -2.721   3.974  1.00  0.00           C  
ATOM   1891  H   LEU B 121      20.813  -6.516   1.311  1.00  0.00           H  
ATOM   1892  HA  LEU B 121      20.803  -6.759   4.175  1.00  0.00           H  
ATOM   1893 1HB  LEU B 121      20.983  -4.648   2.843  1.00  0.00           H  
ATOM   1894 2HB  LEU B 121      19.311  -4.848   2.350  1.00  0.00           H  
ATOM   1895  HG  LEU B 121      18.522  -4.453   4.597  1.00  0.00           H  
ATOM   1896 1HD1 LEU B 121      20.063  -3.769   6.403  1.00  0.00           H  
ATOM   1897 2HD1 LEU B 121      21.452  -4.196   5.378  1.00  0.00           H  
ATOM   1898 3HD1 LEU B 121      20.319  -5.457   5.925  1.00  0.00           H  
ATOM   1899 1HD2 LEU B 121      19.266  -2.111   4.809  1.00  0.00           H  
ATOM   1900 2HD2 LEU B 121      18.963  -2.544   3.113  1.00  0.00           H  
ATOM   1901 3HD2 LEU B 121      20.633  -2.443   3.722  1.00  0.00           H  
ATOM   1902  N   CYS B 122      17.952  -7.374   2.637  1.00  0.00           N  
ATOM   1903  CA  CYS B 122      16.677  -8.053   2.844  1.00  0.00           C  
ATOM   1904  C   CYS B 122      16.904  -9.483   3.325  1.00  0.00           C  
ATOM   1905  O   CYS B 122      16.236  -9.940   4.251  1.00  0.00           O  
ATOM   1906  CB  CYS B 122      15.858  -8.074   1.553  1.00  0.00           C  
ATOM   1907  SG  CYS B 122      15.247  -6.451   1.040  1.00  0.00           S  
ATOM   1908  H   CYS B 122      18.203  -7.071   1.708  1.00  0.00           H  
ATOM   1909  HA  CYS B 122      16.114  -7.508   3.602  1.00  0.00           H  
ATOM   1910 1HB  CYS B 122      16.466  -8.477   0.743  1.00  0.00           H  
ATOM   1911 2HB  CYS B 122      15.000  -8.734   1.678  1.00  0.00           H  
ATOM   1912  HG  CYS B 122      16.420  -5.988   0.619  1.00  0.00           H  
ATOM   1913  N   ASN B 123      17.836 -10.188   2.695  1.00  0.00           N  
ATOM   1914  CA  ASN B 123      18.162 -11.557   3.082  1.00  0.00           C  
ATOM   1915  C   ASN B 123      18.660 -11.619   4.524  1.00  0.00           C  
ATOM   1916  O   ASN B 123      18.135 -12.382   5.333  1.00  0.00           O  
ATOM   1917  CB  ASN B 123      19.190 -12.148   2.135  1.00  0.00           C  
ATOM   1918  CG  ASN B 123      19.430 -13.611   2.383  1.00  0.00           C  
ATOM   1919  ND2 ASN B 123      19.267 -14.412   1.361  1.00  0.00           N  
ATOM   1920  OD1 ASN B 123      19.765 -14.016   3.502  1.00  0.00           O  
ATOM   1921  H   ASN B 123      18.354  -9.765   1.936  1.00  0.00           H  
ATOM   1922  HA  ASN B 123      17.253 -12.158   3.028  1.00  0.00           H  
ATOM   1923 1HB  ASN B 123      18.855 -12.017   1.106  1.00  0.00           H  
ATOM   1924 2HB  ASN B 123      20.134 -11.613   2.243  1.00  0.00           H  
ATOM   1925 1HD2 ASN B 123      19.413 -15.396   1.468  1.00  0.00           H  
ATOM   1926 2HD2 ASN B 123      18.996 -14.040   0.474  1.00  0.00           H  
ATOM   1927  N   LEU B 124      19.657 -10.802   4.845  1.00  0.00           N  
ATOM   1928  CA  LEU B 124      20.277 -10.797   6.168  1.00  0.00           C  
ATOM   1929  C   LEU B 124      19.281 -10.458   7.274  1.00  0.00           C  
ATOM   1930  O   LEU B 124      19.307 -11.064   8.345  1.00  0.00           O  
ATOM   1931  CB  LEU B 124      21.435  -9.792   6.198  1.00  0.00           C  
ATOM   1932  CG  LEU B 124      22.211  -9.711   7.519  1.00  0.00           C  
ATOM   1933  CD1 LEU B 124      22.696 -11.100   7.909  1.00  0.00           C  
ATOM   1934  CD2 LEU B 124      23.378  -8.747   7.364  1.00  0.00           C  
ATOM   1935  H   LEU B 124      20.009 -10.159   4.148  1.00  0.00           H  
ATOM   1936  HA  LEU B 124      20.669 -11.793   6.370  1.00  0.00           H  
ATOM   1937 1HB  LEU B 124      22.143 -10.054   5.414  1.00  0.00           H  
ATOM   1938 2HB  LEU B 124      21.039  -8.799   5.984  1.00  0.00           H  
ATOM   1939  HG  LEU B 124      21.549  -9.355   8.309  1.00  0.00           H  
ATOM   1940 1HD1 LEU B 124      23.248 -11.042   8.848  1.00  0.00           H  
ATOM   1941 2HD1 LEU B 124      21.840 -11.763   8.033  1.00  0.00           H  
ATOM   1942 3HD1 LEU B 124      23.349 -11.490   7.129  1.00  0.00           H  
ATOM   1943 1HD2 LEU B 124      23.929  -8.688   8.303  1.00  0.00           H  
ATOM   1944 2HD2 LEU B 124      24.041  -9.103   6.575  1.00  0.00           H  
ATOM   1945 3HD2 LEU B 124      23.001  -7.758   7.102  1.00  0.00           H  
ATOM   1946  N   VAL B 125      18.420  -9.479   7.022  1.00  0.00           N  
ATOM   1947  CA  VAL B 125      17.333  -9.131   7.935  1.00  0.00           C  
ATOM   1948  C   VAL B 125      16.293 -10.243   8.038  1.00  0.00           C  
ATOM   1949  O   VAL B 125      15.889 -10.611   9.139  1.00  0.00           O  
ATOM   1950  CB  VAL B 125      16.643  -7.836   7.467  1.00  0.00           C  
ATOM   1951  CG1 VAL B 125      15.368  -7.595   8.261  1.00  0.00           C  
ATOM   1952  CG2 VAL B 125      17.598  -6.660   7.610  1.00  0.00           C  
ATOM   1953  H   VAL B 125      18.523  -8.943   6.171  1.00  0.00           H  
ATOM   1954  HA  VAL B 125      17.754  -8.967   8.928  1.00  0.00           H  
ATOM   1955  HB  VAL B 125      16.355  -7.946   6.422  1.00  0.00           H  
ATOM   1956 1HG1 VAL B 125      14.893  -6.676   7.916  1.00  0.00           H  
ATOM   1957 2HG1 VAL B 125      14.685  -8.432   8.115  1.00  0.00           H  
ATOM   1958 3HG1 VAL B 125      15.610  -7.503   9.319  1.00  0.00           H  
ATOM   1959 1HG2 VAL B 125      17.103  -5.748   7.276  1.00  0.00           H  
ATOM   1960 2HG2 VAL B 125      17.890  -6.554   8.654  1.00  0.00           H  
ATOM   1961 3HG2 VAL B 125      18.485  -6.836   7.001  1.00  0.00           H  
ATOM   1962  N   LEU B 126      15.863 -10.795   6.908  1.00  0.00           N  
ATOM   1963  CA  LEU B 126      14.885 -11.880   6.909  1.00  0.00           C  
ATOM   1964  C   LEU B 126      15.389 -13.132   7.618  1.00  0.00           C  
ATOM   1965  O   LEU B 126      14.620 -13.819   8.288  1.00  0.00           O  
ATOM   1966  CB  LEU B 126      14.503 -12.233   5.466  1.00  0.00           C  
ATOM   1967  CG  LEU B 126      13.562 -11.245   4.766  1.00  0.00           C  
ATOM   1968  CD1 LEU B 126      13.539 -11.536   3.272  1.00  0.00           C  
ATOM   1969  CD2 LEU B 126      12.168 -11.358   5.367  1.00  0.00           C  
ATOM   1970  H   LEU B 126      16.228 -10.471   6.021  1.00  0.00           H  
ATOM   1971  HA  LEU B 126      13.995 -11.543   7.440  1.00  0.00           H  
ATOM   1972 1HB  LEU B 126      15.413 -12.302   4.873  1.00  0.00           H  
ATOM   1973 2HB  LEU B 126      14.018 -13.210   5.465  1.00  0.00           H  
ATOM   1974  HG  LEU B 126      13.934 -10.229   4.902  1.00  0.00           H  
ATOM   1975 1HD1 LEU B 126      12.870 -10.834   2.774  1.00  0.00           H  
ATOM   1976 2HD1 LEU B 126      14.544 -11.430   2.865  1.00  0.00           H  
ATOM   1977 3HD1 LEU B 126      13.185 -12.553   3.105  1.00  0.00           H  
ATOM   1978 1HD2 LEU B 126      11.499 -10.654   4.869  1.00  0.00           H  
ATOM   1979 2HD2 LEU B 126      11.794 -12.373   5.230  1.00  0.00           H  
ATOM   1980 3HD2 LEU B 126      12.211 -11.127   6.431  1.00  0.00           H  
ATOM   1981  N   SER B 127      16.673 -13.436   7.465  1.00  0.00           N  
ATOM   1982  CA  SER B 127      17.224 -14.706   7.927  1.00  0.00           C  
ATOM   1983  C   SER B 127      17.558 -14.702   9.417  1.00  0.00           C  
ATOM   1984  O   SER B 127      17.945 -15.730   9.972  1.00  0.00           O  
ATOM   1985  CB  SER B 127      18.470 -15.041   7.132  1.00  0.00           C  
ATOM   1986  OG  SER B 127      19.470 -14.081   7.337  1.00  0.00           O  
ATOM   1987  H   SER B 127      17.292 -12.778   7.010  1.00  0.00           H  
ATOM   1988  HA  SER B 127      16.479 -15.486   7.765  1.00  0.00           H  
ATOM   1989 1HB  SER B 127      18.839 -16.023   7.429  1.00  0.00           H  
ATOM   1990 2HB  SER B 127      18.223 -15.091   6.072  1.00  0.00           H  
ATOM   1991  HG  SER B 127      19.213 -13.316   6.817  1.00  0.00           H  
ATOM   1992  N   SER B 128      17.421 -13.546  10.060  1.00  0.00           N  
ATOM   1993  CA  SER B 128      17.828 -13.375  11.451  1.00  0.00           C  
ATOM   1994  C   SER B 128      16.957 -12.341  12.161  1.00  0.00           C  
ATOM   1995  O   SER B 128      16.979 -11.164  11.805  1.00  0.00           O  
ATOM   1996  CB  SER B 128      19.284 -12.956  11.519  1.00  0.00           C  
ATOM   1997  OG  SER B 128      19.644 -12.603  12.826  1.00  0.00           O  
ATOM   1998  H   SER B 128      17.011 -12.758   9.580  1.00  0.00           H  
ATOM   1999  HA  SER B 128      17.712 -14.330  11.966  1.00  0.00           H  
ATOM   2000 1HB  SER B 128      19.916 -13.775  11.174  1.00  0.00           H  
ATOM   2001 2HB  SER B 128      19.451 -12.112  10.851  1.00  0.00           H  
ATOM   2002  HG  SER B 128      19.798 -13.429  13.291  1.00  0.00           H  
ATOM   2003  N   PRO B 129      16.194 -12.748  13.190  1.00  0.00           N  
ATOM   2004  CA  PRO B 129      15.467 -11.712  13.931  1.00  0.00           C  
ATOM   2005  C   PRO B 129      16.375 -10.764  14.712  1.00  0.00           C  
ATOM   2006  O   PRO B 129      15.974  -9.659  15.080  1.00  0.00           O  
ATOM   2007  CB  PRO B 129      14.588 -12.537  14.876  1.00  0.00           C  
ATOM   2008  CG  PRO B 129      15.356 -13.798  15.081  1.00  0.00           C  
ATOM   2009  CD  PRO B 129      15.964 -14.088  13.735  1.00  0.00           C  
ATOM   2010  HA  PRO B 129      14.856 -11.126  13.229  1.00  0.00           H  
ATOM   2011 1HB  PRO B 129      14.419 -11.984  15.812  1.00  0.00           H  
ATOM   2012 2HB  PRO B 129      13.602 -12.707  14.421  1.00  0.00           H  
ATOM   2013 1HG  PRO B 129      16.113 -13.658  15.867  1.00  0.00           H  
ATOM   2014 2HG  PRO B 129      14.686 -14.599  15.424  1.00  0.00           H  
ATOM   2015 1HD  PRO B 129      16.906 -14.642  13.868  1.00  0.00           H  
ATOM   2016 2HD  PRO B 129      15.254 -14.672  13.130  1.00  0.00           H  
ATOM   2017  N   VAL B 130      17.613 -11.186  14.940  1.00  0.00           N  
ATOM   2018  CA  VAL B 130      18.626 -10.329  15.554  1.00  0.00           C  
ATOM   2019  C   VAL B 130      18.965  -9.203  14.583  1.00  0.00           C  
ATOM   2020  O   VAL B 130      19.007  -8.033  14.961  1.00  0.00           O  
ATOM   2021  CB  VAL B 130      19.897 -11.130  15.894  1.00  0.00           C  
ATOM   2022  CG1 VAL B 130      21.000 -10.200  16.376  1.00  0.00           C  
ATOM   2023  CG2 VAL B 130      19.580 -12.182  16.946  1.00  0.00           C  
ATOM   2024  H   VAL B 130      17.879 -12.113  14.639  1.00  0.00           H  
ATOM   2025  HA  VAL B 130      18.219  -9.921  16.480  1.00  0.00           H  
ATOM   2026  HB  VAL B 130      20.260 -11.618  14.989  1.00  0.00           H  
ATOM   2027 1HG1 VAL B 130      21.891 -10.784  16.611  1.00  0.00           H  
ATOM   2028 2HG1 VAL B 130      21.236  -9.479  15.594  1.00  0.00           H  
ATOM   2029 3HG1 VAL B 130      20.667  -9.673  17.269  1.00  0.00           H  
ATOM   2030 1HG2 VAL B 130      20.482 -12.746  17.180  1.00  0.00           H  
ATOM   2031 2HG2 VAL B 130      19.211 -11.695  17.848  1.00  0.00           H  
ATOM   2032 3HG2 VAL B 130      18.818 -12.861  16.563  1.00  0.00           H  
ATOM   2033  N   ALA B 131      19.183  -9.556  13.321  1.00  0.00           N  
ATOM   2034  CA  ALA B 131      19.428  -8.573  12.272  1.00  0.00           C  
ATOM   2035  C   ALA B 131      18.268  -7.589  12.144  1.00  0.00           C  
ATOM   2036  O   ALA B 131      18.498  -6.401  11.919  1.00  0.00           O  
ATOM   2037  CB  ALA B 131      19.685  -9.271  10.944  1.00  0.00           C  
ATOM   2038  H   ALA B 131      19.150 -10.532  13.059  1.00  0.00           H  
ATOM   2039  HA  ALA B 131      20.313  -7.998  12.546  1.00  0.00           H  
ATOM   2040 1HB  ALA B 131      20.584  -9.881  11.019  1.00  0.00           H  
ATOM   2041 2HB  ALA B 131      19.818  -8.525  10.161  1.00  0.00           H  
ATOM   2042 3HB  ALA B 131      18.836  -9.908  10.695  1.00  0.00           H  
ATOM   2043  N   GLN B 132      17.032  -8.050  12.304  1.00  0.00           N  
ATOM   2044  CA  GLN B 132      15.885  -7.145  12.333  1.00  0.00           C  
ATOM   2045  C   GLN B 132      16.046  -6.112  13.446  1.00  0.00           C  
ATOM   2046  O   GLN B 132      15.868  -4.914  13.225  1.00  0.00           O  
ATOM   2047  CB  GLN B 132      14.583  -7.927  12.525  1.00  0.00           C  
ATOM   2048  CG  GLN B 132      14.175  -8.759  11.321  1.00  0.00           C  
ATOM   2049  CD  GLN B 132      12.971  -9.637  11.607  1.00  0.00           C  
ATOM   2050  NE2 GLN B 132      12.333 -10.126  10.550  1.00  0.00           N  
ATOM   2051  OE1 GLN B 132      12.617  -9.872  12.765  1.00  0.00           O  
ATOM   2052  H   GLN B 132      16.877  -9.040  12.432  1.00  0.00           H  
ATOM   2053  HA  GLN B 132      15.836  -6.619  11.380  1.00  0.00           H  
ATOM   2054 1HB  GLN B 132      14.684  -8.597  13.379  1.00  0.00           H  
ATOM   2055 2HB  GLN B 132      13.772  -7.234  12.746  1.00  0.00           H  
ATOM   2056 1HG  GLN B 132      13.923  -8.090  10.499  1.00  0.00           H  
ATOM   2057 2HG  GLN B 132      15.007  -9.403  11.038  1.00  0.00           H  
ATOM   2058 1HE2 GLN B 132      11.531 -10.712  10.675  1.00  0.00           H  
ATOM   2059 2HE2 GLN B 132      12.653  -9.910   9.627  1.00  0.00           H  
ATOM   2060  N   ALA B 133      16.367  -6.573  14.650  1.00  0.00           N  
ATOM   2061  CA  ALA B 133      16.524  -5.676  15.789  1.00  0.00           C  
ATOM   2062  C   ALA B 133      17.666  -4.691  15.551  1.00  0.00           C  
ATOM   2063  O   ALA B 133      17.548  -3.506  15.859  1.00  0.00           O  
ATOM   2064  CB  ALA B 133      16.773  -6.479  17.060  1.00  0.00           C  
ATOM   2065  H   ALA B 133      16.498  -7.565  14.789  1.00  0.00           H  
ATOM   2066  HA  ALA B 133      15.600  -5.109  15.903  1.00  0.00           H  
ATOM   2067 1HB  ALA B 133      15.927  -7.141  17.244  1.00  0.00           H  
ATOM   2068 2HB  ALA B 133      16.887  -5.798  17.903  1.00  0.00           H  
ATOM   2069 3HB  ALA B 133      17.679  -7.072  16.949  1.00  0.00           H  
ATOM   2070  N   LEU B 134      18.774  -5.188  15.012  1.00  0.00           N  
ATOM   2071  CA  LEU B 134      19.958  -4.373  14.765  1.00  0.00           C  
ATOM   2072  C   LEU B 134      19.725  -3.269  13.736  1.00  0.00           C  
ATOM   2073  O   LEU B 134      20.154  -2.134  13.936  1.00  0.00           O  
ATOM   2074  CB  LEU B 134      21.110  -5.269  14.293  1.00  0.00           C  
ATOM   2075  CG  LEU B 134      21.696  -6.212  15.351  1.00  0.00           C  
ATOM   2076  CD1 LEU B 134      22.646  -7.198  14.684  1.00  0.00           C  
ATOM   2077  CD2 LEU B 134      22.414  -5.396  16.416  1.00  0.00           C  
ATOM   2078  H   LEU B 134      18.813  -6.173  14.788  1.00  0.00           H  
ATOM   2079  HA  LEU B 134      20.244  -3.887  15.697  1.00  0.00           H  
ATOM   2080 1HB  LEU B 134      20.757  -5.881  13.464  1.00  0.00           H  
ATOM   2081 2HB  LEU B 134      21.918  -4.634  13.930  1.00  0.00           H  
ATOM   2082  HG  LEU B 134      20.892  -6.785  15.814  1.00  0.00           H  
ATOM   2083 1HD1 LEU B 134      23.062  -7.868  15.436  1.00  0.00           H  
ATOM   2084 2HD1 LEU B 134      22.102  -7.781  13.941  1.00  0.00           H  
ATOM   2085 3HD1 LEU B 134      23.454  -6.652  14.198  1.00  0.00           H  
ATOM   2086 1HD2 LEU B 134      22.830  -6.066  17.169  1.00  0.00           H  
ATOM   2087 2HD2 LEU B 134      23.220  -4.824  15.955  1.00  0.00           H  
ATOM   2088 3HD2 LEU B 134      21.708  -4.713  16.889  1.00  0.00           H  
ATOM   2089  N   ALA B 135      19.056  -3.593  12.635  1.00  0.00           N  
ATOM   2090  CA  ALA B 135      18.668  -2.594  11.643  1.00  0.00           C  
ATOM   2091  C   ALA B 135      17.696  -1.569  12.224  1.00  0.00           C  
ATOM   2092  O   ALA B 135      17.759  -0.386  11.889  1.00  0.00           O  
ATOM   2093  CB  ALA B 135      18.049  -3.278  10.432  1.00  0.00           C  
ATOM   2094  H   ALA B 135      18.789  -4.555  12.475  1.00  0.00           H  
ATOM   2095  HA  ALA B 135      19.566  -2.060  11.331  1.00  0.00           H  
ATOM   2096 1HB  ALA B 135      18.816  -3.837   9.895  1.00  0.00           H  
ATOM   2097 2HB  ALA B 135      17.616  -2.527   9.770  1.00  0.00           H  
ATOM   2098 3HB  ALA B 135      17.267  -3.962  10.760  1.00  0.00           H  
ATOM   2099  N   ALA B 136      16.802  -2.018  13.099  1.00  0.00           N  
ATOM   2100  CA  ALA B 136      15.880  -1.118  13.785  1.00  0.00           C  
ATOM   2101  C   ALA B 136      16.650  -0.127  14.656  1.00  0.00           C  
ATOM   2102  O   ALA B 136      16.350   1.066  14.656  1.00  0.00           O  
ATOM   2103  CB  ALA B 136      14.888  -1.914  14.624  1.00  0.00           C  
ATOM   2104  H   ALA B 136      16.772  -3.003  13.326  1.00  0.00           H  
ATOM   2105  HA  ALA B 136      15.332  -0.555  13.030  1.00  0.00           H  
ATOM   2106 1HB  ALA B 136      14.295  -2.558  13.975  1.00  0.00           H  
ATOM   2107 2HB  ALA B 136      14.226  -1.226  15.152  1.00  0.00           H  
ATOM   2108 3HB  ALA B 136      15.424  -2.526  15.348  1.00  0.00           H  
ATOM   2109  N   GLU B 137      17.656  -0.614  15.375  1.00  0.00           N  
ATOM   2110  CA  GLU B 137      18.484   0.225  16.239  1.00  0.00           C  
ATOM   2111  C   GLU B 137      19.229   1.293  15.443  1.00  0.00           C  
ATOM   2112  O   GLU B 137      19.464   2.395  15.936  1.00  0.00           O  
ATOM   2113  CB  GLU B 137      19.513  -0.628  16.989  1.00  0.00           C  
ATOM   2114  CG  GLU B 137      18.930  -1.496  18.094  1.00  0.00           C  
ATOM   2115  CD  GLU B 137      18.402  -0.670  19.253  1.00  0.00           C  
ATOM   2116  OE1 GLU B 137      19.158   0.170  19.784  1.00  0.00           O  
ATOM   2117  OE2 GLU B 137      17.224  -0.847  19.629  1.00  0.00           O1-
ATOM   2118  H   GLU B 137      17.872  -1.601  15.318  1.00  0.00           H  
ATOM   2119  HA  GLU B 137      17.838   0.714  16.969  1.00  0.00           H  
ATOM   2120 1HB  GLU B 137      20.022  -1.270  16.271  1.00  0.00           H  
ATOM   2121 2HB  GLU B 137      20.254   0.035  17.434  1.00  0.00           H  
ATOM   2122 1HG  GLU B 137      18.119  -2.100  17.684  1.00  0.00           H  
ATOM   2123 2HG  GLU B 137      19.705  -2.167  18.463  1.00  0.00           H  
ATOM   2124  N   ALA B 138      19.590   0.972  14.204  1.00  0.00           N  
ATOM   2125  CA  ALA B 138      20.250   1.924  13.315  1.00  0.00           C  
ATOM   2126  C   ALA B 138      19.308   3.028  12.840  1.00  0.00           C  
ATOM   2127  O   ALA B 138      19.756   4.038  12.296  1.00  0.00           O  
ATOM   2128  CB  ALA B 138      20.851   1.190  12.123  1.00  0.00           C  
ATOM   2129  H   ALA B 138      19.395   0.042  13.860  1.00  0.00           H  
ATOM   2130  HA  ALA B 138      21.049   2.411  13.874  1.00  0.00           H  
ATOM   2131 1HB  ALA B 138      21.560   0.440  12.473  1.00  0.00           H  
ATOM   2132 2HB  ALA B 138      21.369   1.902  11.480  1.00  0.00           H  
ATOM   2133 3HB  ALA B 138      20.058   0.701  11.556  1.00  0.00           H  
ATOM   2134  N   GLY B 139      18.009   2.843  13.053  1.00  0.00           N  
ATOM   2135  CA  GLY B 139      17.008   3.767  12.545  1.00  0.00           C  
ATOM   2136  C   GLY B 139      16.744   3.652  11.056  1.00  0.00           C  
ATOM   2137  O   GLY B 139      16.340   4.620  10.412  1.00  0.00           O  
ATOM   2138  H   GLY B 139      17.705   2.058  13.613  1.00  0.00           H  
ATOM   2139 1HA  GLY B 139      16.065   3.605  13.067  1.00  0.00           H  
ATOM   2140 2HA  GLY B 139      17.319   4.790  12.753  1.00  0.00           H  
ATOM   2141  N   LEU B 140      16.962   2.466  10.497  1.00  0.00           N  
ATOM   2142  CA  LEU B 140      16.860   2.272   9.053  1.00  0.00           C  
ATOM   2143  C   LEU B 140      15.487   2.667   8.523  1.00  0.00           C  
ATOM   2144  O   LEU B 140      15.365   3.128   7.390  1.00  0.00           O  
ATOM   2145  CB  LEU B 140      17.144   0.807   8.699  1.00  0.00           C  
ATOM   2146  CG  LEU B 140      17.436   0.525   7.219  1.00  0.00           C  
ATOM   2147  CD1 LEU B 140      18.704   1.258   6.803  1.00  0.00           C  
ATOM   2148  CD2 LEU B 140      17.577  -0.975   7.006  1.00  0.00           C  
ATOM   2149  H   LEU B 140      17.213   1.680  11.082  1.00  0.00           H  
ATOM   2150  HA  LEU B 140      17.603   2.903   8.566  1.00  0.00           H  
ATOM   2151 1HB  LEU B 140      18.004   0.470   9.275  1.00  0.00           H  
ATOM   2152 2HB  LEU B 140      16.282   0.205   8.987  1.00  0.00           H  
ATOM   2153  HG  LEU B 140      16.616   0.903   6.608  1.00  0.00           H  
ATOM   2154 1HD1 LEU B 140      18.911   1.058   5.751  1.00  0.00           H  
ATOM   2155 2HD1 LEU B 140      18.569   2.330   6.947  1.00  0.00           H  
ATOM   2156 3HD1 LEU B 140      19.540   0.912   7.409  1.00  0.00           H  
ATOM   2157 1HD2 LEU B 140      17.783  -1.175   5.954  1.00  0.00           H  
ATOM   2158 2HD2 LEU B 140      18.397  -1.354   7.615  1.00  0.00           H  
ATOM   2159 3HD2 LEU B 140      16.650  -1.472   7.295  1.00  0.00           H  
ATOM   2160  N   VAL B 141      14.455   2.508   9.346  1.00  0.00           N  
ATOM   2161  CA  VAL B 141      13.080   2.743   8.912  1.00  0.00           C  
ATOM   2162  C   VAL B 141      12.860   4.203   8.523  1.00  0.00           C  
ATOM   2163  O   VAL B 141      11.940   4.517   7.769  1.00  0.00           O  
ATOM   2164  CB  VAL B 141      12.095   2.361  10.033  1.00  0.00           C  
ATOM   2165  CG1 VAL B 141      12.193   0.875  10.346  1.00  0.00           C  
ATOM   2166  CG2 VAL B 141      12.376   3.193  11.275  1.00  0.00           C  
ATOM   2167  H   VAL B 141      14.626   2.232  10.304  1.00  0.00           H  
ATOM   2168  HA  VAL B 141      12.880   2.117   8.041  1.00  0.00           H  
ATOM   2169  HB  VAL B 141      11.078   2.551   9.690  1.00  0.00           H  
ATOM   2170 1HG1 VAL B 141      11.490   0.623  11.140  1.00  0.00           H  
ATOM   2171 2HG1 VAL B 141      11.953   0.299   9.452  1.00  0.00           H  
ATOM   2172 3HG1 VAL B 141      13.206   0.638  10.670  1.00  0.00           H  
ATOM   2173 1HG2 VAL B 141      11.675   2.919  12.063  1.00  0.00           H  
ATOM   2174 2HG2 VAL B 141      13.395   3.008  11.614  1.00  0.00           H  
ATOM   2175 3HG2 VAL B 141      12.259   4.251  11.039  1.00  0.00           H  
ATOM   2176  N   VAL B 142      13.717   5.095   9.010  1.00  0.00           N  
ATOM   2177  CA  VAL B 142      13.597   6.524   8.721  1.00  0.00           C  
ATOM   2178  C   VAL B 142      13.888   6.753   7.242  1.00  0.00           C  
ATOM   2179  O   VAL B 142      13.119   7.395   6.528  1.00  0.00           O  
ATOM   2180  CB  VAL B 142      14.575   7.345   9.582  1.00  0.00           C  
ATOM   2181  CG1 VAL B 142      14.558   8.807   9.159  1.00  0.00           C  
ATOM   2182  CG2 VAL B 142      14.214   7.205  11.052  1.00  0.00           C  
ATOM   2183  H   VAL B 142      14.486   4.784   9.585  1.00  0.00           H  
ATOM   2184  HA  VAL B 142      12.581   6.841   8.958  1.00  0.00           H  
ATOM   2185  HB  VAL B 142      15.587   6.975   9.418  1.00  0.00           H  
ATOM   2186 1HG1 VAL B 142      15.255   9.373   9.778  1.00  0.00           H  
ATOM   2187 2HG1 VAL B 142      14.854   8.887   8.113  1.00  0.00           H  
ATOM   2188 3HG1 VAL B 142      13.553   9.210   9.285  1.00  0.00           H  
ATOM   2189 1HG2 VAL B 142      14.910   7.787  11.655  1.00  0.00           H  
ATOM   2190 2HG2 VAL B 142      13.200   7.569  11.215  1.00  0.00           H  
ATOM   2191 3HG2 VAL B 142      14.273   6.156  11.343  1.00  0.00           H  
ATOM   2192  N   ARG B 143      15.009   6.202   6.788  1.00  0.00           N  
ATOM   2193  CA  ARG B 143      15.475   6.399   5.418  1.00  0.00           C  
ATOM   2194  C   ARG B 143      14.670   5.566   4.429  1.00  0.00           C  
ATOM   2195  O   ARG B 143      14.508   5.944   3.271  1.00  0.00           O  
ATOM   2196  CB  ARG B 143      16.947   6.036   5.297  1.00  0.00           C  
ATOM   2197  CG  ARG B 143      17.890   6.906   6.113  1.00  0.00           C  
ATOM   2198  CD  ARG B 143      17.802   8.334   5.714  1.00  0.00           C  
ATOM   2199  NE  ARG B 143      18.757   9.159   6.436  1.00  0.00           N  
ATOM   2200  CZ  ARG B 143      18.770  10.506   6.421  1.00  0.00           C  
ATOM   2201  NH1 ARG B 143      17.875  11.164   5.718  1.00  0.00           N1+
ATOM   2202  NH2 ARG B 143      19.682  11.166   7.113  1.00  0.00           N  
ATOM   2203  H   ARG B 143      15.555   5.622   7.409  1.00  0.00           H  
ATOM   2204  HA  ARG B 143      15.354   7.451   5.159  1.00  0.00           H  
ATOM   2205 1HB  ARG B 143      17.094   5.004   5.614  1.00  0.00           H  
ATOM   2206 2HB  ARG B 143      17.254   6.104   4.254  1.00  0.00           H  
ATOM   2207 1HG  ARG B 143      17.633   6.829   7.170  1.00  0.00           H  
ATOM   2208 2HG  ARG B 143      18.916   6.571   5.963  1.00  0.00           H  
ATOM   2209 1HD  ARG B 143      18.009   8.428   4.648  1.00  0.00           H  
ATOM   2210 2HD  ARG B 143      16.801   8.709   5.922  1.00  0.00           H  
ATOM   2211  HE  ARG B 143      19.462   8.688   6.988  1.00  0.00           H  
ATOM   2212 1HH1 ARG B 143      17.177  10.659   5.189  1.00  0.00           H  
ATOM   2213 2HH1 ARG B 143      17.884  12.173   5.707  1.00  0.00           H  
ATOM   2214 1HH2 ARG B 143      20.370  10.660   7.654  1.00  0.00           H  
ATOM   2215 2HH2 ARG B 143      19.691  12.176   7.102  1.00  0.00           H  
ATOM   2216  N   LEU B 144      14.191   4.416   4.891  1.00  0.00           N  
ATOM   2217  CA  LEU B 144      13.334   3.553   4.084  1.00  0.00           C  
ATOM   2218  C   LEU B 144      12.000   4.224   3.775  1.00  0.00           C  
ATOM   2219  O   LEU B 144      11.573   4.236   2.622  1.00  0.00           O  
ATOM   2220  CB  LEU B 144      13.086   2.225   4.810  1.00  0.00           C  
ATOM   2221  CG  LEU B 144      14.308   1.308   4.954  1.00  0.00           C  
ATOM   2222  CD1 LEU B 144      13.985   0.181   5.926  1.00  0.00           C  
ATOM   2223  CD2 LEU B 144      14.694   0.759   3.588  1.00  0.00           C  
ATOM   2224  H   LEU B 144      14.434   4.124   5.827  1.00  0.00           H  
ATOM   2225  HA  LEU B 144      13.840   3.348   3.141  1.00  0.00           H  
ATOM   2226 1HB  LEU B 144      12.714   2.440   5.809  1.00  0.00           H  
ATOM   2227 2HB  LEU B 144      12.318   1.671   4.269  1.00  0.00           H  
ATOM   2228  HG  LEU B 144      15.142   1.875   5.366  1.00  0.00           H  
ATOM   2229 1HD1 LEU B 144      14.853  -0.470   6.029  1.00  0.00           H  
ATOM   2230 2HD1 LEU B 144      13.731   0.602   6.899  1.00  0.00           H  
ATOM   2231 3HD1 LEU B 144      13.142  -0.396   5.548  1.00  0.00           H  
ATOM   2232 1HD2 LEU B 144      15.563   0.107   3.691  1.00  0.00           H  
ATOM   2233 2HD2 LEU B 144      13.861   0.189   3.176  1.00  0.00           H  
ATOM   2234 3HD2 LEU B 144      14.937   1.583   2.919  1.00  0.00           H  
ATOM   2235  N   ALA B 145      11.349   4.794   4.781  1.00  0.00           N  
ATOM   2236  CA  ALA B 145      10.090   5.498   4.554  1.00  0.00           C  
ATOM   2237  C   ALA B 145      10.330   6.708   3.653  1.00  0.00           C  
ATOM   2238  O   ALA B 145       9.514   7.021   2.785  1.00  0.00           O  
ATOM   2239  CB  ALA B 145       9.474   5.927   5.880  1.00  0.00           C  
ATOM   2240  H   ALA B 145      11.729   4.766   5.717  1.00  0.00           H  
ATOM   2241  HA  ALA B 145       9.405   4.814   4.052  1.00  0.00           H  
ATOM   2242 1HB  ALA B 145       9.298   5.051   6.503  1.00  0.00           H  
ATOM   2243 2HB  ALA B 145       8.526   6.432   5.693  1.00  0.00           H  
ATOM   2244 3HB  ALA B 145      10.148   6.610   6.397  1.00  0.00           H  
ATOM   2245  N   GLU B 146      11.460   7.379   3.851  1.00  0.00           N  
ATOM   2246  CA  GLU B 146      11.821   8.551   3.058  1.00  0.00           C  
ATOM   2247  C   GLU B 146      11.884   8.230   1.567  1.00  0.00           C  
ATOM   2248  O   GLU B 146      11.317   8.951   0.747  1.00  0.00           O  
ATOM   2249  CB  GLU B 146      13.168   9.109   3.523  1.00  0.00           C  
ATOM   2250  CG  GLU B 146      13.619  10.361   2.783  1.00  0.00           C  
ATOM   2251  CD  GLU B 146      14.945  10.879   3.265  1.00  0.00           C  
ATOM   2252  OE1 GLU B 146      15.507  10.285   4.154  1.00  0.00           O  
ATOM   2253  OE2 GLU B 146      15.397  11.872   2.744  1.00  0.00           O1-
ATOM   2254  H   GLU B 146      12.095   7.079   4.579  1.00  0.00           H  
ATOM   2255  HA  GLU B 146      11.056   9.315   3.202  1.00  0.00           H  
ATOM   2256 1HB  GLU B 146      13.115   9.350   4.585  1.00  0.00           H  
ATOM   2257 2HB  GLU B 146      13.940   8.350   3.397  1.00  0.00           H  
ATOM   2258 1HG  GLU B 146      13.696  10.133   1.720  1.00  0.00           H  
ATOM   2259 2HG  GLU B 146      12.864  11.136   2.907  1.00  0.00           H  
ATOM   2260  N   ARG B 147      12.582   7.156   1.213  1.00  0.00           N  
ATOM   2261  CA  ARG B 147      12.745   6.762  -0.186  1.00  0.00           C  
ATOM   2262  C   ARG B 147      11.402   6.456  -0.838  1.00  0.00           C  
ATOM   2263  O   ARG B 147      11.207   6.763  -2.010  1.00  0.00           O  
ATOM   2264  CB  ARG B 147      13.646   5.540  -0.296  1.00  0.00           C  
ATOM   2265  CG  ARG B 147      15.127   5.818  -0.097  1.00  0.00           C  
ATOM   2266  CD  ARG B 147      15.663   6.719  -1.149  1.00  0.00           C  
ATOM   2267  NE  ARG B 147      17.112   6.820  -1.090  1.00  0.00           N  
ATOM   2268  CZ  ARG B 147      17.847   7.703  -1.795  1.00  0.00           C  
ATOM   2269  NH1 ARG B 147      17.255   8.552  -2.605  1.00  0.00           N1+
ATOM   2270  NH2 ARG B 147      19.163   7.715  -1.671  1.00  0.00           N  
ATOM   2271  H   ARG B 147      13.024   6.596   1.931  1.00  0.00           H  
ATOM   2272  HA  ARG B 147      13.211   7.587  -0.726  1.00  0.00           H  
ATOM   2273 1HB  ARG B 147      13.347   4.800   0.445  1.00  0.00           H  
ATOM   2274 2HB  ARG B 147      13.524   5.086  -1.280  1.00  0.00           H  
ATOM   2275 1HG  ARG B 147      15.282   6.293   0.872  1.00  0.00           H  
ATOM   2276 2HG  ARG B 147      15.682   4.880  -0.135  1.00  0.00           H  
ATOM   2277 1HD  ARG B 147      15.388   6.336  -2.131  1.00  0.00           H  
ATOM   2278 2HD  ARG B 147      15.246   7.718  -1.020  1.00  0.00           H  
ATOM   2279  HE  ARG B 147      17.604   6.183  -0.477  1.00  0.00           H  
ATOM   2280 1HH1 ARG B 147      16.249   8.543  -2.700  1.00  0.00           H  
ATOM   2281 2HH1 ARG B 147      17.806   9.214  -3.133  1.00  0.00           H  
ATOM   2282 1HH2 ARG B 147      19.618   7.062  -1.048  1.00  0.00           H  
ATOM   2283 2HH2 ARG B 147      19.713   8.377  -2.199  1.00  0.00           H  
ATOM   2284  N   VAL B 148      10.483   5.872  -0.079  1.00  0.00           N  
ATOM   2285  CA  VAL B 148       9.137   5.578  -0.569  1.00  0.00           C  
ATOM   2286  C   VAL B 148       8.349   6.867  -0.776  1.00  0.00           C  
ATOM   2287  O   VAL B 148       7.705   7.042  -1.811  1.00  0.00           O  
ATOM   2288  CB  VAL B 148       8.386   4.673   0.425  1.00  0.00           C  
ATOM   2289  CG1 VAL B 148       6.948   4.464  -0.025  1.00  0.00           C  
ATOM   2290  CG2 VAL B 148       9.108   3.341   0.559  1.00  0.00           C  
ATOM   2291  H   VAL B 148      10.716   5.630   0.876  1.00  0.00           H  
ATOM   2292  HA  VAL B 148       9.222   5.053  -1.521  1.00  0.00           H  
ATOM   2293  HB  VAL B 148       8.350   5.167   1.397  1.00  0.00           H  
ATOM   2294 1HG1 VAL B 148       6.432   3.822   0.689  1.00  0.00           H  
ATOM   2295 2HG1 VAL B 148       6.440   5.427  -0.079  1.00  0.00           H  
ATOM   2296 3HG1 VAL B 148       6.939   3.993  -1.008  1.00  0.00           H  
ATOM   2297 1HG2 VAL B 148       8.572   2.706   1.264  1.00  0.00           H  
ATOM   2298 2HG2 VAL B 148       9.149   2.850  -0.413  1.00  0.00           H  
ATOM   2299 3HG2 VAL B 148      10.121   3.511   0.923  1.00  0.00           H  
ATOM   2300  N   GLY B 149       8.432   7.786   0.181  1.00  0.00           N  
ATOM   2301  CA  GLY B 149       7.834   9.098   0.008  1.00  0.00           C  
ATOM   2302  C   GLY B 149       8.361   9.836  -1.207  1.00  0.00           C  
ATOM   2303  O   GLY B 149       7.631  10.597  -1.841  1.00  0.00           O  
ATOM   2304  H   GLY B 149       8.950   7.594   1.027  1.00  0.00           H  
ATOM   2305 1HA  GLY B 149       6.753   8.996  -0.087  1.00  0.00           H  
ATOM   2306 2HA  GLY B 149       8.023   9.703   0.894  1.00  0.00           H  
ATOM   2307  N   LEU B 150       9.626   9.600  -1.540  1.00  0.00           N  
ATOM   2308  CA  LEU B 150      10.275  10.189  -2.707  1.00  0.00           C  
ATOM   2309  C   LEU B 150      10.138   9.335  -3.967  1.00  0.00           C  
ATOM   2310  O   LEU B 150      10.847   9.562  -4.944  1.00  0.00           O  
ATOM   2311  CB  LEU B 150      11.762  10.417  -2.409  1.00  0.00           C  
ATOM   2312  CG  LEU B 150      12.070  11.406  -1.278  1.00  0.00           C  
ATOM   2313  CD1 LEU B 150      13.568  11.417  -1.007  1.00  0.00           C  
ATOM   2314  CD2 LEU B 150      11.573  12.791  -1.665  1.00  0.00           C  
ATOM   2315  H   LEU B 150      10.176   8.982  -0.958  1.00  0.00           H  
ATOM   2316  HA  LEU B 150       9.803  11.148  -2.918  1.00  0.00           H  
ATOM   2317 1HB  LEU B 150      12.214   9.462  -2.147  1.00  0.00           H  
ATOM   2318 2HB  LEU B 150      12.245  10.787  -3.314  1.00  0.00           H  
ATOM   2319  HG  LEU B 150      11.569  11.082  -0.365  1.00  0.00           H  
ATOM   2320 1HD1 LEU B 150      13.787  12.120  -0.203  1.00  0.00           H  
ATOM   2321 2HD1 LEU B 150      13.893  10.419  -0.713  1.00  0.00           H  
ATOM   2322 3HD1 LEU B 150      14.099  11.722  -1.908  1.00  0.00           H  
ATOM   2323 1HD2 LEU B 150      11.792  13.493  -0.860  1.00  0.00           H  
ATOM   2324 2HD2 LEU B 150      12.075  13.116  -2.576  1.00  0.00           H  
ATOM   2325 3HD2 LEU B 150      10.497  12.757  -1.835  1.00  0.00           H  
ATOM   2326  N   CYS B 151       9.232   8.362  -3.963  1.00  0.00           N  
ATOM   2327  CA  CYS B 151       9.044   7.491  -5.120  1.00  0.00           C  
ATOM   2328  C   CYS B 151       8.527   8.281  -6.320  1.00  0.00           C  
ATOM   2329  O   CYS B 151       8.605   7.821  -7.459  1.00  0.00           O  
ATOM   2330  CB  CYS B 151       8.063   6.365  -4.794  1.00  0.00           C  
ATOM   2331  SG  CYS B 151       6.376   6.928  -4.462  1.00  0.00           S  
ATOM   2332  H   CYS B 151       8.659   8.217  -3.145  1.00  0.00           H  
ATOM   2333  HA  CYS B 151      10.006   7.049  -5.380  1.00  0.00           H  
ATOM   2334 1HB  CYS B 151       8.026   5.661  -5.626  1.00  0.00           H  
ATOM   2335 2HB  CYS B 151       8.414   5.819  -3.918  1.00  0.00           H  
ATOM   2336  HG  CYS B 151       6.654   7.527  -3.309  1.00  0.00           H  
ATOM   2337  N   ARG B 152       7.981   9.465  -6.060  1.00  0.00           N  
ATOM   2338  CA  ARG B 152       7.405  10.298  -7.113  1.00  0.00           C  
ATOM   2339  C   ARG B 152       8.463  10.631  -8.159  1.00  0.00           C  
ATOM   2340  O   ARG B 152       9.427  11.338  -7.870  1.00  0.00           O  
ATOM   2341  CB  ARG B 152       6.836  11.586  -6.535  1.00  0.00           C  
ATOM   2342  CG  ARG B 152       6.102  12.466  -7.535  1.00  0.00           C  
ATOM   2343  CD  ARG B 152       5.572  13.698  -6.897  1.00  0.00           C  
ATOM   2344  NE  ARG B 152       4.835  14.523  -7.840  1.00  0.00           N  
ATOM   2345  CZ  ARG B 152       5.394  15.437  -8.657  1.00  0.00           C  
ATOM   2346  NH1 ARG B 152       6.694  15.631  -8.635  1.00  0.00           N1+
ATOM   2347  NH2 ARG B 152       4.635  16.138  -9.481  1.00  0.00           N  
ATOM   2348  H   ARG B 152       7.994   9.809  -5.111  1.00  0.00           H  
ATOM   2349  HA  ARG B 152       6.594   9.745  -7.587  1.00  0.00           H  
ATOM   2350 1HB  ARG B 152       6.140  11.348  -5.732  1.00  0.00           H  
ATOM   2351 2HB  ARG B 152       7.643  12.179  -6.104  1.00  0.00           H  
ATOM   2352 1HG  ARG B 152       6.785  12.759  -8.332  1.00  0.00           H  
ATOM   2353 2HG  ARG B 152       5.264  11.912  -7.960  1.00  0.00           H  
ATOM   2354 1HD  ARG B 152       4.900  13.427  -6.084  1.00  0.00           H  
ATOM   2355 2HD  ARG B 152       6.399  14.288  -6.503  1.00  0.00           H  
ATOM   2356  HE  ARG B 152       3.832  14.402  -7.886  1.00  0.00           H  
ATOM   2357 1HH1 ARG B 152       7.274  15.094  -8.005  1.00  0.00           H  
ATOM   2358 2HH1 ARG B 152       7.113  16.316  -9.248  1.00  0.00           H  
ATOM   2359 1HH2 ARG B 152       3.635  15.989  -9.499  1.00  0.00           H  
ATOM   2360 2HH2 ARG B 152       5.054  16.823 -10.093  1.00  0.00           H  
ATOM   2361  N   GLN B 153       8.263  10.125  -9.371  1.00  0.00           N  
ATOM   2362  CA  GLN B 153       9.168  10.377 -10.491  1.00  0.00           C  
ATOM   2363  C   GLN B 153      10.609  10.012 -10.139  1.00  0.00           C  
ATOM   2364  O   GLN B 153      11.556  10.638 -10.615  1.00  0.00           O  
ATOM   2365  CB  GLN B 153       9.092  11.846 -10.917  1.00  0.00           C  
ATOM   2366  CG  GLN B 153       7.713  12.292 -11.371  1.00  0.00           C  
ATOM   2367  CD  GLN B 153       7.671  13.765 -11.733  1.00  0.00           C  
ATOM   2368  NE2 GLN B 153       7.089  14.074 -12.886  1.00  0.00           N  
ATOM   2369  OE1 GLN B 153       8.157  14.617 -10.983  1.00  0.00           O  
ATOM   2370  H   GLN B 153       7.469   9.523  -9.530  1.00  0.00           H  
ATOM   2371  HA  GLN B 153       8.861   9.753 -11.331  1.00  0.00           H  
ATOM   2372 1HB  GLN B 153       9.395  12.482 -10.086  1.00  0.00           H  
ATOM   2373 2HB  GLN B 153       9.789  12.024 -11.736  1.00  0.00           H  
ATOM   2374 1HG  GLN B 153       7.427  11.716 -12.251  1.00  0.00           H  
ATOM   2375 2HG  GLN B 153       7.002  12.118 -10.563  1.00  0.00           H  
ATOM   2376 1HE2 GLN B 153       7.031  15.029 -13.177  1.00  0.00           H  
ATOM   2377 2HE2 GLN B 153       6.707  13.351 -13.463  1.00  0.00           H  
ATOM   2378  N   SER B 154      10.773   9.000  -9.293  1.00  0.00           N  
ATOM   2379  CA  SER B 154      12.096   8.506  -8.922  1.00  0.00           C  
ATOM   2380  C   SER B 154      12.811   7.870 -10.111  1.00  0.00           C  
ATOM   2381  O   SER B 154      12.182   7.257 -10.973  1.00  0.00           O  
ATOM   2382  CB  SER B 154      11.976   7.498  -7.796  1.00  0.00           C  
ATOM   2383  OG  SER B 154      13.225   6.949  -7.479  1.00  0.00           O  
ATOM   2384  H   SER B 154       9.972   8.557  -8.870  1.00  0.00           H  
ATOM   2385  HA  SER B 154      12.697   9.349  -8.578  1.00  0.00           H  
ATOM   2386 1HB  SER B 154      11.555   7.984  -6.916  1.00  0.00           H  
ATOM   2387 2HB  SER B 154      11.291   6.704  -8.090  1.00  0.00           H  
ATOM   2388  HG  SER B 154      13.243   6.865  -6.523  1.00  0.00           H  
ATOM   2389  N   SER B 155      14.128   8.039 -10.154  1.00  0.00           N  
ATOM   2390  CA  SER B 155      14.979   7.382 -11.143  1.00  0.00           C  
ATOM   2391  C   SER B 155      15.541   6.031 -10.708  1.00  0.00           C  
ATOM   2392  O   SER B 155      16.280   5.398 -11.461  1.00  0.00           O  
ATOM   2393  CB  SER B 155      16.131   8.303 -11.496  1.00  0.00           C  
ATOM   2394  OG  SER B 155      15.669   9.466 -12.126  1.00  0.00           O  
ATOM   2395  H   SER B 155      14.562   8.657  -9.485  1.00  0.00           H  
ATOM   2396  HA  SER B 155      14.385   7.189 -12.037  1.00  0.00           H  
ATOM   2397 1HB  SER B 155      16.676   8.569 -10.591  1.00  0.00           H  
ATOM   2398 2HB  SER B 155      16.825   7.782 -12.154  1.00  0.00           H  
ATOM   2399  HG  SER B 155      14.811   9.244 -12.496  1.00  0.00           H  
ATOM   2400  N   PHE B 156      15.209   5.583  -9.501  1.00  0.00           N  
ATOM   2401  CA  PHE B 156      15.693   4.292  -9.020  1.00  0.00           C  
ATOM   2402  C   PHE B 156      14.860   3.156  -9.615  1.00  0.00           C  
ATOM   2403  O   PHE B 156      13.645   3.296  -9.763  1.00  0.00           O  
ATOM   2404  CB  PHE B 156      15.639   4.233  -7.492  1.00  0.00           C  
ATOM   2405  CG  PHE B 156      16.784   4.933  -6.818  1.00  0.00           C  
ATOM   2406  CD1 PHE B 156      16.667   6.256  -6.416  1.00  0.00           C  
ATOM   2407  CD2 PHE B 156      17.981   4.273  -6.584  1.00  0.00           C  
ATOM   2408  CE1 PHE B 156      17.720   6.902  -5.797  1.00  0.00           C  
ATOM   2409  CE2 PHE B 156      19.034   4.914  -5.963  1.00  0.00           C  
ATOM   2410  CZ  PHE B 156      18.904   6.231  -5.569  1.00  0.00           C  
ATOM   2411  H   PHE B 156      14.591   6.125  -8.915  1.00  0.00           H  
ATOM   2412  HA  PHE B 156      16.730   4.171  -9.336  1.00  0.00           H  
ATOM   2413 1HB  PHE B 156      14.711   4.684  -7.143  1.00  0.00           H  
ATOM   2414 2HB  PHE B 156      15.639   3.193  -7.168  1.00  0.00           H  
ATOM   2415  HD1 PHE B 156      15.731   6.786  -6.595  1.00  0.00           H  
ATOM   2416  HD2 PHE B 156      18.083   3.232  -6.896  1.00  0.00           H  
ATOM   2417  HE1 PHE B 156      17.615   7.941  -5.487  1.00  0.00           H  
ATOM   2418  HE2 PHE B 156      19.968   4.384  -5.785  1.00  0.00           H  
ATOM   2419  HZ  PHE B 156      19.734   6.739  -5.082  1.00  0.00           H  
ATOM   2420  N   PRO B 157      15.483   2.014  -9.945  1.00  0.00           N  
ATOM   2421  CA  PRO B 157      14.667   0.916 -10.475  1.00  0.00           C  
ATOM   2422  C   PRO B 157      13.503   0.537  -9.565  1.00  0.00           C  
ATOM   2423  O   PRO B 157      13.619   0.573  -8.340  1.00  0.00           O  
ATOM   2424  CB  PRO B 157      15.679  -0.230 -10.584  1.00  0.00           C  
ATOM   2425  CG  PRO B 157      16.984   0.456 -10.801  1.00  0.00           C  
ATOM   2426  CD  PRO B 157      16.917   1.676  -9.922  1.00  0.00           C  
ATOM   2427  HA  PRO B 157      14.279   1.199 -11.465  1.00  0.00           H  
ATOM   2428 1HB  PRO B 157      15.662  -0.835  -9.666  1.00  0.00           H  
ATOM   2429 2HB  PRO B 157      15.404  -0.897 -11.414  1.00  0.00           H  
ATOM   2430 1HG  PRO B 157      17.814  -0.214 -10.532  1.00  0.00           H  
ATOM   2431 2HG  PRO B 157      17.110   0.706 -11.864  1.00  0.00           H  
ATOM   2432 1HD  PRO B 157      17.261   1.419  -8.909  1.00  0.00           H  
ATOM   2433 2HD  PRO B 157      17.541   2.474 -10.353  1.00  0.00           H  
ATOM   2434  N   HIS B 158      12.382   0.154 -10.167  1.00  0.00           N  
ATOM   2435  CA  HIS B 158      11.233  -0.333  -9.407  1.00  0.00           C  
ATOM   2436  C   HIS B 158      11.649  -1.298  -8.300  1.00  0.00           C  
ATOM   2437  O   HIS B 158      11.069  -1.286  -7.217  1.00  0.00           O  
ATOM   2438  CB  HIS B 158      10.230  -1.023 -10.337  1.00  0.00           C  
ATOM   2439  CG  HIS B 158      10.794  -2.207 -11.058  1.00  0.00           C  
ATOM   2440  CD2 HIS B 158      10.675  -3.535 -10.822  1.00  0.00           C  
ATOM   2441  ND1 HIS B 158      11.591  -2.086 -12.177  1.00  0.00           N  
ATOM   2442  CE1 HIS B 158      11.940  -3.290 -12.597  1.00  0.00           C  
ATOM   2443  NE2 HIS B 158      11.397  -4.185 -11.793  1.00  0.00           N  
ATOM   2444  H   HIS B 158      12.306   0.207 -11.172  1.00  0.00           H  
ATOM   2445  HA  HIS B 158      10.730   0.507  -8.929  1.00  0.00           H  
ATOM   2446 1HB  HIS B 158       9.367  -1.355  -9.759  1.00  0.00           H  
ATOM   2447 2HB  HIS B 158       9.872  -0.310 -11.079  1.00  0.00           H  
ATOM   2448  HD2 HIS B 158      10.112  -4.001 -10.013  1.00  0.00           H  
ATOM   2449  HE1 HIS B 158      12.569  -3.506 -13.460  1.00  0.00           H  
ATOM   2450  HE2 HIS B 158      11.493  -5.187 -11.873  1.00  0.00           H  
ATOM   2451  N   ASP B 159      12.645  -2.136  -8.571  1.00  0.00           N  
ATOM   2452  CA  ASP B 159      13.115  -3.113  -7.591  1.00  0.00           C  
ATOM   2453  C   ASP B 159      13.526  -2.432  -6.288  1.00  0.00           C  
ATOM   2454  O   ASP B 159      13.292  -2.959  -5.201  1.00  0.00           O  
ATOM   2455  CB  ASP B 159      14.295  -3.911  -8.152  1.00  0.00           C  
ATOM   2456  CG  ASP B 159      13.870  -4.963  -9.168  1.00  0.00           C  
ATOM   2457  OD1 ASP B 159      12.705  -5.282  -9.211  1.00  0.00           O  
ATOM   2458  OD2 ASP B 159      14.713  -5.436  -9.890  1.00  0.00           O1-
ATOM   2459  H   ASP B 159      13.099  -2.095  -9.470  1.00  0.00           H  
ATOM   2460  HA  ASP B 159      12.300  -3.804  -7.373  1.00  0.00           H  
ATOM   2461 1HB  ASP B 159      15.001  -3.231  -8.629  1.00  0.00           H  
ATOM   2462 2HB  ASP B 159      14.820  -4.407  -7.335  1.00  0.00           H  
ATOM   2463  N   VAL B 160      14.128  -1.253  -6.396  1.00  0.00           N  
ATOM   2464  CA  VAL B 160      14.579  -0.500  -5.227  1.00  0.00           C  
ATOM   2465  C   VAL B 160      13.375  -0.106  -4.378  1.00  0.00           C  
ATOM   2466  O   VAL B 160      13.402  -0.238  -3.155  1.00  0.00           O  
ATOM   2467  CB  VAL B 160      15.348   0.764  -5.655  1.00  0.00           C  
ATOM   2468  CG1 VAL B 160      15.646   1.641  -4.448  1.00  0.00           C  
ATOM   2469  CG2 VAL B 160      16.634   0.371  -6.367  1.00  0.00           C  
ATOM   2470  H   VAL B 160      14.249  -0.844  -7.312  1.00  0.00           H  
ATOM   2471  HA  VAL B 160      15.250  -1.133  -4.645  1.00  0.00           H  
ATOM   2472  HB  VAL B 160      14.723   1.348  -6.330  1.00  0.00           H  
ATOM   2473 1HG1 VAL B 160      16.190   2.530  -4.769  1.00  0.00           H  
ATOM   2474 2HG1 VAL B 160      14.710   1.940  -3.976  1.00  0.00           H  
ATOM   2475 3HG1 VAL B 160      16.252   1.084  -3.734  1.00  0.00           H  
ATOM   2476 1HG2 VAL B 160      17.173   1.269  -6.667  1.00  0.00           H  
ATOM   2477 2HG2 VAL B 160      17.257  -0.218  -5.693  1.00  0.00           H  
ATOM   2478 3HG2 VAL B 160      16.395  -0.221  -7.250  1.00  0.00           H  
ATOM   2479  N   GLN B 161      12.310   0.353  -5.027  1.00  0.00           N  
ATOM   2480  CA  GLN B 161      11.094   0.740  -4.321  1.00  0.00           C  
ATOM   2481  C   GLN B 161      10.504  -0.436  -3.547  1.00  0.00           C  
ATOM   2482  O   GLN B 161      10.046  -0.283  -2.416  1.00  0.00           O  
ATOM   2483  CB  GLN B 161      10.057   1.293  -5.303  1.00  0.00           C  
ATOM   2484  CG  GLN B 161      10.451   2.611  -5.947  1.00  0.00           C  
ATOM   2485  CD  GLN B 161       9.457   3.061  -7.001  1.00  0.00           C  
ATOM   2486  NE2 GLN B 161       9.542   4.327  -7.393  1.00  0.00           N  
ATOM   2487  OE1 GLN B 161       8.619   2.278  -7.458  1.00  0.00           O  
ATOM   2488  H   GLN B 161      12.330   0.416  -6.036  1.00  0.00           H  
ATOM   2489  HA  GLN B 161      11.345   1.521  -3.603  1.00  0.00           H  
ATOM   2490 1HB  GLN B 161       9.887   0.568  -6.099  1.00  0.00           H  
ATOM   2491 2HB  GLN B 161       9.109   1.441  -4.788  1.00  0.00           H  
ATOM   2492 1HG  GLN B 161      10.502   3.379  -5.176  1.00  0.00           H  
ATOM   2493 2HG  GLN B 161      11.424   2.495  -6.424  1.00  0.00           H  
ATOM   2494 1HE2 GLN B 161       8.913   4.681  -8.086  1.00  0.00           H  
ATOM   2495 2HE2 GLN B 161      10.236   4.927  -6.995  1.00  0.00           H  
ATOM   2496  N   PHE B 162      10.500  -1.604  -4.180  1.00  0.00           N  
ATOM   2497  CA  PHE B 162       9.990  -2.831  -3.580  1.00  0.00           C  
ATOM   2498  C   PHE B 162      10.852  -3.284  -2.406  1.00  0.00           C  
ATOM   2499  O   PHE B 162      10.327  -3.739  -1.390  1.00  0.00           O  
ATOM   2500  CB  PHE B 162       9.922  -3.945  -4.627  1.00  0.00           C  
ATOM   2501  CG  PHE B 162       8.784  -3.797  -5.596  1.00  0.00           C  
ATOM   2502  CD1 PHE B 162       9.027  -3.582  -6.945  1.00  0.00           C  
ATOM   2503  CD2 PHE B 162       7.469  -3.873  -5.162  1.00  0.00           C  
ATOM   2504  CE1 PHE B 162       7.980  -3.445  -7.838  1.00  0.00           C  
ATOM   2505  CE2 PHE B 162       6.422  -3.739  -6.053  1.00  0.00           C  
ATOM   2506  CZ  PHE B 162       6.678  -3.524  -7.392  1.00  0.00           C  
ATOM   2507  H   PHE B 162      10.873  -1.654  -5.119  1.00  0.00           H  
ATOM   2508  HA  PHE B 162       8.983  -2.641  -3.205  1.00  0.00           H  
ATOM   2509 1HB  PHE B 162      10.851  -3.967  -5.195  1.00  0.00           H  
ATOM   2510 2HB  PHE B 162       9.821  -4.908  -4.128  1.00  0.00           H  
ATOM   2511  HD1 PHE B 162      10.056  -3.520  -7.298  1.00  0.00           H  
ATOM   2512  HD2 PHE B 162       7.267  -4.042  -4.104  1.00  0.00           H  
ATOM   2513  HE1 PHE B 162       8.185  -3.276  -8.895  1.00  0.00           H  
ATOM   2514  HE2 PHE B 162       5.393  -3.801  -5.699  1.00  0.00           H  
ATOM   2515  HZ  PHE B 162       5.853  -3.416  -8.095  1.00  0.00           H  
ATOM   2516  N   PHE B 163      12.170  -3.174  -2.538  1.00  0.00           N  
ATOM   2517  CA  PHE B 163      13.074  -3.543  -1.452  1.00  0.00           C  
ATOM   2518  C   PHE B 163      12.943  -2.619  -0.245  1.00  0.00           C  
ATOM   2519  O   PHE B 163      12.915  -3.093   0.890  1.00  0.00           O  
ATOM   2520  CB  PHE B 163      14.521  -3.530  -1.946  1.00  0.00           C  
ATOM   2521  CG  PHE B 163      14.872  -4.696  -2.826  1.00  0.00           C  
ATOM   2522  CD1 PHE B 163      15.487  -4.497  -4.053  1.00  0.00           C  
ATOM   2523  CD2 PHE B 163      14.587  -5.994  -2.429  1.00  0.00           C  
ATOM   2524  CE1 PHE B 163      15.809  -5.570  -4.863  1.00  0.00           C  
ATOM   2525  CE2 PHE B 163      14.910  -7.068  -3.236  1.00  0.00           C  
ATOM   2526  CZ  PHE B 163      15.521  -6.854  -4.455  1.00  0.00           C  
ATOM   2527  H   PHE B 163      12.564  -2.841  -3.407  1.00  0.00           H  
ATOM   2528  HA  PHE B 163      12.824  -4.552  -1.121  1.00  0.00           H  
ATOM   2529 1HB  PHE B 163      14.706  -2.614  -2.506  1.00  0.00           H  
ATOM   2530 2HB  PHE B 163      15.197  -3.534  -1.092  1.00  0.00           H  
ATOM   2531  HD1 PHE B 163      15.715  -3.481  -4.376  1.00  0.00           H  
ATOM   2532  HD2 PHE B 163      14.104  -6.162  -1.466  1.00  0.00           H  
ATOM   2533  HE1 PHE B 163      16.292  -5.399  -5.825  1.00  0.00           H  
ATOM   2534  HE2 PHE B 163      14.681  -8.083  -2.912  1.00  0.00           H  
ATOM   2535  HZ  PHE B 163      15.775  -7.700  -5.093  1.00  0.00           H  
ATOM   2536  N   ASP B 164      12.847  -1.315  -0.476  1.00  0.00           N  
ATOM   2537  CA  ASP B 164      12.750  -0.358   0.624  1.00  0.00           C  
ATOM   2538  C   ASP B 164      11.478  -0.612   1.429  1.00  0.00           C  
ATOM   2539  O   ASP B 164      11.487  -0.580   2.659  1.00  0.00           O  
ATOM   2540  CB  ASP B 164      12.759   1.079   0.097  1.00  0.00           C  
ATOM   2541  CG  ASP B 164      14.136   1.531  -0.370  1.00  0.00           C  
ATOM   2542  OD1 ASP B 164      15.091   0.847  -0.087  1.00  0.00           O  
ATOM   2543  OD2 ASP B 164      14.219   2.555  -1.005  1.00  0.00           O1-
ATOM   2544  H   ASP B 164      12.827  -0.973  -1.427  1.00  0.00           H  
ATOM   2545  HA  ASP B 164      13.613  -0.492   1.277  1.00  0.00           H  
ATOM   2546 1HB  ASP B 164      12.062   1.165  -0.737  1.00  0.00           H  
ATOM   2547 2HB  ASP B 164      12.417   1.756   0.881  1.00  0.00           H  
ATOM   2548  N   LEU B 165      10.383  -0.878   0.725  1.00  0.00           N  
ATOM   2549  CA  LEU B 165       9.110  -1.213   1.357  1.00  0.00           C  
ATOM   2550  C   LEU B 165       9.180  -2.522   2.138  1.00  0.00           C  
ATOM   2551  O   LEU B 165       8.637  -2.619   3.238  1.00  0.00           O  
ATOM   2552  CB  LEU B 165       8.009  -1.309   0.294  1.00  0.00           C  
ATOM   2553  CG  LEU B 165       7.512   0.028  -0.272  1.00  0.00           C  
ATOM   2554  CD1 LEU B 165       6.677  -0.228  -1.519  1.00  0.00           C  
ATOM   2555  CD2 LEU B 165       6.701   0.758   0.789  1.00  0.00           C  
ATOM   2556  H   LEU B 165      10.435  -0.857  -0.285  1.00  0.00           H  
ATOM   2557  HA  LEU B 165       8.854  -0.421   2.060  1.00  0.00           H  
ATOM   2558 1HB  LEU B 165       8.381  -1.903  -0.539  1.00  0.00           H  
ATOM   2559 2HB  LEU B 165       7.152  -1.825   0.727  1.00  0.00           H  
ATOM   2560  HG  LEU B 165       8.366   0.640  -0.562  1.00  0.00           H  
ATOM   2561 1HD1 LEU B 165       6.324   0.722  -1.922  1.00  0.00           H  
ATOM   2562 2HD1 LEU B 165       7.287  -0.733  -2.268  1.00  0.00           H  
ATOM   2563 3HD1 LEU B 165       5.822  -0.853  -1.263  1.00  0.00           H  
ATOM   2564 1HD2 LEU B 165       6.349   1.708   0.387  1.00  0.00           H  
ATOM   2565 2HD2 LEU B 165       5.846   0.147   1.078  1.00  0.00           H  
ATOM   2566 3HD2 LEU B 165       7.327   0.943   1.662  1.00  0.00           H  
ATOM   2567  N   ARG B 166       9.832  -3.535   1.572  1.00  0.00           N  
ATOM   2568  CA  ARG B 166       9.999  -4.819   2.249  1.00  0.00           C  
ATOM   2569  C   ARG B 166      10.766  -4.653   3.555  1.00  0.00           C  
ATOM   2570  O   ARG B 166      10.340  -5.160   4.590  1.00  0.00           O  
ATOM   2571  CB  ARG B 166      10.733  -5.807   1.355  1.00  0.00           C  
ATOM   2572  CG  ARG B 166      10.983  -7.170   1.978  1.00  0.00           C  
ATOM   2573  CD  ARG B 166       9.712  -7.872   2.293  1.00  0.00           C  
ATOM   2574  NE  ARG B 166       8.886  -8.052   1.111  1.00  0.00           N  
ATOM   2575  CZ  ARG B 166       9.017  -9.065   0.233  1.00  0.00           C  
ATOM   2576  NH1 ARG B 166       9.944  -9.979   0.416  1.00  0.00           N1+
ATOM   2577  NH2 ARG B 166       8.213  -9.140  -0.815  1.00  0.00           N  
ATOM   2578  H   ARG B 166      10.216  -3.417   0.644  1.00  0.00           H  
ATOM   2579  HA  ARG B 166       9.011  -5.223   2.474  1.00  0.00           H  
ATOM   2580 1HB  ARG B 166      10.165  -5.962   0.440  1.00  0.00           H  
ATOM   2581 2HB  ARG B 166      11.701  -5.391   1.072  1.00  0.00           H  
ATOM   2582 1HG  ARG B 166      11.554  -7.789   1.286  1.00  0.00           H  
ATOM   2583 2HG  ARG B 166      11.547  -7.050   2.905  1.00  0.00           H  
ATOM   2584 1HD  ARG B 166       9.932  -8.856   2.707  1.00  0.00           H  
ATOM   2585 2HD  ARG B 166       9.146  -7.290   3.020  1.00  0.00           H  
ATOM   2586  HE  ARG B 166       8.161  -7.368   0.935  1.00  0.00           H  
ATOM   2587 1HH1 ARG B 166      10.558  -9.921   1.216  1.00  0.00           H  
ATOM   2588 2HH1 ARG B 166      10.042 -10.738  -0.243  1.00  0.00           H  
ATOM   2589 1HH2 ARG B 166       7.500  -8.438  -0.956  1.00  0.00           H  
ATOM   2590 2HH2 ARG B 166       8.311  -9.899  -1.473  1.00  0.00           H  
ATOM   2591  N   LEU B 167      11.897  -3.958   3.515  1.00  0.00           N  
ATOM   2592  CA  LEU B 167      12.693  -3.748   4.720  1.00  0.00           C  
ATOM   2593  C   LEU B 167      11.884  -2.979   5.761  1.00  0.00           C  
ATOM   2594  O   LEU B 167      11.914  -3.312   6.944  1.00  0.00           O  
ATOM   2595  CB  LEU B 167      13.979  -2.982   4.385  1.00  0.00           C  
ATOM   2596  CG  LEU B 167      15.041  -3.772   3.610  1.00  0.00           C  
ATOM   2597  CD1 LEU B 167      16.110  -2.817   3.095  1.00  0.00           C  
ATOM   2598  CD2 LEU B 167      15.647  -4.833   4.516  1.00  0.00           C  
ATOM   2599  H   LEU B 167      12.213  -3.558   2.643  1.00  0.00           H  
ATOM   2600  HA  LEU B 167      12.963  -4.721   5.130  1.00  0.00           H  
ATOM   2601 1HB  LEU B 167      13.718  -2.107   3.792  1.00  0.00           H  
ATOM   2602 2HB  LEU B 167      14.433  -2.642   5.316  1.00  0.00           H  
ATOM   2603  HG  LEU B 167      14.580  -4.252   2.747  1.00  0.00           H  
ATOM   2604 1HD1 LEU B 167      16.865  -3.378   2.544  1.00  0.00           H  
ATOM   2605 2HD1 LEU B 167      15.652  -2.081   2.434  1.00  0.00           H  
ATOM   2606 3HD1 LEU B 167      16.579  -2.308   3.937  1.00  0.00           H  
ATOM   2607 1HD2 LEU B 167      16.402  -5.395   3.965  1.00  0.00           H  
ATOM   2608 2HD2 LEU B 167      16.111  -4.354   5.379  1.00  0.00           H  
ATOM   2609 3HD2 LEU B 167      14.865  -5.512   4.855  1.00  0.00           H  
ATOM   2610  N   LEU B 168      11.140  -1.972   5.314  1.00  0.00           N  
ATOM   2611  CA  LEU B 168      10.373  -1.120   6.217  1.00  0.00           C  
ATOM   2612  C   LEU B 168       9.297  -1.928   6.940  1.00  0.00           C  
ATOM   2613  O   LEU B 168       9.135  -1.803   8.153  1.00  0.00           O  
ATOM   2614  CB  LEU B 168       9.745   0.037   5.431  1.00  0.00           C  
ATOM   2615  CG  LEU B 168       8.998   1.117   6.220  1.00  0.00           C  
ATOM   2616  CD1 LEU B 168       9.877   1.787   7.268  1.00  0.00           C  
ATOM   2617  CD2 LEU B 168       8.474   2.176   5.259  1.00  0.00           C  
ATOM   2618  H   LEU B 168      11.081  -1.799   4.321  1.00  0.00           H  
ATOM   2619  HA  LEU B 168      11.050  -0.712   6.967  1.00  0.00           H  
ATOM   2620 1HB  LEU B 168      10.536   0.523   4.861  1.00  0.00           H  
ATOM   2621 2HB  LEU B 168       9.043  -0.389   4.717  1.00  0.00           H  
ATOM   2622  HG  LEU B 168       8.150   0.655   6.726  1.00  0.00           H  
ATOM   2623 1HD1 LEU B 168       9.310   2.568   7.775  1.00  0.00           H  
ATOM   2624 2HD1 LEU B 168      10.751   2.230   6.791  1.00  0.00           H  
ATOM   2625 3HD1 LEU B 168      10.195   1.047   8.002  1.00  0.00           H  
ATOM   2626 1HD2 LEU B 168       7.896   2.916   5.811  1.00  0.00           H  
ATOM   2627 2HD2 LEU B 168       7.834   1.708   4.511  1.00  0.00           H  
ATOM   2628 3HD2 LEU B 168       9.311   2.668   4.762  1.00  0.00           H  
ATOM   2629  N   PHE B 169       8.580  -2.771   6.205  1.00  0.00           N  
ATOM   2630  CA  PHE B 169       7.584  -3.659   6.798  1.00  0.00           C  
ATOM   2631  C   PHE B 169       8.201  -4.603   7.826  1.00  0.00           C  
ATOM   2632  O   PHE B 169       7.654  -4.771   8.914  1.00  0.00           O  
ATOM   2633  CB  PHE B 169       6.889  -4.476   5.707  1.00  0.00           C  
ATOM   2634  CG  PHE B 169       5.901  -5.477   6.236  1.00  0.00           C  
ATOM   2635  CD1 PHE B 169       4.758  -5.059   6.901  1.00  0.00           C  
ATOM   2636  CD2 PHE B 169       6.113  -6.837   6.070  1.00  0.00           C  
ATOM   2637  CE1 PHE B 169       3.848  -5.979   7.388  1.00  0.00           C  
ATOM   2638  CE2 PHE B 169       5.205  -7.758   6.555  1.00  0.00           C  
ATOM   2639  CZ  PHE B 169       4.072  -7.328   7.215  1.00  0.00           C  
ATOM   2640  H   PHE B 169       8.735  -2.819   5.207  1.00  0.00           H  
ATOM   2641  HA  PHE B 169       6.838  -3.050   7.310  1.00  0.00           H  
ATOM   2642 1HB  PHE B 169       6.363  -3.805   5.029  1.00  0.00           H  
ATOM   2643 2HB  PHE B 169       7.636  -5.012   5.122  1.00  0.00           H  
ATOM   2644  HD1 PHE B 169       4.580  -3.992   7.036  1.00  0.00           H  
ATOM   2645  HD2 PHE B 169       7.009  -7.177   5.550  1.00  0.00           H  
ATOM   2646  HE1 PHE B 169       2.954  -5.637   7.908  1.00  0.00           H  
ATOM   2647  HE2 PHE B 169       5.384  -8.825   6.418  1.00  0.00           H  
ATOM   2648  HZ  PHE B 169       3.356  -8.054   7.599  1.00  0.00           H  
ATOM   2649  N   LEU B 170       9.324  -5.229   7.489  1.00  0.00           N  
ATOM   2650  CA  LEU B 170       9.951  -6.209   8.370  1.00  0.00           C  
ATOM   2651  C   LEU B 170      10.350  -5.624   9.721  1.00  0.00           C  
ATOM   2652  O   LEU B 170      10.248  -6.300  10.744  1.00  0.00           O  
ATOM   2653  CB  LEU B 170      11.192  -6.800   7.688  1.00  0.00           C  
ATOM   2654  CG  LEU B 170      10.923  -7.648   6.438  1.00  0.00           C  
ATOM   2655  CD1 LEU B 170      12.241  -7.966   5.747  1.00  0.00           C  
ATOM   2656  CD2 LEU B 170      10.192  -8.923   6.836  1.00  0.00           C  
ATOM   2657  H   LEU B 170       9.750  -5.031   6.593  1.00  0.00           H  
ATOM   2658  HA  LEU B 170       9.237  -7.009   8.561  1.00  0.00           H  
ATOM   2659 1HB  LEU B 170      11.851  -5.984   7.399  1.00  0.00           H  
ATOM   2660 2HB  LEU B 170      11.718  -7.428   8.407  1.00  0.00           H  
ATOM   2661  HG  LEU B 170      10.308  -7.081   5.739  1.00  0.00           H  
ATOM   2662 1HD1 LEU B 170      12.050  -8.569   4.858  1.00  0.00           H  
ATOM   2663 2HD1 LEU B 170      12.733  -7.039   5.455  1.00  0.00           H  
ATOM   2664 3HD1 LEU B 170      12.885  -8.521   6.429  1.00  0.00           H  
ATOM   2665 1HD2 LEU B 170      10.000  -9.525   5.948  1.00  0.00           H  
ATOM   2666 2HD2 LEU B 170      10.807  -9.491   7.534  1.00  0.00           H  
ATOM   2667 3HD2 LEU B 170       9.246  -8.666   7.312  1.00  0.00           H  
ATOM   2668  N   LEU B 171      10.813  -4.379   9.728  1.00  0.00           N  
ATOM   2669  CA  LEU B 171      11.272  -3.738  10.957  1.00  0.00           C  
ATOM   2670  C   LEU B 171      10.110  -3.179  11.773  1.00  0.00           C  
ATOM   2671  O   LEU B 171      10.069  -3.321  12.994  1.00  0.00           O  
ATOM   2672  CB  LEU B 171      12.257  -2.609  10.626  1.00  0.00           C  
ATOM   2673  CG  LEU B 171      13.542  -3.038   9.907  1.00  0.00           C  
ATOM   2674  CD1 LEU B 171      14.383  -1.808   9.592  1.00  0.00           C  
ATOM   2675  CD2 LEU B 171      14.311  -4.017  10.781  1.00  0.00           C  
ATOM   2676  H   LEU B 171      10.841  -3.858   8.862  1.00  0.00           H  
ATOM   2677  HA  LEU B 171      11.783  -4.483  11.566  1.00  0.00           H  
ATOM   2678 1HB  LEU B 171      11.751  -1.881   9.994  1.00  0.00           H  
ATOM   2679 2HB  LEU B 171      12.545  -2.116  11.554  1.00  0.00           H  
ATOM   2680  HG  LEU B 171      13.288  -3.518   8.961  1.00  0.00           H  
ATOM   2681 1HD1 LEU B 171      15.296  -2.112   9.081  1.00  0.00           H  
ATOM   2682 2HD1 LEU B 171      13.816  -1.134   8.950  1.00  0.00           H  
ATOM   2683 3HD1 LEU B 171      14.640  -1.296  10.519  1.00  0.00           H  
ATOM   2684 1HD2 LEU B 171      15.225  -4.322  10.270  1.00  0.00           H  
ATOM   2685 2HD2 LEU B 171      14.567  -3.537  11.726  1.00  0.00           H  
ATOM   2686 3HD2 LEU B 171      13.694  -4.894  10.975  1.00  0.00           H  
ATOM   2687  N   THR B 172       9.169  -2.535  11.093  1.00  0.00           N  
ATOM   2688  CA  THR B 172       7.992  -1.955  11.738  1.00  0.00           C  
ATOM   2689  C   THR B 172       7.010  -3.014  12.234  1.00  0.00           C  
ATOM   2690  O   THR B 172       6.270  -2.769  13.187  1.00  0.00           O  
ATOM   2691  CB  THR B 172       7.262  -0.998  10.778  1.00  0.00           C  
ATOM   2692  CG2 THR B 172       8.152   0.186  10.428  1.00  0.00           C  
ATOM   2693  OG1 THR B 172       6.909  -1.697   9.577  1.00  0.00           O  
ATOM   2694  H   THR B 172       9.264  -2.434  10.092  1.00  0.00           H  
ATOM   2695  HA  THR B 172       8.319  -1.388  12.610  1.00  0.00           H  
ATOM   2696  HB  THR B 172       6.351  -0.633  11.252  1.00  0.00           H  
ATOM   2697  HG1 THR B 172       7.662  -1.707   8.981  1.00  0.00           H  
ATOM   2698 1HG2 THR B 172       7.619   0.852   9.750  1.00  0.00           H  
ATOM   2699 2HG2 THR B 172       8.413   0.727  11.338  1.00  0.00           H  
ATOM   2700 3HG2 THR B 172       9.059  -0.172   9.946  1.00  0.00           H  
ATOM   2701  N   ALA B 173       6.992  -4.175  11.590  1.00  0.00           N  
ATOM   2702  CA  ALA B 173       6.219  -5.323  12.058  1.00  0.00           C  
ATOM   2703  C   ALA B 173       6.709  -5.894  13.388  1.00  0.00           C  
ATOM   2704  O   ALA B 173       5.914  -6.429  14.161  1.00  0.00           O  
ATOM   2705  CB  ALA B 173       6.234  -6.419  11.001  1.00  0.00           C  
ATOM   2706  H   ALA B 173       7.500  -4.266  10.722  1.00  0.00           H  
ATOM   2707  HA  ALA B 173       5.192  -4.996  12.221  1.00  0.00           H  
ATOM   2708 1HB  ALA B 173       5.742  -6.063  10.097  1.00  0.00           H  
ATOM   2709 2HB  ALA B 173       5.704  -7.295  11.377  1.00  0.00           H  
ATOM   2710 3HB  ALA B 173       7.264  -6.694  10.770  1.00  0.00           H  
ATOM   2711  N   LEU B 174       8.009  -5.812  13.654  1.00  0.00           N  
ATOM   2712  CA  LEU B 174       8.586  -6.460  14.831  1.00  0.00           C  
ATOM   2713  C   LEU B 174       8.431  -5.697  16.147  1.00  0.00           C  
ATOM   2714  O   LEU B 174       8.030  -6.283  17.152  1.00  0.00           O  
ATOM   2715  CB  LEU B 174      10.079  -6.708  14.582  1.00  0.00           C  
ATOM   2716  CG  LEU B 174      10.813  -7.498  15.673  1.00  0.00           C  
ATOM   2717  CD1 LEU B 174      10.258  -8.914  15.736  1.00  0.00           C  
ATOM   2718  CD2 LEU B 174      12.305  -7.508  15.375  1.00  0.00           C  
ATOM   2719  H   LEU B 174       8.621  -5.327  13.013  1.00  0.00           H  
ATOM   2720  HA  LEU B 174       8.082  -7.414  14.983  1.00  0.00           H  
ATOM   2721 1HB  LEU B 174      10.188  -7.255  13.647  1.00  0.00           H  
ATOM   2722 2HB  LEU B 174      10.578  -5.745  14.476  1.00  0.00           H  
ATOM   2723  HG  LEU B 174      10.639  -7.028  16.642  1.00  0.00           H  
ATOM   2724 1HD1 LEU B 174      10.780  -9.475  16.512  1.00  0.00           H  
ATOM   2725 2HD1 LEU B 174       9.194  -8.878  15.970  1.00  0.00           H  
ATOM   2726 3HD1 LEU B 174      10.403  -9.405  14.775  1.00  0.00           H  
ATOM   2727 1HD2 LEU B 174      12.827  -8.069  16.151  1.00  0.00           H  
ATOM   2728 2HD2 LEU B 174      12.480  -7.979  14.408  1.00  0.00           H  
ATOM   2729 3HD2 LEU B 174      12.679  -6.484  15.354  1.00  0.00           H  
ATOM   2730  N   ARG B 175       8.732  -4.402  16.152  1.00  0.00           N  
ATOM   2731  CA  ARG B 175       8.777  -3.618  17.386  1.00  0.00           C  
ATOM   2732  C   ARG B 175       7.865  -2.399  17.315  1.00  0.00           C  
ATOM   2733  O   ARG B 175       7.792  -1.728  16.287  1.00  0.00           O  
ATOM   2734  CB  ARG B 175      10.209  -3.158  17.677  1.00  0.00           C  
ATOM   2735  CG  ARG B 175      11.122  -4.255  18.206  1.00  0.00           C  
ATOM   2736  CD  ARG B 175      12.596  -3.895  18.089  1.00  0.00           C  
ATOM   2737  NE  ARG B 175      12.909  -2.642  18.775  1.00  0.00           N  
ATOM   2738  CZ  ARG B 175      14.127  -2.142  18.937  1.00  0.00           C  
ATOM   2739  NH1 ARG B 175      14.266  -0.995  19.567  1.00  0.00           N1+
ATOM   2740  NH2 ARG B 175      15.209  -2.754  18.501  1.00  0.00           N  
ATOM   2741  H   ARG B 175       8.920  -3.937  15.276  1.00  0.00           H  
ATOM   2742  HA  ARG B 175       8.439  -4.249  18.209  1.00  0.00           H  
ATOM   2743 1HB  ARG B 175      10.636  -2.753  16.761  1.00  0.00           H  
ATOM   2744 2HB  ARG B 175      10.168  -2.362  18.421  1.00  0.00           H  
ATOM   2745 1HG  ARG B 175      10.884  -4.441  19.254  1.00  0.00           H  
ATOM   2746 2HG  ARG B 175      10.943  -5.169  17.641  1.00  0.00           H  
ATOM   2747 1HD  ARG B 175      13.186  -4.700  18.529  1.00  0.00           H  
ATOM   2748 2HD  ARG B 175      12.858  -3.806  17.034  1.00  0.00           H  
ATOM   2749  HE  ARG B 175      12.134  -2.112  19.148  1.00  0.00           H  
ATOM   2750 1HH1 ARG B 175      13.446  -0.487  19.859  1.00  0.00           H  
ATOM   2751 2HH1 ARG B 175      15.194  -0.639  19.740  1.00  0.00           H  
ATOM   2752 1HH2 ARG B 175      15.127  -3.624  18.001  1.00  0.00           H  
ATOM   2753 2HH2 ARG B 175      16.112  -2.344  18.685  1.00  0.00           H  
ATOM   2754  N   THR B 176       7.183  -2.117  18.421  1.00  0.00           N  
ATOM   2755  CA  THR B 176       6.314  -0.946  18.527  1.00  0.00           C  
ATOM   2756  C   THR B 176       7.079   0.371  18.482  1.00  0.00           C  
ATOM   2757  O   THR B 176       6.704   1.280  17.743  1.00  0.00           O  
ATOM   2758  CB  THR B 176       5.485  -1.003  19.823  1.00  0.00           C  
ATOM   2759  CG2 THR B 176       4.632   0.248  19.966  1.00  0.00           C  
ATOM   2760  OG1 THR B 176       4.634  -2.157  19.798  1.00  0.00           O  
ATOM   2761  H   THR B 176       7.249  -2.730  19.221  1.00  0.00           H  
ATOM   2762  HA  THR B 176       5.631  -0.944  17.677  1.00  0.00           H  
ATOM   2763  HB  THR B 176       6.154  -1.080  20.680  1.00  0.00           H  
ATOM   2764  HG1 THR B 176       3.715  -1.876  19.787  1.00  0.00           H  
ATOM   2765 1HG2 THR B 176       4.053   0.191  20.887  1.00  0.00           H  
ATOM   2766 2HG2 THR B 176       5.277   1.126  19.996  1.00  0.00           H  
ATOM   2767 3HG2 THR B 176       3.955   0.326  19.117  1.00  0.00           H  
ATOM   2768  N   ASP B 177       8.141   0.492  19.272  1.00  0.00           N  
ATOM   2769  CA  ASP B 177       8.895   1.740  19.347  1.00  0.00           C  
ATOM   2770  C   ASP B 177       9.510   2.119  18.003  1.00  0.00           C  
ATOM   2771  O   ASP B 177       9.837   3.279  17.760  1.00  0.00           O  
ATOM   2772  CB  ASP B 177      10.000   1.629  20.401  1.00  0.00           C  
ATOM   2773  CG  ASP B 177      11.003   0.525  20.094  1.00  0.00           C  
ATOM   2774  OD1 ASP B 177      10.590  -0.600  19.939  1.00  0.00           O  
ATOM   2775  OD2 ASP B 177      12.172   0.817  20.017  1.00  0.00           O1-
ATOM   2776  H   ASP B 177       8.422  -0.282  19.857  1.00  0.00           H  
ATOM   2777  HA  ASP B 177       8.213   2.540  19.637  1.00  0.00           H  
ATOM   2778 1HB  ASP B 177      10.535   2.576  20.469  1.00  0.00           H  
ATOM   2779 2HB  ASP B 177       9.554   1.434  21.376  1.00  0.00           H  
ATOM   2780  N   VAL B 178       9.662   1.137  17.120  1.00  0.00           N  
ATOM   2781  CA  VAL B 178      10.212   1.376  15.788  1.00  0.00           C  
ATOM   2782  C   VAL B 178       9.148   1.997  14.887  1.00  0.00           C  
ATOM   2783  O   VAL B 178       9.351   3.072  14.324  1.00  0.00           O  
ATOM   2784  CB  VAL B 178      10.715   0.061  15.165  1.00  0.00           C  
ATOM   2785  CG1 VAL B 178      11.173   0.291  13.732  1.00  0.00           C  
ATOM   2786  CG2 VAL B 178      11.845  -0.512  16.007  1.00  0.00           C  
ATOM   2787  H   VAL B 178       9.396   0.198  17.378  1.00  0.00           H  
ATOM   2788  HA  VAL B 178      11.055   2.062  15.880  1.00  0.00           H  
ATOM   2789  HB  VAL B 178       9.891  -0.652  15.129  1.00  0.00           H  
ATOM   2790 1HG1 VAL B 178      11.525  -0.649  13.307  1.00  0.00           H  
ATOM   2791 2HG1 VAL B 178      10.338   0.666  13.140  1.00  0.00           H  
ATOM   2792 3HG1 VAL B 178      11.983   1.019  13.722  1.00  0.00           H  
ATOM   2793 1HG2 VAL B 178      12.196  -1.442  15.561  1.00  0.00           H  
ATOM   2794 2HG2 VAL B 178      12.667   0.204  16.048  1.00  0.00           H  
ATOM   2795 3HG2 VAL B 178      11.484  -0.707  17.017  1.00  0.00           H  
ATOM   2796  N   ARG B 179       7.996   1.342  14.775  1.00  0.00           N  
ATOM   2797  CA  ARG B 179       6.904   1.852  13.949  1.00  0.00           C  
ATOM   2798  C   ARG B 179       6.395   3.198  14.453  1.00  0.00           C  
ATOM   2799  O   ARG B 179       5.936   4.017  13.658  1.00  0.00           O  
ATOM   2800  CB  ARG B 179       5.766   0.832  13.821  1.00  0.00           C  
ATOM   2801  CG  ARG B 179       5.165   0.313  15.123  1.00  0.00           C  
ATOM   2802  CD  ARG B 179       4.045  -0.679  14.844  1.00  0.00           C  
ATOM   2803  NE  ARG B 179       3.617  -1.412  16.037  1.00  0.00           N  
ATOM   2804  CZ  ARG B 179       3.980  -2.648  16.354  1.00  0.00           C  
ATOM   2805  NH1 ARG B 179       3.476  -3.204  17.437  1.00  0.00           N1+
ATOM   2806  NH2 ARG B 179       4.817  -3.360  15.632  1.00  0.00           N  
ATOM   2807  H   ARG B 179       7.851   0.497  15.313  1.00  0.00           H  
ATOM   2808  HA  ARG B 179       7.291   2.054  12.950  1.00  0.00           H  
ATOM   2809 1HB  ARG B 179       4.971   1.278  13.221  1.00  0.00           H  
ATOM   2810 2HB  ARG B 179       6.149  -0.029  13.273  1.00  0.00           H  
ATOM   2811 1HG  ARG B 179       5.944  -0.186  15.697  1.00  0.00           H  
ATOM   2812 2HG  ARG B 179       4.768   1.145  15.703  1.00  0.00           H  
ATOM   2813 1HD  ARG B 179       3.192  -0.129  14.445  1.00  0.00           H  
ATOM   2814 2HD  ARG B 179       4.375  -1.389  14.084  1.00  0.00           H  
ATOM   2815  HE  ARG B 179       2.968  -0.942  16.651  1.00  0.00           H  
ATOM   2816 1HH1 ARG B 179       2.822  -2.683  17.999  1.00  0.00           H  
ATOM   2817 2HH1 ARG B 179       3.742  -4.146  17.676  1.00  0.00           H  
ATOM   2818 1HH2 ARG B 179       5.290  -2.934  14.849  1.00  0.00           H  
ATOM   2819 2HH2 ARG B 179       4.971  -4.330  15.861  1.00  0.00           H  
ATOM   2820  N   GLN B 180       6.499   3.443  15.756  1.00  0.00           N  
ATOM   2821  CA  GLN B 180       6.114   4.732  16.325  1.00  0.00           C  
ATOM   2822  C   GLN B 180       6.969   5.868  15.771  1.00  0.00           C  
ATOM   2823  O   GLN B 180       6.519   7.011  15.712  1.00  0.00           O  
ATOM   2824  CB  GLN B 180       6.223   4.695  17.852  1.00  0.00           C  
ATOM   2825  CG  GLN B 180       5.108   3.925  18.537  1.00  0.00           C  
ATOM   2826  CD  GLN B 180       5.262   3.904  20.046  1.00  0.00           C  
ATOM   2827  NE2 GLN B 180       4.153   3.709  20.751  1.00  0.00           N  
ATOM   2828  OE1 GLN B 180       6.366   4.061  20.574  1.00  0.00           O  
ATOM   2829  H   GLN B 180       6.845   2.725  16.376  1.00  0.00           H  
ATOM   2830  HA  GLN B 180       5.078   4.934  16.054  1.00  0.00           H  
ATOM   2831 1HB  GLN B 180       7.171   4.240  18.137  1.00  0.00           H  
ATOM   2832 2HB  GLN B 180       6.219   5.713  18.241  1.00  0.00           H  
ATOM   2833 1HG  GLN B 180       4.154   4.397  18.298  1.00  0.00           H  
ATOM   2834 2HG  GLN B 180       5.116   2.896  18.178  1.00  0.00           H  
ATOM   2835 1HE2 GLN B 180       4.192   3.685  21.750  1.00  0.00           H  
ATOM   2836 2HE2 GLN B 180       3.278   3.586  20.282  1.00  0.00           H  
ATOM   2837  N   GLN B 181       8.192   5.561  15.352  1.00  0.00           N  
ATOM   2838  CA  GLN B 181       9.091   6.570  14.793  1.00  0.00           C  
ATOM   2839  C   GLN B 181       8.489   7.234  13.559  1.00  0.00           C  
ATOM   2840  O   GLN B 181       8.730   8.414  13.302  1.00  0.00           O  
ATOM   2841  CB  GLN B 181      10.442   5.943  14.438  1.00  0.00           C  
ATOM   2842  CG  GLN B 181      11.505   6.947  14.024  1.00  0.00           C  
ATOM   2843  CD  GLN B 181      12.898   6.348  14.026  1.00  0.00           C  
ATOM   2844  NE2 GLN B 181      13.836   7.036  14.667  1.00  0.00           N  
ATOM   2845  OE1 GLN B 181      13.131   5.278  13.456  1.00  0.00           O  
ATOM   2846  H   GLN B 181       8.524   4.608  15.424  1.00  0.00           H  
ATOM   2847  HA  GLN B 181       9.252   7.344  15.543  1.00  0.00           H  
ATOM   2848 1HB  GLN B 181      10.821   5.386  15.295  1.00  0.00           H  
ATOM   2849 2HB  GLN B 181      10.311   5.235  13.619  1.00  0.00           H  
ATOM   2850 1HG  GLN B 181      11.285   7.298  13.016  1.00  0.00           H  
ATOM   2851 2HG  GLN B 181      11.491   7.784  14.722  1.00  0.00           H  
ATOM   2852 1HE2 GLN B 181      14.775   6.691  14.702  1.00  0.00           H  
ATOM   2853 2HE2 GLN B 181      13.604   7.900  15.116  1.00  0.00           H  
ATOM   2854  N   LEU B 182       7.697   6.483  12.801  1.00  0.00           N  
ATOM   2855  CA  LEU B 182       7.118   6.987  11.560  1.00  0.00           C  
ATOM   2856  C   LEU B 182       5.932   7.909  11.837  1.00  0.00           C  
ATOM   2857  O   LEU B 182       5.391   8.521  10.918  1.00  0.00           O  
ATOM   2858  CB  LEU B 182       6.670   5.819  10.673  1.00  0.00           C  
ATOM   2859  CG  LEU B 182       7.725   5.280   9.699  1.00  0.00           C  
ATOM   2860  CD1 LEU B 182       8.817   4.559  10.479  1.00  0.00           C  
ATOM   2861  CD2 LEU B 182       7.062   4.347   8.697  1.00  0.00           C  
ATOM   2862  H   LEU B 182       7.475   5.542  13.095  1.00  0.00           H  
ATOM   2863  HA  LEU B 182       7.880   7.558  11.030  1.00  0.00           H  
ATOM   2864 1HB  LEU B 182       6.360   4.995  11.314  1.00  0.00           H  
ATOM   2865 2HB  LEU B 182       5.809   6.138  10.086  1.00  0.00           H  
ATOM   2866  HG  LEU B 182       8.189   6.112   9.168  1.00  0.00           H  
ATOM   2867 1HD1 LEU B 182       9.567   4.177   9.786  1.00  0.00           H  
ATOM   2868 2HD1 LEU B 182       9.287   5.255  11.174  1.00  0.00           H  
ATOM   2869 3HD1 LEU B 182       8.379   3.730  11.034  1.00  0.00           H  
ATOM   2870 1HD2 LEU B 182       7.812   3.964   8.004  1.00  0.00           H  
ATOM   2871 2HD2 LEU B 182       6.600   3.514   9.226  1.00  0.00           H  
ATOM   2872 3HD2 LEU B 182       6.299   4.892   8.141  1.00  0.00           H  
ATOM   2873  N   PHE B 183       5.540   8.016  13.101  1.00  0.00           N  
ATOM   2874  CA  PHE B 183       4.483   8.939  13.506  1.00  0.00           C  
ATOM   2875  C   PHE B 183       5.019  10.106  14.329  1.00  0.00           C  
ATOM   2876  O   PHE B 183       4.650  11.255  14.093  1.00  0.00           O  
ATOM   2877  CB  PHE B 183       3.414   8.198  14.310  1.00  0.00           C  
ATOM   2878  CG  PHE B 183       2.291   9.077  14.781  1.00  0.00           C  
ATOM   2879  CD1 PHE B 183       1.421   9.661  13.872  1.00  0.00           C  
ATOM   2880  CD2 PHE B 183       2.102   9.322  16.132  1.00  0.00           C  
ATOM   2881  CE1 PHE B 183       0.387  10.471  14.304  1.00  0.00           C  
ATOM   2882  CE2 PHE B 183       1.069  10.130  16.567  1.00  0.00           C  
ATOM   2883  CZ  PHE B 183       0.211  10.705  15.652  1.00  0.00           C  
ATOM   2884  H   PHE B 183       6.006   7.474  13.814  1.00  0.00           H  
ATOM   2885  HA  PHE B 183       4.023   9.353  12.608  1.00  0.00           H  
ATOM   2886 1HB  PHE B 183       2.990   7.400  13.703  1.00  0.00           H  
ATOM   2887 2HB  PHE B 183       3.872   7.735  15.183  1.00  0.00           H  
ATOM   2888  HD1 PHE B 183       1.560   9.475  12.807  1.00  0.00           H  
ATOM   2889  HD2 PHE B 183       2.780   8.868  16.856  1.00  0.00           H  
ATOM   2890  HE1 PHE B 183      -0.289  10.924  13.580  1.00  0.00           H  
ATOM   2891  HE2 PHE B 183       0.931  10.314  17.632  1.00  0.00           H  
ATOM   2892  HZ  PHE B 183      -0.603  11.343  15.992  1.00  0.00           H  
ATOM   2893  N   GLN B 184       5.844   9.802  15.325  1.00  0.00           N  
ATOM   2894  CA  GLN B 184       6.291  10.800  16.291  1.00  0.00           C  
ATOM   2895  C   GLN B 184       7.471  11.655  15.837  1.00  0.00           C  
ATOM   2896  O   GLN B 184       7.634  12.782  16.306  1.00  0.00           O  
ATOM   2897  CB  GLN B 184       6.652  10.107  17.607  1.00  0.00           C  
ATOM   2898  CG  GLN B 184       5.474   9.459  18.314  1.00  0.00           C  
ATOM   2899  CD  GLN B 184       5.869   8.820  19.631  1.00  0.00           C  
ATOM   2900  NE2 GLN B 184       5.208   7.721  19.977  1.00  0.00           N  
ATOM   2901  OE1 GLN B 184       6.761   9.308  20.331  1.00  0.00           O  
ATOM   2902  H   GLN B 184       6.117   8.840  15.475  1.00  0.00           H  
ATOM   2903  HA  GLN B 184       5.475  11.500  16.467  1.00  0.00           H  
ATOM   2904 1HB  GLN B 184       7.398   9.334  17.418  1.00  0.00           H  
ATOM   2905 2HB  GLN B 184       7.098  10.831  18.289  1.00  0.00           H  
ATOM   2906 1HG  GLN B 184       4.721  10.221  18.516  1.00  0.00           H  
ATOM   2907 2HG  GLN B 184       5.058   8.685  17.669  1.00  0.00           H  
ATOM   2908 1HE2 GLN B 184       5.425   7.255  20.836  1.00  0.00           H  
ATOM   2909 2HE2 GLN B 184       4.492   7.359  19.380  1.00  0.00           H  
ATOM   2910  N   GLU B 185       8.315  11.120  14.962  1.00  0.00           N  
ATOM   2911  CA  GLU B 185       9.528  11.823  14.548  1.00  0.00           C  
ATOM   2912  C   GLU B 185       9.553  12.181  13.066  1.00  0.00           C  
ATOM   2913  O   GLU B 185       9.977  13.277  12.703  1.00  0.00           O  
ATOM   2914  CB  GLU B 185      10.756  10.973  14.882  1.00  0.00           C  
ATOM   2915  CG  GLU B 185      10.945  10.698  16.367  1.00  0.00           C  
ATOM   2916  CD  GLU B 185      12.174   9.882  16.658  1.00  0.00           C  
ATOM   2917  OE1 GLU B 185      12.865   9.532  15.732  1.00  0.00           O  
ATOM   2918  OE2 GLU B 185      12.422   9.609  17.809  1.00  0.00           O1-
ATOM   2919  H   GLU B 185       8.145  10.191  14.600  1.00  0.00           H  
ATOM   2920  HA  GLU B 185       9.587  12.764  15.096  1.00  0.00           H  
ATOM   2921 1HB  GLU B 185      10.684  10.014  14.369  1.00  0.00           H  
ATOM   2922 2HB  GLU B 185      11.654  11.474  14.517  1.00  0.00           H  
ATOM   2923 1HG  GLU B 185      11.020  11.647  16.896  1.00  0.00           H  
ATOM   2924 2HG  GLU B 185      10.068  10.172  16.742  1.00  0.00           H  
ATOM   2925  N   LEU B 186       9.116  11.265  12.208  1.00  0.00           N  
ATOM   2926  CA  LEU B 186       9.277  11.442  10.767  1.00  0.00           C  
ATOM   2927  C   LEU B 186       7.977  11.868  10.091  1.00  0.00           C  
ATOM   2928  O   LEU B 186       8.002  12.585   9.092  1.00  0.00           O  
ATOM   2929  CB  LEU B 186       9.780  10.140  10.132  1.00  0.00           C  
ATOM   2930  CG  LEU B 186       9.966  10.171   8.609  1.00  0.00           C  
ATOM   2931  CD1 LEU B 186      11.023  11.204   8.246  1.00  0.00           C  
ATOM   2932  CD2 LEU B 186      10.362   8.786   8.118  1.00  0.00           C  
ATOM   2933  H   LEU B 186       8.676  10.423  12.553  1.00  0.00           H  
ATOM   2934  HA  LEU B 186      10.014  12.226  10.595  1.00  0.00           H  
ATOM   2935 1HB  LEU B 186      10.741   9.885  10.577  1.00  0.00           H  
ATOM   2936 2HB  LEU B 186       9.073   9.344  10.364  1.00  0.00           H  
ATOM   2937  HG  LEU B 186       9.031  10.470   8.135  1.00  0.00           H  
ATOM   2938 1HD1 LEU B 186      11.155  11.226   7.165  1.00  0.00           H  
ATOM   2939 2HD1 LEU B 186      10.705  12.188   8.592  1.00  0.00           H  
ATOM   2940 3HD1 LEU B 186      11.968  10.940   8.721  1.00  0.00           H  
ATOM   2941 1HD2 LEU B 186      10.493   8.808   7.036  1.00  0.00           H  
ATOM   2942 2HD2 LEU B 186      11.298   8.487   8.591  1.00  0.00           H  
ATOM   2943 3HD2 LEU B 186       9.580   8.071   8.375  1.00  0.00           H  
ATOM   2944  N   GLN B 187       6.853  11.405  10.632  1.00  0.00           N  
ATOM   2945  CA  GLN B 187       5.582  11.345   9.913  1.00  0.00           C  
ATOM   2946  C   GLN B 187       5.700  10.510   8.640  1.00  0.00           C  
ATOM   2947  O   GLN B 187       5.191  10.877   7.579  1.00  0.00           O  
ATOM   2948  CB  GLN B 187       5.096  12.755   9.570  1.00  0.00           C  
ATOM   2949  CG  GLN B 187       4.552  13.533  10.757  1.00  0.00           C  
ATOM   2950  CD  GLN B 187       3.097  13.214  11.039  1.00  0.00           C  
ATOM   2951  NE2 GLN B 187       2.849  12.510  12.137  1.00  0.00           N  
ATOM   2952  OE1 GLN B 187       2.204  13.597  10.278  1.00  0.00           O  
ATOM   2953  H   GLN B 187       6.881  11.068  11.584  1.00  0.00           H  
ATOM   2954  HA  GLN B 187       4.843  10.868  10.556  1.00  0.00           H  
ATOM   2955 1HB  GLN B 187       5.918  13.328   9.139  1.00  0.00           H  
ATOM   2956 2HB  GLN B 187       4.310  12.696   8.817  1.00  0.00           H  
ATOM   2957 1HG  GLN B 187       5.136  13.280  11.641  1.00  0.00           H  
ATOM   2958 2HG  GLN B 187       4.634  14.599  10.547  1.00  0.00           H  
ATOM   2959 1HE2 GLN B 187       1.907  12.269  12.376  1.00  0.00           H  
ATOM   2960 2HE2 GLN B 187       3.603  12.220  12.727  1.00  0.00           H  
ATOM   2961  N   GLY B 188       6.353   9.359   8.754  1.00  0.00           N  
ATOM   2962  CA  GLY B 188       6.469   8.441   7.634  1.00  0.00           C  
ATOM   2963  C   GLY B 188       5.113   7.948   7.170  1.00  0.00           C  
ATOM   2964  O   GLY B 188       4.922   7.647   5.994  1.00  0.00           O  
ATOM   2965  H   GLY B 188       6.776   9.111   9.639  1.00  0.00           H  
ATOM   2966 1HA  GLY B 188       6.977   8.938   6.807  1.00  0.00           H  
ATOM   2967 2HA  GLY B 188       7.084   7.590   7.924  1.00  0.00           H  
ATOM   2968  N   VAL B 189       4.160   7.889   8.096  1.00  0.00           N  
ATOM   2969  CA  VAL B 189       2.777   7.541   7.776  1.00  0.00           C  
ATOM   2970  C   VAL B 189       2.198   8.499   6.738  1.00  0.00           C  
ATOM   2971  O   VAL B 189       1.352   8.113   5.933  1.00  0.00           O  
ATOM   2972  CB  VAL B 189       1.908   7.576   9.047  1.00  0.00           C  
ATOM   2973  CG1 VAL B 189       1.881   8.978   9.635  1.00  0.00           C  
ATOM   2974  CG2 VAL B 189       0.500   7.099   8.724  1.00  0.00           C  
ATOM   2975  H   VAL B 189       4.395   8.113   9.053  1.00  0.00           H  
ATOM   2976  HA  VAL B 189       2.760   6.529   7.368  1.00  0.00           H  
ATOM   2977  HB  VAL B 189       2.352   6.921   9.797  1.00  0.00           H  
ATOM   2978 1HG1 VAL B 189       1.262   8.985  10.533  1.00  0.00           H  
ATOM   2979 2HG1 VAL B 189       2.895   9.285   9.891  1.00  0.00           H  
ATOM   2980 3HG1 VAL B 189       1.465   9.671   8.904  1.00  0.00           H  
ATOM   2981 1HG2 VAL B 189      -0.109   7.125   9.628  1.00  0.00           H  
ATOM   2982 2HG2 VAL B 189       0.059   7.750   7.970  1.00  0.00           H  
ATOM   2983 3HG2 VAL B 189       0.540   6.078   8.344  1.00  0.00           H  
ATOM   2984  N   ARG B 190       2.663   9.745   6.731  1.00  0.00           N  
ATOM   2985  CA  ARG B 190       2.182  10.746   5.781  1.00  0.00           C  
ATOM   2986  C   ARG B 190       2.871  10.575   4.433  1.00  0.00           C  
ATOM   2987  O   ARG B 190       2.249  10.713   3.381  1.00  0.00           O  
ATOM   2988  CB  ARG B 190       2.432  12.153   6.305  1.00  0.00           C  
ATOM   2989  CG  ARG B 190       1.672  13.251   5.576  1.00  0.00           C  
ATOM   2990  CD  ARG B 190       1.734  14.541   6.309  1.00  0.00           C  
ATOM   2991  NE  ARG B 190       1.189  14.427   7.653  1.00  0.00           N  
ATOM   2992  CZ  ARG B 190      -0.119  14.531   7.959  1.00  0.00           C  
ATOM   2993  NH1 ARG B 190      -1.001  14.749   7.009  1.00  0.00           N1+
ATOM   2994  NH2 ARG B 190      -0.516  14.413   9.214  1.00  0.00           N  
ATOM   2995  H   ARG B 190       3.377  10.011   7.396  1.00  0.00           H  
ATOM   2996  HA  ARG B 190       1.108  10.611   5.651  1.00  0.00           H  
ATOM   2997 1HB  ARG B 190       2.156  12.203   7.356  1.00  0.00           H  
ATOM   2998 2HB  ARG B 190       3.494  12.384   6.233  1.00  0.00           H  
ATOM   2999 1HG  ARG B 190       2.105  13.398   4.587  1.00  0.00           H  
ATOM   3000 2HG  ARG B 190       0.625  12.963   5.475  1.00  0.00           H  
ATOM   3001 1HD  ARG B 190       2.772  14.865   6.389  1.00  0.00           H  
ATOM   3002 2HD  ARG B 190       1.159  15.293   5.771  1.00  0.00           H  
ATOM   3003  HE  ARG B 190       1.837  14.259   8.411  1.00  0.00           H  
ATOM   3004 1HH1 ARG B 190      -0.698  14.840   6.049  1.00  0.00           H  
ATOM   3005 2HH1 ARG B 190      -1.981  14.827   7.239  1.00  0.00           H  
ATOM   3006 1HH2 ARG B 190       0.163  14.245   9.945  1.00  0.00           H  
ATOM   3007 2HH2 ARG B 190      -1.495  14.491   9.444  1.00  0.00           H  
ATOM   3008  N   LEU B 191       4.163  10.271   4.486  1.00  0.00           N  
ATOM   3009  CA  LEU B 191       4.950   9.980   3.291  1.00  0.00           C  
ATOM   3010  C   LEU B 191       4.426   8.727   2.596  1.00  0.00           C  
ATOM   3011  O   LEU B 191       4.341   8.679   1.371  1.00  0.00           O  
ATOM   3012  CB  LEU B 191       6.428   9.795   3.656  1.00  0.00           C  
ATOM   3013  CG  LEU B 191       7.153  11.052   4.154  1.00  0.00           C  
ATOM   3014  CD1 LEU B 191       8.548  10.677   4.636  1.00  0.00           C  
ATOM   3015  CD2 LEU B 191       7.219  12.078   3.033  1.00  0.00           C  
ATOM   3016  H   LEU B 191       4.617  10.231   5.388  1.00  0.00           H  
ATOM   3017  HA  LEU B 191       4.863  10.823   2.606  1.00  0.00           H  
ATOM   3018 1HB  LEU B 191       6.501   9.040   4.437  1.00  0.00           H  
ATOM   3019 2HB  LEU B 191       6.961   9.432   2.777  1.00  0.00           H  
ATOM   3020  HG  LEU B 191       6.611  11.473   5.001  1.00  0.00           H  
ATOM   3021 1HD1 LEU B 191       9.063  11.570   4.990  1.00  0.00           H  
ATOM   3022 2HD1 LEU B 191       8.471   9.957   5.450  1.00  0.00           H  
ATOM   3023 3HD1 LEU B 191       9.110  10.236   3.813  1.00  0.00           H  
ATOM   3024 1HD2 LEU B 191       7.734  12.972   3.387  1.00  0.00           H  
ATOM   3025 2HD2 LEU B 191       7.762  11.658   2.187  1.00  0.00           H  
ATOM   3026 3HD2 LEU B 191       6.208  12.341   2.721  1.00  0.00           H  
ATOM   3027  N   LEU B 192       4.088   7.713   3.385  1.00  0.00           N  
ATOM   3028  CA  LEU B 192       3.568   6.453   2.865  1.00  0.00           C  
ATOM   3029  C   LEU B 192       2.157   6.592   2.304  1.00  0.00           C  
ATOM   3030  O   LEU B 192       1.846   6.017   1.261  1.00  0.00           O  
ATOM   3031  CB  LEU B 192       3.574   5.390   3.972  1.00  0.00           C  
ATOM   3032  CG  LEU B 192       4.959   4.938   4.452  1.00  0.00           C  
ATOM   3033  CD1 LEU B 192       4.810   4.104   5.717  1.00  0.00           C  
ATOM   3034  CD2 LEU B 192       5.644   4.143   3.350  1.00  0.00           C  
ATOM   3035  H   LEU B 192       4.207   7.809   4.386  1.00  0.00           H  
ATOM   3036  HA  LEU B 192       4.214   6.121   2.053  1.00  0.00           H  
ATOM   3037 1HB  LEU B 192       3.037   5.783   4.833  1.00  0.00           H  
ATOM   3038 2HB  LEU B 192       3.044   4.509   3.610  1.00  0.00           H  
ATOM   3039  HG  LEU B 192       5.562   5.812   4.698  1.00  0.00           H  
ATOM   3040 1HD1 LEU B 192       5.794   3.782   6.059  1.00  0.00           H  
ATOM   3041 2HD1 LEU B 192       4.335   4.703   6.494  1.00  0.00           H  
ATOM   3042 3HD1 LEU B 192       4.196   3.229   5.506  1.00  0.00           H  
ATOM   3043 1HD2 LEU B 192       6.629   3.822   3.692  1.00  0.00           H  
ATOM   3044 2HD2 LEU B 192       5.042   3.268   3.105  1.00  0.00           H  
ATOM   3045 3HD2 LEU B 192       5.753   4.769   2.464  1.00  0.00           H  
ATOM   3046  N   THR B 193       1.298   7.339   2.988  1.00  0.00           N  
ATOM   3047  CA  THR B 193      -0.058   7.570   2.495  1.00  0.00           C  
ATOM   3048  C   THR B 193      -0.011   8.305   1.160  1.00  0.00           C  
ATOM   3049  O   THR B 193      -0.726   7.940   0.228  1.00  0.00           O  
ATOM   3050  CB  THR B 193      -0.895   8.373   3.507  1.00  0.00           C  
ATOM   3051  CG2 THR B 193      -2.303   8.599   2.976  1.00  0.00           C  
ATOM   3052  OG1 THR B 193      -0.966   7.659   4.748  1.00  0.00           O  
ATOM   3053  H   THR B 193       1.581   7.765   3.860  1.00  0.00           H  
ATOM   3054  HA  THR B 193      -0.541   6.604   2.345  1.00  0.00           H  
ATOM   3055  HB  THR B 193      -0.422   9.339   3.687  1.00  0.00           H  
ATOM   3056  HG1 THR B 193      -0.162   7.811   5.250  1.00  0.00           H  
ATOM   3057 1HG2 THR B 193      -2.880   9.168   3.703  1.00  0.00           H  
ATOM   3058 2HG2 THR B 193      -2.253   9.152   2.038  1.00  0.00           H  
ATOM   3059 3HG2 THR B 193      -2.785   7.637   2.804  1.00  0.00           H  
ATOM   3060  N   ARG B 194       0.840   9.321   1.051  1.00  0.00           N  
ATOM   3061  CA  ARG B 194       1.032  10.028  -0.214  1.00  0.00           C  
ATOM   3062  C   ARG B 194       1.603   9.107  -1.287  1.00  0.00           C  
ATOM   3063  O   ARG B 194       1.184   9.164  -2.441  1.00  0.00           O  
ATOM   3064  CB  ARG B 194       1.963  11.216  -0.025  1.00  0.00           C  
ATOM   3065  CG  ARG B 194       2.272  11.994  -1.294  1.00  0.00           C  
ATOM   3066  CD  ARG B 194       1.061  12.661  -1.839  1.00  0.00           C  
ATOM   3067  NE  ARG B 194       1.375  13.511  -2.976  1.00  0.00           N  
ATOM   3068  CZ  ARG B 194       0.459  14.148  -3.731  1.00  0.00           C  
ATOM   3069  NH1 ARG B 194      -0.821  14.021  -3.458  1.00  0.00           N1+
ATOM   3070  NH2 ARG B 194       0.847  14.900  -4.746  1.00  0.00           N  
ATOM   3071  H   ARG B 194       1.384   9.603   1.855  1.00  0.00           H  
ATOM   3072  HA  ARG B 194       0.064  10.395  -0.556  1.00  0.00           H  
ATOM   3073 1HB  ARG B 194       1.524  11.912   0.689  1.00  0.00           H  
ATOM   3074 2HB  ARG B 194       2.910  10.874   0.391  1.00  0.00           H  
ATOM   3075 1HG  ARG B 194       3.017  12.761  -1.079  1.00  0.00           H  
ATOM   3076 2HG  ARG B 194       2.660  11.314  -2.053  1.00  0.00           H  
ATOM   3077 1HD  ARG B 194       0.346  11.906  -2.165  1.00  0.00           H  
ATOM   3078 2HD  ARG B 194       0.608  13.279  -1.065  1.00  0.00           H  
ATOM   3079  HE  ARG B 194       2.350  13.633  -3.216  1.00  0.00           H  
ATOM   3080 1HH1 ARG B 194      -1.117  13.446  -2.682  1.00  0.00           H  
ATOM   3081 2HH1 ARG B 194      -1.507  14.498  -4.024  1.00  0.00           H  
ATOM   3082 1HH2 ARG B 194       1.831  14.998  -4.955  1.00  0.00           H  
ATOM   3083 2HH2 ARG B 194       0.161  15.377  -5.311  1.00  0.00           H  
ATOM   3084  N   ALA B 195       2.564   8.269  -0.915  1.00  0.00           N  
ATOM   3085  CA  ALA B 195       3.132   7.310  -1.856  1.00  0.00           C  
ATOM   3086  C   ALA B 195       2.038   6.394  -2.397  1.00  0.00           C  
ATOM   3087  O   ALA B 195       2.041   6.058  -3.581  1.00  0.00           O  
ATOM   3088  CB  ALA B 195       4.237   6.495  -1.191  1.00  0.00           C  
ATOM   3089  H   ALA B 195       2.903   8.282   0.037  1.00  0.00           H  
ATOM   3090  HA  ALA B 195       3.560   7.867  -2.690  1.00  0.00           H  
ATOM   3091 1HB  ALA B 195       5.014   7.164  -0.822  1.00  0.00           H  
ATOM   3092 2HB  ALA B 195       4.669   5.809  -1.920  1.00  0.00           H  
ATOM   3093 3HB  ALA B 195       3.825   5.924  -0.358  1.00  0.00           H  
ATOM   3094  N   LEU B 196       1.100   6.001  -1.541  1.00  0.00           N  
ATOM   3095  CA  LEU B 196      -0.039   5.186  -1.955  1.00  0.00           C  
ATOM   3096  C   LEU B 196      -0.963   5.951  -2.901  1.00  0.00           C  
ATOM   3097  O   LEU B 196      -1.397   5.419  -3.920  1.00  0.00           O  
ATOM   3098  CB  LEU B 196      -0.829   4.722  -0.725  1.00  0.00           C  
ATOM   3099  CG  LEU B 196      -2.012   3.788  -1.008  1.00  0.00           C  
ATOM   3100  CD1 LEU B 196      -1.505   2.513  -1.670  1.00  0.00           C  
ATOM   3101  CD2 LEU B 196      -2.737   3.478   0.293  1.00  0.00           C  
ATOM   3102  H   LEU B 196       1.169   6.270  -0.568  1.00  0.00           H  
ATOM   3103  HA  LEU B 196       0.336   4.310  -2.483  1.00  0.00           H  
ATOM   3104 1HB  LEU B 196      -0.149   4.202  -0.053  1.00  0.00           H  
ATOM   3105 2HB  LEU B 196      -1.216   5.601  -0.209  1.00  0.00           H  
ATOM   3106  HG  LEU B 196      -2.701   4.272  -1.701  1.00  0.00           H  
ATOM   3107 1HD1 LEU B 196      -2.347   1.849  -1.871  1.00  0.00           H  
ATOM   3108 2HD1 LEU B 196      -1.009   2.763  -2.608  1.00  0.00           H  
ATOM   3109 3HD1 LEU B 196      -0.801   2.014  -1.007  1.00  0.00           H  
ATOM   3110 1HD2 LEU B 196      -3.578   2.814   0.092  1.00  0.00           H  
ATOM   3111 2HD2 LEU B 196      -2.049   2.992   0.985  1.00  0.00           H  
ATOM   3112 3HD2 LEU B 196      -3.103   4.404   0.735  1.00  0.00           H  
ATOM   3113  N   GLU B 197      -1.266   7.194  -2.548  1.00  0.00           N  
ATOM   3114  CA  GLU B 197      -2.096   8.071  -3.372  1.00  0.00           C  
ATOM   3115  C   GLU B 197      -1.549   8.178  -4.792  1.00  0.00           C  
ATOM   3116  O   GLU B 197      -2.289   8.055  -5.768  1.00  0.00           O  
ATOM   3117  CB  GLU B 197      -2.187   9.463  -2.744  1.00  0.00           C  
ATOM   3118  CG  GLU B 197      -3.071  10.440  -3.507  1.00  0.00           C  
ATOM   3119  CD  GLU B 197      -3.074  11.818  -2.906  1.00  0.00           C  
ATOM   3120  OE1 GLU B 197      -2.362  12.032  -1.954  1.00  0.00           O  
ATOM   3121  OE2 GLU B 197      -3.789  12.658  -3.399  1.00  0.00           O1-
ATOM   3122  H   GLU B 197      -0.916   7.560  -1.673  1.00  0.00           H  
ATOM   3123  HA  GLU B 197      -3.099   7.646  -3.428  1.00  0.00           H  
ATOM   3124 1HB  GLU B 197      -2.577   9.381  -1.730  1.00  0.00           H  
ATOM   3125 2HB  GLU B 197      -1.189   9.898  -2.677  1.00  0.00           H  
ATOM   3126 1HG  GLU B 197      -2.719  10.506  -4.536  1.00  0.00           H  
ATOM   3127 2HG  GLU B 197      -4.089  10.055  -3.524  1.00  0.00           H  
ATOM   3128  N   LEU B 198      -0.242   8.396  -4.903  1.00  0.00           N  
ATOM   3129  CA  LEU B 198       0.427   8.453  -6.198  1.00  0.00           C  
ATOM   3130  C   LEU B 198       0.417   7.099  -6.903  1.00  0.00           C  
ATOM   3131  O   LEU B 198       0.160   7.026  -8.105  1.00  0.00           O  
ATOM   3132  CB  LEU B 198       1.874   8.929  -6.020  1.00  0.00           C  
ATOM   3133  CG  LEU B 198       2.044  10.370  -5.521  1.00  0.00           C  
ATOM   3134  CD1 LEU B 198       3.500  10.610  -5.147  1.00  0.00           C  
ATOM   3135  CD2 LEU B 198       1.591  11.338  -6.604  1.00  0.00           C  
ATOM   3136  H   LEU B 198       0.307   8.520  -4.063  1.00  0.00           H  
ATOM   3137  HA  LEU B 198      -0.103   9.165  -6.830  1.00  0.00           H  
ATOM   3138 1HB  LEU B 198       2.370   8.272  -5.307  1.00  0.00           H  
ATOM   3139 2HB  LEU B 198       2.388   8.847  -6.977  1.00  0.00           H  
ATOM   3140  HG  LEU B 198       1.441  10.519  -4.625  1.00  0.00           H  
ATOM   3141 1HD1 LEU B 198       3.621  11.634  -4.793  1.00  0.00           H  
ATOM   3142 2HD1 LEU B 198       3.792   9.918  -4.357  1.00  0.00           H  
ATOM   3143 3HD1 LEU B 198       4.132  10.453  -6.021  1.00  0.00           H  
ATOM   3144 1HD2 LEU B 198       1.711  12.363  -6.250  1.00  0.00           H  
ATOM   3145 2HD2 LEU B 198       2.195  11.191  -7.500  1.00  0.00           H  
ATOM   3146 3HD2 LEU B 198       0.543  11.156  -6.839  1.00  0.00           H  
ATOM   3147  N   THR B 199       0.705   6.034  -6.163  1.00  0.00           N  
ATOM   3148  CA  THR B 199       0.748   4.685  -6.727  1.00  0.00           C  
ATOM   3149  C   THR B 199      -0.606   4.282  -7.303  1.00  0.00           C  
ATOM   3150  O   THR B 199      -0.675   3.636  -8.349  1.00  0.00           O  
ATOM   3151  CB  THR B 199       1.184   3.656  -5.667  1.00  0.00           C  
ATOM   3152  CG2 THR B 199       1.168   2.251  -6.250  1.00  0.00           C  
ATOM   3153  OG1 THR B 199       2.508   3.966  -5.212  1.00  0.00           O  
ATOM   3154  H   THR B 199       0.888   6.153  -5.177  1.00  0.00           H  
ATOM   3155  HA  THR B 199       1.476   4.672  -7.538  1.00  0.00           H  
ATOM   3156  HB  THR B 199       0.503   3.698  -4.816  1.00  0.00           H  
ATOM   3157  HG1 THR B 199       2.487   4.777  -4.698  1.00  0.00           H  
ATOM   3158 1HG2 THR B 199       1.478   1.537  -5.487  1.00  0.00           H  
ATOM   3159 2HG2 THR B 199       0.160   2.008  -6.586  1.00  0.00           H  
ATOM   3160 3HG2 THR B 199       1.853   2.200  -7.094  1.00  0.00           H  
ATOM   3161  N   LEU B 200      -1.678   4.664  -6.617  1.00  0.00           N  
ATOM   3162  CA  LEU B 200      -3.033   4.311  -7.030  1.00  0.00           C  
ATOM   3163  C   LEU B 200      -3.580   5.206  -8.140  1.00  0.00           C  
ATOM   3164  O   LEU B 200      -4.718   5.033  -8.574  1.00  0.00           O  
ATOM   3165  CB  LEU B 200      -3.973   4.381  -5.823  1.00  0.00           C  
ATOM   3166  CG  LEU B 200      -3.729   3.409  -4.664  1.00  0.00           C  
ATOM   3167  CD1 LEU B 200      -4.662   3.785  -3.526  1.00  0.00           C  
ATOM   3168  CD2 LEU B 200      -3.968   1.958  -5.062  1.00  0.00           C  
ATOM   3169  H   LEU B 200      -1.560   5.218  -5.780  1.00  0.00           H  
ATOM   3170  HA  LEU B 200      -3.023   3.292  -7.414  1.00  0.00           H  
ATOM   3171 1HB  LEU B 200      -3.926   5.395  -5.425  1.00  0.00           H  
ATOM   3172 2HB  LEU B 200      -4.988   4.218  -6.184  1.00  0.00           H  
ATOM   3173  HG  LEU B 200      -2.701   3.504  -4.320  1.00  0.00           H  
ATOM   3174 1HD1 LEU B 200      -4.507   3.110  -2.686  1.00  0.00           H  
ATOM   3175 2HD1 LEU B 200      -5.696   3.717  -3.862  1.00  0.00           H  
ATOM   3176 3HD1 LEU B 200      -4.449   4.806  -3.208  1.00  0.00           H  
ATOM   3177 1HD2 LEU B 200      -3.959   1.328  -4.173  1.00  0.00           H  
ATOM   3178 2HD2 LEU B 200      -3.173   1.634  -5.732  1.00  0.00           H  
ATOM   3179 3HD2 LEU B 200      -4.930   1.865  -5.568  1.00  0.00           H  
ATOM   3180  N   GLY B 201      -2.773   6.159  -8.594  1.00  0.00           N  
ATOM   3181  CA  GLY B 201      -3.171   7.023  -9.693  1.00  0.00           C  
ATOM   3182  C   GLY B 201      -4.324   7.949  -9.358  1.00  0.00           C  
ATOM   3183  O   GLY B 201      -5.178   8.217 -10.203  1.00  0.00           O  
ATOM   3184  H   GLY B 201      -1.860   6.283  -8.180  1.00  0.00           H  
ATOM   3185 1HA  GLY B 201      -2.322   7.632 -10.003  1.00  0.00           H  
ATOM   3186 2HA  GLY B 201      -3.459   6.414 -10.549  1.00  0.00           H  
ATOM   3187  N   MET B 202      -4.349   8.450  -8.128  1.00  0.00           N  
ATOM   3188  CA  MET B 202      -5.428   9.317  -7.665  1.00  0.00           C  
ATOM   3189  C   MET B 202      -5.711  10.396  -8.706  1.00  0.00           C  
ATOM   3190  O   MET B 202      -4.807  11.101  -9.155  1.00  0.00           O  
ATOM   3191  CB  MET B 202      -5.073   9.943  -6.319  1.00  0.00           C  
ATOM   3192  CG  MET B 202      -6.113  10.918  -5.783  1.00  0.00           C  
ATOM   3193  SD  MET B 202      -7.728  10.150  -5.547  1.00  0.00           S  
ATOM   3194  CE  MET B 202      -7.402   9.104  -4.132  1.00  0.00           C  
ATOM   3195  H   MET B 202      -3.587   8.253  -7.492  1.00  0.00           H  
ATOM   3196  HA  MET B 202      -6.327   8.714  -7.541  1.00  0.00           H  
ATOM   3197 1HB  MET B 202      -4.938   9.158  -5.576  1.00  0.00           H  
ATOM   3198 2HB  MET B 202      -4.126  10.479  -6.404  1.00  0.00           H  
ATOM   3199 1HG  MET B 202      -5.778  11.317  -4.827  1.00  0.00           H  
ATOM   3200 2HG  MET B 202      -6.225  11.749  -6.479  1.00  0.00           H  
ATOM   3201 1HE  MET B 202      -8.309   8.561  -3.863  1.00  0.00           H  
ATOM   3202 2HE  MET B 202      -6.612   8.393  -4.378  1.00  0.00           H  
ATOM   3203 3HE  MET B 202      -7.085   9.720  -3.289  1.00  0.00           H  
ATOM   3204  N   THR B 203      -6.980  10.526  -9.082  1.00  0.00           N  
ATOM   3205  CA  THR B 203      -7.399  11.496 -10.091  1.00  0.00           C  
ATOM   3206  C   THR B 203      -8.061  12.707  -9.441  1.00  0.00           C  
ATOM   3207  O   THR B 203      -8.537  13.607 -10.129  1.00  0.00           O  
ATOM   3208  CB  THR B 203      -8.366  10.859 -11.107  1.00  0.00           C  
ATOM   3209  CG2 THR B 203      -7.678   9.739 -11.872  1.00  0.00           C  
ATOM   3210  OG1 THR B 203      -9.507  10.330 -10.417  1.00  0.00           O  
ATOM   3211  H   THR B 203      -7.686   9.935  -8.667  1.00  0.00           H  
ATOM   3212  HA  THR B 203      -6.515  11.840 -10.629  1.00  0.00           H  
ATOM   3213  HB  THR B 203      -8.705  11.618 -11.812  1.00  0.00           H  
ATOM   3214  HG1 THR B 203      -9.213   9.830  -9.652  1.00  0.00           H  
ATOM   3215 1HG2 THR B 203      -8.376   9.301 -12.584  1.00  0.00           H  
ATOM   3216 2HG2 THR B 203      -6.816  10.140 -12.406  1.00  0.00           H  
ATOM   3217 3HG2 THR B 203      -7.345   8.973 -11.172  1.00  0.00           H  
ATOM   3218  N   GLU B 204      -8.090  12.696  -8.112  1.00  0.00           N  
ATOM   3219  CA  GLU B 204      -8.614  13.777  -7.277  1.00  0.00           C  
ATOM   3220  C   GLU B 204     -10.118  14.013  -7.407  1.00  0.00           C  
ATOM   3221  O   GLU B 204     -10.843  13.970  -6.414  1.00  0.00           O  
ATOM   3222  CB  GLU B 204      -7.877  15.077  -7.607  1.00  0.00           C  
ATOM   3223  CG  GLU B 204      -6.401  15.074  -7.236  1.00  0.00           C  
ATOM   3224  CD  GLU B 204      -5.711  16.367  -7.572  1.00  0.00           C  
ATOM   3225  OE1 GLU B 204      -6.335  17.215  -8.164  1.00  0.00           O  
ATOM   3226  OE2 GLU B 204      -4.558  16.507  -7.237  1.00  0.00           O1-
ATOM   3227  H   GLU B 204      -7.713  11.887  -7.638  1.00  0.00           H  
ATOM   3228  HA  GLU B 204      -8.439  13.522  -6.231  1.00  0.00           H  
ATOM   3229 1HB  GLU B 204      -7.953  15.278  -8.676  1.00  0.00           H  
ATOM   3230 2HB  GLU B 204      -8.352  15.907  -7.084  1.00  0.00           H  
ATOM   3231 1HG  GLU B 204      -6.306  14.893  -6.166  1.00  0.00           H  
ATOM   3232 2HG  GLU B 204      -5.907  14.257  -7.760  1.00  0.00           H  
ATOM   3233  N   GLY B 205     -10.593  14.219  -8.631  1.00  0.00           N  
ATOM   3234  CA  GLY B 205     -12.009  14.430  -8.876  1.00  0.00           C  
ATOM   3235  C   GLY B 205     -12.801  13.137  -8.920  1.00  0.00           C  
ATOM   3236  O   GLY B 205     -14.005  13.162  -9.172  1.00  0.00           O  
ATOM   3237  H   GLY B 205      -9.954  14.221  -9.413  1.00  0.00           H  
ATOM   3238 1HA  GLY B 205     -12.422  15.068  -8.095  1.00  0.00           H  
ATOM   3239 2HA  GLY B 205     -12.140  14.954  -9.822  1.00  0.00           H  
ATOM   3240  N   GLU B 206     -12.120  12.019  -8.686  1.00  0.00           N  
ATOM   3241  CA  GLU B 206     -12.730  10.690  -8.685  1.00  0.00           C  
ATOM   3242  C   GLU B 206     -13.246  10.315 -10.072  1.00  0.00           C  
ATOM   3243  O   GLU B 206     -14.437  10.097 -10.294  1.00  0.00           O  
ATOM   3244  CB  GLU B 206     -13.876  10.630  -7.671  1.00  0.00           C  
ATOM   3245  CG  GLU B 206     -13.460  10.919  -6.235  1.00  0.00           C  
ATOM   3246  CD  GLU B 206     -14.589  10.757  -5.256  1.00  0.00           C  
ATOM   3247  OE1 GLU B 206     -15.705  10.589  -5.688  1.00  0.00           O  
ATOM   3248  OE2 GLU B 206     -14.336  10.801  -4.075  1.00  0.00           O1-
ATOM   3249  H   GLU B 206     -11.132  12.091  -8.490  1.00  0.00           H  
ATOM   3250  HA  GLU B 206     -11.971   9.961  -8.398  1.00  0.00           H  
ATOM   3251 1HB  GLU B 206     -14.645  11.350  -7.949  1.00  0.00           H  
ATOM   3252 2HB  GLU B 206     -14.330   9.639  -7.694  1.00  0.00           H  
ATOM   3253 1HG  GLU B 206     -12.654  10.242  -5.958  1.00  0.00           H  
ATOM   3254 2HG  GLU B 206     -13.078  11.938  -6.177  1.00  0.00           H  
ATOM   3255  N   ARG B 207     -12.312  10.256 -11.016  1.00  0.00           N  
ATOM   3256  CA  ARG B 207     -12.586   9.794 -12.375  1.00  0.00           C  
ATOM   3257  C   ARG B 207     -11.998   8.429 -12.709  1.00  0.00           C  
ATOM   3258  O   ARG B 207     -12.579   7.690 -13.503  1.00  0.00           O  
ATOM   3259  CB  ARG B 207     -12.053  10.807 -13.378  1.00  0.00           C  
ATOM   3260  CG  ARG B 207     -12.775  12.146 -13.380  1.00  0.00           C  
ATOM   3261  CD  ARG B 207     -12.128  13.116 -14.298  1.00  0.00           C  
ATOM   3262  NE  ARG B 207     -12.774  14.419 -14.254  1.00  0.00           N  
ATOM   3263  CZ  ARG B 207     -12.356  15.504 -14.935  1.00  0.00           C  
ATOM   3264  NH1 ARG B 207     -11.294  15.427 -15.705  1.00  0.00           N1+
ATOM   3265  NH2 ARG B 207     -13.014  16.645 -14.826  1.00  0.00           N  
ATOM   3266  H   ARG B 207     -11.384  10.584 -10.795  1.00  0.00           H  
ATOM   3267  HA  ARG B 207     -13.666   9.705 -12.499  1.00  0.00           H  
ATOM   3268 1HB  ARG B 207     -11.001  10.999 -13.176  1.00  0.00           H  
ATOM   3269 2HB  ARG B 207     -12.124  10.394 -14.384  1.00  0.00           H  
ATOM   3270 1HG  ARG B 207     -13.807  12.003 -13.701  1.00  0.00           H  
ATOM   3271 2HG  ARG B 207     -12.764  12.565 -12.373  1.00  0.00           H  
ATOM   3272 1HD  ARG B 207     -11.084  13.245 -14.016  1.00  0.00           H  
ATOM   3273 2HD  ARG B 207     -12.185  12.743 -15.320  1.00  0.00           H  
ATOM   3274  HE  ARG B 207     -13.595  14.516 -13.672  1.00  0.00           H  
ATOM   3275 1HH1 ARG B 207     -10.791  14.555 -15.788  1.00  0.00           H  
ATOM   3276 2HH1 ARG B 207     -10.981  16.240 -16.215  1.00  0.00           H  
ATOM   3277 1HH2 ARG B 207     -13.831  16.703 -14.234  1.00  0.00           H  
ATOM   3278 2HH2 ARG B 207     -12.701  17.458 -15.337  1.00  0.00           H  
ATOM   3279  N   HIS B 208     -10.846   8.116 -12.124  1.00  0.00           N  
ATOM   3280  CA  HIS B 208     -10.172   6.838 -12.349  1.00  0.00           C  
ATOM   3281  C   HIS B 208     -10.570   6.228 -13.693  1.00  0.00           C  
ATOM   3282  O   HIS B 208     -11.239   5.195 -13.735  1.00  0.00           O  
ATOM   3283  CB  HIS B 208     -10.492   5.853 -11.220  1.00  0.00           C  
ATOM   3284  CG  HIS B 208     -11.931   5.442 -11.170  1.00  0.00           C  
ATOM   3285  CD2 HIS B 208     -12.944   5.836 -10.363  1.00  0.00           C  
ATOM   3286  ND1 HIS B 208     -12.468   4.510 -12.033  1.00  0.00           N  
ATOM   3287  CE1 HIS B 208     -13.751   4.348 -11.758  1.00  0.00           C  
ATOM   3288  NE2 HIS B 208     -14.063   5.141 -10.749  1.00  0.00           N  
ATOM   3289  H   HIS B 208     -10.412   8.790 -11.510  1.00  0.00           H  
ATOM   3290  HA  HIS B 208      -9.094   6.994 -12.366  1.00  0.00           H  
ATOM   3291 1HB  HIS B 208      -9.884   4.956 -11.337  1.00  0.00           H  
ATOM   3292 2HB  HIS B 208     -10.232   6.302 -10.261  1.00  0.00           H  
ATOM   3293  HD2 HIS B 208     -12.882   6.568  -9.557  1.00  0.00           H  
ATOM   3294  HE1 HIS B 208     -14.434   3.675 -12.275  1.00  0.00           H  
ATOM   3295  HE2 HIS B 208     -14.976   5.226 -10.326  1.00  0.00           H  
ATOM   3296  N   PRO B 209     -10.178   6.857 -14.812  1.00  0.00           N  
ATOM   3297  CA  PRO B 209     -10.620   6.262 -16.079  1.00  0.00           C  
ATOM   3298  C   PRO B 209     -10.146   4.837 -16.363  1.00  0.00           C  
ATOM   3299  O   PRO B 209     -10.760   4.133 -17.164  1.00  0.00           O  
ATOM   3300  CB  PRO B 209     -10.032   7.239 -17.102  1.00  0.00           C  
ATOM   3301  CG  PRO B 209      -9.903   8.520 -16.352  1.00  0.00           C  
ATOM   3302  CD  PRO B 209      -9.462   8.104 -14.973  1.00  0.00           C  
ATOM   3303  HA  PRO B 209     -11.720   6.256 -16.112  1.00  0.00           H  
ATOM   3304 1HB  PRO B 209      -9.068   6.861 -17.472  1.00  0.00           H  
ATOM   3305 2HB  PRO B 209     -10.701   7.319 -17.972  1.00  0.00           H  
ATOM   3306 1HG  PRO B 209      -9.175   9.179 -16.848  1.00  0.00           H  
ATOM   3307 2HG  PRO B 209     -10.863   9.056 -16.345  1.00  0.00           H  
ATOM   3308 1HD  PRO B 209      -8.371   7.963 -14.964  1.00  0.00           H  
ATOM   3309 2HD  PRO B 209      -9.761   8.872 -14.245  1.00  0.00           H  
ATOM   3310  N   GLU B 210      -9.045   4.416 -15.748  1.00  0.00           N  
ATOM   3311  CA  GLU B 210      -8.399   3.152 -16.086  1.00  0.00           C  
ATOM   3312  C   GLU B 210      -8.048   2.384 -14.813  1.00  0.00           C  
ATOM   3313  O   GLU B 210      -7.904   2.983 -13.747  1.00  0.00           O  
ATOM   3314  CB  GLU B 210      -7.139   3.395 -16.920  1.00  0.00           C  
ATOM   3315  CG  GLU B 210      -7.397   4.032 -18.278  1.00  0.00           C  
ATOM   3316  CD  GLU B 210      -6.142   4.220 -19.084  1.00  0.00           C  
ATOM   3317  OE1 GLU B 210      -5.092   3.868 -18.604  1.00  0.00           O  
ATOM   3318  OE2 GLU B 210      -6.234   4.717 -20.182  1.00  0.00           O1-
ATOM   3319  H   GLU B 210      -8.620   4.984 -15.028  1.00  0.00           H  
ATOM   3320  HA  GLU B 210      -9.095   2.554 -16.675  1.00  0.00           H  
ATOM   3321 1HB  GLU B 210      -6.458   4.045 -16.370  1.00  0.00           H  
ATOM   3322 2HB  GLU B 210      -6.625   2.448 -17.087  1.00  0.00           H  
ATOM   3323 1HG  GLU B 210      -8.084   3.399 -18.840  1.00  0.00           H  
ATOM   3324 2HG  GLU B 210      -7.876   4.998 -18.129  1.00  0.00           H  
ATOM   3325  N   LEU B 211      -7.897   1.067 -14.914  1.00  0.00           N  
ATOM   3326  CA  LEU B 211      -7.474   0.258 -13.773  1.00  0.00           C  
ATOM   3327  C   LEU B 211      -5.957   0.344 -13.633  1.00  0.00           C  
ATOM   3328  O   LEU B 211      -5.263   0.816 -14.532  1.00  0.00           O  
ATOM   3329  CB  LEU B 211      -7.909  -1.202 -13.949  1.00  0.00           C  
ATOM   3330  CG  LEU B 211      -9.420  -1.436 -14.075  1.00  0.00           C  
ATOM   3331  CD1 LEU B 211      -9.686  -2.914 -14.329  1.00  0.00           C  
ATOM   3332  CD2 LEU B 211     -10.114  -0.966 -12.806  1.00  0.00           C  
ATOM   3333  H   LEU B 211      -8.025   0.612 -15.805  1.00  0.00           H  
ATOM   3334  HA  LEU B 211      -7.947   0.653 -12.875  1.00  0.00           H  
ATOM   3335 1HB  LEU B 211      -7.436  -1.599 -14.846  1.00  0.00           H  
ATOM   3336 2HB  LEU B 211      -7.555  -1.776 -13.093  1.00  0.00           H  
ATOM   3337  HG  LEU B 211      -9.805  -0.877 -14.928  1.00  0.00           H  
ATOM   3338 1HD1 LEU B 211     -10.759  -3.080 -14.419  1.00  0.00           H  
ATOM   3339 2HD1 LEU B 211      -9.194  -3.219 -15.253  1.00  0.00           H  
ATOM   3340 3HD1 LEU B 211      -9.296  -3.502 -13.499  1.00  0.00           H  
ATOM   3341 1HD2 LEU B 211     -11.188  -1.132 -12.896  1.00  0.00           H  
ATOM   3342 2HD2 LEU B 211      -9.731  -1.526 -11.952  1.00  0.00           H  
ATOM   3343 3HD2 LEU B 211      -9.922   0.097 -12.658  1.00  0.00           H  
ATOM   3344  N   LEU B 212      -5.446  -0.107 -12.493  1.00  0.00           N  
ATOM   3345  CA  LEU B 212      -4.015  -0.045 -12.214  1.00  0.00           C  
ATOM   3346  C   LEU B 212      -3.225  -1.097 -12.988  1.00  0.00           C  
ATOM   3347  O   LEU B 212      -3.665  -2.241 -13.112  1.00  0.00           O  
ATOM   3348  CB  LEU B 212      -3.769  -0.224 -10.711  1.00  0.00           C  
ATOM   3349  CG  LEU B 212      -4.401   0.838  -9.801  1.00  0.00           C  
ATOM   3350  CD1 LEU B 212      -4.210   0.439  -8.345  1.00  0.00           C  
ATOM   3351  CD2 LEU B 212      -3.767   2.192 -10.086  1.00  0.00           C  
ATOM   3352  H   LEU B 212      -6.059  -0.482 -11.782  1.00  0.00           H  
ATOM   3353  HA  LEU B 212      -3.645   0.933 -12.519  1.00  0.00           H  
ATOM   3354 1HB  LEU B 212      -4.161  -1.193 -10.408  1.00  0.00           H  
ATOM   3355 2HB  LEU B 212      -2.694  -0.217 -10.531  1.00  0.00           H  
ATOM   3356  HG  LEU B 212      -5.473   0.892  -9.995  1.00  0.00           H  
ATOM   3357 1HD1 LEU B 212      -4.659   1.194  -7.699  1.00  0.00           H  
ATOM   3358 2HD1 LEU B 212      -4.690  -0.523  -8.166  1.00  0.00           H  
ATOM   3359 3HD1 LEU B 212      -3.146   0.361  -8.126  1.00  0.00           H  
ATOM   3360 1HD2 LEU B 212      -4.217   2.947  -9.440  1.00  0.00           H  
ATOM   3361 2HD2 LEU B 212      -2.696   2.139  -9.891  1.00  0.00           H  
ATOM   3362 3HD2 LEU B 212      -3.934   2.460 -11.129  1.00  0.00           H  
ATOM   3363  N   PRO B 213      -2.039  -0.737 -13.505  1.00  0.00           N  
ATOM   3364  CA  PRO B 213      -1.175  -1.812 -14.006  1.00  0.00           C  
ATOM   3365  C   PRO B 213      -0.789  -2.809 -12.914  1.00  0.00           C  
ATOM   3366  O   PRO B 213      -0.727  -2.445 -11.739  1.00  0.00           O  
ATOM   3367  CB  PRO B 213       0.070  -1.064 -14.496  1.00  0.00           C  
ATOM   3368  CG  PRO B 213      -0.372   0.347 -14.678  1.00  0.00           C  
ATOM   3369  CD  PRO B 213      -1.370   0.564 -13.580  1.00  0.00           C  
ATOM   3370  HA  PRO B 213      -1.679  -2.322 -14.840  1.00  0.00           H  
ATOM   3371 1HB  PRO B 213       0.856  -1.114 -13.743  1.00  0.00           H  
ATOM   3372 2HB  PRO B 213       0.420  -1.480 -15.441  1.00  0.00           H  
ATOM   3373 1HG  PRO B 213       0.470   1.033 -14.576  1.00  0.00           H  
ATOM   3374 2HG  PRO B 213      -0.852   0.467 -15.650  1.00  0.00           H  
ATOM   3375 1HD  PRO B 213      -0.868   0.801 -12.642  1.00  0.00           H  
ATOM   3376 2HD  PRO B 213      -2.074   1.350 -13.857  1.00  0.00           H  
ATOM   3377  N   PRO B 214      -0.507  -4.072 -13.277  1.00  0.00           N  
ATOM   3378  CA  PRO B 214      -0.038  -4.981 -12.224  1.00  0.00           C  
ATOM   3379  C   PRO B 214       1.082  -4.419 -11.351  1.00  0.00           C  
ATOM   3380  O   PRO B 214       1.155  -4.717 -10.161  1.00  0.00           O  
ATOM   3381  CB  PRO B 214       0.451  -6.186 -13.032  1.00  0.00           C  
ATOM   3382  CG  PRO B 214      -0.419  -6.194 -14.241  1.00  0.00           C  
ATOM   3383  CD  PRO B 214      -0.581  -4.740 -14.596  1.00  0.00           C  
ATOM   3384  HA  PRO B 214      -0.885  -5.251 -11.575  1.00  0.00           H  
ATOM   3385 1HB  PRO B 214       1.518  -6.069 -13.275  1.00  0.00           H  
ATOM   3386 2HB  PRO B 214       0.358  -7.105 -12.434  1.00  0.00           H  
ATOM   3387 1HG  PRO B 214       0.053  -6.776 -15.047  1.00  0.00           H  
ATOM   3388 2HG  PRO B 214      -1.378  -6.685 -14.016  1.00  0.00           H  
ATOM   3389 1HD  PRO B 214       0.244  -4.429 -15.253  1.00  0.00           H  
ATOM   3390 2HD  PRO B 214      -1.551  -4.589 -15.093  1.00  0.00           H  
ATOM   3391  N   GLN B 215       1.957  -3.618 -11.948  1.00  0.00           N  
ATOM   3392  CA  GLN B 215       3.122  -3.092 -11.245  1.00  0.00           C  
ATOM   3393  C   GLN B 215       2.733  -2.151 -10.108  1.00  0.00           C  
ATOM   3394  O   GLN B 215       3.225  -2.276  -8.987  1.00  0.00           O  
ATOM   3395  CB  GLN B 215       4.045  -2.364 -12.226  1.00  0.00           C  
ATOM   3396  CG  GLN B 215       4.750  -3.279 -13.214  1.00  0.00           C  
ATOM   3397  CD  GLN B 215       5.581  -2.510 -14.223  1.00  0.00           C  
ATOM   3398  NE2 GLN B 215       6.641  -3.140 -14.717  1.00  0.00           N  
ATOM   3399  OE1 GLN B 215       5.275  -1.362 -14.555  1.00  0.00           O  
ATOM   3400  H   GLN B 215       1.826  -3.378 -12.919  1.00  0.00           H  
ATOM   3401  HA  GLN B 215       3.666  -3.927 -10.804  1.00  0.00           H  
ATOM   3402 1HB  GLN B 215       3.469  -1.634 -12.795  1.00  0.00           H  
ATOM   3403 2HB  GLN B 215       4.808  -1.818 -11.671  1.00  0.00           H  
ATOM   3404 1HG  GLN B 215       5.411  -3.949 -12.664  1.00  0.00           H  
ATOM   3405 2HG  GLN B 215       4.001  -3.856 -13.756  1.00  0.00           H  
ATOM   3406 1HE2 GLN B 215       7.228  -2.683 -15.387  1.00  0.00           H  
ATOM   3407 2HE2 GLN B 215       6.854  -4.071 -14.420  1.00  0.00           H  
ATOM   3408  N   GLU B 216       1.854  -1.198 -10.401  1.00  0.00           N  
ATOM   3409  CA  GLU B 216       1.416  -0.222  -9.407  1.00  0.00           C  
ATOM   3410  C   GLU B 216       0.625  -0.914  -8.303  1.00  0.00           C  
ATOM   3411  O   GLU B 216       0.736  -0.563  -7.129  1.00  0.00           O  
ATOM   3412  CB  GLU B 216       0.564   0.870 -10.059  1.00  0.00           C  
ATOM   3413  CG  GLU B 216       1.338   1.810 -10.971  1.00  0.00           C  
ATOM   3414  CD  GLU B 216       0.466   2.857 -11.608  1.00  0.00           C  
ATOM   3415  OE1 GLU B 216      -0.727   2.795 -11.433  1.00  0.00           O  
ATOM   3416  OE2 GLU B 216       0.995   3.719 -12.270  1.00  0.00           O1-
ATOM   3417  H   GLU B 216       1.442  -1.163 -11.322  1.00  0.00           H  
ATOM   3418  HA  GLU B 216       2.298   0.244  -8.967  1.00  0.00           H  
ATOM   3419 1HB  GLU B 216      -0.229   0.409 -10.648  1.00  0.00           H  
ATOM   3420 2HB  GLU B 216       0.089   1.472  -9.284  1.00  0.00           H  
ATOM   3421 1HG  GLU B 216       2.115   2.306 -10.390  1.00  0.00           H  
ATOM   3422 2HG  GLU B 216       1.823   1.225 -11.751  1.00  0.00           H  
ATOM   3423  N   THR B 217      -0.165  -1.911  -8.684  1.00  0.00           N  
ATOM   3424  CA  THR B 217      -0.924  -2.710  -7.726  1.00  0.00           C  
ATOM   3425  C   THR B 217       0.011  -3.406  -6.742  1.00  0.00           C  
ATOM   3426  O   THR B 217      -0.208  -3.362  -5.532  1.00  0.00           O  
ATOM   3427  CB  THR B 217      -1.799  -3.756  -8.441  1.00  0.00           C  
ATOM   3428  CG2 THR B 217      -2.429  -4.704  -7.432  1.00  0.00           C  
ATOM   3429  OG1 THR B 217      -2.834  -3.093  -9.178  1.00  0.00           O  
ATOM   3430  H   THR B 217      -0.239  -2.139  -9.667  1.00  0.00           H  
ATOM   3431  HA  THR B 217      -1.578  -2.045  -7.162  1.00  0.00           H  
ATOM   3432  HB  THR B 217      -1.186  -4.329  -9.136  1.00  0.00           H  
ATOM   3433  HG1 THR B 217      -2.441  -2.577  -9.887  1.00  0.00           H  
ATOM   3434 1HG2 THR B 217      -3.044  -5.436  -7.955  1.00  0.00           H  
ATOM   3435 2HG2 THR B 217      -1.645  -5.218  -6.877  1.00  0.00           H  
ATOM   3436 3HG2 THR B 217      -3.051  -4.137  -6.739  1.00  0.00           H  
ATOM   3437  N   GLU B 218       1.059  -4.040  -7.255  1.00  0.00           N  
ATOM   3438  CA  GLU B 218       2.035  -4.737  -6.420  1.00  0.00           C  
ATOM   3439  C   GLU B 218       2.706  -3.774  -5.444  1.00  0.00           C  
ATOM   3440  O   GLU B 218       2.825  -4.071  -4.256  1.00  0.00           O  
ATOM   3441  CB  GLU B 218       3.093  -5.419  -7.290  1.00  0.00           C  
ATOM   3442  CG  GLU B 218       4.017  -6.362  -6.532  1.00  0.00           C  
ATOM   3443  CD  GLU B 218       5.045  -7.009  -7.417  1.00  0.00           C  
ATOM   3444  OE1 GLU B 218       5.052  -6.730  -8.591  1.00  0.00           O  
ATOM   3445  OE2 GLU B 218       5.826  -7.785  -6.917  1.00  0.00           O1-
ATOM   3446  H   GLU B 218       1.204  -4.035  -8.256  1.00  0.00           H  
ATOM   3447  HA  GLU B 218       1.513  -5.501  -5.842  1.00  0.00           H  
ATOM   3448 1HB  GLU B 218       2.603  -5.992  -8.077  1.00  0.00           H  
ATOM   3449 2HB  GLU B 218       3.711  -4.662  -7.773  1.00  0.00           H  
ATOM   3450 1HG  GLU B 218       4.529  -5.801  -5.750  1.00  0.00           H  
ATOM   3451 2HG  GLU B 218       3.417  -7.135  -6.054  1.00  0.00           H  
ATOM   3452  N   ARG B 219       3.129  -2.613  -5.932  1.00  0.00           N  
ATOM   3453  CA  ARG B 219       3.745  -1.604  -5.073  1.00  0.00           C  
ATOM   3454  C   ARG B 219       2.763  -1.144  -3.999  1.00  0.00           C  
ATOM   3455  O   ARG B 219       3.138  -0.979  -2.840  1.00  0.00           O  
ATOM   3456  CB  ARG B 219       4.226  -0.410  -5.903  1.00  0.00           C  
ATOM   3457  CG  ARG B 219       5.018   0.615  -5.100  1.00  0.00           C  
ATOM   3458  CD  ARG B 219       5.740   1.617  -5.989  1.00  0.00           C  
ATOM   3459  NE  ARG B 219       4.820   2.551  -6.637  1.00  0.00           N  
ATOM   3460  CZ  ARG B 219       5.004   3.106  -7.827  1.00  0.00           C  
ATOM   3461  NH1 ARG B 219       4.104   3.947  -8.290  1.00  0.00           N1+
ATOM   3462  NH2 ARG B 219       6.080   2.889  -8.561  1.00  0.00           N  
ATOM   3463  H   ARG B 219       3.003  -2.413  -6.916  1.00  0.00           H  
ATOM   3464  HA  ARG B 219       4.607  -2.052  -4.576  1.00  0.00           H  
ATOM   3465 1HB  ARG B 219       4.863  -0.782  -6.708  1.00  0.00           H  
ATOM   3466 2HB  ARG B 219       3.363   0.082  -6.350  1.00  0.00           H  
ATOM   3467 1HG  ARG B 219       4.340   1.152  -4.436  1.00  0.00           H  
ATOM   3468 2HG  ARG B 219       5.755   0.088  -4.494  1.00  0.00           H  
ATOM   3469 1HD  ARG B 219       6.445   2.182  -5.378  1.00  0.00           H  
ATOM   3470 2HD  ARG B 219       6.304   1.075  -6.749  1.00  0.00           H  
ATOM   3471  HE  ARG B 219       3.973   2.784  -6.140  1.00  0.00           H  
ATOM   3472 1HH1 ARG B 219       3.322   4.195  -7.703  1.00  0.00           H  
ATOM   3473 2HH1 ARG B 219       4.204   4.324  -9.219  1.00  0.00           H  
ATOM   3474 1HH2 ARG B 219       6.850   2.369  -8.171  1.00  0.00           H  
ATOM   3475 2HH2 ARG B 219       6.120   3.253  -9.498  1.00  0.00           H  
ATOM   3476  N   ALA B 220       1.508  -0.949  -4.389  1.00  0.00           N  
ATOM   3477  CA  ALA B 220       0.465  -0.530  -3.458  1.00  0.00           C  
ATOM   3478  C   ALA B 220       0.302  -1.517  -2.304  1.00  0.00           C  
ATOM   3479  O   ALA B 220       0.173  -1.102  -1.154  1.00  0.00           O  
ATOM   3480  CB  ALA B 220      -0.860  -0.353  -4.189  1.00  0.00           C  
ATOM   3481  H   ALA B 220       1.262  -1.102  -5.357  1.00  0.00           H  
ATOM   3482  HA  ALA B 220       0.760   0.427  -3.027  1.00  0.00           H  
ATOM   3483 1HB  ALA B 220      -0.734   0.337  -5.022  1.00  0.00           H  
ATOM   3484 2HB  ALA B 220      -1.604   0.048  -3.499  1.00  0.00           H  
ATOM   3485 3HB  ALA B 220      -1.207  -1.316  -4.567  1.00  0.00           H  
ATOM   3486  N   MET B 221       0.316  -2.814  -2.599  1.00  0.00           N  
ATOM   3487  CA  MET B 221       0.143  -3.838  -1.569  1.00  0.00           C  
ATOM   3488  C   MET B 221       1.257  -3.776  -0.530  1.00  0.00           C  
ATOM   3489  O   MET B 221       1.008  -3.916   0.667  1.00  0.00           O  
ATOM   3490  CB  MET B 221       0.089  -5.224  -2.208  1.00  0.00           C  
ATOM   3491  CG  MET B 221      -1.187  -5.509  -2.988  1.00  0.00           C  
ATOM   3492  SD  MET B 221      -1.340  -7.242  -3.462  1.00  0.00           S  
ATOM   3493  CE  MET B 221      -0.162  -7.330  -4.807  1.00  0.00           C  
ATOM   3494  H   MET B 221       0.461  -3.106  -3.555  1.00  0.00           H  
ATOM   3495  HA  MET B 221      -0.798  -3.653  -1.052  1.00  0.00           H  
ATOM   3496 1HB  MET B 221       0.930  -5.344  -2.889  1.00  0.00           H  
ATOM   3497 2HB  MET B 221       0.184  -5.986  -1.433  1.00  0.00           H  
ATOM   3498 1HG  MET B 221      -2.052  -5.240  -2.382  1.00  0.00           H  
ATOM   3499 2HG  MET B 221      -1.204  -4.901  -3.893  1.00  0.00           H  
ATOM   3500 1HE  MET B 221      -0.141  -8.344  -5.207  1.00  0.00           H  
ATOM   3501 2HE  MET B 221      -0.455  -6.634  -5.594  1.00  0.00           H  
ATOM   3502 3HE  MET B 221       0.830  -7.065  -4.440  1.00  0.00           H  
ATOM   3503  N   GLU B 222       2.488  -3.591  -0.991  1.00  0.00           N  
ATOM   3504  CA  GLU B 222       3.633  -3.478  -0.092  1.00  0.00           C  
ATOM   3505  C   GLU B 222       3.559  -2.213   0.761  1.00  0.00           C  
ATOM   3506  O   GLU B 222       3.963  -2.218   1.923  1.00  0.00           O  
ATOM   3507  CB  GLU B 222       4.937  -3.487  -0.892  1.00  0.00           C  
ATOM   3508  CG  GLU B 222       5.259  -4.819  -1.556  1.00  0.00           C  
ATOM   3509  CD  GLU B 222       5.562  -5.908  -0.564  1.00  0.00           C  
ATOM   3510  OE1 GLU B 222       6.439  -5.720   0.245  1.00  0.00           O  
ATOM   3511  OE2 GLU B 222       4.917  -6.927  -0.615  1.00  0.00           O1-
ATOM   3512  H   GLU B 222       2.646  -3.532  -1.987  1.00  0.00           H  
ATOM   3513  HA  GLU B 222       3.629  -4.335   0.582  1.00  0.00           H  
ATOM   3514 1HB  GLU B 222       4.891  -2.728  -1.673  1.00  0.00           H  
ATOM   3515 2HB  GLU B 222       5.769  -3.230  -0.236  1.00  0.00           H  
ATOM   3516 1HG  GLU B 222       4.408  -5.125  -2.164  1.00  0.00           H  
ATOM   3517 2HG  GLU B 222       6.115  -4.687  -2.215  1.00  0.00           H  
ATOM   3518  N   ILE B 223       3.033  -1.133   0.195  1.00  0.00           N  
ATOM   3519  CA  ILE B 223       2.815   0.101   0.948  1.00  0.00           C  
ATOM   3520  C   ILE B 223       1.731  -0.138   1.996  1.00  0.00           C  
ATOM   3521  O   ILE B 223       1.877   0.260   3.152  1.00  0.00           O  
ATOM   3522  CB  ILE B 223       2.407   1.262   0.022  1.00  0.00           C  
ATOM   3523  CG1 ILE B 223       3.559   1.626  -0.918  1.00  0.00           C  
ATOM   3524  CG2 ILE B 223       1.982   2.471   0.841  1.00  0.00           C  
ATOM   3525  CD1 ILE B 223       3.156   2.542  -2.052  1.00  0.00           C  
ATOM   3526  H   ILE B 223       2.756  -1.170  -0.777  1.00  0.00           H  
ATOM   3527  HA  ILE B 223       3.746   0.373   1.443  1.00  0.00           H  
ATOM   3528  HB  ILE B 223       1.573   0.950  -0.606  1.00  0.00           H  
ATOM   3529 1HG1 ILE B 223       4.351   2.112  -0.351  1.00  0.00           H  
ATOM   3530 2HG1 ILE B 223       3.977   0.716  -1.350  1.00  0.00           H  
ATOM   3531 1HG2 ILE B 223       1.697   3.283   0.171  1.00  0.00           H  
ATOM   3532 2HG2 ILE B 223       1.133   2.205   1.470  1.00  0.00           H  
ATOM   3533 3HG2 ILE B 223       2.812   2.794   1.470  1.00  0.00           H  
ATOM   3534 1HD1 ILE B 223       4.025   2.753  -2.675  1.00  0.00           H  
ATOM   3535 2HD1 ILE B 223       2.386   2.058  -2.655  1.00  0.00           H  
ATOM   3536 3HD1 ILE B 223       2.766   3.474  -1.645  1.00  0.00           H  
ATOM   3537  N   LEU B 224       0.658  -0.814   1.597  1.00  0.00           N  
ATOM   3538  CA  LEU B 224      -0.459  -1.104   2.493  1.00  0.00           C  
ATOM   3539  C   LEU B 224       0.010  -1.916   3.697  1.00  0.00           C  
ATOM   3540  O   LEU B 224      -0.457  -1.697   4.814  1.00  0.00           O  
ATOM   3541  CB  LEU B 224      -1.556  -1.871   1.744  1.00  0.00           C  
ATOM   3542  CG  LEU B 224      -2.356  -1.057   0.719  1.00  0.00           C  
ATOM   3543  CD1 LEU B 224      -3.269  -1.987  -0.068  1.00  0.00           C  
ATOM   3544  CD2 LEU B 224      -3.157   0.018   1.438  1.00  0.00           C  
ATOM   3545  H   LEU B 224       0.623  -1.166   0.650  1.00  0.00           H  
ATOM   3546  HA  LEU B 224      -0.872  -0.160   2.848  1.00  0.00           H  
ATOM   3547 1HB  LEU B 224      -1.099  -2.708   1.219  1.00  0.00           H  
ATOM   3548 2HB  LEU B 224      -2.262  -2.269   2.474  1.00  0.00           H  
ATOM   3549  HG  LEU B 224      -1.670  -0.587   0.013  1.00  0.00           H  
ATOM   3550 1HD1 LEU B 224      -3.837  -1.408  -0.797  1.00  0.00           H  
ATOM   3551 2HD1 LEU B 224      -2.668  -2.734  -0.587  1.00  0.00           H  
ATOM   3552 3HD1 LEU B 224      -3.957  -2.484   0.615  1.00  0.00           H  
ATOM   3553 1HD2 LEU B 224      -3.725   0.598   0.708  1.00  0.00           H  
ATOM   3554 2HD2 LEU B 224      -3.844  -0.450   2.143  1.00  0.00           H  
ATOM   3555 3HD2 LEU B 224      -2.478   0.679   1.977  1.00  0.00           H  
ATOM   3556  N   LYS B 225       0.921  -2.858   3.474  1.00  0.00           N  
ATOM   3557  CA  LYS B 225       1.523  -3.631   4.559  1.00  0.00           C  
ATOM   3558  C   LYS B 225       2.178  -2.798   5.653  1.00  0.00           C  
ATOM   3559  O   LYS B 225       2.021  -3.096   6.836  1.00  0.00           O  
ATOM   3560  CB  LYS B 225       2.556  -4.601   3.984  1.00  0.00           C  
ATOM   3561  CG  LYS B 225       1.959  -5.792   3.247  1.00  0.00           C  
ATOM   3562  CD  LYS B 225       3.045  -6.698   2.687  1.00  0.00           C  
ATOM   3563  CE  LYS B 225       2.455  -7.815   1.840  1.00  0.00           C  
ATOM   3564  NZ  LYS B 225       3.510  -8.638   1.190  1.00  0.00           N1+
ATOM   3565  H   LYS B 225       1.206  -3.052   2.524  1.00  0.00           H  
ATOM   3566  HA  LYS B 225       0.737  -4.200   5.056  1.00  0.00           H  
ATOM   3567 1HB  LYS B 225       3.207  -4.069   3.288  1.00  0.00           H  
ATOM   3568 2HB  LYS B 225       3.184  -4.985   4.788  1.00  0.00           H  
ATOM   3569 1HG  LYS B 225       1.334  -6.368   3.932  1.00  0.00           H  
ATOM   3570 2HG  LYS B 225       1.335  -5.437   2.426  1.00  0.00           H  
ATOM   3571 1HD  LYS B 225       3.730  -6.111   2.074  1.00  0.00           H  
ATOM   3572 2HD  LYS B 225       3.610  -7.139   3.509  1.00  0.00           H  
ATOM   3573 1HE  LYS B 225       1.841  -8.461   2.466  1.00  0.00           H  
ATOM   3574 2HE  LYS B 225       1.819  -7.386   1.066  1.00  0.00           H  
ATOM   3575 1HZ  LYS B 225       3.077  -9.365   0.638  1.00  0.00           H  
ATOM   3576 2HZ  LYS B 225       4.074  -8.052   0.591  1.00  0.00           H  
ATOM   3577 3HZ  LYS B 225       4.095  -9.057   1.899  1.00  0.00           H  
ATOM   3578  N   VAL B 226       2.934  -1.773   5.278  1.00  0.00           N  
ATOM   3579  CA  VAL B 226       3.579  -0.933   6.285  1.00  0.00           C  
ATOM   3580  C   VAL B 226       2.497  -0.096   6.962  1.00  0.00           C  
ATOM   3581  O   VAL B 226       2.474   0.025   8.186  1.00  0.00           O  
ATOM   3582  CB  VAL B 226       4.639  -0.015   5.648  1.00  0.00           C  
ATOM   3583  CG1 VAL B 226       5.250   0.901   6.698  1.00  0.00           C  
ATOM   3584  CG2 VAL B 226       5.714  -0.855   4.975  1.00  0.00           C  
ATOM   3585  H   VAL B 226       3.057  -1.566   4.295  1.00  0.00           H  
ATOM   3586  HA  VAL B 226       4.076  -1.580   7.008  1.00  0.00           H  
ATOM   3587  HB  VAL B 226       4.157   0.622   4.907  1.00  0.00           H  
ATOM   3588 1HG1 VAL B 226       5.997   1.543   6.231  1.00  0.00           H  
ATOM   3589 2HG1 VAL B 226       4.468   1.518   7.142  1.00  0.00           H  
ATOM   3590 3HG1 VAL B 226       5.723   0.300   7.475  1.00  0.00           H  
ATOM   3591 1HG2 VAL B 226       6.460  -0.200   4.527  1.00  0.00           H  
ATOM   3592 2HG2 VAL B 226       6.192  -1.496   5.716  1.00  0.00           H  
ATOM   3593 3HG2 VAL B 226       5.261  -1.472   4.199  1.00  0.00           H  
ATOM   3594  N   LEU B 227       1.572   0.439   6.172  1.00  0.00           N  
ATOM   3595  CA  LEU B 227       0.497   1.279   6.693  1.00  0.00           C  
ATOM   3596  C   LEU B 227      -0.372   0.515   7.689  1.00  0.00           C  
ATOM   3597  O   LEU B 227      -0.840   1.086   8.672  1.00  0.00           O  
ATOM   3598  CB  LEU B 227      -0.372   1.800   5.542  1.00  0.00           C  
ATOM   3599  CG  LEU B 227       0.274   2.871   4.653  1.00  0.00           C  
ATOM   3600  CD1 LEU B 227      -0.605   3.118   3.434  1.00  0.00           C  
ATOM   3601  CD2 LEU B 227       0.467   4.149   5.456  1.00  0.00           C  
ATOM   3602  H   LEU B 227       1.579   0.227   5.183  1.00  0.00           H  
ATOM   3603  HA  LEU B 227       0.942   2.129   7.209  1.00  0.00           H  
ATOM   3604 1HB  LEU B 227      -0.643   0.960   4.904  1.00  0.00           H  
ATOM   3605 2HB  LEU B 227      -1.285   2.223   5.959  1.00  0.00           H  
ATOM   3606  HG  LEU B 227       1.242   2.515   4.299  1.00  0.00           H  
ATOM   3607 1HD1 LEU B 227      -0.146   3.878   2.803  1.00  0.00           H  
ATOM   3608 2HD1 LEU B 227      -0.710   2.192   2.868  1.00  0.00           H  
ATOM   3609 3HD1 LEU B 227      -1.588   3.459   3.758  1.00  0.00           H  
ATOM   3610 1HD2 LEU B 227       0.926   4.909   4.824  1.00  0.00           H  
ATOM   3611 2HD2 LEU B 227      -0.501   4.506   5.809  1.00  0.00           H  
ATOM   3612 3HD2 LEU B 227       1.113   3.947   6.310  1.00  0.00           H  
ATOM   3613  N   PHE B 228      -0.581  -0.774   7.447  1.00  0.00           N  
ATOM   3614  CA  PHE B 228      -1.270  -1.645   8.395  1.00  0.00           C  
ATOM   3615  C   PHE B 228      -0.581  -1.701   9.757  1.00  0.00           C  
ATOM   3616  O   PHE B 228      -1.236  -1.553  10.788  1.00  0.00           O  
ATOM   3617  CB  PHE B 228      -1.375  -3.060   7.822  1.00  0.00           C  
ATOM   3618  CG  PHE B 228      -2.239  -3.981   8.636  1.00  0.00           C  
ATOM   3619  CD1 PHE B 228      -3.601  -4.073   8.390  1.00  0.00           C  
ATOM   3620  CD2 PHE B 228      -1.693  -4.755   9.648  1.00  0.00           C  
ATOM   3621  CE1 PHE B 228      -4.398  -4.919   9.138  1.00  0.00           C  
ATOM   3622  CE2 PHE B 228      -2.487  -5.603  10.396  1.00  0.00           C  
ATOM   3623  CZ  PHE B 228      -3.841  -5.685  10.141  1.00  0.00           C  
ATOM   3624  H   PHE B 228      -0.267  -1.170   6.572  1.00  0.00           H  
ATOM   3625  HA  PHE B 228      -2.275  -1.254   8.557  1.00  0.00           H  
ATOM   3626 1HB  PHE B 228      -1.782  -3.015   6.813  1.00  0.00           H  
ATOM   3627 2HB  PHE B 228      -0.380  -3.499   7.754  1.00  0.00           H  
ATOM   3628  HD1 PHE B 228      -4.042  -3.469   7.597  1.00  0.00           H  
ATOM   3629  HD2 PHE B 228      -0.623  -4.690   9.850  1.00  0.00           H  
ATOM   3630  HE1 PHE B 228      -5.467  -4.982   8.935  1.00  0.00           H  
ATOM   3631  HE2 PHE B 228      -2.045  -6.207  11.188  1.00  0.00           H  
ATOM   3632  HZ  PHE B 228      -4.468  -6.351  10.731  1.00  0.00           H  
ATOM   3633  N   ASN B 229       0.733  -1.893   9.774  1.00  0.00           N  
ATOM   3634  CA  ASN B 229       1.476  -1.893  11.032  1.00  0.00           C  
ATOM   3635  C   ASN B 229       1.291  -0.563  11.759  1.00  0.00           C  
ATOM   3636  O   ASN B 229       1.152  -0.529  12.981  1.00  0.00           O  
ATOM   3637  CB  ASN B 229       2.970  -2.131  10.790  1.00  0.00           C  
ATOM   3638  CG  ASN B 229       3.279  -3.541  10.336  1.00  0.00           C  
ATOM   3639  ND2 ASN B 229       4.447  -3.713   9.739  1.00  0.00           N  
ATOM   3640  OD1 ASN B 229       2.497  -4.470  10.531  1.00  0.00           O  
ATOM   3641  H   ASN B 229       1.233  -2.019   8.905  1.00  0.00           H  
ATOM   3642  HA  ASN B 229       1.096  -2.702  11.658  1.00  0.00           H  
ATOM   3643 1HB  ASN B 229       3.331  -1.426  10.042  1.00  0.00           H  
ATOM   3644 2HB  ASN B 229       3.504  -1.955  11.722  1.00  0.00           H  
ATOM   3645 1HD2 ASN B 229       4.697  -4.629   9.397  1.00  0.00           H  
ATOM   3646 2HD2 ASN B 229       5.085  -2.937   9.637  1.00  0.00           H  
ATOM   3647  N   ILE B 230       1.300   0.534  11.010  1.00  0.00           N  
ATOM   3648  CA  ILE B 230       1.167   1.869  11.587  1.00  0.00           C  
ATOM   3649  C   ILE B 230      -0.230   2.058  12.179  1.00  0.00           C  
ATOM   3650  O   ILE B 230      -0.367   2.516  13.312  1.00  0.00           O  
ATOM   3651  CB  ILE B 230       1.436   2.957  10.532  1.00  0.00           C  
ATOM   3652  CG1 ILE B 230       2.904   2.931  10.100  1.00  0.00           C  
ATOM   3653  CG2 ILE B 230       1.061   4.328  11.074  1.00  0.00           C  
ATOM   3654  CD1 ILE B 230       3.197   3.775   8.881  1.00  0.00           C  
ATOM   3655  H   ILE B 230       1.384   0.444  10.006  1.00  0.00           H  
ATOM   3656  HA  ILE B 230       1.901   1.976  12.385  1.00  0.00           H  
ATOM   3657  HB  ILE B 230       0.842   2.755   9.641  1.00  0.00           H  
ATOM   3658 1HG1 ILE B 230       3.530   3.285  10.919  1.00  0.00           H  
ATOM   3659 2HG1 ILE B 230       3.201   1.905   9.883  1.00  0.00           H  
ATOM   3660 1HG2 ILE B 230       1.259   5.085  10.316  1.00  0.00           H  
ATOM   3661 2HG2 ILE B 230       0.003   4.340  11.333  1.00  0.00           H  
ATOM   3662 3HG2 ILE B 230       1.655   4.542  11.963  1.00  0.00           H  
ATOM   3663 1HD1 ILE B 230       4.258   3.705   8.636  1.00  0.00           H  
ATOM   3664 2HD1 ILE B 230       2.606   3.414   8.038  1.00  0.00           H  
ATOM   3665 3HD1 ILE B 230       2.941   4.813   9.087  1.00  0.00           H  
ATOM   3666  N   THR B 231      -1.267   1.695  11.433  1.00  0.00           N  
ATOM   3667  CA  THR B 231      -2.635   1.762  11.946  1.00  0.00           C  
ATOM   3668  C   THR B 231      -2.863   0.879  13.169  1.00  0.00           C  
ATOM   3669  O   THR B 231      -3.537   1.293  14.110  1.00  0.00           O  
ATOM   3670  CB  THR B 231      -3.643   1.372  10.848  1.00  0.00           C  
ATOM   3671  CG2 THR B 231      -5.065   1.436  11.384  1.00  0.00           C  
ATOM   3672  OG1 THR B 231      -3.514   2.268   9.737  1.00  0.00           O  
ATOM   3673  H   THR B 231      -1.119   1.353  10.493  1.00  0.00           H  
ATOM   3674  HA  THR B 231      -2.838   2.787  12.257  1.00  0.00           H  
ATOM   3675  HB  THR B 231      -3.435   0.358  10.507  1.00  0.00           H  
ATOM   3676  HG1 THR B 231      -2.716   2.055   9.246  1.00  0.00           H  
ATOM   3677 1HG2 THR B 231      -5.764   1.157  10.595  1.00  0.00           H  
ATOM   3678 2HG2 THR B 231      -5.170   0.748  12.222  1.00  0.00           H  
ATOM   3679 3HG2 THR B 231      -5.283   2.450  11.718  1.00  0.00           H  
ATOM   3680  N   PHE B 232      -2.295  -0.322  13.164  1.00  0.00           N  
ATOM   3681  CA  PHE B 232      -2.450  -1.256  14.275  1.00  0.00           C  
ATOM   3682  C   PHE B 232      -1.936  -0.657  15.583  1.00  0.00           C  
ATOM   3683  O   PHE B 232      -2.679  -0.566  16.558  1.00  0.00           O  
ATOM   3684  CB  PHE B 232      -1.707  -2.561  13.980  1.00  0.00           C  
ATOM   3685  CG  PHE B 232      -1.524  -3.439  15.184  1.00  0.00           C  
ATOM   3686  CD1 PHE B 232      -2.556  -3.618  16.094  1.00  0.00           C  
ATOM   3687  CD2 PHE B 232      -0.320  -4.088  15.411  1.00  0.00           C  
ATOM   3688  CE1 PHE B 232      -2.388  -4.426  17.202  1.00  0.00           C  
ATOM   3689  CE2 PHE B 232      -0.150  -4.898  16.517  1.00  0.00           C  
ATOM   3690  CZ  PHE B 232      -1.186  -5.066  17.414  1.00  0.00           C  
ATOM   3691  H   PHE B 232      -1.729  -0.600  12.375  1.00  0.00           H  
ATOM   3692  HA  PHE B 232      -3.511  -1.477  14.396  1.00  0.00           H  
ATOM   3693 1HB  PHE B 232      -2.253  -3.127  13.226  1.00  0.00           H  
ATOM   3694 2HB  PHE B 232      -0.723  -2.335  13.571  1.00  0.00           H  
ATOM   3695  HD1 PHE B 232      -3.507  -3.113  15.925  1.00  0.00           H  
ATOM   3696  HD2 PHE B 232       0.499  -3.955  14.703  1.00  0.00           H  
ATOM   3697  HE1 PHE B 232      -3.207  -4.558  17.909  1.00  0.00           H  
ATOM   3698  HE2 PHE B 232       0.802  -5.403  16.684  1.00  0.00           H  
ATOM   3699  HZ  PHE B 232      -1.053  -5.702  18.288  1.00  0.00           H  
ATOM   3700  N   ASP B 233      -0.667  -0.262  15.625  1.00  0.00           N  
ATOM   3701  CA  ASP B 233      -0.021   0.093  16.884  1.00  0.00           C  
ATOM   3702  C   ASP B 233       1.169   1.033  16.716  1.00  0.00           C  
ATOM   3703  O   ASP B 233       2.235   0.804  17.287  1.00  0.00           O  
ATOM   3704  CB  ASP B 233       0.441  -1.177  17.605  1.00  0.00           C  
ATOM   3705  CG  ASP B 233       0.896  -0.914  19.034  1.00  0.00           C  
ATOM   3706  OD1 ASP B 233       0.351  -0.034  19.658  1.00  0.00           O  
ATOM   3707  OD2 ASP B 233       1.784  -1.595  19.488  1.00  0.00           O1-
ATOM   3708  H   ASP B 233      -0.120  -0.240  14.776  1.00  0.00           H  
ATOM   3709  HA  ASP B 233      -0.746   0.613  17.511  1.00  0.00           H  
ATOM   3710 1HB  ASP B 233      -0.374  -1.901  17.626  1.00  0.00           H  
ATOM   3711 2HB  ASP B 233       1.267  -1.629  17.054  1.00  0.00           H  
ATOM   3712  N   SER B 234       0.995   2.084  15.920  1.00  0.00           N  
ATOM   3713  CA  SER B 234       1.934   3.201  15.912  1.00  0.00           C  
ATOM   3714  C   SER B 234       1.277   4.523  16.293  1.00  0.00           C  
ATOM   3715  O   SER B 234       1.790   5.255  17.137  1.00  0.00           O  
ATOM   3716  CB  SER B 234       2.567   3.328  14.541  1.00  0.00           C  
ATOM   3717  OG  SER B 234       3.439   4.424  14.490  1.00  0.00           O  
ATOM   3718  H   SER B 234       0.200   2.109  15.295  1.00  0.00           H  
ATOM   3719  HA  SER B 234       2.715   3.002  16.647  1.00  0.00           H  
ATOM   3720 1HB  SER B 234       3.113   2.415  14.306  1.00  0.00           H  
ATOM   3721 2HB  SER B 234       1.787   3.445  13.789  1.00  0.00           H  
ATOM   3722  HG  SER B 234       4.183   4.146  13.951  1.00  0.00           H  
ATOM   3723  N   ILE B 235       0.147   4.833  15.665  1.00  0.00           N  
ATOM   3724  CA  ILE B 235      -0.544   6.094  15.914  1.00  0.00           C  
ATOM   3725  C   ILE B 235      -0.962   6.184  17.380  1.00  0.00           C  
ATOM   3726  O   ILE B 235      -1.564   5.264  17.935  1.00  0.00           O  
ATOM   3727  CB  ILE B 235      -1.781   6.239  15.009  1.00  0.00           C  
ATOM   3728  CG1 ILE B 235      -1.390   6.069  13.539  1.00  0.00           C  
ATOM   3729  CG2 ILE B 235      -2.450   7.586  15.234  1.00  0.00           C  
ATOM   3730  CD1 ILE B 235      -0.391   7.093  13.051  1.00  0.00           C  
ATOM   3731  H   ILE B 235      -0.258   4.173  15.017  1.00  0.00           H  
ATOM   3732  HA  ILE B 235       0.140   6.912  15.692  1.00  0.00           H  
ATOM   3733  HB  ILE B 235      -2.494   5.447  15.239  1.00  0.00           H  
ATOM   3734 1HG1 ILE B 235      -0.965   5.078  13.388  1.00  0.00           H  
ATOM   3735 2HG1 ILE B 235      -2.281   6.141  12.915  1.00  0.00           H  
ATOM   3736 1HG2 ILE B 235      -3.322   7.672  14.586  1.00  0.00           H  
ATOM   3737 2HG2 ILE B 235      -2.762   7.668  16.274  1.00  0.00           H  
ATOM   3738 3HG2 ILE B 235      -1.746   8.385  15.002  1.00  0.00           H  
ATOM   3739 1HD1 ILE B 235      -0.163   6.908  12.001  1.00  0.00           H  
ATOM   3740 2HD1 ILE B 235      -0.811   8.093  13.161  1.00  0.00           H  
ATOM   3741 3HD1 ILE B 235       0.524   7.017  13.638  1.00  0.00           H  
ATOM   3742  N   LYS B 236      -0.648   7.313  18.006  1.00  0.00           N  
ATOM   3743  CA  LYS B 236      -0.948   7.502  19.422  1.00  0.00           C  
ATOM   3744  C   LYS B 236      -2.465   7.494  19.589  1.00  0.00           C  
ATOM   3745  O   LYS B 236      -3.197   7.903  18.690  1.00  0.00           O  
ATOM   3746  CB  LYS B 236      -0.347   8.806  19.950  1.00  0.00           C  
ATOM   3747  CG  LYS B 236       1.171   8.796  20.068  1.00  0.00           C  
ATOM   3748  CD  LYS B 236       1.697  10.142  20.547  1.00  0.00           C  
ATOM   3749  CE  LYS B 236       1.311  10.404  21.995  1.00  0.00           C  
ATOM   3750  NZ  LYS B 236       1.967  11.627  22.533  1.00  0.00           N1+
ATOM   3751  H   LYS B 236      -0.222   8.071  17.492  1.00  0.00           H  
ATOM   3752  HA  LYS B 236      -0.511   6.674  19.982  1.00  0.00           H  
ATOM   3753 1HB  LYS B 236      -0.626   9.628  19.291  1.00  0.00           H  
ATOM   3754 2HB  LYS B 236      -0.758   9.023  20.936  1.00  0.00           H  
ATOM   3755 1HG  LYS B 236       1.476   8.024  20.775  1.00  0.00           H  
ATOM   3756 2HG  LYS B 236       1.610   8.569  19.097  1.00  0.00           H  
ATOM   3757 1HD  LYS B 236       2.784  10.160  20.459  1.00  0.00           H  
ATOM   3758 2HD  LYS B 236       1.286  10.935  19.922  1.00  0.00           H  
ATOM   3759 1HE  LYS B 236       0.232  10.524  22.068  1.00  0.00           H  
ATOM   3760 2HE  LYS B 236       1.602   9.552  22.609  1.00  0.00           H  
ATOM   3761 1HZ  LYS B 236       1.687  11.765  23.493  1.00  0.00           H  
ATOM   3762 2HZ  LYS B 236       2.971  11.519  22.487  1.00  0.00           H  
ATOM   3763 3HZ  LYS B 236       1.690  12.427  21.983  1.00  0.00           H  
ATOM   3764  N   ARG B 237      -2.934   6.993  20.726  1.00  0.00           N  
ATOM   3765  CA  ARG B 237      -4.366   6.985  21.027  1.00  0.00           C  
ATOM   3766  C   ARG B 237      -4.930   8.400  21.044  1.00  0.00           C  
ATOM   3767  O   ARG B 237      -6.114   8.605  20.784  1.00  0.00           O  
ATOM   3768  CB  ARG B 237      -4.628   6.322  22.372  1.00  0.00           C  
ATOM   3769  CG  ARG B 237      -4.095   7.084  23.575  1.00  0.00           C  
ATOM   3770  CD  ARG B 237      -4.283   6.321  24.836  1.00  0.00           C  
ATOM   3771  NE  ARG B 237      -3.759   7.038  25.987  1.00  0.00           N  
ATOM   3772  CZ  ARG B 237      -3.829   6.599  27.259  1.00  0.00           C  
ATOM   3773  NH1 ARG B 237      -4.403   5.447  27.525  1.00  0.00           N1+
ATOM   3774  NH2 ARG B 237      -3.321   7.326  28.238  1.00  0.00           N  
ATOM   3775  H   ARG B 237      -2.293   6.592  21.395  1.00  0.00           H  
ATOM   3776  HA  ARG B 237      -4.879   6.414  20.253  1.00  0.00           H  
ATOM   3777 1HB  ARG B 237      -5.701   6.194  22.511  1.00  0.00           H  
ATOM   3778 2HB  ARG B 237      -4.176   5.330  22.383  1.00  0.00           H  
ATOM   3779 1HG  ARG B 237      -3.030   7.273  23.444  1.00  0.00           H  
ATOM   3780 2HG  ARG B 237      -4.623   8.034  23.667  1.00  0.00           H  
ATOM   3781 1HD  ARG B 237      -5.346   6.144  24.999  1.00  0.00           H  
ATOM   3782 2HD  ARG B 237      -3.764   5.366  24.763  1.00  0.00           H  
ATOM   3783  HE  ARG B 237      -3.310   7.929  25.821  1.00  0.00           H  
ATOM   3784 1HH1 ARG B 237      -4.792   4.890  26.777  1.00  0.00           H  
ATOM   3785 2HH1 ARG B 237      -4.456   5.117  28.478  1.00  0.00           H  
ATOM   3786 1HH2 ARG B 237      -2.880   8.212  28.033  1.00  0.00           H  
ATOM   3787 2HH2 ARG B 237      -3.374   6.997  29.191  1.00  0.00           H  
ATOM   3788  N   GLU B 238      -4.069   9.368  21.334  1.00  0.00           N  
ATOM   3789  CA  GLU B 238      -4.474  10.770  21.382  1.00  0.00           C  
ATOM   3790  C   GLU B 238      -4.506  11.254  19.936  1.00  0.00           C  
ATOM   3791  O   GLU B 238      -3.604  11.971  19.507  1.00  0.00           O  
ATOM   3792  CB  GLU B 238      -3.511  11.610  22.224  1.00  0.00           C  
ATOM   3793  CG  GLU B 238      -3.513  11.272  23.708  1.00  0.00           C  
ATOM   3794  CD  GLU B 238      -2.580  10.144  24.051  1.00  0.00           C  
ATOM   3795  OE1 GLU B 238      -1.844   9.724  23.191  1.00  0.00           O  
ATOM   3796  OE2 GLU B 238      -2.603   9.702  25.176  1.00  0.00           O1-
ATOM   3797  H   GLU B 238      -3.091   9.149  21.454  1.00  0.00           H  
ATOM   3798  HA  GLU B 238      -5.462  10.829  21.840  1.00  0.00           H  
ATOM   3799 1HB  GLU B 238      -2.495  11.480  21.852  1.00  0.00           H  
ATOM   3800 2HB  GLU B 238      -3.765  12.666  22.121  1.00  0.00           H  
ATOM   3801 1HG  GLU B 238      -3.219  12.156  24.272  1.00  0.00           H  
ATOM   3802 2HG  GLU B 238      -4.525  11.004  24.007  1.00  0.00           H  
ATOM   3803  N   VAL B 239      -5.509  10.833  19.172  1.00  0.00           N  
ATOM   3804  CA  VAL B 239      -5.560  11.139  17.744  1.00  0.00           C  
ATOM   3805  C   VAL B 239      -6.083  12.551  17.504  1.00  0.00           C  
ATOM   3806  O   VAL B 239      -7.227  12.870  17.822  1.00  0.00           O  
ATOM   3807  CB  VAL B 239      -6.463  10.129  17.012  1.00  0.00           C  
ATOM   3808  CG1 VAL B 239      -6.561  10.476  15.534  1.00  0.00           C  
ATOM   3809  CG2 VAL B 239      -5.923   8.720  17.201  1.00  0.00           C  
ATOM   3810  H   VAL B 239      -6.247  10.268  19.564  1.00  0.00           H  
ATOM   3811  HA  VAL B 239      -4.551  11.064  17.338  1.00  0.00           H  
ATOM   3812  HB  VAL B 239      -7.471  10.191  17.424  1.00  0.00           H  
ATOM   3813 1HG1 VAL B 239      -7.204   9.752  15.032  1.00  0.00           H  
ATOM   3814 2HG1 VAL B 239      -6.983  11.474  15.422  1.00  0.00           H  
ATOM   3815 3HG1 VAL B 239      -5.567  10.449  15.087  1.00  0.00           H  
ATOM   3816 1HG2 VAL B 239      -6.567   8.011  16.681  1.00  0.00           H  
ATOM   3817 2HG2 VAL B 239      -4.914   8.659  16.794  1.00  0.00           H  
ATOM   3818 3HG2 VAL B 239      -5.901   8.478  18.264  1.00  0.00           H  
ATOM   3819  N   ASP B 240      -5.223  13.395  16.944  1.00  0.00           N  
ATOM   3820  CA  ASP B 240      -5.580  14.776  16.639  1.00  0.00           C  
ATOM   3821  C   ASP B 240      -6.315  14.832  15.301  1.00  0.00           C  
ATOM   3822  O   ASP B 240      -6.400  13.834  14.585  1.00  0.00           O  
ATOM   3823  CB  ASP B 240      -4.337  15.667  16.594  1.00  0.00           C  
ATOM   3824  CG  ASP B 240      -4.655  17.141  16.808  1.00  0.00           C  
ATOM   3825  OD1 ASP B 240      -5.814  17.478  16.848  1.00  0.00           O  
ATOM   3826  OD2 ASP B 240      -3.735  17.914  16.930  1.00  0.00           O1-
ATOM   3827  H   ASP B 240      -4.305  13.072  16.673  1.00  0.00           H  
ATOM   3828  HA  ASP B 240      -6.239  15.145  17.425  1.00  0.00           H  
ATOM   3829 1HB  ASP B 240      -3.632  15.347  17.362  1.00  0.00           H  
ATOM   3830 2HB  ASP B 240      -3.842  15.554  15.629  1.00  0.00           H  
ATOM   3831  N   GLU B 241      -6.853  15.997  14.963  1.00  0.00           N  
ATOM   3832  CA  GLU B 241      -7.516  16.197  13.675  1.00  0.00           C  
ATOM   3833  C   GLU B 241      -6.566  16.030  12.490  1.00  0.00           C  
ATOM   3834  O   GLU B 241      -6.944  15.489  11.451  1.00  0.00           O  
ATOM   3835  CB  GLU B 241      -8.155  17.587  13.625  1.00  0.00           C  
ATOM   3836  CG  GLU B 241      -9.038  17.829  12.409  1.00  0.00           C  
ATOM   3837  CD  GLU B 241     -10.248  16.937  12.379  1.00  0.00           C  
ATOM   3838  OE1 GLU B 241     -10.802  16.682  13.422  1.00  0.00           O  
ATOM   3839  OE2 GLU B 241     -10.619  16.511  11.311  1.00  0.00           O1-
ATOM   3840  H   GLU B 241      -6.826  16.774  15.608  1.00  0.00           H  
ATOM   3841  HA  GLU B 241      -8.299  15.445  13.568  1.00  0.00           H  
ATOM   3842 1HB  GLU B 241      -8.763  17.739  14.517  1.00  0.00           H  
ATOM   3843 2HB  GLU B 241      -7.373  18.346  13.627  1.00  0.00           H  
ATOM   3844 1HG  GLU B 241      -9.367  18.868  12.414  1.00  0.00           H  
ATOM   3845 2HG  GLU B 241      -8.449  17.667  11.508  1.00  0.00           H  
ATOM   3846  N   GLU B 242      -5.330  16.486  12.654  1.00  0.00           N  
ATOM   3847  CA  GLU B 242      -4.290  16.303  11.645  1.00  0.00           C  
ATOM   3848  C   GLU B 242      -3.944  14.826  11.471  1.00  0.00           C  
ATOM   3849  O   GLU B 242      -3.456  14.407  10.422  1.00  0.00           O  
ATOM   3850  CB  GLU B 242      -3.034  17.090  12.027  1.00  0.00           C  
ATOM   3851  CG  GLU B 242      -3.200  18.602  11.976  1.00  0.00           C  
ATOM   3852  CD  GLU B 242      -1.932  19.342  12.301  1.00  0.00           C  
ATOM   3853  OE1 GLU B 242      -0.950  18.700  12.591  1.00  0.00           O  
ATOM   3854  OE2 GLU B 242      -1.944  20.549  12.259  1.00  0.00           O1-
ATOM   3855  H   GLU B 242      -5.091  16.950  13.518  1.00  0.00           H  
ATOM   3856  HA  GLU B 242      -4.663  16.680  10.692  1.00  0.00           H  
ATOM   3857 1HB  GLU B 242      -2.729  16.820  13.037  1.00  0.00           H  
ATOM   3858 2HB  GLU B 242      -2.218  16.820  11.356  1.00  0.00           H  
ATOM   3859 1HG  GLU B 242      -3.529  18.889  10.977  1.00  0.00           H  
ATOM   3860 2HG  GLU B 242      -3.977  18.895  12.681  1.00  0.00           H  
ATOM   3861  N   ASP B 243      -4.198  14.035  12.507  1.00  0.00           N  
ATOM   3862  CA  ASP B 243      -4.013  12.587  12.449  1.00  0.00           C  
ATOM   3863  C   ASP B 243      -5.237  11.898  11.856  1.00  0.00           C  
ATOM   3864  O   ASP B 243      -5.114  10.978  11.047  1.00  0.00           O  
ATOM   3865  CB  ASP B 243      -3.728  12.047  13.852  1.00  0.00           C  
ATOM   3866  CG  ASP B 243      -2.498  12.679  14.471  1.00  0.00           C  
ATOM   3867  OD1 ASP B 243      -2.508  12.945  15.691  1.00  0.00           O  
ATOM   3868  OD2 ASP B 243      -1.507  12.907  13.743  1.00  0.00           O1-
ATOM   3869  H   ASP B 243      -4.567  14.439  13.356  1.00  0.00           H  
ATOM   3870  HA  ASP B 243      -3.159  12.373  11.806  1.00  0.00           H  
ATOM   3871 1HB  ASP B 243      -4.590  12.246  14.490  1.00  0.00           H  
ATOM   3872 2HB  ASP B 243      -3.578  10.969  13.795  1.00  0.00           H  
ATOM   3873  N   ALA B 244      -6.423  12.361  12.237  1.00  0.00           N  
ATOM   3874  CA  ALA B 244      -7.665  11.829  11.688  1.00  0.00           C  
ATOM   3875  C   ALA B 244      -7.676  12.000  10.171  1.00  0.00           C  
ATOM   3876  O   ALA B 244      -8.223  11.167   9.446  1.00  0.00           O  
ATOM   3877  CB  ALA B 244      -8.865  12.527  12.314  1.00  0.00           C  
ATOM   3878  H   ALA B 244      -6.467  13.118  12.906  1.00  0.00           H  
ATOM   3879  HA  ALA B 244      -7.712  10.766  11.925  1.00  0.00           H  
ATOM   3880 1HB  ALA B 244      -8.826  12.421  13.399  1.00  0.00           H  
ATOM   3881 2HB  ALA B 244      -9.783  12.074  11.941  1.00  0.00           H  
ATOM   3882 3HB  ALA B 244      -8.853  13.585  12.052  1.00  0.00           H  
ATOM   3883  N   ALA B 245      -7.060  13.077   9.695  1.00  0.00           N  
ATOM   3884  CA  ALA B 245      -6.923  13.335   8.265  1.00  0.00           C  
ATOM   3885  C   ALA B 245      -6.226  12.179   7.549  1.00  0.00           C  
ATOM   3886  O   ALA B 245      -6.562  11.855   6.409  1.00  0.00           O  
ATOM   3887  CB  ALA B 245      -6.151  14.630   8.044  1.00  0.00           C  
ATOM   3888  H   ALA B 245      -6.652  13.737  10.343  1.00  0.00           H  
ATOM   3889  HA  ALA B 245      -7.922  13.438   7.842  1.00  0.00           H  
ATOM   3890 1HB  ALA B 245      -6.659  15.451   8.549  1.00  0.00           H  
ATOM   3891 2HB  ALA B 245      -6.096  14.843   6.976  1.00  0.00           H  
ATOM   3892 3HB  ALA B 245      -5.142  14.530   8.443  1.00  0.00           H  
ATOM   3893  N   LEU B 246      -5.268  11.547   8.219  1.00  0.00           N  
ATOM   3894  CA  LEU B 246      -4.549  10.407   7.658  1.00  0.00           C  
ATOM   3895  C   LEU B 246      -5.471   9.196   7.551  1.00  0.00           C  
ATOM   3896  O   LEU B 246      -5.442   8.470   6.557  1.00  0.00           O  
ATOM   3897  CB  LEU B 246      -3.333  10.061   8.527  1.00  0.00           C  
ATOM   3898  CG  LEU B 246      -2.195  11.090   8.517  1.00  0.00           C  
ATOM   3899  CD1 LEU B 246      -1.211  10.769   9.634  1.00  0.00           C  
ATOM   3900  CD2 LEU B 246      -1.506  11.071   7.160  1.00  0.00           C  
ATOM   3901  H   LEU B 246      -5.041  11.848   9.157  1.00  0.00           H  
ATOM   3902  HA  LEU B 246      -4.201  10.675   6.661  1.00  0.00           H  
ATOM   3903 1HB  LEU B 246      -3.664   9.944   9.558  1.00  0.00           H  
ATOM   3904 2HB  LEU B 246      -2.923   9.109   8.189  1.00  0.00           H  
ATOM   3905  HG  LEU B 246      -2.600  12.084   8.705  1.00  0.00           H  
ATOM   3906 1HD1 LEU B 246      -0.402  11.500   9.628  1.00  0.00           H  
ATOM   3907 2HD1 LEU B 246      -1.726  10.808  10.595  1.00  0.00           H  
ATOM   3908 3HD1 LEU B 246      -0.800   9.772   9.482  1.00  0.00           H  
ATOM   3909 1HD2 LEU B 246      -0.697  11.802   7.153  1.00  0.00           H  
ATOM   3910 2HD2 LEU B 246      -1.098  10.077   6.973  1.00  0.00           H  
ATOM   3911 3HD2 LEU B 246      -2.227  11.321   6.382  1.00  0.00           H  
ATOM   3912  N   TYR B 247      -6.295   8.987   8.571  1.00  0.00           N  
ATOM   3913  CA  TYR B 247      -7.259   7.891   8.566  1.00  0.00           C  
ATOM   3914  C   TYR B 247      -8.316   8.080   7.481  1.00  0.00           C  
ATOM   3915  O   TYR B 247      -8.650   7.134   6.767  1.00  0.00           O  
ATOM   3916  CB  TYR B 247      -7.926   7.762   9.938  1.00  0.00           C  
ATOM   3917  CG  TYR B 247      -7.050   7.107  10.983  1.00  0.00           C  
ATOM   3918  CD1 TYR B 247      -7.151   7.491  12.312  1.00  0.00           C  
ATOM   3919  CD2 TYR B 247      -6.146   6.123  10.612  1.00  0.00           C  
ATOM   3920  CE1 TYR B 247      -6.352   6.893  13.267  1.00  0.00           C  
ATOM   3921  CE2 TYR B 247      -5.346   5.525  11.567  1.00  0.00           C  
ATOM   3922  CZ  TYR B 247      -5.447   5.907  12.889  1.00  0.00           C  
ATOM   3923  OH  TYR B 247      -4.650   5.311  13.840  1.00  0.00           O  
ATOM   3924  H   TYR B 247      -6.252   9.595   9.377  1.00  0.00           H  
ATOM   3925  HA  TYR B 247      -6.728   6.964   8.347  1.00  0.00           H  
ATOM   3926 1HB  TYR B 247      -8.207   8.752  10.300  1.00  0.00           H  
ATOM   3927 2HB  TYR B 247      -8.840   7.176   9.844  1.00  0.00           H  
ATOM   3928  HD1 TYR B 247      -7.862   8.265  12.603  1.00  0.00           H  
ATOM   3929  HD2 TYR B 247      -6.065   5.822   9.568  1.00  0.00           H  
ATOM   3930  HE1 TYR B 247      -6.431   7.195  14.311  1.00  0.00           H  
ATOM   3931  HE2 TYR B 247      -4.635   4.752  11.275  1.00  0.00           H  
ATOM   3932  HH  TYR B 247      -4.843   5.691  14.701  1.00  0.00           H  
ATOM   3933  N   ARG B 248      -8.832   9.298   7.339  1.00  0.00           N  
ATOM   3934  CA  ARG B 248      -9.835   9.591   6.317  1.00  0.00           C  
ATOM   3935  C   ARG B 248      -9.220   9.468   4.927  1.00  0.00           C  
ATOM   3936  O   ARG B 248      -9.827   8.894   4.025  1.00  0.00           O  
ATOM   3937  CB  ARG B 248     -10.405  10.989   6.501  1.00  0.00           C  
ATOM   3938  CG  ARG B 248     -11.308  11.158   7.712  1.00  0.00           C  
ATOM   3939  CD  ARG B 248     -12.108  12.406   7.631  1.00  0.00           C  
ATOM   3940  NE  ARG B 248     -11.266  13.592   7.632  1.00  0.00           N  
ATOM   3941  CZ  ARG B 248     -10.964  14.316   8.727  1.00  0.00           C  
ATOM   3942  NH1 ARG B 248     -11.442  13.964   9.900  1.00  0.00           N1+
ATOM   3943  NH2 ARG B 248     -10.188  15.381   8.622  1.00  0.00           N  
ATOM   3944  H   ARG B 248      -8.496  10.045   7.932  1.00  0.00           H  
ATOM   3945  HA  ARG B 248     -10.648   8.871   6.414  1.00  0.00           H  
ATOM   3946 1HB  ARG B 248      -9.590  11.705   6.595  1.00  0.00           H  
ATOM   3947 2HB  ARG B 248     -10.983  11.265   5.618  1.00  0.00           H  
ATOM   3948 1HG  ARG B 248     -11.994  10.314   7.775  1.00  0.00           H  
ATOM   3949 2HG  ARG B 248     -10.698  11.200   8.617  1.00  0.00           H  
ATOM   3950 1HD  ARG B 248     -12.693  12.404   6.713  1.00  0.00           H  
ATOM   3951 2HD  ARG B 248     -12.779  12.465   8.488  1.00  0.00           H  
ATOM   3952  HE  ARG B 248     -10.880  13.894   6.747  1.00  0.00           H  
ATOM   3953 1HH1 ARG B 248     -12.036  13.151   9.979  1.00  0.00           H  
ATOM   3954 2HH1 ARG B 248     -11.217  14.507  10.720  1.00  0.00           H  
ATOM   3955 1HH2 ARG B 248      -9.821  15.652   7.720  1.00  0.00           H  
ATOM   3956 2HH2 ARG B 248      -9.963  15.923   9.443  1.00  0.00           H  
ATOM   3957  N   HIS B 249      -8.022  10.018   4.759  1.00  0.00           N  
ATOM   3958  CA  HIS B 249      -7.327   9.960   3.475  1.00  0.00           C  
ATOM   3959  C   HIS B 249      -7.038   8.515   3.081  1.00  0.00           C  
ATOM   3960  O   HIS B 249      -7.326   8.099   1.959  1.00  0.00           O  
ATOM   3961  CB  HIS B 249      -6.019  10.756   3.529  1.00  0.00           C  
ATOM   3962  CG  HIS B 249      -5.319  10.851   2.209  1.00  0.00           C  
ATOM   3963  CD2 HIS B 249      -5.724  10.526   0.959  1.00  0.00           C  
ATOM   3964  ND1 HIS B 249      -4.033  11.336   2.082  1.00  0.00           N  
ATOM   3965  CE1 HIS B 249      -3.678  11.303   0.809  1.00  0.00           C  
ATOM   3966  NE2 HIS B 249      -4.686  10.817   0.108  1.00  0.00           N  
ATOM   3967  H   HIS B 249      -7.573  10.482   5.536  1.00  0.00           H  
ATOM   3968  HA  HIS B 249      -7.956  10.398   2.701  1.00  0.00           H  
ATOM   3969 1HB  HIS B 249      -6.222  11.768   3.881  1.00  0.00           H  
ATOM   3970 2HB  HIS B 249      -5.339  10.291   4.243  1.00  0.00           H  
ATOM   3971  HD2 HIS B 249      -6.693  10.112   0.680  1.00  0.00           H  
ATOM   3972  HE1 HIS B 249      -2.717  11.623   0.407  1.00  0.00           H  
ATOM   3973  HE2 HIS B 249      -4.697  10.678  -0.892  1.00  0.00           H  
ATOM   3974  N   LEU B 250      -6.456   7.753   4.001  1.00  0.00           N  
ATOM   3975  CA  LEU B 250      -6.204   6.332   3.784  1.00  0.00           C  
ATOM   3976  C   LEU B 250      -7.482   5.564   3.453  1.00  0.00           C  
ATOM   3977  O   LEU B 250      -7.509   4.780   2.507  1.00  0.00           O  
ATOM   3978  CB  LEU B 250      -5.547   5.722   5.029  1.00  0.00           C  
ATOM   3979  CG  LEU B 250      -5.284   4.212   4.970  1.00  0.00           C  
ATOM   3980  CD1 LEU B 250      -4.432   3.892   3.750  1.00  0.00           C  
ATOM   3981  CD2 LEU B 250      -4.594   3.767   6.251  1.00  0.00           C  
ATOM   3982  H   LEU B 250      -6.159   8.164   4.876  1.00  0.00           H  
ATOM   3983  HA  LEU B 250      -5.525   6.226   2.939  1.00  0.00           H  
ATOM   3984 1HB  LEU B 250      -4.593   6.219   5.197  1.00  0.00           H  
ATOM   3985 2HB  LEU B 250      -6.189   5.914   5.890  1.00  0.00           H  
ATOM   3986  HG  LEU B 250      -6.231   3.682   4.865  1.00  0.00           H  
ATOM   3987 1HD1 LEU B 250      -4.245   2.819   3.708  1.00  0.00           H  
ATOM   3988 2HD1 LEU B 250      -4.958   4.204   2.847  1.00  0.00           H  
ATOM   3989 3HD1 LEU B 250      -3.483   4.423   3.819  1.00  0.00           H  
ATOM   3990 1HD2 LEU B 250      -4.407   2.693   6.209  1.00  0.00           H  
ATOM   3991 2HD2 LEU B 250      -3.646   4.296   6.357  1.00  0.00           H  
ATOM   3992 3HD2 LEU B 250      -5.232   3.991   7.105  1.00  0.00           H  
ATOM   3993  N   GLY B 251      -8.547   5.807   4.212  1.00  0.00           N  
ATOM   3994  CA  GLY B 251      -9.848   5.249   3.883  1.00  0.00           C  
ATOM   3995  C   GLY B 251     -10.210   5.429   2.421  1.00  0.00           C  
ATOM   3996  O   GLY B 251     -10.572   4.468   1.743  1.00  0.00           O  
ATOM   3997  H   GLY B 251      -8.464   6.410   5.019  1.00  0.00           H  
ATOM   3998 1HA  GLY B 251      -9.858   4.185   4.121  1.00  0.00           H  
ATOM   3999 2HA  GLY B 251     -10.613   5.723   4.497  1.00  0.00           H  
ATOM   4000  N   THR B 252     -10.105   6.657   1.923  1.00  0.00           N  
ATOM   4001  CA  THR B 252     -10.379   6.953   0.517  1.00  0.00           C  
ATOM   4002  C   THR B 252      -9.476   6.131  -0.398  1.00  0.00           C  
ATOM   4003  O   THR B 252      -9.933   5.540  -1.377  1.00  0.00           O  
ATOM   4004  CB  THR B 252     -10.193   8.453   0.218  1.00  0.00           C  
ATOM   4005  CG2 THR B 252     -10.426   8.735  -1.258  1.00  0.00           C  
ATOM   4006  OG1 THR B 252     -11.120   9.217   0.999  1.00  0.00           O  
ATOM   4007  H   THR B 252      -9.816   7.416   2.523  1.00  0.00           H  
ATOM   4008  HA  THR B 252     -11.414   6.687   0.303  1.00  0.00           H  
ATOM   4009  HB  THR B 252      -9.180   8.754   0.483  1.00  0.00           H  
ATOM   4010  HG1 THR B 252     -10.862   9.185   1.924  1.00  0.00           H  
ATOM   4011 1HG2 THR B 252     -10.291   9.799  -1.451  1.00  0.00           H  
ATOM   4012 2HG2 THR B 252      -9.715   8.164  -1.855  1.00  0.00           H  
ATOM   4013 3HG2 THR B 252     -11.441   8.445  -1.528  1.00  0.00           H  
ATOM   4014  N   LEU B 253      -8.186   6.080  -0.077  1.00  0.00           N  
ATOM   4015  CA  LEU B 253      -7.224   5.349  -0.896  1.00  0.00           C  
ATOM   4016  C   LEU B 253      -7.540   3.856  -0.901  1.00  0.00           C  
ATOM   4017  O   LEU B 253      -7.354   3.183  -1.912  1.00  0.00           O  
ATOM   4018  CB  LEU B 253      -5.800   5.578  -0.375  1.00  0.00           C  
ATOM   4019  CG  LEU B 253      -5.286   7.021  -0.455  1.00  0.00           C  
ATOM   4020  CD1 LEU B 253      -3.852   7.079   0.053  1.00  0.00           C  
ATOM   4021  CD2 LEU B 253      -5.378   7.514  -1.891  1.00  0.00           C  
ATOM   4022  H   LEU B 253      -7.865   6.534   0.767  1.00  0.00           H  
ATOM   4023  HA  LEU B 253      -7.287   5.721  -1.918  1.00  0.00           H  
ATOM   4024 1HB  LEU B 253      -5.757   5.268   0.668  1.00  0.00           H  
ATOM   4025 2HB  LEU B 253      -5.116   4.950  -0.947  1.00  0.00           H  
ATOM   4026  HG  LEU B 253      -5.893   7.659   0.187  1.00  0.00           H  
ATOM   4027 1HD1 LEU B 253      -3.487   8.104  -0.004  1.00  0.00           H  
ATOM   4028 2HD1 LEU B 253      -3.818   6.739   1.088  1.00  0.00           H  
ATOM   4029 3HD1 LEU B 253      -3.222   6.436  -0.562  1.00  0.00           H  
ATOM   4030 1HD2 LEU B 253      -5.014   8.540  -1.948  1.00  0.00           H  
ATOM   4031 2HD2 LEU B 253      -4.770   6.877  -2.534  1.00  0.00           H  
ATOM   4032 3HD2 LEU B 253      -6.416   7.479  -2.222  1.00  0.00           H  
ATOM   4033  N   LEU B 254      -8.031   3.328   0.216  1.00  0.00           N  
ATOM   4034  CA  LEU B 254      -8.378   1.912   0.293  1.00  0.00           C  
ATOM   4035  C   LEU B 254      -9.593   1.585  -0.571  1.00  0.00           C  
ATOM   4036  O   LEU B 254      -9.688   0.484  -1.115  1.00  0.00           O  
ATOM   4037  CB  LEU B 254      -8.657   1.517   1.748  1.00  0.00           C  
ATOM   4038  CG  LEU B 254      -7.448   1.555   2.692  1.00  0.00           C  
ATOM   4039  CD1 LEU B 254      -7.924   1.427   4.133  1.00  0.00           C  
ATOM   4040  CD2 LEU B 254      -6.487   0.432   2.332  1.00  0.00           C  
ATOM   4041  H   LEU B 254      -8.184   3.919   1.022  1.00  0.00           H  
ATOM   4042  HA  LEU B 254      -7.534   1.329  -0.074  1.00  0.00           H  
ATOM   4043 1HB  LEU B 254      -9.413   2.188   2.151  1.00  0.00           H  
ATOM   4044 2HB  LEU B 254      -9.057   0.503   1.762  1.00  0.00           H  
ATOM   4045  HG  LEU B 254      -6.939   2.514   2.593  1.00  0.00           H  
ATOM   4046 1HD1 LEU B 254      -7.065   1.454   4.803  1.00  0.00           H  
ATOM   4047 2HD1 LEU B 254      -8.595   2.253   4.369  1.00  0.00           H  
ATOM   4048 3HD1 LEU B 254      -8.453   0.483   4.259  1.00  0.00           H  
ATOM   4049 1HD2 LEU B 254      -5.628   0.459   3.002  1.00  0.00           H  
ATOM   4050 2HD2 LEU B 254      -6.995  -0.528   2.432  1.00  0.00           H  
ATOM   4051 3HD2 LEU B 254      -6.149   0.558   1.303  1.00  0.00           H  
ATOM   4052  N   ARG B 255     -10.504   2.542  -0.714  1.00  0.00           N  
ATOM   4053  CA  ARG B 255     -11.586   2.443  -1.692  1.00  0.00           C  
ATOM   4054  C   ARG B 255     -11.017   2.266  -3.097  1.00  0.00           C  
ATOM   4055  O   ARG B 255     -11.460   1.403  -3.850  1.00  0.00           O  
ATOM   4056  CB  ARG B 255     -12.468   3.682  -1.652  1.00  0.00           C  
ATOM   4057  CG  ARG B 255     -13.598   3.694  -2.668  1.00  0.00           C  
ATOM   4058  CD  ARG B 255     -14.310   4.998  -2.681  1.00  0.00           C  
ATOM   4059  NE  ARG B 255     -13.511   6.046  -3.295  1.00  0.00           N  
ATOM   4060  CZ  ARG B 255     -13.763   7.365  -3.185  1.00  0.00           C  
ATOM   4061  NH1 ARG B 255     -14.793   7.781  -2.482  1.00  0.00           N1+
ATOM   4062  NH2 ARG B 255     -12.975   8.241  -3.783  1.00  0.00           N  
ATOM   4063  H   ARG B 255     -10.439   3.371  -0.138  1.00  0.00           H  
ATOM   4064  HA  ARG B 255     -12.198   1.575  -1.444  1.00  0.00           H  
ATOM   4065 1HB  ARG B 255     -12.912   3.781  -0.663  1.00  0.00           H  
ATOM   4066 2HB  ARG B 255     -11.857   4.568  -1.827  1.00  0.00           H  
ATOM   4067 1HG  ARG B 255     -13.195   3.514  -3.665  1.00  0.00           H  
ATOM   4068 2HG  ARG B 255     -14.319   2.913  -2.421  1.00  0.00           H  
ATOM   4069 1HD  ARG B 255     -15.237   4.901  -3.246  1.00  0.00           H  
ATOM   4070 2HD  ARG B 255     -14.538   5.299  -1.659  1.00  0.00           H  
ATOM   4071  HE  ARG B 255     -12.709   5.766  -3.844  1.00  0.00           H  
ATOM   4072 1HH1 ARG B 255     -15.397   7.111  -2.025  1.00  0.00           H  
ATOM   4073 2HH1 ARG B 255     -14.983   8.769  -2.399  1.00  0.00           H  
ATOM   4074 1HH2 ARG B 255     -12.182   7.922  -4.323  1.00  0.00           H  
ATOM   4075 2HH2 ARG B 255     -13.164   9.229  -3.700  1.00  0.00           H  
ATOM   4076  N   HIS B 256     -10.018   3.071  -3.440  1.00  0.00           N  
ATOM   4077  CA  HIS B 256      -9.395   3.008  -4.760  1.00  0.00           C  
ATOM   4078  C   HIS B 256      -8.612   1.710  -4.931  1.00  0.00           C  
ATOM   4079  O   HIS B 256      -8.532   1.166  -6.032  1.00  0.00           O  
ATOM   4080  CB  HIS B 256      -8.465   4.205  -4.980  1.00  0.00           C  
ATOM   4081  CG  HIS B 256      -9.184   5.465  -5.350  1.00  0.00           C  
ATOM   4082  CD2 HIS B 256      -9.932   6.316  -4.609  1.00  0.00           C  
ATOM   4083  ND1 HIS B 256      -9.175   5.978  -6.630  1.00  0.00           N  
ATOM   4084  CE1 HIS B 256      -9.889   7.090  -6.660  1.00  0.00           C  
ATOM   4085  NE2 HIS B 256     -10.358   7.317  -5.447  1.00  0.00           N  
ATOM   4086  H   HIS B 256      -9.652   3.720  -2.759  1.00  0.00           H  
ATOM   4087  HA  HIS B 256     -10.167   3.036  -5.528  1.00  0.00           H  
ATOM   4088 1HB  HIS B 256      -7.893   4.393  -4.071  1.00  0.00           H  
ATOM   4089 2HB  HIS B 256      -7.754   3.973  -5.772  1.00  0.00           H  
ATOM   4090  HD1 HIS B 256      -8.772   5.546  -7.437  1.00  0.00           H  
ATOM   4091  HD2 HIS B 256     -10.218   6.326  -3.556  1.00  0.00           H  
ATOM   4092  HE1 HIS B 256     -10.006   7.650  -7.588  1.00  0.00           H  
ATOM   4093  N   CYS B 257      -8.024   1.221  -3.846  1.00  0.00           N  
ATOM   4094  CA  CYS B 257      -7.364  -0.080  -3.842  1.00  0.00           C  
ATOM   4095  C   CYS B 257      -8.286  -1.222  -4.264  1.00  0.00           C  
ATOM   4096  O   CYS B 257      -7.969  -1.956  -5.198  1.00  0.00           O  
ATOM   4097  CB  CYS B 257      -6.811  -0.381  -2.449  1.00  0.00           C  
ATOM   4098  SG  CYS B 257      -5.469   0.716  -1.934  1.00  0.00           S  
ATOM   4099  H   CYS B 257      -8.007   1.773  -3.000  1.00  0.00           H  
ATOM   4100  HA  CYS B 257      -6.537  -0.050  -4.551  1.00  0.00           H  
ATOM   4101 1HB  CYS B 257      -7.612  -0.302  -1.714  1.00  0.00           H  
ATOM   4102 2HB  CYS B 257      -6.439  -1.405  -2.419  1.00  0.00           H  
ATOM   4103  HG  CYS B 257      -6.161   1.845  -2.049  1.00  0.00           H  
ATOM   4104  N   VAL B 258      -9.415  -1.392  -3.582  1.00  0.00           N  
ATOM   4105  CA  VAL B 258     -10.348  -2.463  -3.925  1.00  0.00           C  
ATOM   4106  C   VAL B 258     -11.084  -2.210  -5.238  1.00  0.00           C  
ATOM   4107  O   VAL B 258     -11.563  -3.145  -5.873  1.00  0.00           O  
ATOM   4108  CB  VAL B 258     -11.383  -2.635  -2.797  1.00  0.00           C  
ATOM   4109  CG1 VAL B 258     -10.693  -3.003  -1.492  1.00  0.00           C  
ATOM   4110  CG2 VAL B 258     -12.193  -1.357  -2.638  1.00  0.00           C  
ATOM   4111  H   VAL B 258      -9.633  -0.781  -2.807  1.00  0.00           H  
ATOM   4112  HA  VAL B 258      -9.785  -3.391  -4.034  1.00  0.00           H  
ATOM   4113  HB  VAL B 258     -12.050  -3.459  -3.052  1.00  0.00           H  
ATOM   4114 1HG1 VAL B 258     -11.440  -3.121  -0.706  1.00  0.00           H  
ATOM   4115 2HG1 VAL B 258     -10.150  -3.939  -1.620  1.00  0.00           H  
ATOM   4116 3HG1 VAL B 258      -9.996  -2.212  -1.214  1.00  0.00           H  
ATOM   4117 1HG2 VAL B 258     -12.923  -1.486  -1.840  1.00  0.00           H  
ATOM   4118 2HG2 VAL B 258     -11.525  -0.532  -2.389  1.00  0.00           H  
ATOM   4119 3HG2 VAL B 258     -12.711  -1.136  -3.571  1.00  0.00           H  
ATOM   4120  N   MET B 259     -11.163  -0.949  -5.652  1.00  0.00           N  
ATOM   4121  CA  MET B 259     -11.883  -0.576  -6.869  1.00  0.00           C  
ATOM   4122  C   MET B 259     -11.053  -0.714  -8.142  1.00  0.00           C  
ATOM   4123  O   MET B 259     -11.573  -1.152  -9.167  1.00  0.00           O  
ATOM   4124  CB  MET B 259     -12.393   0.858  -6.738  1.00  0.00           C  
ATOM   4125  CG  MET B 259     -13.204   1.348  -7.930  1.00  0.00           C  
ATOM   4126  SD  MET B 259     -13.965   2.958  -7.638  1.00  0.00           S  
ATOM   4127  CE  MET B 259     -12.514   3.978  -7.393  1.00  0.00           C  
ATOM   4128  H   MET B 259     -10.731  -0.219  -5.104  1.00  0.00           H  
ATOM   4129  HA  MET B 259     -12.733  -1.248  -6.988  1.00  0.00           H  
ATOM   4130 1HB  MET B 259     -13.019   0.942  -5.851  1.00  0.00           H  
ATOM   4131 2HB  MET B 259     -11.548   1.535  -6.608  1.00  0.00           H  
ATOM   4132 1HG  MET B 259     -12.557   1.426  -8.803  1.00  0.00           H  
ATOM   4133 2HG  MET B 259     -13.993   0.630  -8.153  1.00  0.00           H  
ATOM   4134 1HE  MET B 259     -12.821   5.007  -7.201  1.00  0.00           H  
ATOM   4135 2HE  MET B 259     -11.945   3.603  -6.541  1.00  0.00           H  
ATOM   4136 3HE  MET B 259     -11.891   3.946  -8.288  1.00  0.00           H  
ATOM   4137  N   LEU B 260      -9.784  -0.324  -8.088  1.00  0.00           N  
ATOM   4138  CA  LEU B 260      -8.971  -0.162  -9.292  1.00  0.00           C  
ATOM   4139  C   LEU B 260      -7.917  -1.258  -9.430  1.00  0.00           C  
ATOM   4140  O   LEU B 260      -6.983  -1.145 -10.221  1.00  0.00           O  
ATOM   4141  CB  LEU B 260      -8.284   1.209  -9.278  1.00  0.00           C  
ATOM   4142  CG  LEU B 260      -9.218   2.421  -9.164  1.00  0.00           C  
ATOM   4143  CD1 LEU B 260      -8.392   3.700  -9.152  1.00  0.00           C  
ATOM   4144  CD2 LEU B 260     -10.201   2.415 -10.325  1.00  0.00           C  
ATOM   4145  H   LEU B 260      -9.364  -0.112  -7.194  1.00  0.00           H  
ATOM   4146  HA  LEU B 260      -9.625  -0.220 -10.161  1.00  0.00           H  
ATOM   4147 1HB  LEU B 260      -7.594   1.243  -8.436  1.00  0.00           H  
ATOM   4148 2HB  LEU B 260      -7.708   1.319 -10.197  1.00  0.00           H  
ATOM   4149  HG  LEU B 260      -9.767   2.370  -8.223  1.00  0.00           H  
ATOM   4150 1HD1 LEU B 260      -9.056   4.561  -9.071  1.00  0.00           H  
ATOM   4151 2HD1 LEU B 260      -7.712   3.686  -8.301  1.00  0.00           H  
ATOM   4152 3HD1 LEU B 260      -7.818   3.771 -10.075  1.00  0.00           H  
ATOM   4153 1HD2 LEU B 260     -10.866   3.275 -10.244  1.00  0.00           H  
ATOM   4154 2HD2 LEU B 260      -9.653   2.467 -11.266  1.00  0.00           H  
ATOM   4155 3HD2 LEU B 260     -10.790   1.498 -10.299  1.00  0.00           H  
ATOM   4156  N   ALA B 261      -8.065  -2.319  -8.646  1.00  0.00           N  
ATOM   4157  CA  ALA B 261      -7.091  -3.405  -8.619  1.00  0.00           C  
ATOM   4158  C   ALA B 261      -6.763  -3.944 -10.011  1.00  0.00           C  
ATOM   4159  O   ALA B 261      -7.652  -4.170 -10.832  1.00  0.00           O  
ATOM   4160  CB  ALA B 261      -7.619  -4.532  -7.745  1.00  0.00           C  
ATOM   4161  H   ALA B 261      -8.869  -2.377  -8.038  1.00  0.00           H  
ATOM   4162  HA  ALA B 261      -6.165  -3.019  -8.192  1.00  0.00           H  
ATOM   4163 1HB  ALA B 261      -7.927  -4.135  -6.777  1.00  0.00           H  
ATOM   4164 2HB  ALA B 261      -6.834  -5.273  -7.600  1.00  0.00           H  
ATOM   4165 3HB  ALA B 261      -8.477  -4.999  -8.231  1.00  0.00           H  
ATOM   4166  N   ALA B 262      -5.477  -4.164 -10.274  1.00  0.00           N  
ATOM   4167  CA  ALA B 262      -5.039  -4.698 -11.560  1.00  0.00           C  
ATOM   4168  C   ALA B 262      -5.702  -6.040 -11.864  1.00  0.00           C  
ATOM   4169  O   ALA B 262      -5.933  -6.854 -10.969  1.00  0.00           O  
ATOM   4170  CB  ALA B 262      -3.525  -4.859 -11.572  1.00  0.00           C  
ATOM   4171  H   ALA B 262      -4.777  -3.952  -9.579  1.00  0.00           H  
ATOM   4172  HA  ALA B 262      -5.327  -3.989 -12.337  1.00  0.00           H  
ATOM   4173 1HB  ALA B 262      -3.054  -3.882 -11.465  1.00  0.00           H  
ATOM   4174 2HB  ALA B 262      -3.215  -5.304 -12.518  1.00  0.00           H  
ATOM   4175 3HB  ALA B 262      -3.217  -5.504 -10.750  1.00  0.00           H  
ATOM   4176  N   ALA B 263      -5.998  -6.270 -13.138  1.00  0.00           N  
ATOM   4177  CA  ALA B 263      -6.649  -7.500 -13.580  1.00  0.00           C  
ATOM   4178  C   ALA B 263      -5.802  -8.746 -13.325  1.00  0.00           C  
ATOM   4179  O   ALA B 263      -4.575  -8.681 -13.239  1.00  0.00           O  
ATOM   4180  CB  ALA B 263      -6.982  -7.390 -15.063  1.00  0.00           C  
ATOM   4181  H   ALA B 263      -5.772  -5.578 -13.837  1.00  0.00           H  
ATOM   4182  HA  ALA B 263      -7.571  -7.619 -13.010  1.00  0.00           H  
ATOM   4183 1HB  ALA B 263      -7.596  -6.506 -15.236  1.00  0.00           H  
ATOM   4184 2HB  ALA B 263      -7.533  -8.276 -15.381  1.00  0.00           H  
ATOM   4185 3HB  ALA B 263      -6.061  -7.311 -15.640  1.00  0.00           H  
ATOM   4186  N   GLY B 264      -6.469  -9.893 -13.222  1.00  0.00           N  
ATOM   4187  CA  GLY B 264      -5.789 -11.154 -12.986  1.00  0.00           C  
ATOM   4188  C   GLY B 264      -5.630 -11.448 -11.507  1.00  0.00           C  
ATOM   4189  O   GLY B 264      -6.390 -10.943 -10.684  1.00  0.00           O  
ATOM   4190  H   GLY B 264      -7.476  -9.899 -13.297  1.00  0.00           H  
ATOM   4191 1HA  GLY B 264      -6.349 -11.963 -13.455  1.00  0.00           H  
ATOM   4192 2HA  GLY B 264      -4.806 -11.130 -13.455  1.00  0.00           H  
ATOM   4193  N   ASP B 265      -4.634 -12.255 -11.156  1.00  0.00           N  
ATOM   4194  CA  ASP B 265      -4.407 -12.627  -9.761  1.00  0.00           C  
ATOM   4195  C   ASP B 265      -4.222 -11.403  -8.866  1.00  0.00           C  
ATOM   4196  O   ASP B 265      -4.597 -11.413  -7.694  1.00  0.00           O  
ATOM   4197  CB  ASP B 265      -3.180 -13.534  -9.647  1.00  0.00           C  
ATOM   4198  CG  ASP B 265      -3.397 -14.907 -10.270  1.00  0.00           C  
ATOM   4199  OD1 ASP B 265      -4.523 -15.233 -10.562  1.00  0.00           O  
ATOM   4200  OD2 ASP B 265      -2.435 -15.615 -10.448  1.00  0.00           O1-
ATOM   4201  H   ASP B 265      -4.003 -12.619 -11.857  1.00  0.00           H  
ATOM   4202  HA  ASP B 265      -5.280 -13.172  -9.402  1.00  0.00           H  
ATOM   4203 1HB  ASP B 265      -2.329 -13.060 -10.136  1.00  0.00           H  
ATOM   4204 2HB  ASP B 265      -2.921 -13.666  -8.595  1.00  0.00           H  
ATOM   4205  N   ARG B 266      -3.654 -10.341  -9.427  1.00  0.00           N  
ATOM   4206  CA  ARG B 266      -3.436  -9.104  -8.683  1.00  0.00           C  
ATOM   4207  C   ARG B 266      -4.739  -8.583  -8.090  1.00  0.00           C  
ATOM   4208  O   ARG B 266      -4.726  -7.972  -7.024  1.00  0.00           O  
ATOM   4209  CB  ARG B 266      -2.829  -8.037  -9.582  1.00  0.00           C  
ATOM   4210  CG  ARG B 266      -1.368  -8.258  -9.942  1.00  0.00           C  
ATOM   4211  CD  ARG B 266      -0.465  -7.882  -8.824  1.00  0.00           C  
ATOM   4212  NE  ARG B 266       0.935  -7.968  -9.207  1.00  0.00           N  
ATOM   4213  CZ  ARG B 266       1.770  -8.958  -8.838  1.00  0.00           C  
ATOM   4214  NH1 ARG B 266       1.333  -9.938  -8.079  1.00  0.00           N1+
ATOM   4215  NH2 ARG B 266       3.030  -8.945  -9.239  1.00  0.00           N  
ATOM   4216  H   ARG B 266      -3.386 -10.386 -10.400  1.00  0.00           H  
ATOM   4217  HA  ARG B 266      -2.741  -9.308  -7.868  1.00  0.00           H  
ATOM   4218 1HB  ARG B 266      -3.393  -7.982 -10.513  1.00  0.00           H  
ATOM   4219 2HB  ARG B 266      -2.905  -7.064  -9.096  1.00  0.00           H  
ATOM   4220 1HG  ARG B 266      -1.206  -9.311 -10.175  1.00  0.00           H  
ATOM   4221 2HG  ARG B 266      -1.111  -7.651 -10.810  1.00  0.00           H  
ATOM   4222 1HD  ARG B 266      -0.673  -6.858  -8.517  1.00  0.00           H  
ATOM   4223 2HD  ARG B 266      -0.629  -8.554  -7.982  1.00  0.00           H  
ATOM   4224  HE  ARG B 266       1.309  -7.231  -9.791  1.00  0.00           H  
ATOM   4225 1HH1 ARG B 266       0.370  -9.949  -7.772  1.00  0.00           H  
ATOM   4226 2HH1 ARG B 266       1.958 -10.681  -7.802  1.00  0.00           H  
ATOM   4227 1HH2 ARG B 266       3.366  -8.192  -9.823  1.00  0.00           H  
ATOM   4228 2HH2 ARG B 266       3.655  -9.687  -8.963  1.00  0.00           H  
ATOM   4229  N   THR B 267      -5.853  -8.812  -8.775  1.00  0.00           N  
ATOM   4230  CA  THR B 267      -7.151  -8.378  -8.264  1.00  0.00           C  
ATOM   4231  C   THR B 267      -7.433  -8.956  -6.881  1.00  0.00           C  
ATOM   4232  O   THR B 267      -7.752  -8.209  -5.957  1.00  0.00           O  
ATOM   4233  CB  THR B 267      -8.285  -8.776  -9.228  1.00  0.00           C  
ATOM   4234  CG2 THR B 267      -9.637  -8.390  -8.648  1.00  0.00           C  
ATOM   4235  OG1 THR B 267      -8.101  -8.113 -10.485  1.00  0.00           O  
ATOM   4236  H   THR B 267      -5.810  -9.300  -9.659  1.00  0.00           H  
ATOM   4237  HA  THR B 267      -7.142  -7.292  -8.174  1.00  0.00           H  
ATOM   4238  HB  THR B 267      -8.260  -9.853  -9.393  1.00  0.00           H  
ATOM   4239  HG1 THR B 267      -7.187  -7.826 -10.565  1.00  0.00           H  
ATOM   4240 1HG2 THR B 267     -10.426  -8.679  -9.343  1.00  0.00           H  
ATOM   4241 2HG2 THR B 267      -9.785  -8.902  -7.698  1.00  0.00           H  
ATOM   4242 3HG2 THR B 267      -9.671  -7.313  -8.490  1.00  0.00           H  
ATOM   4243  N   GLU B 268      -7.305 -10.269  -6.725  1.00  0.00           N  
ATOM   4244  CA  GLU B 268      -7.645 -10.923  -5.465  1.00  0.00           C  
ATOM   4245  C   GLU B 268      -6.692 -10.473  -4.363  1.00  0.00           C  
ATOM   4246  O   GLU B 268      -7.097 -10.265  -3.218  1.00  0.00           O  
ATOM   4247  CB  GLU B 268      -7.594 -12.445  -5.615  1.00  0.00           C  
ATOM   4248  CG  GLU B 268      -8.645 -13.020  -6.553  1.00  0.00           C  
ATOM   4249  CD  GLU B 268      -8.376 -14.451  -6.927  1.00  0.00           C  
ATOM   4250  OE1 GLU B 268      -7.359 -14.967  -6.530  1.00  0.00           O  
ATOM   4251  OE2 GLU B 268      -9.189 -15.028  -7.610  1.00  0.00           O1-
ATOM   4252  H   GLU B 268      -6.953 -10.835  -7.483  1.00  0.00           H  
ATOM   4253  HA  GLU B 268      -8.660 -10.636  -5.189  1.00  0.00           H  
ATOM   4254 1HB  GLU B 268      -6.614 -12.741  -5.989  1.00  0.00           H  
ATOM   4255 2HB  GLU B 268      -7.726 -12.911  -4.639  1.00  0.00           H  
ATOM   4256 1HG  GLU B 268      -9.620 -12.960  -6.070  1.00  0.00           H  
ATOM   4257 2HG  GLU B 268      -8.680 -12.414  -7.458  1.00  0.00           H  
ATOM   4258  N   GLU B 269      -5.420 -10.336  -4.719  1.00  0.00           N  
ATOM   4259  CA  GLU B 269      -4.375 -10.067  -3.737  1.00  0.00           C  
ATOM   4260  C   GLU B 269      -4.601  -8.702  -3.094  1.00  0.00           C  
ATOM   4261  O   GLU B 269      -4.483  -8.563  -1.878  1.00  0.00           O  
ATOM   4262  CB  GLU B 269      -2.992 -10.121  -4.389  1.00  0.00           C  
ATOM   4263  CG  GLU B 269      -2.577 -11.505  -4.869  1.00  0.00           C  
ATOM   4264  CD  GLU B 269      -1.300 -11.490  -5.662  1.00  0.00           C  
ATOM   4265  OE1 GLU B 269      -1.060 -10.526  -6.349  1.00  0.00           O  
ATOM   4266  OE2 GLU B 269      -0.563 -12.444  -5.581  1.00  0.00           O1-
ATOM   4267  H   GLU B 269      -5.162 -10.428  -5.693  1.00  0.00           H  
ATOM   4268  HA  GLU B 269      -4.423 -10.833  -2.962  1.00  0.00           H  
ATOM   4269 1HB  GLU B 269      -2.968  -9.448  -5.246  1.00  0.00           H  
ATOM   4270 2HB  GLU B 269      -2.241  -9.775  -3.679  1.00  0.00           H  
ATOM   4271 1HG  GLU B 269      -2.447 -12.154  -4.004  1.00  0.00           H  
ATOM   4272 2HG  GLU B 269      -3.376 -11.919  -5.483  1.00  0.00           H  
ATOM   4273  N   LEU B 270      -4.913  -7.687  -3.892  1.00  0.00           N  
ATOM   4274  CA  LEU B 270      -5.090  -6.346  -3.345  1.00  0.00           C  
ATOM   4275  C   LEU B 270      -6.348  -6.280  -2.486  1.00  0.00           C  
ATOM   4276  O   LEU B 270      -6.337  -5.652  -1.429  1.00  0.00           O  
ATOM   4277  CB  LEU B 270      -5.177  -5.314  -4.476  1.00  0.00           C  
ATOM   4278  CG  LEU B 270      -5.325  -3.852  -4.034  1.00  0.00           C  
ATOM   4279  CD1 LEU B 270      -4.190  -3.492  -3.085  1.00  0.00           C  
ATOM   4280  CD2 LEU B 270      -5.322  -2.949  -5.258  1.00  0.00           C  
ATOM   4281  H   LEU B 270      -5.022  -7.836  -4.885  1.00  0.00           H  
ATOM   4282  HA  LEU B 270      -4.227  -6.110  -2.723  1.00  0.00           H  
ATOM   4283 1HB  LEU B 270      -4.276  -5.387  -5.083  1.00  0.00           H  
ATOM   4284 2HB  LEU B 270      -6.034  -5.558  -5.105  1.00  0.00           H  
ATOM   4285  HG  LEU B 270      -6.264  -3.728  -3.494  1.00  0.00           H  
ATOM   4286 1HD1 LEU B 270      -4.295  -2.453  -2.770  1.00  0.00           H  
ATOM   4287 2HD1 LEU B 270      -4.228  -4.140  -2.210  1.00  0.00           H  
ATOM   4288 3HD1 LEU B 270      -3.235  -3.622  -3.593  1.00  0.00           H  
ATOM   4289 1HD2 LEU B 270      -5.427  -1.910  -4.944  1.00  0.00           H  
ATOM   4290 2HD2 LEU B 270      -4.382  -3.071  -5.798  1.00  0.00           H  
ATOM   4291 3HD2 LEU B 270      -6.153  -3.217  -5.910  1.00  0.00           H  
ATOM   4292  N   HIS B 271      -7.422  -6.932  -2.920  1.00  0.00           N  
ATOM   4293  CA  HIS B 271      -8.645  -6.982  -2.126  1.00  0.00           C  
ATOM   4294  C   HIS B 271      -8.333  -7.458  -0.712  1.00  0.00           C  
ATOM   4295  O   HIS B 271      -8.799  -6.860   0.256  1.00  0.00           O  
ATOM   4296  CB  HIS B 271      -9.683  -7.906  -2.773  1.00  0.00           C  
ATOM   4297  CG  HIS B 271     -10.527  -7.231  -3.808  1.00  0.00           C  
ATOM   4298  CD2 HIS B 271     -10.627  -7.425  -5.143  1.00  0.00           C  
ATOM   4299  ND1 HIS B 271     -11.410  -6.216  -3.500  1.00  0.00           N  
ATOM   4300  CE1 HIS B 271     -12.015  -5.814  -4.605  1.00  0.00           C  
ATOM   4301  NE2 HIS B 271     -11.558  -6.532  -5.615  1.00  0.00           N  
ATOM   4302  H   HIS B 271      -7.388  -7.438  -3.796  1.00  0.00           H  
ATOM   4303  HA  HIS B 271      -9.079  -5.984  -2.063  1.00  0.00           H  
ATOM   4304 1HB  HIS B 271      -9.175  -8.750  -3.244  1.00  0.00           H  
ATOM   4305 2HB  HIS B 271     -10.341  -8.308  -2.003  1.00  0.00           H  
ATOM   4306  HD2 HIS B 271     -10.073  -8.154  -5.735  1.00  0.00           H  
ATOM   4307  HE1 HIS B 271     -12.763  -5.024  -4.671  1.00  0.00           H  
ATOM   4308  HE2 HIS B 271     -11.843  -6.443  -6.580  1.00  0.00           H  
ATOM   4309  N   GLY B 272      -7.541  -8.520  -0.588  1.00  0.00           N  
ATOM   4310  CA  GLY B 272      -7.141  -9.000   0.722  1.00  0.00           C  
ATOM   4311  C   GLY B 272      -6.450  -7.933   1.549  1.00  0.00           C  
ATOM   4312  O   GLY B 272      -6.837  -7.675   2.687  1.00  0.00           O  
ATOM   4313  H   GLY B 272      -7.201  -8.997  -1.413  1.00  0.00           H  
ATOM   4314 1HA  GLY B 272      -8.018  -9.354   1.263  1.00  0.00           H  
ATOM   4315 2HA  GLY B 272      -6.469  -9.850   0.608  1.00  0.00           H  
ATOM   4316  N   HIS B 273      -5.429  -7.293   0.990  1.00  0.00           N  
ATOM   4317  CA  HIS B 273      -4.645  -6.318   1.742  1.00  0.00           C  
ATOM   4318  C   HIS B 273      -5.487  -5.100   2.123  1.00  0.00           C  
ATOM   4319  O   HIS B 273      -5.518  -4.701   3.288  1.00  0.00           O  
ATOM   4320  CB  HIS B 273      -3.425  -5.868   0.933  1.00  0.00           C  
ATOM   4321  CG  HIS B 273      -2.397  -6.941   0.748  1.00  0.00           C  
ATOM   4322  CD2 HIS B 273      -1.225  -7.171   1.384  1.00  0.00           C  
ATOM   4323  ND1 HIS B 273      -2.525  -7.940  -0.194  1.00  0.00           N  
ATOM   4324  CE1 HIS B 273      -1.475  -8.739  -0.129  1.00  0.00           C  
ATOM   4325  NE2 HIS B 273      -0.673  -8.295   0.820  1.00  0.00           N  
ATOM   4326  H   HIS B 273      -5.183  -7.484   0.028  1.00  0.00           H  
ATOM   4327  HA  HIS B 273      -4.289  -6.772   2.666  1.00  0.00           H  
ATOM   4328 1HB  HIS B 273      -3.746  -5.530  -0.054  1.00  0.00           H  
ATOM   4329 2HB  HIS B 273      -2.950  -5.022   1.430  1.00  0.00           H  
ATOM   4330  HD1 HIS B 273      -3.248  -8.015  -0.882  1.00  0.00           H  
ATOM   4331  HD2 HIS B 273      -0.708  -6.656   2.193  1.00  0.00           H  
ATOM   4332  HE1 HIS B 273      -1.387  -9.596  -0.797  1.00  0.00           H  
ATOM   4333  N   ALA B 274      -6.165  -4.504   1.148  1.00  0.00           N  
ATOM   4334  CA  ALA B 274      -6.954  -3.296   1.374  1.00  0.00           C  
ATOM   4335  C   ALA B 274      -8.082  -3.483   2.385  1.00  0.00           C  
ATOM   4336  O   ALA B 274      -8.315  -2.599   3.209  1.00  0.00           O  
ATOM   4337  CB  ALA B 274      -7.518  -2.789   0.054  1.00  0.00           C  
ATOM   4338  H   ALA B 274      -6.121  -4.876   0.210  1.00  0.00           H  
ATOM   4339  HA  ALA B 274      -6.296  -2.536   1.796  1.00  0.00           H  
ATOM   4340 1HB  ALA B 274      -6.702  -2.563  -0.631  1.00  0.00           H  
ATOM   4341 2HB  ALA B 274      -8.100  -1.884   0.230  1.00  0.00           H  
ATOM   4342 3HB  ALA B 274      -8.163  -3.551  -0.386  1.00  0.00           H  
ATOM   4343  N   VAL B 275      -8.794  -4.604   2.336  1.00  0.00           N  
ATOM   4344  CA  VAL B 275      -9.848  -4.866   3.318  1.00  0.00           C  
ATOM   4345  C   VAL B 275      -9.302  -4.966   4.738  1.00  0.00           C  
ATOM   4346  O   VAL B 275      -9.916  -4.458   5.674  1.00  0.00           O  
ATOM   4347  CB  VAL B 275     -10.582  -6.175   2.971  1.00  0.00           C  
ATOM   4348  CG1 VAL B 275     -11.486  -6.600   4.119  1.00  0.00           C  
ATOM   4349  CG2 VAL B 275     -11.385  -5.995   1.691  1.00  0.00           C  
ATOM   4350  H   VAL B 275      -8.621  -5.287   1.609  1.00  0.00           H  
ATOM   4351  HA  VAL B 275     -10.563  -4.043   3.286  1.00  0.00           H  
ATOM   4352  HB  VAL B 275      -9.847  -6.967   2.830  1.00  0.00           H  
ATOM   4353 1HG1 VAL B 275     -11.997  -7.527   3.856  1.00  0.00           H  
ATOM   4354 2HG1 VAL B 275     -10.886  -6.759   5.014  1.00  0.00           H  
ATOM   4355 3HG1 VAL B 275     -12.224  -5.821   4.308  1.00  0.00           H  
ATOM   4356 1HG2 VAL B 275     -11.901  -6.924   1.451  1.00  0.00           H  
ATOM   4357 2HG2 VAL B 275     -12.117  -5.198   1.830  1.00  0.00           H  
ATOM   4358 3HG2 VAL B 275     -10.713  -5.732   0.874  1.00  0.00           H  
ATOM   4359  N   ASN B 276      -8.149  -5.605   4.903  1.00  0.00           N  
ATOM   4360  CA  ASN B 276      -7.526  -5.721   6.217  1.00  0.00           C  
ATOM   4361  C   ASN B 276      -7.291  -4.352   6.851  1.00  0.00           C  
ATOM   4362  O   ASN B 276      -7.432  -4.209   8.065  1.00  0.00           O  
ATOM   4363  CB  ASN B 276      -6.222  -6.491   6.119  1.00  0.00           C  
ATOM   4364  CG  ASN B 276      -6.437  -7.968   5.933  1.00  0.00           C  
ATOM   4365  ND2 ASN B 276      -5.430  -8.648   5.447  1.00  0.00           N  
ATOM   4366  OD1 ASN B 276      -7.517  -8.493   6.229  1.00  0.00           O  
ATOM   4367  H   ASN B 276      -7.685  -6.012   4.104  1.00  0.00           H  
ATOM   4368  HA  ASN B 276      -8.205  -6.266   6.875  1.00  0.00           H  
ATOM   4369 1HB  ASN B 276      -5.638  -6.112   5.280  1.00  0.00           H  
ATOM   4370 2HB  ASN B 276      -5.637  -6.333   7.025  1.00  0.00           H  
ATOM   4371 1HD2 ASN B 276      -5.516  -9.634   5.302  1.00  0.00           H  
ATOM   4372 2HD2 ASN B 276      -4.575  -8.182   5.222  1.00  0.00           H  
ATOM   4373  N   LEU B 277      -6.969  -3.340   6.053  1.00  0.00           N  
ATOM   4374  CA  LEU B 277      -6.716  -2.010   6.602  1.00  0.00           C  
ATOM   4375  C   LEU B 277      -8.040  -1.303   6.879  1.00  0.00           C  
ATOM   4376  O   LEU B 277      -8.192  -0.625   7.895  1.00  0.00           O  
ATOM   4377  CB  LEU B 277      -5.868  -1.178   5.631  1.00  0.00           C  
ATOM   4378  CG  LEU B 277      -4.354  -1.418   5.696  1.00  0.00           C  
ATOM   4379  CD1 LEU B 277      -3.997  -2.639   4.861  1.00  0.00           C  
ATOM   4380  CD2 LEU B 277      -3.622  -0.181   5.198  1.00  0.00           C  
ATOM   4381  H   LEU B 277      -6.929  -3.475   5.053  1.00  0.00           H  
ATOM   4382  HA  LEU B 277      -6.166  -2.120   7.536  1.00  0.00           H  
ATOM   4383 1HB  LEU B 277      -6.194  -1.392   4.615  1.00  0.00           H  
ATOM   4384 2HB  LEU B 277      -6.045  -0.121   5.833  1.00  0.00           H  
ATOM   4385  HG  LEU B 277      -4.062  -1.622   6.727  1.00  0.00           H  
ATOM   4386 1HD1 LEU B 277      -2.921  -2.810   4.907  1.00  0.00           H  
ATOM   4387 2HD1 LEU B 277      -4.519  -3.513   5.251  1.00  0.00           H  
ATOM   4388 3HD1 LEU B 277      -4.293  -2.471   3.826  1.00  0.00           H  
ATOM   4389 1HD2 LEU B 277      -2.546  -0.351   5.245  1.00  0.00           H  
ATOM   4390 2HD2 LEU B 277      -3.913   0.023   4.167  1.00  0.00           H  
ATOM   4391 3HD2 LEU B 277      -3.882   0.673   5.824  1.00  0.00           H  
ATOM   4392  N   LEU B 278      -9.007  -1.489   5.985  1.00  0.00           N  
ATOM   4393  CA  LEU B 278     -10.319  -0.863   6.111  1.00  0.00           C  
ATOM   4394  C   LEU B 278     -10.954  -1.181   7.464  1.00  0.00           C  
ATOM   4395  O   LEU B 278     -11.495  -0.296   8.121  1.00  0.00           O  
ATOM   4396  CB  LEU B 278     -11.242  -1.335   4.981  1.00  0.00           C  
ATOM   4397  CG  LEU B 278     -11.047  -0.638   3.628  1.00  0.00           C  
ATOM   4398  CD1 LEU B 278     -11.878  -1.347   2.567  1.00  0.00           C  
ATOM   4399  CD2 LEU B 278     -11.447   0.825   3.749  1.00  0.00           C  
ATOM   4400  H   LEU B 278      -8.848  -2.118   5.209  1.00  0.00           H  
ATOM   4401  HA  LEU B 278     -10.196   0.217   6.035  1.00  0.00           H  
ATOM   4402 1HB  LEU B 278     -11.086  -2.402   4.829  1.00  0.00           H  
ATOM   4403 2HB  LEU B 278     -12.276  -1.180   5.289  1.00  0.00           H  
ATOM   4404  HG  LEU B 278     -10.000  -0.705   3.332  1.00  0.00           H  
ATOM   4405 1HD1 LEU B 278     -11.740  -0.852   1.606  1.00  0.00           H  
ATOM   4406 2HD1 LEU B 278     -11.558  -2.386   2.489  1.00  0.00           H  
ATOM   4407 3HD1 LEU B 278     -12.931  -1.311   2.846  1.00  0.00           H  
ATOM   4408 1HD2 LEU B 278     -11.308   1.320   2.788  1.00  0.00           H  
ATOM   4409 2HD2 LEU B 278     -12.495   0.892   4.044  1.00  0.00           H  
ATOM   4410 3HD2 LEU B 278     -10.826   1.311   4.501  1.00  0.00           H  
ATOM   4411  N   GLY B 279     -10.850  -2.436   7.886  1.00  0.00           N  
ATOM   4412  CA  GLY B 279     -11.471  -2.889   9.119  1.00  0.00           C  
ATOM   4413  C   GLY B 279     -10.783  -2.418  10.387  1.00  0.00           C  
ATOM   4414  O   GLY B 279     -11.244  -2.705  11.489  1.00  0.00           O  
ATOM   4415  H   GLY B 279     -10.293  -3.092   7.360  1.00  0.00           H  
ATOM   4416 1HA  GLY B 279     -12.505  -2.546   9.153  1.00  0.00           H  
ATOM   4417 2HA  GLY B 279     -11.493  -3.978   9.136  1.00  0.00           H  
ATOM   4418  N   ASN B 280      -9.685  -1.685  10.239  1.00  0.00           N  
ATOM   4419  CA  ASN B 280      -8.915  -1.168  11.365  1.00  0.00           C  
ATOM   4420  C   ASN B 280      -8.932   0.359  11.346  1.00  0.00           C  
ATOM   4421  O   ASN B 280      -8.074   1.011  11.945  1.00  0.00           O  
ATOM   4422  CB  ASN B 280      -7.492  -1.698  11.338  1.00  0.00           C  
ATOM   4423  CG  ASN B 280      -7.395  -3.120  11.815  1.00  0.00           C  
ATOM   4424  ND2 ASN B 280      -7.340  -4.044  10.888  1.00  0.00           N  
ATOM   4425  OD1 ASN B 280      -7.371  -3.384  13.022  1.00  0.00           O  
ATOM   4426  H   ASN B 280      -9.391  -1.428   9.307  1.00  0.00           H  
ATOM   4427  HA  ASN B 280      -9.389  -1.500  12.290  1.00  0.00           H  
ATOM   4428 1HB  ASN B 280      -7.101  -1.640  10.321  1.00  0.00           H  
ATOM   4429 2HB  ASN B 280      -6.859  -1.072  11.968  1.00  0.00           H  
ATOM   4430 1HD2 ASN B 280      -7.275  -5.008  11.147  1.00  0.00           H  
ATOM   4431 2HD2 ASN B 280      -7.363  -3.785   9.923  1.00  0.00           H  
ATOM   4432  N   LEU B 281      -9.880   0.935  10.612  1.00  0.00           N  
ATOM   4433  CA  LEU B 281     -10.079   2.379  10.578  1.00  0.00           C  
ATOM   4434  C   LEU B 281     -11.337   2.818  11.324  1.00  0.00           C  
ATOM   4435  O   LEU B 281     -12.295   2.058  11.465  1.00  0.00           O  
ATOM   4436  CB  LEU B 281     -10.156   2.858   9.123  1.00  0.00           C  
ATOM   4437  CG  LEU B 281      -8.864   2.717   8.307  1.00  0.00           C  
ATOM   4438  CD1 LEU B 281      -9.091   3.253   6.900  1.00  0.00           C  
ATOM   4439  CD2 LEU B 281      -7.739   3.468   9.004  1.00  0.00           C  
ATOM   4440  H   LEU B 281     -10.471   0.360  10.024  1.00  0.00           H  
ATOM   4441  HA  LEU B 281      -9.229   2.857  11.064  1.00  0.00           H  
ATOM   4442 1HB  LEU B 281     -10.933   2.292   8.612  1.00  0.00           H  
ATOM   4443 2HB  LEU B 281     -10.438   3.910   9.117  1.00  0.00           H  
ATOM   4444  HG  LEU B 281      -8.599   1.662   8.224  1.00  0.00           H  
ATOM   4445 1HD1 LEU B 281      -8.173   3.152   6.320  1.00  0.00           H  
ATOM   4446 2HD1 LEU B 281      -9.887   2.685   6.418  1.00  0.00           H  
ATOM   4447 3HD1 LEU B 281      -9.374   4.303   6.952  1.00  0.00           H  
ATOM   4448 1HD2 LEU B 281      -6.821   3.367   8.424  1.00  0.00           H  
ATOM   4449 2HD2 LEU B 281      -8.002   4.523   9.086  1.00  0.00           H  
ATOM   4450 3HD2 LEU B 281      -7.587   3.053  10.000  1.00  0.00           H  
ATOM   4451  N   PRO B 282     -11.355   4.073  11.796  1.00  0.00           N  
ATOM   4452  CA  PRO B 282     -12.528   4.699  12.413  1.00  0.00           C  
ATOM   4453  C   PRO B 282     -13.811   4.539  11.600  1.00  0.00           C  
ATOM   4454  O   PRO B 282     -13.789   4.651  10.375  1.00  0.00           O  
ATOM   4455  CB  PRO B 282     -12.109   6.171  12.497  1.00  0.00           C  
ATOM   4456  CG  PRO B 282     -10.628   6.122  12.651  1.00  0.00           C  
ATOM   4457  CD  PRO B 282     -10.194   5.000  11.744  1.00  0.00           C  
ATOM   4458  HA  PRO B 282     -12.682   4.270  13.414  1.00  0.00           H  
ATOM   4459 1HB  PRO B 282     -12.428   6.705  11.589  1.00  0.00           H  
ATOM   4460 2HB  PRO B 282     -12.611   6.656  13.347  1.00  0.00           H  
ATOM   4461 1HG  PRO B 282     -10.185   7.088  12.371  1.00  0.00           H  
ATOM   4462 2HG  PRO B 282     -10.360   5.943  13.703  1.00  0.00           H  
ATOM   4463 1HD  PRO B 282     -10.035   5.390  10.728  1.00  0.00           H  
ATOM   4464 2HD  PRO B 282      -9.272   4.548  12.136  1.00  0.00           H  
ATOM   4465  N   VAL B 283     -14.936   4.322  12.272  1.00  0.00           N  
ATOM   4466  CA  VAL B 283     -16.203   4.077  11.582  1.00  0.00           C  
ATOM   4467  C   VAL B 283     -16.516   5.202  10.599  1.00  0.00           C  
ATOM   4468  O   VAL B 283     -17.206   4.993   9.604  1.00  0.00           O  
ATOM   4469  CB  VAL B 283     -17.354   3.951  12.598  1.00  0.00           C  
ATOM   4470  CG1 VAL B 283     -17.657   5.302  13.229  1.00  0.00           C  
ATOM   4471  CG2 VAL B 283     -18.589   3.386  11.914  1.00  0.00           C  
ATOM   4472  H   VAL B 283     -14.922   4.315  13.282  1.00  0.00           H  
ATOM   4473  HA  VAL B 283     -16.121   3.140  11.030  1.00  0.00           H  
ATOM   4474  HB  VAL B 283     -17.044   3.283  13.402  1.00  0.00           H  
ATOM   4475 1HG1 VAL B 283     -18.472   5.195  13.945  1.00  0.00           H  
ATOM   4476 2HG1 VAL B 283     -16.769   5.671  13.743  1.00  0.00           H  
ATOM   4477 3HG1 VAL B 283     -17.948   6.009  12.452  1.00  0.00           H  
ATOM   4478 1HG2 VAL B 283     -19.398   3.299  12.639  1.00  0.00           H  
ATOM   4479 2HG2 VAL B 283     -18.895   4.051  11.107  1.00  0.00           H  
ATOM   4480 3HG2 VAL B 283     -18.361   2.401  11.507  1.00  0.00           H  
ATOM   4481  N   LYS B 284     -16.024   6.408  10.872  1.00  0.00           N  
ATOM   4482  CA  LYS B 284     -16.319   7.556  10.016  1.00  0.00           C  
ATOM   4483  C   LYS B 284     -15.739   7.359   8.621  1.00  0.00           C  
ATOM   4484  O   LYS B 284     -16.263   7.884   7.640  1.00  0.00           O  
ATOM   4485  CB  LYS B 284     -15.775   8.843  10.635  1.00  0.00           C  
ATOM   4486  CG  LYS B 284     -16.506   9.296  11.893  1.00  0.00           C  
ATOM   4487  CD  LYS B 284     -15.899  10.570  12.458  1.00  0.00           C  
ATOM   4488  CE  LYS B 284     -16.627  11.022  13.715  1.00  0.00           C  
ATOM   4489  NZ  LYS B 284     -16.020  12.249  14.299  1.00  0.00           N1+
ATOM   4490  H   LYS B 284     -15.443   6.539  11.688  1.00  0.00           H  
ATOM   4491  HA  LYS B 284     -17.401   7.647   9.920  1.00  0.00           H  
ATOM   4492 1HB  LYS B 284     -14.723   8.709  10.890  1.00  0.00           H  
ATOM   4493 2HB  LYS B 284     -15.834   9.652   9.906  1.00  0.00           H  
ATOM   4494 1HG  LYS B 284     -17.555   9.475  11.659  1.00  0.00           H  
ATOM   4495 2HG  LYS B 284     -16.449   8.511  12.647  1.00  0.00           H  
ATOM   4496 1HD  LYS B 284     -14.848  10.399  12.697  1.00  0.00           H  
ATOM   4497 2HD  LYS B 284     -15.957  11.363  11.712  1.00  0.00           H  
ATOM   4498 1HE  LYS B 284     -17.670  11.224  13.478  1.00  0.00           H  
ATOM   4499 2HE  LYS B 284     -16.593  10.227  14.460  1.00  0.00           H  
ATOM   4500 1HZ  LYS B 284     -16.530  12.515  15.129  1.00  0.00           H  
ATOM   4501 2HZ  LYS B 284     -15.056  12.067  14.540  1.00  0.00           H  
ATOM   4502 3HZ  LYS B 284     -16.062  13.000  13.624  1.00  0.00           H  
ATOM   4503  N   CYS B 285     -14.660   6.589   8.550  1.00  0.00           N  
ATOM   4504  CA  CYS B 285     -13.903   6.406   7.317  1.00  0.00           C  
ATOM   4505  C   CYS B 285     -14.696   5.576   6.308  1.00  0.00           C  
ATOM   4506  O   CYS B 285     -14.372   5.566   5.121  1.00  0.00           O  
ATOM   4507  CB  CYS B 285     -12.568   5.719   7.601  1.00  0.00           C  
ATOM   4508  SG  CYS B 285     -11.435   6.698   8.615  1.00  0.00           S  
ATOM   4509  H   CYS B 285     -14.347   6.103   9.376  1.00  0.00           H  
ATOM   4510  HA  CYS B 285     -13.703   7.387   6.885  1.00  0.00           H  
ATOM   4511 1HB  CYS B 285     -12.747   4.773   8.113  1.00  0.00           H  
ATOM   4512 2HB  CYS B 285     -12.067   5.492   6.660  1.00  0.00           H  
ATOM   4513  HG  CYS B 285     -12.093   6.532   9.759  1.00  0.00           H  
ATOM   4514  N   LEU B 286     -15.721   4.876   6.780  1.00  0.00           N  
ATOM   4515  CA  LEU B 286     -16.500   3.960   5.950  1.00  0.00           C  
ATOM   4516  C   LEU B 286     -17.262   4.760   4.897  1.00  0.00           C  
ATOM   4517  O   LEU B 286     -17.602   4.264   3.825  1.00  0.00           O  
ATOM   4518  CB  LEU B 286     -17.478   3.147   6.808  1.00  0.00           C  
ATOM   4519  CG  LEU B 286     -16.840   2.124   7.756  1.00  0.00           C  
ATOM   4520  CD1 LEU B 286     -17.917   1.507   8.639  1.00  0.00           C  
ATOM   4521  CD2 LEU B 286     -16.122   1.057   6.943  1.00  0.00           C  
ATOM   4522  H   LEU B 286     -16.001   4.990   7.744  1.00  0.00           H  
ATOM   4523  HA  LEU B 286     -15.814   3.270   5.459  1.00  0.00           H  
ATOM   4524 1HB  LEU B 286     -18.066   3.836   7.412  1.00  0.00           H  
ATOM   4525 2HB  LEU B 286     -18.156   2.608   6.147  1.00  0.00           H  
ATOM   4526  HG  LEU B 286     -16.124   2.627   8.406  1.00  0.00           H  
ATOM   4527 1HD1 LEU B 286     -17.463   0.780   9.312  1.00  0.00           H  
ATOM   4528 2HD1 LEU B 286     -18.400   2.290   9.223  1.00  0.00           H  
ATOM   4529 3HD1 LEU B 286     -18.658   1.010   8.014  1.00  0.00           H  
ATOM   4530 1HD2 LEU B 286     -15.668   0.330   7.617  1.00  0.00           H  
ATOM   4531 2HD2 LEU B 286     -16.838   0.552   6.293  1.00  0.00           H  
ATOM   4532 3HD2 LEU B 286     -15.347   1.523   6.335  1.00  0.00           H  
ATOM   4533  N   ASP B 287     -17.482   6.034   5.211  1.00  0.00           N  
ATOM   4534  CA  ASP B 287     -18.225   6.952   4.356  1.00  0.00           C  
ATOM   4535  C   ASP B 287     -17.717   7.031   2.919  1.00  0.00           C  
ATOM   4536  O   ASP B 287     -18.508   7.297   2.015  1.00  0.00           O  
ATOM   4537  CB  ASP B 287     -18.200   8.355   4.969  1.00  0.00           C  
ATOM   4538  CG  ASP B 287     -19.160   8.507   6.140  1.00  0.00           C  
ATOM   4539  OD1 ASP B 287     -19.993   7.649   6.315  1.00  0.00           O  
ATOM   4540  OD2 ASP B 287     -19.051   9.478   6.850  1.00  0.00           O1-
ATOM   4541  H   ASP B 287     -17.104   6.388   6.078  1.00  0.00           H  
ATOM   4542  HA  ASP B 287     -19.258   6.608   4.294  1.00  0.00           H  
ATOM   4543 1HB  ASP B 287     -17.191   8.584   5.313  1.00  0.00           H  
ATOM   4544 2HB  ASP B 287     -18.460   9.089   4.207  1.00  0.00           H  
ATOM   4545  N   VAL B 288     -16.435   6.778   2.677  1.00  0.00           N  
ATOM   4546  CA  VAL B 288     -15.896   6.858   1.319  1.00  0.00           C  
ATOM   4547  C   VAL B 288     -16.466   5.739   0.452  1.00  0.00           C  
ATOM   4548  O   VAL B 288     -16.518   5.856  -0.770  1.00  0.00           O  
ATOM   4549  CB  VAL B 288     -14.359   6.759   1.342  1.00  0.00           C  
ATOM   4550  CG1 VAL B 288     -13.771   7.813   2.269  1.00  0.00           C  
ATOM   4551  CG2 VAL B 288     -13.936   5.364   1.775  1.00  0.00           C  
ATOM   4552  H   VAL B 288     -15.830   6.486   3.432  1.00  0.00           H  
ATOM   4553  HA  VAL B 288     -16.177   7.821   0.891  1.00  0.00           H  
ATOM   4554  HB  VAL B 288     -13.976   6.961   0.342  1.00  0.00           H  
ATOM   4555 1HG1 VAL B 288     -12.684   7.728   2.272  1.00  0.00           H  
ATOM   4556 2HG1 VAL B 288     -14.056   8.805   1.919  1.00  0.00           H  
ATOM   4557 3HG1 VAL B 288     -14.149   7.661   3.279  1.00  0.00           H  
ATOM   4558 1HG2 VAL B 288     -12.849   5.300   1.788  1.00  0.00           H  
ATOM   4559 2HG2 VAL B 288     -14.324   5.159   2.773  1.00  0.00           H  
ATOM   4560 3HG2 VAL B 288     -14.334   4.629   1.075  1.00  0.00           H  
ATOM   4561  N   LEU B 289     -16.917   4.664   1.091  1.00  0.00           N  
ATOM   4562  CA  LEU B 289     -17.442   3.498   0.386  1.00  0.00           C  
ATOM   4563  C   LEU B 289     -18.938   3.657   0.130  1.00  0.00           C  
ATOM   4564  O   LEU B 289     -19.551   2.840  -0.554  1.00  0.00           O  
ATOM   4565  CB  LEU B 289     -17.185   2.221   1.196  1.00  0.00           C  
ATOM   4566  CG  LEU B 289     -15.715   1.924   1.520  1.00  0.00           C  
ATOM   4567  CD1 LEU B 289     -15.633   0.722   2.451  1.00  0.00           C  
ATOM   4568  CD2 LEU B 289     -14.952   1.669   0.229  1.00  0.00           C  
ATOM   4569  H   LEU B 289     -16.939   4.665   2.101  1.00  0.00           H  
ATOM   4570  HA  LEU B 289     -16.929   3.413  -0.571  1.00  0.00           H  
ATOM   4571 1HB  LEU B 289     -17.723   2.294   2.140  1.00  0.00           H  
ATOM   4572 2HB  LEU B 289     -17.580   1.371   0.641  1.00  0.00           H  
ATOM   4573  HG  LEU B 289     -15.277   2.777   2.038  1.00  0.00           H  
ATOM   4574 1HD1 LEU B 289     -14.589   0.510   2.681  1.00  0.00           H  
ATOM   4575 2HD1 LEU B 289     -16.170   0.939   3.374  1.00  0.00           H  
ATOM   4576 3HD1 LEU B 289     -16.080  -0.145   1.966  1.00  0.00           H  
ATOM   4577 1HD2 LEU B 289     -13.907   1.458   0.459  1.00  0.00           H  
ATOM   4578 2HD2 LEU B 289     -15.389   0.815  -0.289  1.00  0.00           H  
ATOM   4579 3HD2 LEU B 289     -15.012   2.550  -0.410  1.00  0.00           H  
ATOM   4580  N   LEU B 290     -19.517   4.699   0.717  1.00  0.00           N  
ATOM   4581  CA  LEU B 290     -20.963   4.820   0.875  1.00  0.00           C  
ATOM   4582  C   LEU B 290     -21.546   6.012   0.118  1.00  0.00           C  
ATOM   4583  O   LEU B 290     -22.592   5.895  -0.519  1.00  0.00           O  
ATOM   4584  CB  LEU B 290     -21.311   4.946   2.364  1.00  0.00           C  
ATOM   4585  CG  LEU B 290     -20.830   3.796   3.259  1.00  0.00           C  
ATOM   4586  CD1 LEU B 290     -21.068   4.155   4.719  1.00  0.00           C  
ATOM   4587  CD2 LEU B 290     -21.564   2.518   2.883  1.00  0.00           C  
ATOM   4588  H   LEU B 290     -18.934   5.429   1.103  1.00  0.00           H  
ATOM   4589  HA  LEU B 290     -21.431   3.921   0.476  1.00  0.00           H  
ATOM   4590 1HB  LEU B 290     -20.876   5.868   2.746  1.00  0.00           H  
ATOM   4591 2HB  LEU B 290     -22.395   5.011   2.463  1.00  0.00           H  
ATOM   4592  HG  LEU B 290     -19.758   3.653   3.121  1.00  0.00           H  
ATOM   4593 1HD1 LEU B 290     -20.725   3.339   5.355  1.00  0.00           H  
ATOM   4594 2HD1 LEU B 290     -20.515   5.062   4.966  1.00  0.00           H  
ATOM   4595 3HD1 LEU B 290     -22.132   4.322   4.884  1.00  0.00           H  
ATOM   4596 1HD2 LEU B 290     -21.221   1.701   3.519  1.00  0.00           H  
ATOM   4597 2HD2 LEU B 290     -22.636   2.660   3.022  1.00  0.00           H  
ATOM   4598 3HD2 LEU B 290     -21.362   2.275   1.840  1.00  0.00           H  
ATOM   4599  N   THR B 291     -20.870   7.153   0.188  1.00  0.00           N  
ATOM   4600  CA  THR B 291     -21.405   8.426  -0.292  1.00  0.00           C  
ATOM   4601  C   THR B 291     -20.420   9.079  -1.256  1.00  0.00           C  
ATOM   4602  O   THR B 291     -19.254   8.693  -1.314  1.00  0.00           O  
ATOM   4603  CB  THR B 291     -21.709   9.384   0.874  1.00  0.00           C  
ATOM   4604  CG2 THR B 291     -22.685   8.744   1.850  1.00  0.00           C  
ATOM   4605  OG1 THR B 291     -20.493   9.705   1.562  1.00  0.00           O  
ATOM   4606  H   THR B 291     -19.946   7.152   0.598  1.00  0.00           H  
ATOM   4607  HA  THR B 291     -22.337   8.231  -0.824  1.00  0.00           H  
ATOM   4608  HB  THR B 291     -22.145  10.304   0.485  1.00  0.00           H  
ATOM   4609  HG1 THR B 291     -19.934   8.926   1.603  1.00  0.00           H  
ATOM   4610 1HG2 THR B 291     -22.889   9.436   2.667  1.00  0.00           H  
ATOM   4611 2HG2 THR B 291     -23.615   8.509   1.333  1.00  0.00           H  
ATOM   4612 3HG2 THR B 291     -22.251   7.828   2.250  1.00  0.00           H  
ATOM   4613  N   LEU B 292     -20.885  10.059  -2.024  1.00  0.00           N  
ATOM   4614  CA  LEU B 292     -20.009  10.826  -2.904  1.00  0.00           C  
ATOM   4615  C   LEU B 292     -20.442  12.288  -2.943  1.00  0.00           C  
ATOM   4616  O   LEU B 292     -21.623  12.593  -3.109  1.00  0.00           O  
ATOM   4617  CB  LEU B 292     -20.025  10.237  -4.320  1.00  0.00           C  
ATOM   4618  CG  LEU B 292     -19.002  10.829  -5.298  1.00  0.00           C  
ATOM   4619  CD1 LEU B 292     -18.569   9.759  -6.291  1.00  0.00           C  
ATOM   4620  CD2 LEU B 292     -19.616  12.023  -6.014  1.00  0.00           C  
ATOM   4621  H   LEU B 292     -21.863  10.311  -1.987  1.00  0.00           H  
ATOM   4622  HA  LEU B 292     -18.993  10.770  -2.514  1.00  0.00           H  
ATOM   4623 1HB  LEU B 292     -19.838   9.167  -4.253  1.00  0.00           H  
ATOM   4624 2HB  LEU B 292     -21.016  10.386  -4.747  1.00  0.00           H  
ATOM   4625  HG  LEU B 292     -18.117  11.151  -4.749  1.00  0.00           H  
ATOM   4626 1HD1 LEU B 292     -17.843  10.179  -6.986  1.00  0.00           H  
ATOM   4627 2HD1 LEU B 292     -18.116   8.926  -5.753  1.00  0.00           H  
ATOM   4628 3HD1 LEU B 292     -19.438   9.405  -6.845  1.00  0.00           H  
ATOM   4629 1HD2 LEU B 292     -18.889  12.444  -6.709  1.00  0.00           H  
ATOM   4630 2HD2 LEU B 292     -20.500  11.702  -6.565  1.00  0.00           H  
ATOM   4631 3HD2 LEU B 292     -19.900  12.780  -5.283  1.00  0.00           H  
ATOM   4632  N   GLU B 293     -19.482  13.190  -2.774  1.00  0.00           N  
ATOM   4633  CA  GLU B 293     -19.761  14.620  -2.670  1.00  0.00           C  
ATOM   4634  C   GLU B 293     -19.254  15.463  -3.842  1.00  0.00           C  
ATOM   4635  O   GLU B 293     -19.913  16.440  -4.204  1.00  0.00           O  
ATOM   4636  CB  GLU B 293     -19.156  15.159  -1.372  1.00  0.00           C  
ATOM   4637  CG  GLU B 293     -19.771  14.583  -0.105  1.00  0.00           C  
ATOM   4638  CD  GLU B 293     -19.165  15.148   1.150  1.00  0.00           C  
ATOM   4639  OE1 GLU B 293     -18.228  15.903   1.046  1.00  0.00           O  
ATOM   4640  OE2 GLU B 293     -19.639  14.825   2.213  1.00  0.00           O1-
ATOM   4641  H   GLU B 293     -18.520  12.889  -2.705  1.00  0.00           H  
ATOM   4642  HA  GLU B 293     -20.842  14.761  -2.648  1.00  0.00           H  
ATOM   4643 1HB  GLU B 293     -18.087  14.945  -1.352  1.00  0.00           H  
ATOM   4644 2HB  GLU B 293     -19.273  16.242  -1.338  1.00  0.00           H  
ATOM   4645 1HG  GLU B 293     -20.840  14.794  -0.104  1.00  0.00           H  
ATOM   4646 2HG  GLU B 293     -19.642  13.502  -0.110  1.00  0.00           H  
ATOM   4647  N   PRO B 294     -18.098  15.135  -4.446  1.00  0.00           N  
ATOM   4648  CA  PRO B 294     -17.638  16.137  -5.414  1.00  0.00           C  
ATOM   4649  C   PRO B 294     -18.405  16.087  -6.733  1.00  0.00           C  
ATOM   4650  O   PRO B 294     -19.079  15.106  -7.049  1.00  0.00           O  
ATOM   4651  CB  PRO B 294     -16.166  15.771  -5.618  1.00  0.00           C  
ATOM   4652  CG  PRO B 294     -16.129  14.311  -5.370  1.00  0.00           C  
ATOM   4653  CD  PRO B 294     -17.073  14.095  -4.222  1.00  0.00           C  
ATOM   4654  HA  PRO B 294     -17.736  17.139  -4.972  1.00  0.00           H  
ATOM   4655 1HB  PRO B 294     -15.846  16.001  -6.635  1.00  0.00           H  
ATOM   4656 2HB  PRO B 294     -15.543  16.293  -4.891  1.00  0.00           H  
ATOM   4657 1HG  PRO B 294     -16.480  13.775  -6.252  1.00  0.00           H  
ATOM   4658 2HG  PRO B 294     -15.121  13.994  -5.103  1.00  0.00           H  
ATOM   4659 1HD  PRO B 294     -17.502  13.095  -4.276  1.00  0.00           H  
ATOM   4660 2HD  PRO B 294     -16.559  14.248  -3.272  1.00  0.00           H  
ATOM   4661  N   HIS B 295     -18.287  17.158  -7.512  1.00  0.00           N  
ATOM   4662  CA  HIS B 295     -18.839  17.199  -8.863  1.00  0.00           C  
ATOM   4663  C   HIS B 295     -17.760  17.499  -9.901  1.00  0.00           C  
ATOM   4664  O   HIS B 295     -17.904  18.406 -10.719  1.00  0.00           O  
ATOM   4665  CB  HIS B 295     -19.951  18.248  -8.958  1.00  0.00           C  
ATOM   4666  CG  HIS B 295     -21.101  17.991  -8.034  1.00  0.00           C  
ATOM   4667  CD2 HIS B 295     -22.327  17.464  -8.263  1.00  0.00           C  
ATOM   4668  ND1 HIS B 295     -21.054  18.287  -6.689  1.00  0.00           N  
ATOM   4669  CE1 HIS B 295     -22.205  17.955  -6.129  1.00  0.00           C  
ATOM   4670  NE2 HIS B 295     -22.993  17.453  -7.062  1.00  0.00           N  
ATOM   4671  H   HIS B 295     -17.797  17.972  -7.172  1.00  0.00           H  
ATOM   4672  HA  HIS B 295     -19.267  16.228  -9.110  1.00  0.00           H  
ATOM   4673 1HB  HIS B 295     -19.543  19.232  -8.730  1.00  0.00           H  
ATOM   4674 2HB  HIS B 295     -20.333  18.280  -9.978  1.00  0.00           H  
ATOM   4675  HD1 HIS B 295     -20.311  18.756  -6.213  1.00  0.00           H  
ATOM   4676  HD2 HIS B 295     -22.816  17.087  -9.162  1.00  0.00           H  
ATOM   4677  HE1 HIS B 295     -22.369  18.111  -5.063  1.00  0.00           H  
ATOM   4678  N   GLU B 296     -16.681  16.723  -9.871  1.00  0.00           N  
ATOM   4679  CA  GLU B 296     -15.567  16.894 -10.801  1.00  0.00           C  
ATOM   4680  C   GLU B 296     -15.398  15.660 -11.685  1.00  0.00           C  
ATOM   4681  O   GLU B 296     -14.949  15.761 -12.826  1.00  0.00           O  
ATOM   4682  CB  GLU B 296     -14.269  17.170 -10.037  1.00  0.00           C  
ATOM   4683  CG  GLU B 296     -14.286  18.448  -9.211  1.00  0.00           C  
ATOM   4684  CD  GLU B 296     -12.992  18.694  -8.487  1.00  0.00           C  
ATOM   4685  OE1 GLU B 296     -12.106  17.879  -8.598  1.00  0.00           O  
ATOM   4686  OE2 GLU B 296     -12.888  19.696  -7.820  1.00  0.00           O1-
ATOM   4687  H   GLU B 296     -16.638  15.961  -9.210  1.00  0.00           H  
ATOM   4688  HA  GLU B 296     -15.781  17.748 -11.444  1.00  0.00           H  
ATOM   4689 1HB  GLU B 296     -14.062  16.339  -9.362  1.00  0.00           H  
ATOM   4690 2HB  GLU B 296     -13.440  17.235 -10.740  1.00  0.00           H  
ATOM   4691 1HG  GLU B 296     -14.484  19.292  -9.872  1.00  0.00           H  
ATOM   4692 2HG  GLU B 296     -15.097  18.392  -8.488  1.00  0.00           H  
ATOM   4693  N   GLY B 297     -15.770  14.501 -11.151  1.00  0.00           N  
ATOM   4694  CA  GLY B 297     -15.623  13.240 -11.856  1.00  0.00           C  
ATOM   4695  C   GLY B 297     -16.939  12.517 -12.067  1.00  0.00           C  
ATOM   4696  O   GLY B 297     -17.914  13.092 -12.551  1.00  0.00           O  
ATOM   4697  H   GLY B 297     -16.185  14.493 -10.230  1.00  0.00           H  
ATOM   4698 1HA  GLY B 297     -15.163  13.418 -12.828  1.00  0.00           H  
ATOM   4699 2HA  GLY B 297     -14.952  12.588 -11.298  1.00  0.00           H  
ATOM   4700  N   SER B 298     -16.982  11.242 -11.694  1.00  0.00           N  
ATOM   4701  CA  SER B 298     -18.160  10.419 -11.945  1.00  0.00           C  
ATOM   4702  C   SER B 298     -19.274  10.777 -10.966  1.00  0.00           C  
ATOM   4703  O   SER B 298     -19.617   9.998 -10.077  1.00  0.00           O  
ATOM   4704  CB  SER B 298     -17.812   8.947 -11.823  1.00  0.00           C  
ATOM   4705  OG  SER B 298     -16.846   8.580 -12.768  1.00  0.00           O  
ATOM   4706  H   SER B 298     -16.199  10.833 -11.204  1.00  0.00           H  
ATOM   4707  HA  SER B 298     -18.508  10.613 -12.961  1.00  0.00           H  
ATOM   4708 1HB  SER B 298     -17.439   8.745 -10.819  1.00  0.00           H  
ATOM   4709 2HB  SER B 298     -18.711   8.349 -11.965  1.00  0.00           H  
ATOM   4710  HG  SER B 298     -16.132   8.173 -12.272  1.00  0.00           H  
ATOM   4711  N   LEU B 299     -19.831  11.973 -11.125  1.00  0.00           N  
ATOM   4712  CA  LEU B 299     -20.886  12.455 -10.238  1.00  0.00           C  
ATOM   4713  C   LEU B 299     -22.209  11.727 -10.460  1.00  0.00           C  
ATOM   4714  O   LEU B 299     -23.201  12.004  -9.789  1.00  0.00           O  
ATOM   4715  CB  LEU B 299     -21.091  13.961 -10.441  1.00  0.00           C  
ATOM   4716  CG  LEU B 299     -21.619  14.380 -11.819  1.00  0.00           C  
ATOM   4717  CD1 LEU B 299     -23.137  14.267 -11.838  1.00  0.00           C  
ATOM   4718  CD2 LEU B 299     -21.172  15.803 -12.123  1.00  0.00           C  
ATOM   4719  H   LEU B 299     -19.502  12.583 -11.860  1.00  0.00           H  
ATOM   4720  HA  LEU B 299     -20.580  12.276  -9.208  1.00  0.00           H  
ATOM   4721 1HB  LEU B 299     -21.797  14.319  -9.694  1.00  0.00           H  
ATOM   4722 2HB  LEU B 299     -20.138  14.466 -10.284  1.00  0.00           H  
ATOM   4723  HG  LEU B 299     -21.225  13.706 -12.580  1.00  0.00           H  
ATOM   4724 1HD1 LEU B 299     -23.512  14.565 -12.818  1.00  0.00           H  
ATOM   4725 2HD1 LEU B 299     -23.428  13.236 -11.638  1.00  0.00           H  
ATOM   4726 3HD1 LEU B 299     -23.560  14.919 -11.075  1.00  0.00           H  
ATOM   4727 1HD2 LEU B 299     -21.547  16.101 -13.103  1.00  0.00           H  
ATOM   4728 2HD2 LEU B 299     -21.567  16.478 -11.363  1.00  0.00           H  
ATOM   4729 3HD2 LEU B 299     -20.083  15.851 -12.121  1.00  0.00           H  
ATOM   4730  N   GLU B 300     -22.211  10.787 -11.398  1.00  0.00           N  
ATOM   4731  CA  GLU B 300     -23.325   9.857 -11.565  1.00  0.00           C  
ATOM   4732  C   GLU B 300     -23.547   9.002 -10.320  1.00  0.00           C  
ATOM   4733  O   GLU B 300     -24.607   8.397 -10.157  1.00  0.00           O  
ATOM   4734  CB  GLU B 300     -23.079   8.951 -12.775  1.00  0.00           C  
ATOM   4735  CG  GLU B 300     -23.110   9.671 -14.115  1.00  0.00           C  
ATOM   4736  CD  GLU B 300     -22.845   8.755 -15.277  1.00  0.00           C  
ATOM   4737  OE1 GLU B 300     -22.554   7.605 -15.049  1.00  0.00           O  
ATOM   4738  OE2 GLU B 300     -22.934   9.205 -16.395  1.00  0.00           O1-
ATOM   4739  H   GLU B 300     -21.413  10.698 -12.010  1.00  0.00           H  
ATOM   4740  HA  GLU B 300     -24.234  10.434 -11.737  1.00  0.00           H  
ATOM   4741 1HB  GLU B 300     -22.106   8.469 -12.676  1.00  0.00           H  
ATOM   4742 2HB  GLU B 300     -23.833   8.165 -12.799  1.00  0.00           H  
ATOM   4743 1HG  GLU B 300     -24.090  10.131 -14.246  1.00  0.00           H  
ATOM   4744 2HG  GLU B 300     -22.365  10.465 -14.107  1.00  0.00           H  
ATOM   4745  N   PHE B 301     -22.539   8.931  -9.458  1.00  0.00           N  
ATOM   4746  CA  PHE B 301     -22.649   8.223  -8.186  1.00  0.00           C  
ATOM   4747  C   PHE B 301     -22.813   9.175  -7.003  1.00  0.00           C  
ATOM   4748  O   PHE B 301     -22.542   8.820  -5.855  1.00  0.00           O  
ATOM   4749  CB  PHE B 301     -21.416   7.345  -7.964  1.00  0.00           C  
ATOM   4750  CG  PHE B 301     -21.209   6.311  -9.034  1.00  0.00           C  
ATOM   4751  CD1 PHE B 301     -20.346   6.551 -10.093  1.00  0.00           C  
ATOM   4752  CD2 PHE B 301     -21.876   5.096  -8.984  1.00  0.00           C  
ATOM   4753  CE1 PHE B 301     -20.155   5.601 -11.078  1.00  0.00           C  
ATOM   4754  CE2 PHE B 301     -21.685   4.144  -9.966  1.00  0.00           C  
ATOM   4755  CZ  PHE B 301     -20.824   4.397 -11.014  1.00  0.00           C  
ATOM   4756  H   PHE B 301     -21.657   9.366  -9.691  1.00  0.00           H  
ATOM   4757  HA  PHE B 301     -23.533   7.585  -8.220  1.00  0.00           H  
ATOM   4758 1HB  PHE B 301     -20.527   7.972  -7.920  1.00  0.00           H  
ATOM   4759 2HB  PHE B 301     -21.502   6.832  -7.007  1.00  0.00           H  
ATOM   4760  HD1 PHE B 301     -19.816   7.503 -10.143  1.00  0.00           H  
ATOM   4761  HD2 PHE B 301     -22.557   4.897  -8.156  1.00  0.00           H  
ATOM   4762  HE1 PHE B 301     -19.474   5.803 -11.904  1.00  0.00           H  
ATOM   4763  HE2 PHE B 301     -22.215   3.193  -9.914  1.00  0.00           H  
ATOM   4764  HZ  PHE B 301     -20.674   3.647 -11.790  1.00  0.00           H  
ATOM   4765  N   LEU B 302     -23.274  10.389  -7.290  1.00  0.00           N  
ATOM   4766  CA  LEU B 302     -23.482  11.400  -6.256  1.00  0.00           C  
ATOM   4767  C   LEU B 302     -24.438  10.872  -5.190  1.00  0.00           C  
ATOM   4768  O   LEU B 302     -25.454  10.250  -5.500  1.00  0.00           O  
ATOM   4769  CB  LEU B 302     -24.043  12.688  -6.871  1.00  0.00           C  
ATOM   4770  CG  LEU B 302     -24.128  13.894  -5.926  1.00  0.00           C  
ATOM   4771  CD1 LEU B 302     -22.725  14.405  -5.626  1.00  0.00           C  
ATOM   4772  CD2 LEU B 302     -24.981  14.980  -6.564  1.00  0.00           C  
ATOM   4773  H   LEU B 302     -23.504  10.617  -8.246  1.00  0.00           H  
ATOM   4774  HA  LEU B 302     -22.521  11.624  -5.794  1.00  0.00           H  
ATOM   4775 1HB  LEU B 302     -23.415  12.972  -7.714  1.00  0.00           H  
ATOM   4776 2HB  LEU B 302     -25.047  12.488  -7.244  1.00  0.00           H  
ATOM   4777  HG  LEU B 302     -24.579  13.585  -4.983  1.00  0.00           H  
ATOM   4778 1HD1 LEU B 302     -22.786  15.261  -4.955  1.00  0.00           H  
ATOM   4779 2HD1 LEU B 302     -22.143  13.614  -5.153  1.00  0.00           H  
ATOM   4780 3HD1 LEU B 302     -22.242  14.706  -6.555  1.00  0.00           H  
ATOM   4781 1HD2 LEU B 302     -25.042  15.837  -5.892  1.00  0.00           H  
ATOM   4782 2HD2 LEU B 302     -24.530  15.290  -7.507  1.00  0.00           H  
ATOM   4783 3HD2 LEU B 302     -25.983  14.593  -6.751  1.00  0.00           H  
ATOM   4784  N   GLY B 303     -24.113  11.135  -3.928  1.00  0.00           N  
ATOM   4785  CA  GLY B 303     -24.997  10.796  -2.827  1.00  0.00           C  
ATOM   4786  C   GLY B 303     -24.840   9.364  -2.353  1.00  0.00           C  
ATOM   4787  O   GLY B 303     -24.539   9.120  -1.185  1.00  0.00           O  
ATOM   4788  H   GLY B 303     -23.230  11.575  -3.709  1.00  0.00           H  
ATOM   4789 1HA  GLY B 303     -24.805  11.464  -1.987  1.00  0.00           H  
ATOM   4790 2HA  GLY B 303     -26.032  10.951  -3.130  1.00  0.00           H  
ATOM   4791  N   VAL B 304     -25.040   8.412  -3.258  1.00  0.00           N  
ATOM   4792  CA  VAL B 304     -24.897   6.991  -2.951  1.00  0.00           C  
ATOM   4793  C   VAL B 304     -23.839   6.395  -3.875  1.00  0.00           C  
ATOM   4794  O   VAL B 304     -24.059   6.242  -5.076  1.00  0.00           O  
ATOM   4795  CB  VAL B 304     -26.233   6.248  -3.135  1.00  0.00           C  
ATOM   4796  CG1 VAL B 304     -26.081   4.778  -2.771  1.00  0.00           C  
ATOM   4797  CG2 VAL B 304     -27.312   6.904  -2.287  1.00  0.00           C  
ATOM   4798  H   VAL B 304     -25.286   8.676  -4.203  1.00  0.00           H  
ATOM   4799  HA  VAL B 304     -24.589   6.891  -1.910  1.00  0.00           H  
ATOM   4800  HB  VAL B 304     -26.520   6.290  -4.186  1.00  0.00           H  
ATOM   4801 1HG1 VAL B 304     -27.035   4.269  -2.908  1.00  0.00           H  
ATOM   4802 2HG1 VAL B 304     -25.330   4.320  -3.415  1.00  0.00           H  
ATOM   4803 3HG1 VAL B 304     -25.769   4.692  -1.730  1.00  0.00           H  
ATOM   4804 1HG2 VAL B 304     -28.254   6.375  -2.423  1.00  0.00           H  
ATOM   4805 2HG2 VAL B 304     -27.022   6.867  -1.237  1.00  0.00           H  
ATOM   4806 3HG2 VAL B 304     -27.433   7.944  -2.593  1.00  0.00           H  
ATOM   4807  N   ASN B 305     -22.680   6.081  -3.308  1.00  0.00           N  
ATOM   4808  CA  ASN B 305     -21.522   5.653  -4.086  1.00  0.00           C  
ATOM   4809  C   ASN B 305     -21.502   4.138  -4.277  1.00  0.00           C  
ATOM   4810  O   ASN B 305     -20.777   3.416  -3.590  1.00  0.00           O  
ATOM   4811  CB  ASN B 305     -20.238   6.123  -3.427  1.00  0.00           C  
ATOM   4812  CG  ASN B 305     -19.028   5.888  -4.288  1.00  0.00           C  
ATOM   4813  ND2 ASN B 305     -17.953   6.569  -3.983  1.00  0.00           N  
ATOM   4814  OD1 ASN B 305     -19.067   5.089  -5.230  1.00  0.00           O  
ATOM   4815  H   ASN B 305     -22.581   6.149  -2.305  1.00  0.00           H  
ATOM   4816  HA  ASN B 305     -21.588   6.099  -5.080  1.00  0.00           H  
ATOM   4817 1HB  ASN B 305     -20.311   7.189  -3.207  1.00  0.00           H  
ATOM   4818 2HB  ASN B 305     -20.102   5.602  -2.480  1.00  0.00           H  
ATOM   4819 1HD2 ASN B 305     -17.117   6.453  -4.521  1.00  0.00           H  
ATOM   4820 2HD2 ASN B 305     -17.966   7.205  -3.211  1.00  0.00           H  
ATOM   4821  N   MET B 306     -22.298   3.655  -5.225  1.00  0.00           N  
ATOM   4822  CA  MET B 306     -22.370   2.227  -5.520  1.00  0.00           C  
ATOM   4823  C   MET B 306     -21.275   1.819  -6.503  1.00  0.00           C  
ATOM   4824  O   MET B 306     -21.257   0.695  -7.002  1.00  0.00           O  
ATOM   4825  CB  MET B 306     -23.748   1.870  -6.075  1.00  0.00           C  
ATOM   4826  CG  MET B 306     -24.112   2.588  -7.367  1.00  0.00           C  
ATOM   4827  SD  MET B 306     -25.021   4.119  -7.077  1.00  0.00           S  
ATOM   4828  CE  MET B 306     -25.524   4.534  -8.745  1.00  0.00           C  
ATOM   4829  H   MET B 306     -22.854   4.290  -5.780  1.00  0.00           H  
ATOM   4830  HA  MET B 306     -22.211   1.674  -4.594  1.00  0.00           H  
ATOM   4831 1HB  MET B 306     -23.797   0.798  -6.264  1.00  0.00           H  
ATOM   4832 2HB  MET B 306     -24.512   2.107  -5.334  1.00  0.00           H  
ATOM   4833 1HG  MET B 306     -23.204   2.826  -7.919  1.00  0.00           H  
ATOM   4834 2HG  MET B 306     -24.726   1.935  -7.986  1.00  0.00           H  
ATOM   4835 1HE  MET B 306     -26.098   5.461  -8.732  1.00  0.00           H  
ATOM   4836 2HE  MET B 306     -24.640   4.663  -9.370  1.00  0.00           H  
ATOM   4837 3HE  MET B 306     -26.141   3.731  -9.150  1.00  0.00           H  
ATOM   4838  N   ASP B 307     -20.348   2.731  -6.771  1.00  0.00           N  
ATOM   4839  CA  ASP B 307     -19.256   2.476  -7.706  1.00  0.00           C  
ATOM   4840  C   ASP B 307     -18.337   1.390  -7.152  1.00  0.00           C  
ATOM   4841  O   ASP B 307     -18.104   0.368  -7.796  1.00  0.00           O  
ATOM   4842  CB  ASP B 307     -18.457   3.754  -7.971  1.00  0.00           C  
ATOM   4843  CG  ASP B 307     -17.512   3.626  -9.159  1.00  0.00           C  
ATOM   4844  OD1 ASP B 307     -17.602   2.648  -9.862  1.00  0.00           O  
ATOM   4845  OD2 ASP B 307     -16.711   4.509  -9.352  1.00  0.00           O1-
ATOM   4846  H   ASP B 307     -20.376   3.626  -6.302  1.00  0.00           H  
ATOM   4847  HA  ASP B 307     -19.681   2.133  -8.649  1.00  0.00           H  
ATOM   4848 1HB  ASP B 307     -19.143   4.580  -8.158  1.00  0.00           H  
ATOM   4849 2HB  ASP B 307     -17.872   4.008  -7.086  1.00  0.00           H  
ATOM   4850  N   VAL B 308     -17.823   1.605  -5.945  1.00  0.00           N  
ATOM   4851  CA  VAL B 308     -16.925   0.641  -5.312  1.00  0.00           C  
ATOM   4852  C   VAL B 308     -17.704  -0.613  -4.924  1.00  0.00           C  
ATOM   4853  O   VAL B 308     -17.189  -1.728  -5.007  1.00  0.00           O  
ATOM   4854  CB  VAL B 308     -16.265   1.251  -4.061  1.00  0.00           C  
ATOM   4855  CG1 VAL B 308     -17.294   1.442  -2.957  1.00  0.00           C  
ATOM   4856  CG2 VAL B 308     -15.126   0.361  -3.590  1.00  0.00           C  
ATOM   4857  H   VAL B 308     -18.069   2.449  -5.444  1.00  0.00           H  
ATOM   4858  HA  VAL B 308     -16.142   0.378  -6.024  1.00  0.00           H  
ATOM   4859  HB  VAL B 308     -15.876   2.238  -4.312  1.00  0.00           H  
ATOM   4860 1HG1 VAL B 308     -16.811   1.874  -2.080  1.00  0.00           H  
ATOM   4861 2HG1 VAL B 308     -18.081   2.112  -3.304  1.00  0.00           H  
ATOM   4862 3HG1 VAL B 308     -17.727   0.477  -2.692  1.00  0.00           H  
ATOM   4863 1HG2 VAL B 308     -14.665   0.798  -2.705  1.00  0.00           H  
ATOM   4864 2HG2 VAL B 308     -15.515  -0.628  -3.345  1.00  0.00           H  
ATOM   4865 3HG2 VAL B 308     -14.382   0.272  -4.381  1.00  0.00           H  
ATOM   4866  N   ILE B 309     -18.962  -0.430  -4.538  1.00  0.00           N  
ATOM   4867  CA  ILE B 309     -19.821  -1.531  -4.110  1.00  0.00           C  
ATOM   4868  C   ILE B 309     -20.061  -2.448  -5.305  1.00  0.00           C  
ATOM   4869  O   ILE B 309     -20.020  -3.669  -5.176  1.00  0.00           O  
ATOM   4870  CB  ILE B 309     -21.163  -1.022  -3.553  1.00  0.00           C  
ATOM   4871  CG1 ILE B 309     -20.944  -0.262  -2.242  1.00  0.00           C  
ATOM   4872  CG2 ILE B 309     -22.127  -2.180  -3.347  1.00  0.00           C  
ATOM   4873  CD1 ILE B 309     -22.173   0.463  -1.744  1.00  0.00           C  
ATOM   4874  H   ILE B 309     -19.347   0.504  -4.559  1.00  0.00           H  
ATOM   4875  HA  ILE B 309     -19.312  -2.078  -3.317  1.00  0.00           H  
ATOM   4876  HB  ILE B 309     -21.604  -0.316  -4.256  1.00  0.00           H  
ATOM   4877 1HG1 ILE B 309     -20.621  -0.958  -1.469  1.00  0.00           H  
ATOM   4878 2HG1 ILE B 309     -20.148   0.470  -2.375  1.00  0.00           H  
ATOM   4879 1HG2 ILE B 309     -23.070  -1.802  -2.952  1.00  0.00           H  
ATOM   4880 2HG2 ILE B 309     -22.306  -2.679  -4.298  1.00  0.00           H  
ATOM   4881 3HG2 ILE B 309     -21.697  -2.890  -2.640  1.00  0.00           H  
ATOM   4882 1HD1 ILE B 309     -21.939   0.977  -0.811  1.00  0.00           H  
ATOM   4883 2HD1 ILE B 309     -22.494   1.191  -2.489  1.00  0.00           H  
ATOM   4884 3HD1 ILE B 309     -22.973  -0.255  -1.570  1.00  0.00           H  
ATOM   4885  N   ARG B 310     -20.299  -1.861  -6.474  1.00  0.00           N  
ATOM   4886  CA  ARG B 310     -20.406  -2.617  -7.718  1.00  0.00           C  
ATOM   4887  C   ARG B 310     -19.201  -3.523  -7.953  1.00  0.00           C  
ATOM   4888  O   ARG B 310     -19.373  -4.691  -8.300  1.00  0.00           O  
ATOM   4889  CB  ARG B 310     -20.554  -1.670  -8.900  1.00  0.00           C  
ATOM   4890  CG  ARG B 310     -20.550  -2.343 -10.263  1.00  0.00           C  
ATOM   4891  CD  ARG B 310     -20.540  -1.348 -11.366  1.00  0.00           C  
ATOM   4892  NE  ARG B 310     -19.392  -0.461 -11.286  1.00  0.00           N  
ATOM   4893  CZ  ARG B 310     -18.168  -0.748 -11.770  1.00  0.00           C  
ATOM   4894  NH1 ARG B 310     -17.950  -1.900 -12.365  1.00  0.00           N1+
ATOM   4895  NH2 ARG B 310     -17.186   0.128 -11.647  1.00  0.00           N  
ATOM   4896  H   ARG B 310     -20.398  -0.855  -6.507  1.00  0.00           H  
ATOM   4897  HA  ARG B 310     -21.292  -3.250  -7.663  1.00  0.00           H  
ATOM   4898 1HB  ARG B 310     -21.488  -1.116  -8.807  1.00  0.00           H  
ATOM   4899 2HB  ARG B 310     -19.740  -0.944  -8.887  1.00  0.00           H  
ATOM   4900 1HG  ARG B 310     -19.663  -2.969 -10.358  1.00  0.00           H  
ATOM   4901 2HG  ARG B 310     -21.443  -2.961 -10.367  1.00  0.00           H  
ATOM   4902 1HD  ARG B 310     -20.505  -1.868 -12.323  1.00  0.00           H  
ATOM   4903 2HD  ARG B 310     -21.444  -0.742 -11.316  1.00  0.00           H  
ATOM   4904  HE  ARG B 310     -19.520   0.436 -10.835  1.00  0.00           H  
ATOM   4905 1HH1 ARG B 310     -18.700  -2.570 -12.458  1.00  0.00           H  
ATOM   4906 2HH1 ARG B 310     -17.033  -2.116 -12.727  1.00  0.00           H  
ATOM   4907 1HH2 ARG B 310     -17.353   1.014 -11.189  1.00  0.00           H  
ATOM   4908 2HH2 ARG B 310     -16.269  -0.088 -12.009  1.00  0.00           H  
ATOM   4909  N   VAL B 311     -17.996  -2.999  -7.765  1.00  0.00           N  
ATOM   4910  CA  VAL B 311     -16.777  -3.786  -7.949  1.00  0.00           C  
ATOM   4911  C   VAL B 311     -16.644  -4.838  -6.852  1.00  0.00           C  
ATOM   4912  O   VAL B 311     -16.329  -5.993  -7.135  1.00  0.00           O  
ATOM   4913  CB  VAL B 311     -15.537  -2.871  -7.936  1.00  0.00           C  
ATOM   4914  CG1 VAL B 311     -14.263  -3.701  -7.974  1.00  0.00           C  
ATOM   4915  CG2 VAL B 311     -15.591  -1.909  -9.113  1.00  0.00           C  
ATOM   4916  H   VAL B 311     -17.919  -2.031  -7.483  1.00  0.00           H  
ATOM   4917  HA  VAL B 311     -16.831  -4.286  -8.917  1.00  0.00           H  
ATOM   4918  HB  VAL B 311     -15.525  -2.306  -7.004  1.00  0.00           H  
ATOM   4919 1HG1 VAL B 311     -13.397  -3.038  -7.964  1.00  0.00           H  
ATOM   4920 2HG1 VAL B 311     -14.228  -4.356  -7.104  1.00  0.00           H  
ATOM   4921 3HG1 VAL B 311     -14.247  -4.302  -8.883  1.00  0.00           H  
ATOM   4922 1HG2 VAL B 311     -14.712  -1.265  -9.097  1.00  0.00           H  
ATOM   4923 2HG2 VAL B 311     -15.609  -2.475 -10.045  1.00  0.00           H  
ATOM   4924 3HG2 VAL B 311     -16.490  -1.297  -9.042  1.00  0.00           H  
ATOM   4925  N   LEU B 312     -16.895  -4.449  -5.607  1.00  0.00           N  
ATOM   4926  CA  LEU B 312     -16.779  -5.368  -4.477  1.00  0.00           C  
ATOM   4927  C   LEU B 312     -17.725  -6.554  -4.643  1.00  0.00           C  
ATOM   4928  O   LEU B 312     -17.347  -7.704  -4.417  1.00  0.00           O  
ATOM   4929  CB  LEU B 312     -17.086  -4.638  -3.163  1.00  0.00           C  
ATOM   4930  CG  LEU B 312     -16.041  -3.610  -2.713  1.00  0.00           C  
ATOM   4931  CD1 LEU B 312     -16.617  -2.756  -1.592  1.00  0.00           C  
ATOM   4932  CD2 LEU B 312     -14.782  -4.333  -2.257  1.00  0.00           C  
ATOM   4933  H   LEU B 312     -17.185  -3.497  -5.428  1.00  0.00           H  
ATOM   4934  HA  LEU B 312     -15.756  -5.742  -4.439  1.00  0.00           H  
ATOM   4935 1HB  LEU B 312     -18.037  -4.119  -3.269  1.00  0.00           H  
ATOM   4936 2HB  LEU B 312     -17.187  -5.378  -2.369  1.00  0.00           H  
ATOM   4937  HG  LEU B 312     -15.799  -2.948  -3.545  1.00  0.00           H  
ATOM   4938 1HD1 LEU B 312     -15.874  -2.026  -1.272  1.00  0.00           H
[truncated: 511,277 more chars]
