# Supplementary material for: Structural underpinnings of Ric8A function as a G-protein α-subunit chaperone and guanine-nucleotide exchange factor
Source: Nat Commun. 2019 Jul 12;10:3084. doi: 10.1038/s41467-019-11088-x (PMC6625990; doi:10.1038/s41467-019-11088-x)
Supplement: Supplementary file 11 — Supplementary Data 8 [file 41467_2019_11088_MOESM11_ESM.txt]

ATOM      1  N   LYS A  10     -60.482   0.212  16.385  1.00512.00           N  
ATOM      2  CA  LYS A  10     -59.191  -0.471  16.718  1.00512.00           C  
ATOM      3  C   LYS A  10     -58.101  -0.142  15.699  1.00512.00           C  
ATOM      4  O   LYS A  10     -56.932  -0.020  16.059  1.00512.00           O  
ATOM      5  CB  LYS A  10     -59.399  -1.987  16.786  1.00  0.00           C  
ATOM      6  CG  LYS A  10     -58.176  -2.753  17.269  1.00  0.00           C  
ATOM      7  CD  LYS A  10     -58.431  -4.252  17.316  1.00  0.00           C  
ATOM      8  CE  LYS A  10     -57.178  -4.998  17.744  1.00  0.00           C  
ATOM      9  NZ  LYS A  10     -57.582  -6.362  18.212  1.00  0.00           N1+
ATOM     10 1H   LYS A  10     -61.145   0.074  17.136  1.00512.00           H  
ATOM     11 2H   LYS A  10     -60.874  -0.174  15.537  1.00512.00           H  
ATOM     12 3H   LYS A  10     -60.332   1.204  16.264  1.00512.00           H  
ATOM     13  HA  LYS A  10     -58.840  -0.129  17.692  1.00512.00           H  
ATOM     14 1HB  LYS A  10     -60.227  -2.194  17.464  1.00  0.00           H  
ATOM     15 2HB  LYS A  10     -59.669  -2.350  15.794  1.00  0.00           H  
ATOM     16 1HG  LYS A  10     -57.343  -2.556  16.595  1.00  0.00           H  
ATOM     17 2HG  LYS A  10     -57.910  -2.407  18.268  1.00  0.00           H  
ATOM     18 1HD  LYS A  10     -59.228  -4.454  18.032  1.00  0.00           H  
ATOM     19 2HD  LYS A  10     -58.739  -4.604  16.331  1.00  0.00           H  
ATOM     20 1HE  LYS A  10     -56.483  -5.066  16.903  1.00  0.00           H  
ATOM     21 2HE  LYS A  10     -56.694  -4.445  18.551  1.00  0.00           H  
ATOM     22 1HZ  LYS A  10     -56.798  -6.845  18.638  1.00  0.00           H  
ATOM     23 2HZ  LYS A  10     -57.912  -6.926  17.440  1.00  0.00           H  
ATOM     24 3HZ  LYS A  10     -58.315  -6.305  18.907  1.00  0.00           H  
ATOM     25  N   ALA A  11     -58.476   0.020  14.435  1.00482.63           N  
ATOM     26  CA  ALA A  11     -57.504   0.231  13.366  1.00482.63           C  
ATOM     27  C   ALA A  11     -56.627   1.462  13.583  1.00482.63           C  
ATOM     28  O   ALA A  11     -55.457   1.464  13.203  1.00482.63           O  
ATOM     29  CB  ALA A  11     -58.224   0.333  12.027  1.00  0.00           C  
ATOM     30  H   ALA A  11     -59.455  -0.018  14.192  1.00482.63           H  
ATOM     31  HA  ALA A  11     -56.840  -0.633  13.328  1.00482.63           H  
ATOM     32 1HB  ALA A  11     -58.798  -0.577  11.850  1.00  0.00           H  
ATOM     33 2HB  ALA A  11     -57.491   0.457  11.230  1.00  0.00           H  
ATOM     34 3HB  ALA A  11     -58.897   1.191  12.036  1.00  0.00           H  
ATOM     35  N   ALA A  12     -57.174   2.503  14.201  1.00460.29           N  
ATOM     36  CA  ALA A  12     -56.424   3.733  14.437  1.00460.29           C  
ATOM     37  C   ALA A  12     -55.185   3.525  15.307  1.00460.29           C  
ATOM     38  O   ALA A  12     -54.136   4.111  15.040  1.00460.29           O  
ATOM     39  CB  ALA A  12     -57.333   4.780  15.067  1.00497.95           C  
ATOM     40  H   ALA A  12     -58.134   2.458  14.509  1.00460.29           H  
ATOM     41  HA  ALA A  12     -56.082   4.114  13.474  1.00460.29           H  
ATOM     42 1HB  ALA A  12     -58.180   4.974  14.409  1.00497.95           H  
ATOM     43 2HB  ALA A  12     -56.774   5.704  15.216  1.00497.95           H  
ATOM     44 3HB  ALA A  12     -57.698   4.420  16.030  1.00497.95           H  
ATOM     45  N   VAL A  13     -55.295   2.709  16.350  1.00458.84           N  
ATOM     46  CA  VAL A  13     -54.170   2.485  17.258  1.00458.84           C  
ATOM     47  C   VAL A  13     -53.246   1.383  16.750  1.00458.84           C  
ATOM     48  O   VAL A  13     -52.071   1.342  17.110  1.00458.84           O  
ATOM     49  CB  VAL A  13     -54.594   2.171  18.711  1.00  0.00           C  
ATOM     50  CG1 VAL A  13     -55.361   3.350  19.305  1.00  0.00           C  
ATOM     51  CG2 VAL A  13     -55.444   0.905  18.801  1.00  0.00           C  
ATOM     52  H   VAL A  13     -56.162   2.219  16.521  1.00458.84           H  
ATOM     53  HA  VAL A  13     -53.579   3.400  17.287  1.00458.84           H  
ATOM     54  HB  VAL A  13     -53.693   2.022  19.305  1.00  0.00           H  
ATOM     55 1HG1 VAL A  13     -55.581   3.150  20.354  1.00  0.00           H  
ATOM     56 2HG1 VAL A  13     -56.295   3.501  18.765  1.00  0.00           H  
ATOM     57 3HG1 VAL A  13     -54.754   4.253  19.236  1.00  0.00           H  
ATOM     58 1HG2 VAL A  13     -55.667   0.691  19.846  1.00  0.00           H  
ATOM     59 2HG2 VAL A  13     -54.898   0.062  18.378  1.00  0.00           H  
ATOM     60 3HG2 VAL A  13     -56.379   1.043  18.258  1.00  0.00           H  
ATOM     61  N   GLU A  14     -53.762   0.509  15.893  1.00470.99           N  
ATOM     62  CA  GLU A  14     -52.937  -0.512  15.253  1.00470.99           C  
ATOM     63  C   GLU A  14     -52.035   0.161  14.222  1.00470.99           C  
ATOM     64  O   GLU A  14     -50.847  -0.143  14.129  1.00470.99           O  
ATOM     65  CB  GLU A  14     -53.808  -1.567  14.567  1.00  0.00           C  
ATOM     66  CG  GLU A  14     -54.592  -2.439  15.535  1.00  0.00           C  
ATOM     67  CD  GLU A  14     -55.498  -3.421  14.818  1.00  0.00           C  
ATOM     68  OE1 GLU A  14     -56.433  -2.972  14.121  1.00  0.00           O  
ATOM     69  OE2 GLU A  14     -55.303  -4.645  14.970  1.00  0.00           O1-
ATOM     70  H   GLU A  14     -54.744   0.555  15.659  1.00470.99           H  
ATOM     71  HA  GLU A  14     -52.307  -0.996  16.000  1.00470.99           H  
ATOM     72 1HB  GLU A  14     -54.510  -1.061  13.904  1.00  0.00           H  
ATOM     73 2HB  GLU A  14     -53.169  -2.211  13.963  1.00  0.00           H  
ATOM     74 1HG  GLU A  14     -53.891  -2.989  16.163  1.00  0.00           H  
ATOM     75 2HG  GLU A  14     -55.202  -1.804  16.177  1.00  0.00           H  
ATOM     76  N   ARG A  15     -52.601   1.091  13.459  1.00442.21           N  
ATOM     77  CA  ARG A  15     -51.839   1.855  12.475  1.00442.21           C  
ATOM     78  C   ARG A  15     -50.781   2.709  13.164  1.00442.21           C  
ATOM     79  O   ARG A  15     -49.666   2.847  12.664  1.00442.21           O  
ATOM     80  CB  ARG A  15     -52.784   2.735  11.652  1.00  0.00           C  
ATOM     81  CG  ARG A  15     -52.114   3.428  10.472  1.00  0.00           C  
ATOM     82  CD  ARG A  15     -53.079   4.341   9.725  1.00  0.00           C  
ATOM     83  NE  ARG A  15     -54.202   3.615   9.130  1.00  0.00           N  
ATOM     84  CZ  ARG A  15     -54.188   2.996   7.956  1.00  0.00           C  
ATOM     85  NH1 ARG A  15     -55.282   2.389   7.545  1.00  0.00           N1+
ATOM     86  NH2 ARG A  15     -53.129   2.970   7.172  1.00  0.00           N  
ATOM     87  H   ARG A  15     -53.588   1.286  13.566  1.00442.21           H  
ATOM     88  HA  ARG A  15     -51.327   1.158  11.811  1.00442.21           H  
ATOM     89 1HB  ARG A  15     -53.594   2.110  11.275  1.00  0.00           H  
ATOM     90 2HB  ARG A  15     -53.214   3.494  12.307  1.00  0.00           H  
ATOM     91 1HG  ARG A  15     -51.280   4.026  10.839  1.00  0.00           H  
ATOM     92 2HG  ARG A  15     -51.730   2.673   9.786  1.00  0.00           H  
ATOM     93 1HD  ARG A  15     -53.467   5.083  10.423  1.00  0.00           H  
ATOM     94 2HD  ARG A  15     -52.532   4.868   8.942  1.00  0.00           H  
ATOM     95  HE  ARG A  15     -55.062   3.591   9.657  1.00  0.00           H  
ATOM     96 1HH1 ARG A  15     -56.102   2.404   8.131  1.00  0.00           H  
ATOM     97 2HH1 ARG A  15     -55.282   1.911   6.658  1.00  0.00           H  
ATOM     98 1HH2 ARG A  15     -52.280   3.424   7.469  1.00  0.00           H  
ATOM     99 2HH2 ARG A  15     -53.179   2.488   6.288  1.00  0.00           H  
ATOM    100  N   SER A  16     -51.131   3.272  14.315  1.00423.74           N  
ATOM    101  CA  SER A  16     -50.176   4.030  15.119  1.00423.74           C  
ATOM    102  C   SER A  16     -49.006   3.146  15.539  1.00423.74           C  
ATOM    103  O   SER A  16     -47.851   3.569  15.494  1.00423.74           O  
ATOM    104  CB  SER A  16     -50.856   4.611  16.360  1.00  0.00           C  
ATOM    105  OG  SER A  16     -49.958   5.434  17.084  1.00  0.00           O  
ATOM    106  H   SER A  16     -52.077   3.163  14.652  1.00423.74           H  
ATOM    107  HA  SER A  16     -49.785   4.852  14.519  1.00423.74           H  
ATOM    108 1HB  SER A  16     -51.716   5.207  16.052  1.00  0.00           H  
ATOM    109 2HB  SER A  16     -51.196   3.798  17.001  1.00  0.00           H  
ATOM    110  HG  SER A  16     -49.185   4.913  17.321  1.00  0.00           H  
ATOM    111  N   LYS A  17     -49.304   1.912  15.935  1.00424.01           N  
ATOM    112  CA  LYS A  17     -48.270   0.953  16.315  1.00424.01           C  
ATOM    113  C   LYS A  17     -47.363   0.619  15.136  1.00424.01           C  
ATOM    114  O   LYS A  17     -46.153   0.486  15.307  1.00424.01           O  
ATOM    115  CB  LYS A  17     -48.900  -0.329  16.866  1.00  0.00           C  
ATOM    116  CG  LYS A  17     -47.873  -1.310  17.413  1.00  0.00           C  
ATOM    117  CD  LYS A  17     -48.505  -2.632  17.815  1.00  0.00           C  
ATOM    118  CE  LYS A  17     -47.441  -3.577  18.349  1.00  0.00           C  
ATOM    119  NZ  LYS A  17     -48.048  -4.916  18.633  1.00  0.00           N1+
ATOM    120  H   LYS A  17     -50.271   1.617  15.963  1.00424.01           H  
ATOM    121  HA  LYS A  17     -47.646   1.400  17.090  1.00424.01           H  
ATOM    122 1HB  LYS A  17     -49.595  -0.067  17.664  1.00  0.00           H  
ATOM    123 2HB  LYS A  17     -49.460  -0.818  16.068  1.00  0.00           H  
ATOM    124 1HG  LYS A  17     -47.121  -1.502  16.647  1.00  0.00           H  
ATOM    125 2HG  LYS A  17     -47.385  -0.870  18.283  1.00  0.00           H  
ATOM    126 1HD  LYS A  17     -49.258  -2.456  18.583  1.00  0.00           H  
ATOM    127 2HD  LYS A  17     -48.978  -3.081  16.941  1.00  0.00           H  
ATOM    128 1HE  LYS A  17     -46.646  -3.671  17.606  1.00  0.00           H  
ATOM    129 2HE  LYS A  17     -47.018  -3.148  19.261  1.00  0.00           H  
ATOM    130 1HZ  LYS A  17     -47.349  -5.573  18.951  1.00  0.00           H  
ATOM    131 2HZ  LYS A  17     -48.499  -5.292  17.808  1.00  0.00           H  
ATOM    132 3HZ  LYS A  17     -48.752  -4.832  19.355  1.00  0.00           H  
ATOM    133  N   MET A  18     -47.938   0.487  13.946  1.00418.90           N  
ATOM    134  CA  MET A  18     -47.148   0.213  12.749  1.00418.90           C  
ATOM    135  C   MET A  18     -46.123   1.320  12.521  1.00418.90           C  
ATOM    136  O   MET A  18     -44.986   1.045  12.141  1.00418.90           O  
ATOM    137  CB  MET A  18     -48.033   0.102  11.504  1.00  0.00           C  
ATOM    138  CG  MET A  18     -48.991  -1.080  11.500  1.00  0.00           C  
ATOM    139  SD  MET A  18     -50.024  -1.069  10.020  1.00  0.00           S  
ATOM    140  CE  MET A  18     -48.959  -1.857   8.806  1.00  0.00           C  
ATOM    141  H   MET A  18     -48.939   0.596  13.863  1.00418.90           H  
ATOM    142  HA  MET A  18     -46.606  -0.723  12.888  1.00418.90           H  
ATOM    143 1HB  MET A  18     -48.615   1.018  11.409  1.00  0.00           H  
ATOM    144 2HB  MET A  18     -47.386   0.023  10.630  1.00  0.00           H  
ATOM    145 1HG  MET A  18     -48.424  -2.010  11.543  1.00  0.00           H  
ATOM    146 2HG  MET A  18     -49.635  -1.022  12.376  1.00  0.00           H  
ATOM    147 1HE  MET A  18     -49.489  -1.937   7.857  1.00  0.00           H  
ATOM    148 2HE  MET A  18     -48.686  -2.854   9.152  1.00  0.00           H  
ATOM    149 3HE  MET A  18     -48.057  -1.261   8.667  1.00  0.00           H  
ATOM    150  N   ILE A  19     -46.522   2.568  12.742  1.00393.42           N  
ATOM    151  CA  ILE A  19     -45.626   3.707  12.556  1.00393.42           C  
ATOM    152  C   ILE A  19     -44.484   3.635  13.566  1.00393.42           C  
ATOM    153  O   ILE A  19     -43.323   3.832  13.210  1.00393.42           O  
ATOM    154  CB  ILE A  19     -46.367   5.058  12.696  1.00  0.00           C  
ATOM    155  CG1 ILE A  19     -47.457   5.182  11.624  1.00  0.00           C  
ATOM    156  CG2 ILE A  19     -45.385   6.224  12.576  1.00  0.00           C  
ATOM    157  CD1 ILE A  19     -48.486   6.265  11.891  1.00  0.00           C  
ATOM    158  H   ILE A  19     -47.467   2.740  13.054  1.00393.42           H  
ATOM    159  HA  ILE A  19     -45.189   3.653  11.559  1.00393.42           H  
ATOM    160  HB  ILE A  19     -46.834   5.097  13.681  1.00  0.00           H  
ATOM    161 1HG1 ILE A  19     -46.983   5.381  10.663  1.00  0.00           H  
ATOM    162 2HG1 ILE A  19     -47.989   4.235  11.544  1.00  0.00           H  
ATOM    163 1HG2 ILE A  19     -45.917   7.171  12.664  1.00  0.00           H  
ATOM    164 2HG2 ILE A  19     -44.875   6.184  11.613  1.00  0.00           H  
ATOM    165 3HG2 ILE A  19     -44.646   6.167  13.375  1.00  0.00           H  
ATOM    166 1HD1 ILE A  19     -49.277   6.202  11.143  1.00  0.00           H  
ATOM    167 2HD1 ILE A  19     -48.016   7.247  11.832  1.00  0.00           H  
ATOM    168 3HD1 ILE A  19     -48.918   6.127  12.882  1.00  0.00           H  
ATOM    169  N   ASP A  20     -44.806   3.337  14.820  1.00383.87           N  
ATOM    170  CA  ASP A  20     -43.796   3.256  15.872  1.00383.87           C  
ATOM    171  C   ASP A  20     -42.823   2.100  15.649  1.00383.87           C  
ATOM    172  O   ASP A  20     -41.644   2.205  15.986  1.00383.87           O  
ATOM    173  CB  ASP A  20     -44.463   3.098  17.240  1.00  0.00           C  
ATOM    174  CG  ASP A  20     -45.166   4.362  17.698  1.00  0.00           C  
ATOM    175  OD1 ASP A  20     -44.544   5.445  17.657  1.00  0.00           O  
ATOM    176  OD2 ASP A  20     -46.336   4.274  18.125  1.00  0.00           O1-
ATOM    177  H   ASP A  20     -45.771   3.153  15.057  1.00383.87           H  
ATOM    178  HA  ASP A  20     -43.215   4.178  15.870  1.00383.87           H  
ATOM    179 1HB  ASP A  20     -45.184   2.282  17.195  1.00  0.00           H  
ATOM    180 2HB  ASP A  20     -43.698   2.843  17.975  1.00  0.00           H  
ATOM    181  N   ARG A  21     -43.305   0.992  15.094  1.00383.22           N  
ATOM    182  CA  ARG A  21     -42.443  -0.156  14.821  1.00383.22           C  
ATOM    183  C   ARG A  21     -41.586   0.039  13.576  1.00383.22           C  
ATOM    184  O   ARG A  21     -40.430  -0.377  13.572  1.00383.22           O  
ATOM    185  CB  ARG A  21     -43.247  -1.453  14.692  1.00  0.00           C  
ATOM    186  CG  ARG A  21     -43.950  -1.918  15.965  1.00  0.00           C  
ATOM    187  CD  ARG A  21     -43.004  -2.177  17.134  1.00  0.00           C  
ATOM    188  NE  ARG A  21     -41.980  -3.180  16.838  1.00  0.00           N  
ATOM    189  CZ  ARG A  21     -42.128  -4.495  16.938  1.00  0.00           C  
ATOM    190  NH1 ARG A  21     -41.106  -5.272  16.648  1.00  0.00           N1+
ATOM    191  NH2 ARG A  21     -43.250  -5.060  17.339  1.00  0.00           N  
ATOM    192  H   ARG A  21     -44.285   0.947  14.848  1.00383.22           H  
ATOM    193  HA  ARG A  21     -41.740  -0.260  15.646  1.00383.22           H  
ATOM    194 1HB  ARG A  21     -43.996  -1.321  13.911  1.00  0.00           H  
ATOM    195 2HB  ARG A  21     -42.567  -2.242  14.370  1.00  0.00           H  
ATOM    196 1HG  ARG A  21     -44.670  -1.159  16.268  1.00  0.00           H  
ATOM    197 2HG  ARG A  21     -44.492  -2.837  15.742  1.00  0.00           H  
ATOM    198 1HD  ARG A  21     -42.511  -1.240  17.397  1.00  0.00           H  
ATOM    199 2HD  ARG A  21     -43.588  -2.497  17.998  1.00  0.00           H  
ATOM    200  HE  ARG A  21     -41.081  -2.837  16.532  1.00  0.00           H  
ATOM    201 1HH1 ARG A  21     -40.252  -4.856  16.310  1.00  0.00           H  
ATOM    202 2HH1 ARG A  21     -41.191  -6.270  16.757  1.00  0.00           H  
ATOM    203 1HH2 ARG A  21     -44.040  -4.482  17.575  1.00  0.00           H  
ATOM    204 2HH2 ARG A  21     -43.301  -6.065  17.401  1.00  0.00           H  
ATOM    205  N   ASN A  22     -42.128   0.669  12.540  1.00354.37           N  
ATOM    206  CA  ASN A  22     -41.337   0.976  11.351  1.00354.37           C  
ATOM    207  C   ASN A  22     -40.246   1.989  11.691  1.00354.37           C  
ATOM    208  O   ASN A  22     -39.139   1.922  11.160  1.00354.37           O  
ATOM    209  CB  ASN A  22     -42.221   1.531  10.230  1.00  0.00           C  
ATOM    210  CG  ASN A  22     -43.029   0.458   9.533  1.00  0.00           C  
ATOM    211  ND2 ASN A  22     -44.300   0.740   9.295  1.00  0.00           N  
ATOM    212  OD1 ASN A  22     -42.519  -0.605   9.190  1.00  0.00           O  
ATOM    213  H   ASN A  22     -43.095   0.958  12.575  1.00354.37           H  
ATOM    214  HA  ASN A  22     -40.849   0.065  11.002  1.00354.37           H  
ATOM    215 1HB  ASN A  22     -42.891   2.286  10.641  1.00  0.00           H  
ATOM    216 2HB  ASN A  22     -41.577   2.001   9.487  1.00  0.00           H  
ATOM    217 1HD2 ASN A  22     -44.862   0.076   8.783  1.00  0.00           H  
ATOM    218 2HD2 ASN A  22     -44.696   1.601   9.638  1.00  0.00           H  
ATOM    219  N   LEU A  23     -40.562   2.928  12.577  1.00327.93           N  
ATOM    220  CA  LEU A  23     -39.601   3.923  13.044  1.00327.93           C  
ATOM    221  C   LEU A  23     -38.449   3.279  13.811  1.00327.93           C  
ATOM    222  O   LEU A  23     -37.308   3.734  13.741  1.00327.93           O  
ATOM    223  CB  LEU A  23     -40.316   4.919  13.963  1.00277.70           C  
ATOM    224  CG  LEU A  23     -39.481   6.064  14.544  1.00277.70           C  
ATOM    225  CD1 LEU A  23     -38.993   7.020  13.462  1.00277.70           C  
ATOM    226  CD2 LEU A  23     -40.324   6.819  15.562  1.00277.70           C  
ATOM    227  H   LEU A  23     -41.501   2.957  12.953  1.00327.93           H  
ATOM    228  HA  LEU A  23     -39.185   4.451  12.185  1.00327.93           H  
ATOM    229 1HB  LEU A  23     -41.154   5.349  13.414  1.00277.70           H  
ATOM    230 2HB  LEU A  23     -40.725   4.356  14.801  1.00277.70           H  
ATOM    231  HG  LEU A  23     -38.616   5.646  15.058  1.00277.70           H  
ATOM    232 1HD1 LEU A  23     -38.452   7.846  13.924  1.00277.70           H  
ATOM    233 2HD1 LEU A  23     -39.843   7.411  12.903  1.00277.70           H  
ATOM    234 3HD1 LEU A  23     -38.321   6.494  12.784  1.00277.70           H  
ATOM    235 1HD2 LEU A  23     -39.732   7.624  15.998  1.00277.70           H  
ATOM    236 2HD2 LEU A  23     -40.637   6.139  16.354  1.00277.70           H  
ATOM    237 3HD2 LEU A  23     -41.204   7.240  15.075  1.00277.70           H  
ATOM    238  N   ARG A  24     -38.767   2.226  14.556  1.00315.69           N  
ATOM    239  CA  ARG A  24     -37.799   1.525  15.395  1.00315.69           C  
ATOM    240  C   ARG A  24     -36.722   0.789  14.605  1.00315.69           C  
ATOM    241  O   ARG A  24     -35.648   0.501  15.130  1.00315.69           O  
ATOM    242  CB  ARG A  24     -38.553   0.541  16.293  1.00  0.00           C  
ATOM    243  CG  ARG A  24     -37.697  -0.052  17.403  1.00  0.00           C  
ATOM    244  CD  ARG A  24     -38.519  -0.806  18.441  1.00  0.00           C  
ATOM    245  NE  ARG A  24     -39.562   0.024  19.046  1.00  0.00           N  
ATOM    246  CZ  ARG A  24     -39.357   1.037  19.879  1.00  0.00           C  
ATOM    247  NH1 ARG A  24     -40.397   1.699  20.340  1.00  0.00           N1+
ATOM    248  NH2 ARG A  24     -38.157   1.409  20.276  1.00  0.00           N  
ATOM    249  H   ARG A  24     -39.724   1.900  14.551  1.00315.69           H  
ATOM    250  HA  ARG A  24     -37.289   2.255  16.023  1.00315.69           H  
ATOM    251 1HB  ARG A  24     -39.389   1.077  16.743  1.00  0.00           H  
ATOM    252 2HB  ARG A  24     -38.953  -0.269  15.682  1.00  0.00           H  
ATOM    253 1HG  ARG A  24     -36.962  -0.729  16.967  1.00  0.00           H  
ATOM    254 2HG  ARG A  24     -37.165   0.760  17.899  1.00  0.00           H  
ATOM    255 1HD  ARG A  24     -38.983  -1.670  17.964  1.00  0.00           H  
ATOM    256 2HD  ARG A  24     -37.845  -1.165  19.220  1.00  0.00           H  
ATOM    257  HE  ARG A  24     -40.516  -0.181  18.789  1.00  0.00           H  
ATOM    258 1HH1 ARG A  24     -41.320   1.461  20.012  1.00  0.00           H  
ATOM    259 2HH1 ARG A  24     -40.245   2.439  21.008  1.00  0.00           H  
ATOM    260 1HH2 ARG A  24     -37.342   0.937  19.917  1.00  0.00           H  
ATOM    261 2HH2 ARG A  24     -38.074   2.171  20.933  1.00  0.00           H  
ATOM    262  N   GLU A  25     -37.023   0.482  13.349  1.00290.53           N  
ATOM    263  CA  GLU A  25     -36.096  -0.235  12.479  1.00290.53           C  
ATOM    264  C   GLU A  25     -34.877   0.604  12.105  1.00290.53           C  
ATOM    265  O   GLU A  25     -33.808   0.066  11.821  1.00290.53           O  
ATOM    266  CB  GLU A  25     -36.795  -0.635  11.178  1.00312.63           C  
ATOM    267  CG  GLU A  25     -37.994  -1.551  11.348  1.00312.63           C  
ATOM    268  CD  GLU A  25     -38.597  -1.914  10.006  1.00312.63           C  
ATOM    269  OE1 GLU A  25     -37.836  -2.311   9.100  1.00312.63           O  
ATOM    270  OE2 GLU A  25     -39.834  -1.824   9.852  1.00312.63           O1-
ATOM    271  H   GLU A  25     -37.917   0.764  12.972  1.00290.53           H  
ATOM    272  HA  GLU A  25     -35.750  -1.136  12.984  1.00290.53           H  
ATOM    273 1HB  GLU A  25     -37.123   0.270  10.666  1.00312.63           H  
ATOM    274 2HB  GLU A  25     -36.066  -1.141  10.548  1.00312.63           H  
ATOM    275 1HG  GLU A  25     -37.678  -2.461  11.859  1.00312.63           H  
ATOM    276 2HG  GLU A  25     -38.749  -1.049  11.952  1.00312.63           H  
ATOM    277  N   ASP A  26     -35.051   1.921  12.089  1.00296.66           N  
ATOM    278  CA  ASP A  26     -34.042   2.843  11.574  1.00296.66           C  
ATOM    279  C   ASP A  26     -32.853   3.062  12.509  1.00296.66           C  
ATOM    280  O   ASP A  26     -31.989   3.900  12.246  1.00296.66           O  
ATOM    281  CB  ASP A  26     -34.698   4.185  11.234  1.00272.25           C  
ATOM    282  CG  ASP A  26     -35.024   4.321   9.758  1.00272.25           C  
ATOM    283  OD1 ASP A  26     -35.066   3.309   9.026  1.00272.25           O  
ATOM    284  OD2 ASP A  26     -35.236   5.466   9.305  1.00272.25           O1-
ATOM    285  H   ASP A  26     -35.926   2.306  12.418  1.00296.66           H  
ATOM    286  HA  ASP A  26     -33.640   2.418  10.654  1.00296.66           H  
ATOM    287 1HB  ASP A  26     -35.613   4.296  11.815  1.00272.25           H  
ATOM    288 2HB  ASP A  26     -34.021   4.994  11.509  1.00272.25           H  
ATOM    289  N   GLY A  27     -32.787   2.277  13.580  1.00286.05           N  
ATOM    290  CA  GLY A  27     -31.651   2.300  14.484  1.00286.05           C  
ATOM    291  C   GLY A  27     -31.166   0.925  14.900  1.00286.05           C  
ATOM    292  O   GLY A  27     -30.496   0.781  15.923  1.00286.05           O  
ATOM    293  H   GLY A  27     -33.531   1.614  13.747  1.00286.05           H  
ATOM    294 1HA  GLY A  27     -30.823   2.812  13.994  1.00286.05           H  
ATOM    295 2HA  GLY A  27     -31.918   2.862  15.379  1.00286.05           H  
ATOM    296  N   GLU A  28     -31.505  -0.098  14.123  1.00277.28           N  
ATOM    297  CA  GLU A  28     -31.077  -1.462  14.418  1.00277.28           C  
ATOM    298  C   GLU A  28     -29.615  -1.680  14.037  1.00277.28           C  
ATOM    299  O   GLU A  28     -29.116  -1.124  13.057  1.00277.28           O  
ATOM    300  CB  GLU A  28     -31.956  -2.484  13.692  1.00271.81           C  
ATOM    301  CG  GLU A  28     -33.404  -2.524  14.166  1.00271.81           C  
ATOM    302  CD  GLU A  28     -33.555  -3.037  15.588  1.00271.81           C  
ATOM    303  OE1 GLU A  28     -32.583  -3.578  16.158  1.00271.81           O  
ATOM    304  OE2 GLU A  28     -34.662  -2.912  16.156  1.00271.81           O1-
ATOM    305  H   GLU A  28     -32.067   0.066  13.298  1.00277.28           H  
ATOM    306  HA  GLU A  28     -31.170  -1.624  15.492  1.00277.28           H  
ATOM    307 1HB  GLU A  28     -31.943  -2.258  12.626  1.00271.81           H  
ATOM    308 2HB  GLU A  28     -31.522  -3.474  13.833  1.00271.81           H  
ATOM    309 1HG  GLU A  28     -33.826  -1.521  14.107  1.00271.81           H  
ATOM    310 2HG  GLU A  28     -33.970  -3.175  13.500  1.00271.81           H  
ATOM    311  N   LYS A  29     -28.912  -2.488  14.825  1.00250.25           N  
ATOM    312  CA  LYS A  29     -27.480  -2.687  14.626  1.00250.25           C  
ATOM    313  C   LYS A  29     -27.211  -3.951  13.816  1.00250.25           C  
ATOM    314  O   LYS A  29     -26.980  -5.022  14.372  1.00250.25           O  
ATOM    315  CB  LYS A  29     -26.755  -2.735  15.975  1.00247.46           C  
ATOM    316  CG  LYS A  29     -27.025  -1.544  16.891  1.00247.46           C  
ATOM    317  CD  LYS A  29     -26.651  -0.206  16.264  1.00247.46           C  
ATOM    318  CE  LYS A  29     -26.833   0.928  17.257  1.00247.46           C  
ATOM    319  NZ  LYS A  29     -26.491   2.213  16.565  1.00247.46           N1+
ATOM    320  H   LYS A  29     -29.365  -2.960  15.596  1.00250.25           H  
ATOM    321  HA  LYS A  29     -27.101  -1.841  14.053  1.00250.25           H  
ATOM    322 1HB  LYS A  29     -27.057  -3.640  16.503  1.00247.46           H  
ATOM    323 2HB  LYS A  29     -25.684  -2.795  15.784  1.00247.46           H  
ATOM    324 1HG  LYS A  29     -28.084  -1.523  17.149  1.00247.46           H  
ATOM    325 2HG  LYS A  29     -26.451  -1.677  17.808  1.00247.46           H  
ATOM    326 1HD  LYS A  29     -25.611  -0.237  15.941  1.00247.46           H  
ATOM    327 2HD  LYS A  29     -27.290  -0.020  15.400  1.00247.46           H  
ATOM    328 1HE  LYS A  29     -27.870   0.938  17.603  1.00247.46           H  
ATOM    329 2HE  LYS A  29     -26.177   0.761  18.115  1.00247.46           H  
ATOM    330 1HZ  LYS A  29     -26.590   2.993  17.201  1.00247.46           H  
ATOM    331 2HZ  LYS A  29     -27.108   2.359  15.777  1.00247.46           H  
ATOM    332 3HZ  LYS A  29     -25.536   2.185  16.233  1.00247.46           H  
ATOM    333  N   ALA A  30     -27.262  -3.808  12.496  1.00249.18           N  
ATOM    334  CA  ALA A  30     -27.143  -4.940  11.581  1.00249.18           C  
ATOM    335  C   ALA A  30     -25.806  -5.679  11.649  1.00249.18           C  
ATOM    336  O   ALA A  30     -25.737  -6.767  12.218  1.00249.18           O  
ATOM    337  CB  ALA A  30     -27.432  -4.476  10.157  1.00295.70           C  
ATOM    338  H   ALA A  30     -27.453  -2.896  12.108  1.00249.18           H  
ATOM    339  HA  ALA A  30     -27.912  -5.663  11.854  1.00249.18           H  
ATOM    340 1HB  ALA A  30     -28.472  -4.159  10.080  1.00295.70           H  
ATOM    341 2HB  ALA A  30     -27.254  -5.298   9.464  1.00295.70           H  
ATOM    342 3HB  ALA A  30     -26.782  -3.641   9.899  1.00295.70           H  
ATOM    343  N   ALA A  31     -24.747  -5.126  11.064  1.00230.34           N  
ATOM    344  CA  ALA A  31     -23.460  -5.815  10.996  1.00230.34           C  
ATOM    345  C   ALA A  31     -22.297  -4.841  10.823  1.00230.34           C  
ATOM    346  O   ALA A  31     -22.490  -3.725  10.342  1.00230.34           O  
ATOM    347  CB  ALA A  31     -23.476  -6.799   9.833  1.00277.72           C  
ATOM    348  H   ALA A  31     -24.826  -4.224  10.617  1.00230.34           H  
ATOM    349  HA  ALA A  31     -23.311  -6.374  11.920  1.00230.34           H  
ATOM    350 1HB  ALA A  31     -24.275  -7.526   9.979  1.00277.72           H  
ATOM    351 2HB  ALA A  31     -22.520  -7.320   9.781  1.00277.72           H  
ATOM    352 3HB  ALA A  31     -23.646  -6.259   8.902  1.00277.72           H  
ATOM    353  N   ARG A  32     -21.095  -5.264  11.203  1.00181.81           N  
ATOM    354  CA  ARG A  32     -19.885  -4.463  11.020  1.00181.81           C  
ATOM    355  C   ARG A  32     -18.736  -5.209  10.346  1.00181.81           C  
ATOM    356  O   ARG A  32     -17.878  -4.584   9.728  1.00181.81           O  
ATOM    357  CB  ARG A  32     -19.372  -3.919  12.357  1.00184.34           C  
ATOM    358  CG  ARG A  32     -20.214  -2.827  13.000  1.00184.34           C  
ATOM    359  CD  ARG A  32     -19.591  -2.396  14.322  1.00184.34           C  
ATOM    360  NE  ARG A  32     -20.384  -1.366  14.993  1.00184.34           N  
ATOM    361  CZ  ARG A  32     -20.191  -0.055  14.917  1.00184.34           C  
ATOM    362  NH1 ARG A  32     -19.219   0.487  14.213  1.00184.34           N1+
ATOM    363  NH2 ARG A  32     -21.006   0.746  15.570  1.00184.34           N  
ATOM    364  H   ARG A  32     -20.993  -6.185  11.604  1.00181.81           H  
ATOM    365  HA  ARG A  32     -20.126  -3.617  10.377  1.00181.81           H  
ATOM    366 1HB  ARG A  32     -19.279  -4.747  13.059  1.00184.34           H  
ATOM    367 2HB  ARG A  32     -18.376  -3.510  12.187  1.00184.34           H  
ATOM    368 1HG  ARG A  32     -20.261  -1.968  12.331  1.00184.34           H  
ATOM    369 2HG  ARG A  32     -21.223  -3.199  13.180  1.00184.34           H  
ATOM    370 1HD  ARG A  32     -19.514  -3.266  14.975  1.00184.34           H  
ATOM    371 2HD  ARG A  32     -18.584  -2.020  14.139  1.00184.34           H  
ATOM    372  HE  ARG A  32     -21.147  -1.678  15.576  1.00184.34           H  
ATOM    373 1HH1 ARG A  32     -18.594  -0.100  13.685  1.00184.34           H  
ATOM    374 2HH1 ARG A  32     -19.113   1.489  14.200  1.00184.34           H  
ATOM    375 1HH2 ARG A  32     -21.783   0.342  16.074  1.00184.34           H  
ATOM    376 2HH2 ARG A  32     -20.853   1.741  15.554  1.00184.34           H  
ATOM    377  N   GLU A  33     -18.670  -6.526  10.506  1.00139.90           N  
ATOM    378  CA  GLU A  33     -17.951  -7.117  11.632  1.00139.90           C  
ATOM    379  C   GLU A  33     -16.885  -8.138  11.241  1.00139.90           C  
ATOM    380  O   GLU A  33     -17.144  -9.081  10.493  1.00139.90           O  
ATOM    381  CB  GLU A  33     -18.950  -7.769  12.594  1.00145.49           C  
ATOM    382  CG  GLU A  33     -18.321  -8.365  13.843  1.00145.49           C  
ATOM    383  CD  GLU A  33     -17.534  -7.349  14.650  1.00145.49           C  
ATOM    384  OE1 GLU A  33     -16.567  -7.756  15.327  1.00145.49           O  
ATOM    385  OE2 GLU A  33     -17.869  -6.146  14.605  1.00145.49           O1-
ATOM    386  H   GLU A  33     -19.050  -7.138   9.799  1.00139.90           H  
ATOM    387  HA  GLU A  33     -17.442  -6.311  12.161  1.00139.90           H  
ATOM    388 1HB  GLU A  33     -19.676  -7.015  12.898  1.00145.49           H  
ATOM    389 2HB  GLU A  33     -19.485  -8.559  12.067  1.00145.49           H  
ATOM    390 1HG  GLU A  33     -19.107  -8.795  14.465  1.00145.49           H  
ATOM    391 2HG  GLU A  33     -17.647  -9.167  13.545  1.00145.49           H  
ATOM    392  N   VAL A  34     -15.689  -7.960  11.794  1.00 89.34           N  
ATOM    393  CA  VAL A  34     -14.653  -8.992  11.786  1.00 89.34           C  
ATOM    394  C   VAL A  34     -14.991  -9.953  12.922  1.00 89.34           C  
ATOM    395  O   VAL A  34     -14.625  -9.734  14.077  1.00 89.34           O  
ATOM    396  CB  VAL A  34     -13.237  -8.408  11.997  1.00 69.91           C  
ATOM    397  CG1 VAL A  34     -12.182  -9.510  11.953  1.00 69.91           C  
ATOM    398  CG2 VAL A  34     -12.927  -7.356  10.934  1.00 69.91           C  
ATOM    399  H   VAL A  34     -15.486  -7.102  12.287  1.00 89.34           H  
ATOM    400  HA  VAL A  34     -14.679  -9.529  10.838  1.00 89.34           H  
ATOM    401  HB  VAL A  34     -13.197  -7.927  12.975  1.00 69.91           H  
ATOM    402 1HG1 VAL A  34     -11.193  -9.074  12.095  1.00 69.91           H  
ATOM    403 2HG1 VAL A  34     -12.218 -10.020  10.990  1.00 69.91           H  
ATOM    404 3HG1 VAL A  34     -12.368 -10.230  12.750  1.00 69.91           H  
ATOM    405 1HG2 VAL A  34     -11.906  -6.997  11.062  1.00 69.91           H  
ATOM    406 2HG2 VAL A  34     -13.611  -6.513  11.036  1.00 69.91           H  
ATOM    407 3HG2 VAL A  34     -13.035  -7.791   9.940  1.00 69.91           H  
ATOM    408  N   LYS A  35     -15.759 -10.988  12.598  1.00 38.20           N  
ATOM    409  CA  LYS A  35     -16.473 -11.765  13.609  1.00 38.20           C  
ATOM    410  C   LYS A  35     -15.552 -12.579  14.511  1.00 38.20           C  
ATOM    411  O   LYS A  35     -14.615 -13.227  14.051  1.00 38.20           O  
ATOM    412  CB  LYS A  35     -17.503 -12.683  12.944  1.00 37.93           C  
ATOM    413  CG  LYS A  35     -18.516 -11.937  12.082  1.00 37.93           C  
ATOM    414  CD  LYS A  35     -19.652 -12.828  11.594  1.00 37.93           C  
ATOM    415  CE  LYS A  35     -20.657 -13.147  12.693  1.00 37.93           C  
ATOM    416  NZ  LYS A  35     -21.427 -11.913  13.061  1.00 37.93           N1+
ATOM    417  H   LYS A  35     -15.917 -11.203  11.623  1.00 38.20           H  
ATOM    418  HA  LYS A  35     -17.002 -11.060  14.250  1.00 38.20           H  
ATOM    419 1HB  LYS A  35     -16.980 -13.408  12.319  1.00 37.93           H  
ATOM    420 2HB  LYS A  35     -18.032 -13.226  13.728  1.00 37.93           H  
ATOM    421 1HG  LYS A  35     -18.934 -11.110  12.657  1.00 37.93           H  
ATOM    422 2HG  LYS A  35     -18.002 -11.527  11.213  1.00 37.93           H  
ATOM    423 1HD  LYS A  35     -20.170 -12.320  10.781  1.00 37.93           H  
ATOM    424 2HD  LYS A  35     -19.230 -13.757  11.209  1.00 37.93           H  
ATOM    425 1HE  LYS A  35     -21.336 -13.923  12.334  1.00 37.93           H  
ATOM    426 2HE  LYS A  35     -20.121 -13.538  13.561  1.00 37.93           H  
ATOM    427 1HZ  LYS A  35     -22.042 -12.094  13.844  1.00 37.93           H  
ATOM    428 2HZ  LYS A  35     -21.988 -11.598  12.279  1.00 37.93           H  
ATOM    429 3HZ  LYS A  35     -20.792 -11.168  13.312  1.00 37.93           H  
ATOM    430  N   LEU A  36     -15.860 -12.556  15.803  1.00 25.85           N  
ATOM    431  CA  LEU A  36     -15.131 -13.318  16.812  1.00 25.85           C  
ATOM    432  C   LEU A  36     -16.133 -13.800  17.857  1.00 25.85           C  
ATOM    433  O   LEU A  36     -17.270 -13.328  17.889  1.00 25.85           O  
ATOM    434  CB  LEU A  36     -13.994 -12.478  17.404  1.00 30.09           C  
ATOM    435  CG  LEU A  36     -14.300 -11.131  18.065  1.00 30.09           C  
ATOM    436  CD1 LEU A  36     -15.011 -11.269  19.403  1.00 30.09           C  
ATOM    437  CD2 LEU A  36     -12.979 -10.406  18.273  1.00 30.09           C  
ATOM    438  H   LEU A  36     -16.650 -12.010  16.115  1.00 25.85           H  
ATOM    439  HA  LEU A  36     -14.687 -14.195  16.343  1.00 25.85           H  
ATOM    440 1HB  LEU A  36     -13.463 -13.095  18.129  1.00 30.09           H  
ATOM    441 2HB  LEU A  36     -13.300 -12.278  16.588  1.00 30.09           H  
ATOM    442  HG  LEU A  36     -14.920 -10.535  17.396  1.00 30.09           H  
ATOM    443 1HD1 LEU A  36     -15.046 -10.295  19.890  1.00 30.09           H  
ATOM    444 2HD1 LEU A  36     -14.478 -11.976  20.039  1.00 30.09           H  
ATOM    445 3HD1 LEU A  36     -16.030 -11.619  19.240  1.00 30.09           H  
ATOM    446 1HD2 LEU A  36     -13.168  -9.458  18.774  1.00 30.09           H  
ATOM    447 2HD2 LEU A  36     -12.512 -10.211  17.307  1.00 30.09           H  
ATOM    448 3HD2 LEU A  36     -12.312 -11.013  18.885  1.00 30.09           H  
ATOM    449  N   LEU A  37     -15.734 -14.764  18.680  1.00 22.13           N  
ATOM    450  CA  LEU A  37     -16.656 -15.418  19.605  1.00 22.13           C  
ATOM    451  C   LEU A  37     -16.000 -15.733  20.947  1.00 22.13           C  
ATOM    452  O   LEU A  37     -14.847 -16.159  20.999  1.00 22.13           O  
ATOM    453  CB  LEU A  37     -17.179 -16.700  18.950  1.00 18.13           C  
ATOM    454  CG  LEU A  37     -18.297 -17.436  19.695  1.00 18.13           C  
ATOM    455  CD1 LEU A  37     -19.410 -17.831  18.735  1.00 18.13           C  
ATOM    456  CD2 LEU A  37     -17.742 -18.673  20.386  1.00 18.13           C  
ATOM    457  H   LEU A  37     -14.776 -15.085  18.651  1.00 22.13           H  
ATOM    458  HA  LEU A  37     -17.501 -14.754  19.789  1.00 22.13           H  
ATOM    459 1HB  LEU A  37     -17.548 -16.438  17.958  1.00 18.13           H  
ATOM    460 2HB  LEU A  37     -16.341 -17.384  18.818  1.00 18.13           H  
ATOM    461  HG  LEU A  37     -18.716 -16.772  20.451  1.00 18.13           H  
ATOM    462 1HD1 LEU A  37     -20.196 -18.351  19.282  1.00 18.13           H  
ATOM    463 2HD1 LEU A  37     -19.013 -18.487  17.960  1.00 18.13           H  
ATOM    464 3HD1 LEU A  37     -19.829 -16.937  18.274  1.00 18.13           H  
ATOM    465 1HD2 LEU A  37     -18.531 -19.147  20.968  1.00 18.13           H  
ATOM    466 2HD2 LEU A  37     -16.931 -18.380  21.052  1.00 18.13           H  
ATOM    467 3HD2 LEU A  37     -17.366 -19.377  19.643  1.00 18.13           H  
ATOM    468  N   LEU A  38     -16.745 -15.510  22.025  1.00 25.79           N  
ATOM    469  CA  LEU A  38     -16.262 -15.706  23.389  1.00 25.79           C  
ATOM    470  C   LEU A  38     -16.812 -16.974  24.039  1.00 25.79           C  
ATOM    471  O   LEU A  38     -18.023 -17.168  24.145  1.00 25.79           O  
ATOM    472  CB  LEU A  38     -16.673 -14.496  24.234  1.00 29.98           C  
ATOM    473  CG  LEU A  38     -16.280 -14.491  25.715  1.00 29.98           C  
ATOM    474  CD1 LEU A  38     -14.768 -14.470  25.901  1.00 29.98           C  
ATOM    475  CD2 LEU A  38     -16.896 -13.279  26.401  1.00 29.98           C  
ATOM    476  H   LEU A  38     -17.700 -15.195  21.912  1.00 25.79           H  
ATOM    477  HA  LEU A  38     -15.175 -15.777  23.370  1.00 25.79           H  
ATOM    478 1HB  LEU A  38     -16.260 -13.601  23.769  1.00 29.98           H  
ATOM    479 2HB  LEU A  38     -17.759 -14.420  24.187  1.00 29.98           H  
ATOM    480  HG  LEU A  38     -16.675 -15.390  26.188  1.00 29.98           H  
ATOM    481 1HD1 LEU A  38     -14.534 -14.402  26.963  1.00 29.98           H  
ATOM    482 2HD1 LEU A  38     -14.342 -13.612  25.381  1.00 29.98           H  
ATOM    483 3HD1 LEU A  38     -14.338 -15.390  25.504  1.00 29.98           H  
ATOM    484 1HD2 LEU A  38     -16.642 -13.291  27.461  1.00 29.98           H  
ATOM    485 2HD2 LEU A  38     -17.980 -13.309  26.293  1.00 29.98           H  
ATOM    486 3HD2 LEU A  38     -16.513 -12.363  25.949  1.00 29.98           H  
ATOM    487  N   LEU A  39     -15.900 -17.817  24.511  1.00 48.67           N  
ATOM    488  CA  LEU A  39     -16.229 -18.975  25.337  1.00 48.67           C  
ATOM    489  C   LEU A  39     -15.461 -18.871  26.651  1.00 48.67           C  
ATOM    490  O   LEU A  39     -14.374 -18.296  26.706  1.00 48.67           O  
ATOM    491  CB  LEU A  39     -15.834 -20.275  24.629  1.00 30.83           C  
ATOM    492  CG  LEU A  39     -16.563 -20.636  23.331  1.00 30.83           C  
ATOM    493  CD1 LEU A  39     -15.905 -21.860  22.707  1.00 30.83           C  
ATOM    494  CD2 LEU A  39     -18.042 -20.918  23.580  1.00 30.83           C  
ATOM    495  H   LEU A  39     -14.921 -17.647  24.322  1.00 48.67           H  
ATOM    496  HA  LEU A  39     -17.298 -18.983  25.551  1.00 48.67           H  
ATOM    497 1HB  LEU A  39     -14.768 -20.220  24.408  1.00 30.83           H  
ATOM    498 2HB  LEU A  39     -15.983 -21.096  25.330  1.00 30.83           H  
ATOM    499  HG  LEU A  39     -16.474 -19.803  22.635  1.00 30.83           H  
ATOM    500 1HD1 LEU A  39     -16.418 -22.115  21.780  1.00 30.83           H  
ATOM    501 2HD1 LEU A  39     -15.959 -22.704  23.395  1.00 30.83           H  
ATOM    502 3HD1 LEU A  39     -14.861 -21.639  22.484  1.00 30.83           H  
ATOM    503 1HD2 LEU A  39     -18.511 -21.238  22.650  1.00 30.83           H  
ATOM    504 2HD2 LEU A  39     -18.534 -20.010  23.928  1.00 30.83           H  
ATOM    505 3HD2 LEU A  39     -18.149 -21.703  24.328  1.00 30.83           H  
ATOM    506  N   GLY A  40     -16.025 -19.440  27.710  1.00138.23           N  
ATOM    507  CA  GLY A  40     -15.356 -19.458  28.999  1.00138.23           C  
ATOM    508  C   GLY A  40     -15.706 -20.701  29.792  1.00138.23           C  
ATOM    509  O   GLY A  40     -16.858 -21.133  29.792  1.00138.23           O  
ATOM    510  H   GLY A  40     -16.927 -19.887  27.632  1.00138.23           H  
ATOM    511 1HA  GLY A  40     -14.278 -19.435  28.841  1.00138.23           H  
ATOM    512 2HA  GLY A  40     -15.649 -18.580  29.574  1.00138.23           H  
ATOM    513  N   ALA A  41     -14.712 -21.271  30.465  1.00256.45           N  
ATOM    514  CA  ALA A  41     -14.908 -22.466  31.280  1.00256.45           C  
ATOM    515  C   ALA A  41     -15.715 -22.183  32.546  1.00256.45           C  
ATOM    516  O   ALA A  41     -16.273 -23.098  33.149  1.00256.45           O  
ATOM    517  CB  ALA A  41     -13.555 -23.064  31.648  1.00290.03           C  
ATOM    518  H   ALA A  41     -13.780 -20.881  30.408  1.00256.45           H  
ATOM    519  HA  ALA A  41     -15.459 -23.202  30.694  1.00256.45           H  
ATOM    520 1HB  ALA A  41     -13.000 -23.299  30.740  1.00290.03           H  
ATOM    521 2HB  ALA A  41     -13.706 -23.977  32.225  1.00290.03           H  
ATOM    522 3HB  ALA A  41     -12.989 -22.349  32.245  1.00290.03           H  
ATOM    523  N   GLY A  42     -15.786 -20.917  32.946  1.00326.93           N  
ATOM    524  CA  GLY A  42     -16.561 -20.532  34.113  1.00326.93           C  
ATOM    525  C   GLY A  42     -17.313 -19.234  33.899  1.00326.93           C  
ATOM    526  O   GLY A  42     -16.804 -18.303  33.274  1.00326.93           O  
ATOM    527  H   GLY A  42     -15.324 -20.196  32.412  1.00326.93           H  
ATOM    528 1HA  GLY A  42     -17.283 -21.318  34.334  1.00326.93           H  
ATOM    529 2HA  GLY A  42     -15.896 -20.420  34.968  1.00326.93           H  
ATOM    530  N   GLU A  43     -18.534 -19.170  34.419  1.00386.06           N  
ATOM    531  CA  GLU A  43     -19.378 -17.987  34.273  1.00386.06           C  
ATOM    532  C   GLU A  43     -18.785 -16.777  34.987  1.00386.06           C  
ATOM    533  O   GLU A  43     -18.935 -15.648  34.522  1.00386.06           O  
ATOM    534  CB  GLU A  43     -20.784 -18.271  34.812  1.00377.74           C  
ATOM    535  CG  GLU A  43     -21.748 -17.095  34.719  1.00377.74           C  
ATOM    536  CD  GLU A  43     -21.919 -16.584  33.300  1.00377.74           C  
ATOM    537  OE1 GLU A  43     -21.985 -17.407  32.362  1.00377.74           O  
ATOM    538  OE2 GLU A  43     -21.973 -15.350  33.109  1.00377.74           O1-
ATOM    539  H   GLU A  43     -18.911 -19.962  34.921  1.00386.06           H  
ATOM    540  HA  GLU A  43     -19.460 -17.737  33.215  1.00386.06           H  
ATOM    541 1HB  GLU A  43     -21.198 -19.112  34.255  1.00377.74           H  
ATOM    542 2HB  GLU A  43     -20.706 -18.563  35.859  1.00377.74           H  
ATOM    543 1HG  GLU A  43     -22.718 -17.405  35.110  1.00377.74           H  
ATOM    544 2HG  GLU A  43     -21.372 -16.282  35.341  1.00377.74           H  
ATOM    545  N   SER A  44     -18.092 -17.006  36.098  1.00408.23           N  
ATOM    546  CA  SER A  44     -17.469 -15.917  36.843  1.00408.23           C  
ATOM    547  C   SER A  44     -16.513 -15.118  35.962  1.00408.23           C  
ATOM    548  O   SER A  44     -16.424 -13.898  36.088  1.00408.23           O  
ATOM    549  CB  SER A  44     -16.713 -16.462  38.057  1.00434.28           C  
ATOM    550  OG  SER A  44     -16.148 -15.405  38.813  1.00434.28           O  
ATOM    551  H   SER A  44     -17.986 -17.954  36.431  1.00408.23           H  
ATOM    552  HA  SER A  44     -18.250 -15.241  37.192  1.00408.23           H  
ATOM    553 1HB  SER A  44     -17.402 -17.025  38.688  1.00434.28           H  
ATOM    554 2HB  SER A  44     -15.917 -17.125  37.717  1.00434.28           H  
ATOM    555  HG  SER A  44     -15.878 -14.705  38.213  1.00434.28           H  
ATOM    556  N   GLY A  45     -15.809 -15.798  35.063  1.00372.47           N  
ATOM    557  CA  GLY A  45     -14.894 -15.118  34.164  1.00372.47           C  
ATOM    558  C   GLY A  45     -15.617 -14.340  33.082  1.00372.47           C  
ATOM    559  O   GLY A  45     -15.228 -13.219  32.757  1.00372.47           O  
ATOM    560  H   GLY A  45     -15.933 -16.796  34.976  1.00372.47           H  
ATOM    561 1HA  GLY A  45     -14.288 -14.418  34.741  1.00372.47           H  
ATOM    562 2HA  GLY A  45     -14.236 -15.846  33.691  1.00372.47           H  
ATOM    563  N   LYS A  46     -16.676 -14.921  32.527  1.00358.86           N  
ATOM    564  CA  LYS A  46     -17.465 -14.256  31.492  1.00358.86           C  
ATOM    565  C   LYS A  46     -18.196 -13.047  32.066  1.00358.86           C  
ATOM    566  O   LYS A  46     -18.321 -12.019  31.403  1.00358.86           O  
ATOM    567  CB  LYS A  46     -18.460 -15.229  30.853  1.00296.12           C  
ATOM    568  CG  LYS A  46     -17.790 -16.341  30.054  1.00296.12           C  
ATOM    569  CD  LYS A  46     -18.781 -17.196  29.269  1.00296.12           C  
ATOM    570  CE  LYS A  46     -19.657 -18.083  30.144  1.00296.12           C  
ATOM    571  NZ  LYS A  46     -18.837 -19.093  30.896  1.00296.12           N1+
ATOM    572  H   LYS A  46     -16.962 -15.837  32.845  1.00358.86           H  
ATOM    573  HA  LYS A  46     -16.793 -13.883  30.718  1.00358.86           H  
ATOM    574 1HB  LYS A  46     -19.076 -15.670  31.637  1.00296.12           H  
ATOM    575 2HB  LYS A  46     -19.109 -14.665  30.182  1.00296.12           H  
ATOM    576 1HG  LYS A  46     -17.097 -15.886  29.346  1.00296.12           H  
ATOM    577 2HG  LYS A  46     -17.221 -16.978  30.730  1.00296.12           H  
ATOM    578 1HD  LYS A  46     -19.421 -16.539  28.680  1.00296.12           H  
ATOM    579 2HD  LYS A  46     -18.222 -17.831  28.582  1.00296.12           H  
ATOM    580 1HE  LYS A  46     -20.220 -17.453  30.836  1.00296.12           H  
ATOM    581 2HE  LYS A  46     -20.381 -18.593  29.504  1.00296.12           H  
ATOM    582 1HZ  LYS A  46     -19.435 -19.674  31.468  1.00296.12           H  
ATOM    583 2HZ  LYS A  46     -18.161 -18.638  31.495  1.00296.12           H  
ATOM    584 3HZ  LYS A  46     -18.341 -19.702  30.257  1.00296.12           H  
ATOM    585  N   SER A  47     -18.654 -13.174  33.307  1.00380.51           N  
ATOM    586  CA  SER A  47     -19.295 -12.075  34.023  1.00380.51           C  
ATOM    587  C   SER A  47     -18.322 -10.919  34.237  1.00380.51           C  
ATOM    588  O   SER A  47     -18.697  -9.755  34.110  1.00380.51           O  
ATOM    589  CB  SER A  47     -19.823 -12.562  35.374  1.00381.55           C  
ATOM    590  OG  SER A  47     -20.483 -11.513  36.062  1.00381.55           O  
ATOM    591  H   SER A  47     -18.549 -14.060  33.783  1.00380.51           H  
ATOM    592  HA  SER A  47     -20.134 -11.710  33.431  1.00380.51           H  
ATOM    593 1HB  SER A  47     -20.525 -13.380  35.211  1.00381.55           H  
ATOM    594 2HB  SER A  47     -18.991 -12.922  35.979  1.00381.55           H  
ATOM    595  HG  SER A  47     -19.851 -10.806  36.219  1.00381.55           H  
ATOM    596  N   THR A  48     -17.068 -11.229  34.551  1.00372.50           N  
ATOM    597  CA  THR A  48     -16.046 -10.196  34.697  1.00372.50           C  
ATOM    598  C   THR A  48     -15.810  -9.483  33.369  1.00372.50           C  
ATOM    599  O   THR A  48     -15.722  -8.257  33.327  1.00372.50           O  
ATOM    600  CB  THR A  48     -14.703 -10.779  35.185  1.00372.40           C  
ATOM    601  CG2 THR A  48     -13.685  -9.678  35.463  1.00372.40           C  
ATOM    602  OG1 THR A  48     -14.913 -11.516  36.396  1.00372.40           O  
ATOM    603  H   THR A  48     -16.805 -12.195  34.685  1.00372.50           H  
ATOM    604  HA  THR A  48     -16.393  -9.460  35.421  1.00372.50           H  
ATOM    605  HB  THR A  48     -14.302 -11.450  34.426  1.00372.40           H  
ATOM    606  HG1 THR A  48     -15.368 -10.949  37.022  1.00372.40           H  
ATOM    607 1HG2 THR A  48     -12.782 -10.120  35.883  1.00372.40           H  
ATOM    608 2HG2 THR A  48     -14.100  -8.963  36.173  1.00372.40           H  
ATOM    609 3HG2 THR A  48     -13.433  -9.166  34.535  1.00372.40           H  
ATOM    610  N   ILE A  49     -15.699 -10.249  32.289  1.00356.85           N  
ATOM    611  CA  ILE A  49     -15.384  -9.702  30.971  1.00356.85           C  
ATOM    612  C   ILE A  49     -16.496  -8.791  30.459  1.00356.85           C  
ATOM    613  O   ILE A  49     -16.223  -7.693  29.974  1.00356.85           O  
ATOM    614  CB  ILE A  49     -15.128 -10.832  29.947  1.00329.64           C  
ATOM    615  CG1 ILE A  49     -13.871 -11.618  30.335  1.00329.64           C  
ATOM    616  CG2 ILE A  49     -14.961 -10.272  28.536  1.00329.64           C  
ATOM    617  CD1 ILE A  49     -13.787 -13.002  29.729  1.00329.64           C  
ATOM    618  H   ILE A  49     -15.821 -11.248  32.379  1.00356.85           H  
ATOM    619  HA  ILE A  49     -14.481  -9.096  31.052  1.00356.85           H  
ATOM    620  HB  ILE A  49     -15.986 -11.505  29.953  1.00329.64           H  
ATOM    621 1HG1 ILE A  49     -12.995 -11.048  30.027  1.00329.64           H  
ATOM    622 2HG1 ILE A  49     -13.834 -11.726  31.418  1.00329.64           H  
ATOM    623 1HG2 ILE A  49     -14.708 -11.073  27.842  1.00329.64           H  
ATOM    624 2HG2 ILE A  49     -14.168  -9.525  28.530  1.00329.64           H  
ATOM    625 3HG2 ILE A  49     -15.893  -9.810  28.209  1.00329.64           H  
ATOM    626 1HD1 ILE A  49     -12.940 -13.532  30.166  1.00329.64           H  
ATOM    627 2HD1 ILE A  49     -13.647 -12.924  28.651  1.00329.64           H  
ATOM    628 3HD1 ILE A  49     -14.703 -13.554  29.938  1.00329.64           H  
ATOM    629  N   VAL A  50     -17.746  -9.233  30.547  1.00375.15           N  
ATOM    630  CA  VAL A  50     -18.856  -8.457  30.000  1.00375.15           C  
ATOM    631  C   VAL A  50     -19.078  -7.160  30.776  1.00375.15           C  
ATOM    632  O   VAL A  50     -19.529  -6.164  30.212  1.00375.15           O  
ATOM    633  CB  VAL A  50     -20.157  -9.288  29.898  1.00368.97           C  
ATOM    634  CG1 VAL A  50     -20.800  -9.523  31.262  1.00368.97           C  
ATOM    635  CG2 VAL A  50     -21.148  -8.626  28.946  1.00368.97           C  
ATOM    636  H   VAL A  50     -17.936 -10.130  30.975  1.00375.15           H  
ATOM    637  HA  VAL A  50     -18.581  -8.171  28.985  1.00375.15           H  
ATOM    638  HB  VAL A  50     -19.896 -10.261  29.480  1.00368.97           H  
ATOM    639 1HG1 VAL A  50     -21.633 -10.217  31.156  1.00368.97           H  
ATOM    640 2HG1 VAL A  50     -21.168  -8.580  31.668  1.00368.97           H  
ATOM    641 3HG1 VAL A  50     -20.066  -9.950  31.945  1.00368.97           H  
ATOM    642 1HG2 VAL A  50     -22.025  -9.263  28.832  1.00368.97           H  
ATOM    643 2HG2 VAL A  50     -20.682  -8.486  27.970  1.00368.97           H  
ATOM    644 3HG2 VAL A  50     -21.456  -7.658  29.342  1.00368.97           H  
ATOM    645  N   LYS A  51     -18.739  -7.158  32.062  1.00388.60           N  
ATOM    646  CA  LYS A  51     -18.893  -5.972  32.903  1.00388.60           C  
ATOM    647  C   LYS A  51     -17.702  -5.026  32.804  1.00388.60           C  
ATOM    648  O   LYS A  51     -17.867  -3.813  32.914  1.00388.60           O  
ATOM    649  CB  LYS A  51     -19.113  -6.379  34.362  1.00360.09           C  
ATOM    650  CG  LYS A  51     -20.440  -7.091  34.600  1.00360.09           C  
ATOM    651  CD  LYS A  51     -20.612  -7.555  36.042  1.00360.09           C  
ATOM    652  CE  LYS A  51     -20.792  -6.409  37.030  1.00360.09           C  
ATOM    653  NZ  LYS A  51     -22.097  -5.709  36.792  1.00360.09           N1+
ATOM    654  H   LYS A  51     -18.373  -8.004  32.476  1.00388.60           H  
ATOM    655  HA  LYS A  51     -19.769  -5.417  32.565  1.00388.60           H  
ATOM    656 1HB  LYS A  51     -18.298  -7.035  34.670  1.00360.09           H  
ATOM    657 2HB  LYS A  51     -19.084  -5.480  34.978  1.00360.09           H  
ATOM    658 1HG  LYS A  51     -21.257  -6.420  34.336  1.00360.09           H  
ATOM    659 2HG  LYS A  51     -20.492  -7.966  33.952  1.00360.09           H  
ATOM    660 1HD  LYS A  51     -21.485  -8.205  36.096  1.00360.09           H  
ATOM    661 2HD  LYS A  51     -19.736  -8.138  36.328  1.00360.09           H  
ATOM    662 1HE  LYS A  51     -20.761  -6.814  38.044  1.00360.09           H  
ATOM    663 2HE  LYS A  51     -19.958  -5.711  36.920  1.00360.09           H  
ATOM    664 1HZ  LYS A  51     -22.216  -4.949  37.449  1.00360.09           H  
ATOM    665 2HZ  LYS A  51     -22.868  -6.353  36.901  1.00360.09           H  
ATOM    666 3HZ  LYS A  51     -22.124  -5.329  35.856  1.00360.09           H  
ATOM    667  N   GLN A  52     -16.511  -5.574  32.594  1.00372.25           N  
ATOM    668  CA  GLN A  52     -15.300  -4.768  32.464  1.00372.25           C  
ATOM    669  C   GLN A  52     -15.356  -3.867  31.232  1.00372.25           C  
ATOM    670  O   GLN A  52     -14.800  -2.769  31.233  1.00372.25           O  
ATOM    671  CB  GLN A  52     -14.069  -5.678  32.405  1.00355.65           C  
ATOM    672  CG  GLN A  52     -12.748  -4.940  32.568  1.00355.65           C  
ATOM    673  CD  GLN A  52     -11.564  -5.884  32.632  1.00355.65           C  
ATOM    674  NE2 GLN A  52     -11.045  -6.103  33.831  1.00355.65           N  
ATOM    675  OE1 GLN A  52     -11.110  -6.404  31.616  1.00355.65           O  
ATOM    676  H   GLN A  52     -16.429  -6.580  32.528  1.00372.25           H  
ATOM    677  HA  GLN A  52     -15.215  -4.128  33.342  1.00372.25           H  
ATOM    678 1HB  GLN A  52     -14.146  -6.409  33.210  1.00355.65           H  
ATOM    679 2HB  GLN A  52     -14.064  -6.210  31.454  1.00355.65           H  
ATOM    680 1HG  GLN A  52     -12.613  -4.259  31.728  1.00355.65           H  
ATOM    681 2HG  GLN A  52     -12.781  -4.358  33.489  1.00355.65           H  
ATOM    682 1HE2 GLN A  52     -10.250  -6.718  33.921  1.00355.65           H  
ATOM    683 2HE2 GLN A  52     -11.447  -5.666  34.646  1.00355.65           H  
ATOM    684  N   MET A  53     -16.038  -4.326  30.188  1.00367.28           N  
ATOM    685  CA  MET A  53     -16.240  -3.529  28.980  1.00367.28           C  
ATOM    686  C   MET A  53     -17.336  -2.478  29.120  1.00367.28           C  
ATOM    687  O   MET A  53     -17.442  -1.575  28.289  1.00367.28           O  
ATOM    688  CB  MET A  53     -16.651  -4.427  27.810  1.00289.65           C  
ATOM    689  CG  MET A  53     -15.611  -5.455  27.402  1.00289.65           C  
ATOM    690  SD  MET A  53     -16.101  -6.306  25.889  1.00289.65           S  
ATOM    691  CE  MET A  53     -17.386  -7.424  26.450  1.00289.65           C  
ATOM    692  H   MET A  53     -16.447  -5.249  30.230  1.00367.28           H  
ATOM    693  HA  MET A  53     -15.311  -3.020  28.725  1.00367.28           H  
ATOM    694 1HB  MET A  53     -17.573  -4.944  28.076  1.00289.65           H  
ATOM    695 2HB  MET A  53     -16.853  -3.791  26.948  1.00289.65           H  
ATOM    696 1HG  MET A  53     -14.663  -4.946  27.228  1.00289.65           H  
ATOM    697 2HG  MET A  53     -15.480  -6.181  28.204  1.00289.65           H  
ATOM    698 1HE  MET A  53     -16.978  -8.102  27.200  1.00289.65           H  
ATOM    699 2HE  MET A  53     -17.758  -8.002  25.605  1.00289.65           H  
ATOM    700 3HE  MET A  53     -18.207  -6.852  26.884  1.00289.65           H  
ATOM    701  N   LYS A  54     -18.190  -2.621  30.129  1.00423.52           N  
ATOM    702  CA  LYS A  54     -19.461  -1.903  30.159  1.00423.52           C  
ATOM    703  C   LYS A  54     -19.322  -0.465  30.649  1.00423.52           C  
ATOM    704  O   LYS A  54     -19.399  -0.176  31.842  1.00423.52           O  
ATOM    705  CB  LYS A  54     -20.475  -2.667  31.016  1.00401.64           C  
ATOM    706  CG  LYS A  54     -21.902  -2.131  30.957  1.00401.64           C  
ATOM    707  CD  LYS A  54     -22.553  -2.327  29.591  1.00401.64           C  
ATOM    708  CE  LYS A  54     -23.959  -1.747  29.539  1.00401.64           C  
ATOM    709  NZ  LYS A  54     -24.869  -2.480  30.481  1.00401.64           N1+
ATOM    710  H   LYS A  54     -17.972  -3.260  30.881  1.00423.52           H  
ATOM    711  HA  LYS A  54     -19.833  -1.857  29.137  1.00423.52           H  
ATOM    712 1HB  LYS A  54     -20.484  -3.709  30.697  1.00401.64           H  
ATOM    713 2HB  LYS A  54     -20.142  -2.634  32.054  1.00401.64           H  
ATOM    714 1HG  LYS A  54     -22.493  -2.653  31.709  1.00401.64           H  
ATOM    715 2HG  LYS A  54     -21.895  -1.068  31.198  1.00401.64           H  
ATOM    716 1HD  LYS A  54     -21.948  -1.831  28.833  1.00401.64           H  
ATOM    717 2HD  LYS A  54     -22.596  -3.392  29.363  1.00401.64           H  
ATOM    718 1HE  LYS A  54     -23.910  -0.687  29.800  1.00401.64           H  
ATOM    719 2HE  LYS A  54     -24.333  -1.825  28.516  1.00401.64           H  
ATOM    720 1HZ  LYS A  54     -25.801  -2.090  30.446  1.00401.64           H  
ATOM    721 2HZ  LYS A  54     -24.523  -2.405  31.428  1.00401.64           H  
ATOM    722 3HZ  LYS A  54     -24.919  -3.458  30.230  1.00401.64           H  
ATOM    723  N   ILE A  55     -19.149   0.438  29.692  1.00476.95           N  
ATOM    724  CA  ILE A  55     -19.411   1.857  29.913  1.00476.95           C  
ATOM    725  C   ILE A  55     -20.876   2.001  30.319  1.00476.95           C  
ATOM    726  O   ILE A  55     -21.746   1.285  29.823  1.00476.95           O  
ATOM    727  CB  ILE A  55     -19.064   2.699  28.661  1.00456.42           C  
ATOM    728  CG1 ILE A  55     -19.012   4.188  29.021  1.00456.42           C  
ATOM    729  CG2 ILE A  55     -20.047   2.438  27.521  1.00456.42           C  
ATOM    730  CD1 ILE A  55     -18.323   5.060  27.987  1.00456.42           C  
ATOM    731  H   ILE A  55     -18.863   0.134  28.772  1.00476.95           H  
ATOM    732  HA  ILE A  55     -18.791   2.200  30.742  1.00476.95           H  
ATOM    733  HB  ILE A  55     -18.072   2.398  28.324  1.00456.42           H  
ATOM    734 1HG1 ILE A  55     -20.029   4.554  29.162  1.00456.42           H  
ATOM    735 2HG1 ILE A  55     -18.476   4.299  29.963  1.00456.42           H  
ATOM    736 1HG2 ILE A  55     -19.696   2.929  26.613  1.00456.42           H  
ATOM    737 2HG2 ILE A  55     -21.031   2.829  27.781  1.00456.42           H  
ATOM    738 3HG2 ILE A  55     -20.119   1.366  27.334  1.00456.42           H  
ATOM    739 1HD1 ILE A  55     -18.260   6.081  28.363  1.00456.42           H  
ATOM    740 2HD1 ILE A  55     -18.894   5.055  27.058  1.00456.42           H  
ATOM    741 3HD1 ILE A  55     -17.318   4.682  27.800  1.00456.42           H  
ATOM    742  N   ILE A  56     -21.146   2.913  31.247  1.00507.31           N  
ATOM    743  CA  ILE A  56     -22.502   3.146  31.736  1.00507.31           C  
ATOM    744  C   ILE A  56     -23.431   3.588  30.607  1.00507.31           C  
ATOM    745  O   ILE A  56     -23.047   4.348  29.718  1.00507.31           O  
ATOM    746  CB  ILE A  56     -22.498   4.179  32.889  1.00497.85           C  
ATOM    747  CG1 ILE A  56     -23.825   4.130  33.657  1.00497.85           C  
ATOM    748  CG2 ILE A  56     -22.199   5.589  32.377  1.00497.85           C  
ATOM    749  CD1 ILE A  56     -23.790   4.808  35.013  1.00497.85           C  
ATOM    750  H   ILE A  56     -20.399   3.475  31.629  1.00507.31           H  
ATOM    751  HA  ILE A  56     -22.884   2.202  32.125  1.00507.31           H  
ATOM    752  HB  ILE A  56     -21.702   3.898  33.579  1.00497.85           H  
ATOM    753 1HG1 ILE A  56     -24.601   4.601  33.053  1.00497.85           H  
ATOM    754 2HG1 ILE A  56     -24.099   3.086  33.810  1.00497.85           H  
ATOM    755 1HG2 ILE A  56     -22.040   6.261  33.221  1.00497.85           H  
ATOM    756 2HG2 ILE A  56     -23.035   5.955  31.781  1.00497.85           H  
ATOM    757 3HG2 ILE A  56     -21.299   5.577  31.763  1.00497.85           H  
ATOM    758 1HD1 ILE A  56     -24.744   4.655  35.517  1.00497.85           H  
ATOM    759 2HD1 ILE A  56     -23.617   5.877  34.889  1.00497.85           H  
ATOM    760 3HD1 ILE A  56     -22.991   4.378  35.617  1.00497.85           H  
ATOM    761  N   HIS A  57     -24.662   3.088  30.647  1.00533.36           N  
ATOM    762  CA  HIS A  57     -25.716   3.474  29.714  1.00533.36           C  
ATOM    763  C   HIS A  57     -26.909   3.948  30.539  1.00533.36           C  
ATOM    764  O   HIS A  57     -27.081   3.532  31.685  1.00533.36           O  
ATOM    765  CB  HIS A  57     -26.160   2.284  28.858  1.00534.85           C  
ATOM    766  CG  HIS A  57     -25.188   1.892  27.788  1.00534.85           C  
ATOM    767  CD2 HIS A  57     -25.362   1.780  26.446  1.00534.85           C  
ATOM    768  ND1 HIS A  57     -23.883   1.513  28.007  1.00534.85           N  
ATOM    769  CE1 HIS A  57     -23.353   1.157  26.828  1.00534.85           C  
ATOM    770  NE2 HIS A  57     -24.225   1.295  25.848  1.00534.85           N  
ATOM    771  H   HIS A  57     -24.915   2.446  31.385  1.00533.36           H  
ATOM    772  HA  HIS A  57     -25.379   4.289  29.073  1.00533.36           H  
ATOM    773 1HB  HIS A  57     -26.339   1.430  29.512  1.00534.85           H  
ATOM    774 2HB  HIS A  57     -27.103   2.541  28.374  1.00534.85           H  
ATOM    775  HD1 HIS A  57     -23.393   1.524  28.891  1.00534.85           H  
ATOM    776  HD2 HIS A  57     -26.275   2.022  25.923  1.00534.85           H  
ATOM    777  HE1 HIS A  57     -22.345   0.795  26.697  1.00534.85           H  
ATOM    778  N   GLU A  58     -27.741   4.803  29.954  1.00532.28           N  
ATOM    779  CA  GLU A  58     -28.972   5.252  30.598  1.00532.28           C  
ATOM    780  C   GLU A  58     -30.153   4.493  29.997  1.00532.28           C  
ATOM    781  O   GLU A  58     -30.310   4.443  28.778  1.00532.28           O  
ATOM    782  CB  GLU A  58     -29.150   6.760  30.399  1.00539.03           C  
ATOM    783  CG  GLU A  58     -30.361   7.341  31.111  1.00539.03           C  
ATOM    784  CD  GLU A  58     -30.447   8.848  30.962  1.00539.03           C  
ATOM    785  OE1 GLU A  58     -30.496   9.342  29.816  1.00539.03           O  
ATOM    786  OE2 GLU A  58     -30.456   9.544  32.000  1.00539.03           O1-
ATOM    787  H   GLU A  58     -27.553   5.133  29.018  1.00532.28           H  
ATOM    788  HA  GLU A  58     -28.923   5.039  31.666  1.00532.28           H  
ATOM    789 1HB  GLU A  58     -28.257   7.263  30.771  1.00539.03           H  
ATOM    790 2HB  GLU A  58     -29.239   6.965  29.332  1.00539.03           H  
ATOM    791 1HG  GLU A  58     -31.266   6.889  30.704  1.00539.03           H  
ATOM    792 2HG  GLU A  58     -30.295   7.094  32.170  1.00539.03           H  
ATOM    793  N   ALA A  59     -30.977   3.890  30.847  1.00526.23           N  
ATOM    794  CA  ALA A  59     -32.107   3.077  30.400  1.00526.23           C  
ATOM    795  C   ALA A  59     -33.338   3.907  30.034  1.00526.23           C  
ATOM    796  O   ALA A  59     -34.473   3.445  30.151  1.00526.23           O  
ATOM    797  CB  ALA A  59     -32.457   2.062  31.482  1.00547.64           C  
ATOM    798  H   ALA A  59     -30.821   3.982  31.842  1.00526.23           H  
ATOM    799  HA  ALA A  59     -31.803   2.529  29.508  1.00526.23           H  
ATOM    800 1HB  ALA A  59     -31.558   1.527  31.789  1.00547.64           H  
ATOM    801 2HB  ALA A  59     -33.181   1.349  31.089  1.00547.64           H  
ATOM    802 3HB  ALA A  59     -32.885   2.577  32.342  1.00547.64           H  
ATOM    803  N   GLY A  60     -33.111   5.142  29.599  1.00511.54           N  
ATOM    804  CA  GLY A  60     -34.188   6.036  29.212  1.00511.54           C  
ATOM    805  C   GLY A  60     -33.682   7.282  28.510  1.00511.54           C  
ATOM    806  O   GLY A  60     -34.190   8.376  28.749  1.00511.54           O  
ATOM    807  H   GLY A  60     -32.159   5.472  29.525  1.00511.54           H  
ATOM    808 1HA  GLY A  60     -34.874   5.511  28.547  1.00511.54           H  
ATOM    809 2HA  GLY A  60     -34.733   6.343  30.104  1.00511.54           H  
ATOM    810  N   TYR A  61     -32.674   7.127  27.657  1.00510.27           N  
ATOM    811  CA  TYR A  61     -32.057   8.263  26.977  1.00510.27           C  
ATOM    812  C   TYR A  61     -32.872   8.799  25.802  1.00510.27           C  
ATOM    813  O   TYR A  61     -32.587   9.880  25.288  1.00510.27           O  
ATOM    814  CB  TYR A  61     -30.646   7.899  26.502  1.00507.72           C  
ATOM    815  CG  TYR A  61     -30.589   6.977  25.302  1.00507.72           C  
ATOM    816  CD1 TYR A  61     -30.517   5.593  25.461  1.00507.72           C  
ATOM    817  CD2 TYR A  61     -30.584   7.494  24.005  1.00507.72           C  
ATOM    818  CE1 TYR A  61     -30.468   4.745  24.356  1.00507.72           C  
ATOM    819  CE2 TYR A  61     -30.529   6.651  22.897  1.00507.72           C  
ATOM    820  CZ  TYR A  61     -30.481   5.279  23.079  1.00507.72           C  
ATOM    821  OH  TYR A  61     -30.444   4.443  21.987  1.00507.72           O  
ATOM    822  H   TYR A  61     -32.312   6.202  27.473  1.00510.27           H  
ATOM    823  HA  TYR A  61     -31.960   9.074  27.699  1.00510.27           H  
ATOM    824 1HB  TYR A  61     -30.126   8.822  26.245  1.00507.72           H  
ATOM    825 2HB  TYR A  61     -30.110   7.432  27.328  1.00507.72           H  
ATOM    826  HD1 TYR A  61     -30.507   5.168  26.455  1.00507.72           H  
ATOM    827  HD2 TYR A  61     -30.630   8.563  23.857  1.00507.72           H  
ATOM    828  HE1 TYR A  61     -30.430   3.675  24.497  1.00507.72           H  
ATOM    829  HE2 TYR A  61     -30.527   7.064  21.900  1.00507.72           H  
ATOM    830  HH  TYR A  61     -30.421   3.515  22.232  1.00507.72           H  
ATOM    831  N   SER A  62     -33.876   8.044  25.368  1.00512.83           N  
ATOM    832  CA  SER A  62     -34.684   8.410  24.209  1.00512.83           C  
ATOM    833  C   SER A  62     -36.165   8.148  24.460  1.00512.83           C  
ATOM    834  O   SER A  62     -36.537   7.261  25.228  1.00512.83           O  
ATOM    835  CB  SER A  62     -34.223   7.618  22.983  1.00500.96           C  
ATOM    836  OG  SER A  62     -35.000   7.938  21.841  1.00500.96           O  
ATOM    837  H   SER A  62     -34.104   7.192  25.861  1.00512.83           H  
ATOM    838  HA  SER A  62     -34.556   9.474  24.008  1.00512.83           H  
ATOM    839 1HB  SER A  62     -33.178   7.853  22.781  1.00500.96           H  
ATOM    840 2HB  SER A  62     -34.312   6.552  23.191  1.00500.96           H  
ATOM    841  HG  SER A  62     -34.621   7.496  21.078  1.00500.96           H  
ATOM    842  N   GLU A  63     -37.012   8.924  23.793  1.00514.50           N  
ATOM    843  CA  GLU A  63     -38.457   8.734  23.870  1.00514.50           C  
ATOM    844  C   GLU A  63     -38.867   7.440  23.172  1.00514.50           C  
ATOM    845  O   GLU A  63     -39.855   6.814  23.547  1.00514.50           O  
ATOM    846  CB  GLU A  63     -39.190   9.911  23.221  1.00517.98           C  
ATOM    847  CG  GLU A  63     -39.191  11.181  24.059  1.00517.98           C  
ATOM    848  CD  GLU A  63     -37.828  11.846  24.120  1.00517.98           C  
ATOM    849  OE1 GLU A  63     -37.256  12.150  23.052  1.00517.98           O  
ATOM    850  OE2 GLU A  63     -37.323  12.068  25.241  1.00517.98           O1-
ATOM    851  H   GLU A  63     -36.655   9.650  23.188  1.00514.50           H  
ATOM    852  HA  GLU A  63     -38.759   8.666  24.915  1.00514.50           H  
ATOM    853 1HB  GLU A  63     -38.731  10.121  22.255  1.00517.98           H  
ATOM    854 2HB  GLU A  63     -40.226   9.619  23.050  1.00517.98           H  
ATOM    855 1HG  GLU A  63     -39.909  11.881  23.631  1.00517.98           H  
ATOM    856 2HG  GLU A  63     -39.513  10.934  25.071  1.00517.98           H  
ATOM    857  N   GLU A  64     -38.106   7.028  22.164  1.00498.17           N  
ATOM    858  CA  GLU A  64     -38.381   5.783  21.451  1.00498.17           C  
ATOM    859  C   GLU A  64     -37.987   4.565  22.281  1.00498.17           C  
ATOM    860  O   GLU A  64     -38.644   3.527  22.211  1.00498.17           O  
ATOM    861  CB  GLU A  64     -37.654   5.757  20.105  1.00483.82           C  
ATOM    862  CG  GLU A  64     -38.340   6.594  19.036  1.00483.82           C  
ATOM    863  CD  GLU A  64     -38.254   8.082  19.319  1.00483.82           C  
ATOM    864  OE1 GLU A  64     -37.129   8.618  19.404  1.00483.82           O  
ATOM    865  OE2 GLU A  64     -39.320   8.718  19.463  1.00483.82           O1-
ATOM    866  H   GLU A  64     -37.302   7.578  21.893  1.00498.17           H  
ATOM    867  HA  GLU A  64     -39.453   5.716  21.265  1.00498.17           H  
ATOM    868 1HB  GLU A  64     -36.636   6.120  20.247  1.00483.82           H  
ATOM    869 2HB  GLU A  64     -37.607   4.726  19.753  1.00483.82           H  
ATOM    870 1HG  GLU A  64     -37.879   6.385  18.070  1.00483.82           H  
ATOM    871 2HG  GLU A  64     -39.390   6.305  18.987  1.00483.82           H  
ATOM    872  N   GLU A  65     -36.936   4.691  23.084  1.00488.50           N  
ATOM    873  CA  GLU A  65     -36.593   3.657  24.058  1.00488.50           C  
ATOM    874  C   GLU A  65     -37.719   3.575  25.084  1.00488.50           C  
ATOM    875  O   GLU A  65     -38.094   2.493  25.536  1.00488.50           O  
ATOM    876  CB  GLU A  65     -35.279   3.980  24.776  1.00479.70           C  
ATOM    877  CG  GLU A  65     -34.812   2.864  25.702  1.00479.70           C  
ATOM    878  CD  GLU A  65     -33.572   3.233  26.495  1.00479.70           C  
ATOM    879  OE1 GLU A  65     -33.145   4.406  26.449  1.00479.70           O  
ATOM    880  OE2 GLU A  65     -33.021   2.346  27.182  1.00479.70           O1-
ATOM    881  H   GLU A  65     -36.397   5.545  23.073  1.00488.50           H  
ATOM    882  HA  GLU A  65     -36.502   2.693  23.557  1.00488.50           H  
ATOM    883 1HB  GLU A  65     -34.506   4.163  24.030  1.00479.70           H  
ATOM    884 2HB  GLU A  65     -35.417   4.887  25.363  1.00479.70           H  
ATOM    885 1HG  GLU A  65     -35.612   2.626  26.403  1.00479.70           H  
ATOM    886 2HG  GLU A  65     -34.601   1.978  25.104  1.00479.70           H  
ATOM    887  N   CYS A  66     -38.273   4.730  25.438  1.00488.50           N  
ATOM    888  CA  CYS A  66     -39.379   4.773  26.386  1.00488.50           C  
ATOM    889  C   CYS A  66     -40.592   4.058  25.804  1.00488.50           C  
ATOM    890  O   CYS A  66     -41.191   3.220  26.476  1.00488.50           O  
ATOM    891  CB  CYS A  66     -39.710   6.214  26.781  1.00501.36           C  
ATOM    892  SG  CYS A  66     -38.348   7.046  27.637  1.00501.36           S  
ATOM    893  H   CYS A  66     -37.933   5.592  25.035  1.00488.50           H  
ATOM    894  HA  CYS A  66     -39.081   4.225  27.277  1.00488.50           H  
ATOM    895 1HB  CYS A  66     -39.970   6.778  25.885  1.00501.36           H  
ATOM    896 2HB  CYS A  66     -40.579   6.201  27.439  1.00501.36           H  
ATOM    897  HG  CYS A  66     -37.477   7.048  26.617  1.00501.36           H  
ATOM    898  N   LYS A  67     -40.933   4.357  24.553  1.00461.94           N  
ATOM    899  CA  LYS A  67     -42.038   3.691  23.867  1.00461.94           C  
ATOM    900  C   LYS A  67     -41.847   2.179  23.891  1.00461.94           C  
ATOM    901  O   LYS A  67     -42.817   1.434  24.029  1.00461.94           O  
ATOM    902  CB  LYS A  67     -42.141   4.152  22.410  1.00461.54           C  
ATOM    903  CG  LYS A  67     -42.625   5.583  22.227  1.00461.54           C  
ATOM    904  CD  LYS A  67     -42.630   5.975  20.755  1.00461.54           C  
ATOM    905  CE  LYS A  67     -42.996   7.439  20.568  1.00461.54           C  
ATOM    906  NZ  LYS A  67     -41.883   8.307  21.077  1.00461.54           N1+
ATOM    907  H   LYS A  67     -40.386   5.043  24.048  1.00461.94           H  
ATOM    908  HA  LYS A  67     -42.973   3.910  24.382  1.00461.94           H  
ATOM    909 1HB  LYS A  67     -41.159   4.054  21.948  1.00461.54           H  
ATOM    910 2HB  LYS A  67     -42.830   3.490  21.885  1.00461.54           H  
ATOM    911 1HG  LYS A  67     -43.634   5.678  22.630  1.00461.54           H  
ATOM    912 2HG  LYS A  67     -41.965   6.254  22.774  1.00461.54           H  
ATOM    913 1HD  LYS A  67     -41.640   5.803  20.331  1.00461.54           H  
ATOM    914 2HD  LYS A  67     -43.351   5.355  20.224  1.00461.54           H  
ATOM    915 1HE  LYS A  67     -43.169   7.628  19.506  1.00461.54           H  
ATOM    916 2HE  LYS A  67     -43.923   7.644  21.108  1.00461.54           H  
ATOM    917 1HZ  LYS A  67     -42.189   9.267  21.163  1.00461.54           H  
ATOM    918 2HZ  LYS A  67     -41.095   8.288  20.441  1.00461.54           H  
ATOM    919 3HZ  LYS A  67     -41.565   7.985  21.983  1.00461.54           H  
ATOM    920  N   GLN A  68     -40.603   1.736  23.749  1.00452.06           N  
ATOM    921  CA  GLN A  68     -40.300   0.310  23.746  1.00452.06           C  
ATOM    922  C   GLN A  68     -40.728  -0.325  25.065  1.00452.06           C  
ATOM    923  O   GLN A  68     -41.421  -1.342  25.060  1.00452.06           O  
ATOM    924  CB  GLN A  68     -38.807   0.071  23.504  1.00462.91           C  
ATOM    925  CG  GLN A  68     -38.456  -1.374  23.180  1.00462.91           C  
ATOM    926  CD  GLN A  68     -37.004  -1.537  22.777  1.00462.91           C  
ATOM    927  NE2 GLN A  68     -36.747  -2.445  21.848  1.00462.91           N  
ATOM    928  OE1 GLN A  68     -36.117  -0.865  23.299  1.00462.91           O  
ATOM    929  H   GLN A  68     -39.844   2.397  23.651  1.00452.06           H  
ATOM    930  HA  GLN A  68     -40.869  -0.157  22.942  1.00452.06           H  
ATOM    931 1HB  GLN A  68     -38.488   0.697  22.672  1.00462.91           H  
ATOM    932 2HB  GLN A  68     -38.248   0.374  24.389  1.00462.91           H  
ATOM    933 1HG  GLN A  68     -38.651  -1.992  24.055  1.00462.91           H  
ATOM    934 2HG  GLN A  68     -39.087  -1.716  22.360  1.00462.91           H  
ATOM    935 1HE2 GLN A  68     -35.793  -2.585  21.549  1.00462.91           H  
ATOM    936 2HE2 GLN A  68     -37.495  -2.994  21.454  1.00462.91           H  
ATOM    937  N   TYR A  69     -40.338   0.261  26.192  1.00437.44           N  
ATOM    938  CA  TYR A  69     -40.692  -0.329  27.478  1.00437.44           C  
ATOM    939  C   TYR A  69     -42.120  -0.017  27.920  1.00437.44           C  
ATOM    940  O   TYR A  69     -42.657  -0.744  28.753  1.00437.44           O  
ATOM    941  CB  TYR A  69     -39.668  -0.021  28.576  1.00495.28           C  
ATOM    942  CG  TYR A  69     -39.475   1.428  28.967  1.00495.28           C  
ATOM    943  CD1 TYR A  69     -38.242   2.054  28.774  1.00495.28           C  
ATOM    944  CD2 TYR A  69     -40.480   2.139  29.625  1.00495.28           C  
ATOM    945  CE1 TYR A  69     -37.993   3.323  29.293  1.00495.28           C  
ATOM    946  CE2 TYR A  69     -40.255   3.434  30.086  1.00495.28           C  
ATOM    947  CZ  TYR A  69     -39.003   4.008  29.946  1.00495.28           C  
ATOM    948  OH  TYR A  69     -38.773   5.268  30.448  1.00495.28           O  
ATOM    949  H   TYR A  69     -39.787   1.109  26.168  1.00437.44           H  
ATOM    950  HA  TYR A  69     -40.658  -1.410  27.342  1.00437.44           H  
ATOM    951 1HB  TYR A  69     -39.969  -0.568  29.470  1.00495.28           H  
ATOM    952 2HB  TYR A  69     -38.704  -0.420  28.261  1.00495.28           H  
ATOM    953  HD1 TYR A  69     -37.459   1.543  28.233  1.00495.28           H  
ATOM    954  HD2 TYR A  69     -41.442   1.678  29.794  1.00495.28           H  
ATOM    955  HE1 TYR A  69     -37.019   3.776  29.175  1.00495.28           H  
ATOM    956  HE2 TYR A  69     -41.053   3.986  30.558  1.00495.28           H  
ATOM    957  HH  TYR A  69     -37.894   5.594  30.246  1.00495.28           H  
ATOM    958  N   LYS A  70     -42.776   0.996  27.360  1.00409.98           N  
ATOM    959  CA  LYS A  70     -44.205   1.159  27.626  1.00409.98           C  
ATOM    960  C   LYS A  70     -44.915  -0.112  27.173  1.00409.98           C  
ATOM    961  O   LYS A  70     -45.726  -0.675  27.905  1.00409.98           O  
ATOM    962  CB  LYS A  70     -44.852   2.354  26.915  1.00453.69           C  
ATOM    963  CG  LYS A  70     -44.266   3.739  27.168  1.00453.69           C  
ATOM    964  CD  LYS A  70     -44.114   4.103  28.637  1.00453.69           C  
ATOM    965  CE  LYS A  70     -43.642   5.541  28.780  1.00453.69           C  
ATOM    966  NZ  LYS A  70     -43.428   5.862  30.227  1.00453.69           N1+
ATOM    967  H   LYS A  70     -42.295   1.635  26.741  1.00409.98           H  
ATOM    968  HA  LYS A  70     -44.352   1.250  28.702  1.00409.98           H  
ATOM    969 1HB  LYS A  70     -44.824   2.175  25.840  1.00453.69           H  
ATOM    970 2HB  LYS A  70     -45.900   2.377  27.214  1.00453.69           H  
ATOM    971 1HG  LYS A  70     -43.287   3.797  26.699  1.00453.69           H  
ATOM    972 2HG  LYS A  70     -44.907   4.476  26.685  1.00453.69           H  
ATOM    973 1HD  LYS A  70     -45.073   3.985  29.140  1.00453.69           H  
ATOM    974 2HD  LYS A  70     -43.378   3.442  29.095  1.00453.69           H  
ATOM    975 1HE  LYS A  70     -42.712   5.664  28.221  1.00453.69           H  
ATOM    976 2HE  LYS A  70     -44.393   6.208  28.349  1.00453.69           H  
ATOM    977 1HZ  LYS A  70     -43.280   6.856  30.355  1.00453.69           H  
ATOM    978 2HZ  LYS A  70     -42.628   5.364  30.591  1.00453.69           H  
ATOM    979 3HZ  LYS A  70     -44.246   5.622  30.773  1.00453.69           H  
ATOM    980  N   ALA A  71     -44.607  -0.545  25.956  1.00384.96           N  
ATOM    981  CA  ALA A  71     -45.249  -1.718  25.370  1.00384.96           C  
ATOM    982  C   ALA A  71     -44.869  -3.001  26.104  1.00384.96           C  
ATOM    983  O   ALA A  71     -45.729  -3.843  26.357  1.00384.96           O  
ATOM    984  CB  ALA A  71     -44.887  -1.829  23.895  1.00421.93           C  
ATOM    985  H   ALA A  71     -43.918  -0.048  25.410  1.00384.96           H  
ATOM    986  HA  ALA A  71     -46.329  -1.597  25.453  1.00384.96           H  
ATOM    987 1HB  ALA A  71     -45.216  -0.931  23.369  1.00421.93           H  
ATOM    988 2HB  ALA A  71     -45.383  -2.699  23.464  1.00421.93           H  
ATOM    989 3HB  ALA A  71     -43.808  -1.938  23.786  1.00421.93           H  
ATOM    990  N   VAL A  72     -43.593  -3.166  26.436  1.00361.77           N  
ATOM    991  CA  VAL A  72     -43.131  -4.384  27.100  1.00361.77           C  
ATOM    992  C   VAL A  72     -43.680  -4.488  28.519  1.00361.77           C  
ATOM    993  O   VAL A  72     -44.103  -5.566  28.932  1.00361.77           O  
ATOM    994  CB  VAL A  72     -41.590  -4.503  27.129  1.00384.89           C  
ATOM    995  CG1 VAL A  72     -41.151  -5.753  27.886  1.00384.89           C  
ATOM    996  CG2 VAL A  72     -41.031  -4.569  25.709  1.00384.89           C  
ATOM    997  H   VAL A  72     -42.918  -2.451  26.202  1.00361.77           H  
ATOM    998  HA  VAL A  72     -43.516  -5.239  26.544  1.00361.77           H  
ATOM    999  HB  VAL A  72     -41.178  -3.627  27.631  1.00384.89           H  
ATOM   1000 1HG1 VAL A  72     -40.068  -5.861  27.819  1.00384.89           H  
ATOM   1001 2HG1 VAL A  72     -41.628  -6.634  27.457  1.00384.89           H  
ATOM   1002 3HG1 VAL A  72     -41.432  -5.665  28.935  1.00384.89           H  
ATOM   1003 1HG2 VAL A  72     -39.941  -4.574  25.747  1.00384.89           H  
ATOM   1004 2HG2 VAL A  72     -41.360  -3.705  25.134  1.00384.89           H  
ATOM   1005 3HG2 VAL A  72     -41.378  -5.478  25.217  1.00384.89           H  
ATOM   1006  N   VAL A  73     -43.704  -3.389  29.267  1.00344.76           N  
ATOM   1007  CA  VAL A  73     -44.228  -3.421  30.632  1.00344.76           C  
ATOM   1008  C   VAL A  73     -45.729  -3.692  30.617  1.00344.76           C  
ATOM   1009  O   VAL A  73     -46.212  -4.493  31.416  1.00344.76           O  
ATOM   1010  CB  VAL A  73     -43.927  -2.128  31.422  1.00361.78           C  
ATOM   1011  CG1 VAL A  73     -44.628  -2.136  32.778  1.00361.78           C  
ATOM   1012  CG2 VAL A  73     -42.422  -1.978  31.642  1.00361.78           C  
ATOM   1013  H   VAL A  73     -43.367  -2.511  28.896  1.00344.76           H  
ATOM   1014  HA  VAL A  73     -43.758  -4.252  31.158  1.00344.76           H  
ATOM   1015  HB  VAL A  73     -44.289  -1.273  30.852  1.00361.78           H  
ATOM   1016 1HG1 VAL A  73     -44.325  -1.260  33.353  1.00361.78           H  
ATOM   1017 2HG1 VAL A  73     -44.361  -3.038  33.328  1.00361.78           H  
ATOM   1018 3HG1 VAL A  73     -45.708  -2.106  32.635  1.00361.78           H  
ATOM   1019 1HG2 VAL A  73     -42.217  -1.029  32.138  1.00361.78           H  
ATOM   1020 2HG2 VAL A  73     -41.899  -1.998  30.686  1.00361.78           H  
ATOM   1021 3HG2 VAL A  73     -42.055  -2.795  32.264  1.00361.78           H  
ATOM   1022  N   TYR A  74     -46.476  -3.069  29.711  1.00329.27           N  
ATOM   1023  CA  TYR A  74     -47.893  -3.395  29.578  1.00329.27           C  
ATOM   1024  C   TYR A  74     -48.067  -4.854  29.164  1.00329.27           C  
ATOM   1025  O   TYR A  74     -48.986  -5.525  29.631  1.00329.27           O  
ATOM   1026  CB  TYR A  74     -48.599  -2.503  28.552  1.00405.62           C  
ATOM   1027  CG  TYR A  74     -48.858  -1.073  28.981  1.00405.62           C  
ATOM   1028  CD1 TYR A  74     -49.278  -0.763  30.276  1.00405.62           C  
ATOM   1029  CD2 TYR A  74     -48.754  -0.031  28.057  1.00405.62           C  
ATOM   1030  CE1 TYR A  74     -49.614   0.542  30.629  1.00405.62           C  
ATOM   1031  CE2 TYR A  74     -49.103   1.273  28.402  1.00405.62           C  
ATOM   1032  CZ  TYR A  74     -49.548   1.549  29.683  1.00405.62           C  
ATOM   1033  OH  TYR A  74     -49.938   2.822  30.027  1.00405.62           O  
ATOM   1034  H   TYR A  74     -46.070  -2.379  29.094  1.00329.27           H  
ATOM   1035  HA  TYR A  74     -48.375  -3.271  30.547  1.00329.27           H  
ATOM   1036 1HB  TYR A  74     -48.013  -2.497  27.632  1.00405.62           H  
ATOM   1037 2HB  TYR A  74     -49.564  -2.957  28.328  1.00405.62           H  
ATOM   1038  HD1 TYR A  74     -49.372  -1.540  31.021  1.00405.62           H  
ATOM   1039  HD2 TYR A  74     -48.409  -0.240  27.054  1.00405.62           H  
ATOM   1040  HE1 TYR A  74     -49.942   0.765  31.634  1.00405.62           H  
ATOM   1041  HE2 TYR A  74     -49.036   2.063  27.669  1.00405.62           H  
ATOM   1042  HH  TYR A  74     -49.908   3.433  29.288  1.00405.62           H  
ATOM   1043  N   SER A  75     -47.189  -5.354  28.302  1.00307.16           N  
ATOM   1044  CA  SER A  75     -47.249  -6.751  27.883  1.00307.16           C  
ATOM   1045  C   SER A  75     -46.981  -7.682  29.061  1.00307.16           C  
ATOM   1046  O   SER A  75     -47.633  -8.717  29.182  1.00307.16           O  
ATOM   1047  CB  SER A  75     -46.246  -7.041  26.765  1.00315.98           C  
ATOM   1048  OG  SER A  75     -46.528  -6.259  25.617  1.00315.98           O  
ATOM   1049  H   SER A  75     -46.452  -4.767  27.935  1.00307.16           H  
ATOM   1050  HA  SER A  75     -48.254  -6.957  27.513  1.00307.16           H  
ATOM   1051 1HB  SER A  75     -45.239  -6.818  27.115  1.00315.98           H  
ATOM   1052 2HB  SER A  75     -46.302  -8.097  26.501  1.00315.98           H  
ATOM   1053  HG  SER A  75     -46.406  -5.333  25.843  1.00315.98           H  
ATOM   1054  N   ASN A  76     -46.042  -7.324  29.931  1.00292.05           N  
ATOM   1055  CA  ASN A  76     -45.771  -8.111  31.130  1.00292.05           C  
ATOM   1056  C   ASN A  76     -46.955  -8.058  32.091  1.00292.05           C  
ATOM   1057  O   ASN A  76     -47.224  -9.023  32.805  1.00292.05           O  
ATOM   1058  CB  ASN A  76     -44.528  -7.593  31.862  1.00337.45           C  
ATOM   1059  CG  ASN A  76     -43.245  -7.785  31.082  1.00337.45           C  
ATOM   1060  ND2 ASN A  76     -43.032  -8.978  30.548  1.00337.45           N  
ATOM   1061  OD1 ASN A  76     -42.432  -6.869  30.988  1.00337.45           O  
ATOM   1062  H   ASN A  76     -45.504  -6.484  29.768  1.00292.05           H  
ATOM   1063  HA  ASN A  76     -45.620  -9.152  30.840  1.00292.05           H  
ATOM   1064 1HB  ASN A  76     -44.653  -6.529  32.063  1.00337.45           H  
ATOM   1065 2HB  ASN A  76     -44.436  -8.115  32.814  1.00337.45           H  
ATOM   1066 1HD2 ASN A  76     -42.186  -9.134  30.020  1.00337.45           H  
ATOM   1067 2HD2 ASN A  76     -43.710  -9.717  30.658  1.00337.45           H  
ATOM   1068  N   THR A  77     -47.648  -6.926  32.124  1.00263.86           N  
ATOM   1069  CA  THR A  77     -48.807  -6.748  32.994  1.00263.86           C  
ATOM   1070  C   THR A  77     -49.965  -7.634  32.543  1.00263.86           C  
ATOM   1071  O   THR A  77     -50.605  -8.296  33.359  1.00263.86           O  
ATOM   1072  CB  THR A  77     -49.264  -5.275  33.012  1.00297.73           C  
ATOM   1073  CG2 THR A  77     -50.368  -5.052  34.035  1.00297.73           C  
ATOM   1074  OG1 THR A  77     -48.154  -4.437  33.357  1.00297.73           O  
ATOM   1075  H   THR A  77     -47.360  -6.155  31.537  1.00263.86           H  
ATOM   1076  HA  THR A  77     -48.531  -7.036  34.008  1.00263.86           H  
ATOM   1077  HB  THR A  77     -49.630  -4.995  32.024  1.00297.73           H  
ATOM   1078  HG1 THR A  77     -47.458  -4.570  32.708  1.00297.73           H  
ATOM   1079 1HG2 THR A  77     -50.654  -4.000  34.029  1.00297.73           H  
ATOM   1080 2HG2 THR A  77     -50.011  -5.325  35.028  1.00297.73           H  
ATOM   1081 3HG2 THR A  77     -51.235  -5.660  33.778  1.00297.73           H  
ATOM   1082  N   ILE A  78     -50.228  -7.658  31.241  1.00237.56           N  
ATOM   1083  CA  ILE A  78     -51.266  -8.520  30.680  1.00237.56           C  
ATOM   1084  C   ILE A  78     -50.832  -9.981  30.775  1.00237.56           C  
ATOM   1085  O   ILE A  78     -51.610 -10.840  31.186  1.00237.56           O  
ATOM   1086  CB  ILE A  78     -51.585  -8.165  29.208  1.00245.77           C  
ATOM   1087  CG1 ILE A  78     -52.090  -6.721  29.074  1.00245.77           C  
ATOM   1088  CG2 ILE A  78     -52.599  -9.145  28.620  1.00245.77           C  
ATOM   1089  CD1 ILE A  78     -53.377  -6.376  29.807  1.00245.77           C  
ATOM   1090  H   ILE A  78     -49.693  -7.073  30.613  1.00237.56           H  
ATOM   1091  HA  ILE A  78     -52.175  -8.406  31.271  1.00237.56           H  
ATOM   1092  HB  ILE A  78     -50.664  -8.252  28.632  1.00245.77           H  
ATOM   1093 1HG1 ILE A  78     -51.313  -6.046  29.430  1.00245.77           H  
ATOM   1094 2HG1 ILE A  78     -52.241  -6.513  28.015  1.00245.77           H  
ATOM   1095 1HG2 ILE A  78     -52.892  -8.816  27.623  1.00245.77           H  
ATOM   1096 2HG2 ILE A  78     -53.483  -9.200  29.256  1.00245.77           H  
ATOM   1097 3HG2 ILE A  78     -52.151 -10.136  28.544  1.00245.77           H  
ATOM   1098 1HD1 ILE A  78     -53.621  -5.329  29.627  1.00245.77           H  
ATOM   1099 2HD1 ILE A  78     -53.250  -6.529  30.879  1.00245.77           H  
ATOM   1100 3HD1 ILE A  78     -54.195  -6.998  29.443  1.00245.77           H  
ATOM   1101  N   GLN A  79     -49.586 -10.267  30.414  1.00225.90           N  
ATOM   1102  CA  GLN A  79     -49.059 -11.627  30.475  1.00225.90           C  
ATOM   1103  C   GLN A  79     -49.126 -12.191  31.891  1.00225.90           C  
ATOM   1104  O   GLN A  79     -49.390 -13.378  32.073  1.00225.90           O  
ATOM   1105  CB  GLN A  79     -47.608 -11.650  29.986  1.00219.11           C  
ATOM   1106  CG  GLN A  79     -46.999 -13.040  29.883  1.00219.11           C  
ATOM   1107  CD  GLN A  79     -45.563 -12.995  29.404  1.00219.11           C  
ATOM   1108  NE2 GLN A  79     -45.276 -13.695  28.317  1.00219.11           N  
ATOM   1109  OE1 GLN A  79     -44.715 -12.337  30.005  1.00219.11           O  
ATOM   1110  H   GLN A  79     -48.974  -9.530  30.089  1.00225.90           H  
ATOM   1111  HA  GLN A  79     -49.660 -12.265  29.828  1.00225.90           H  
ATOM   1112 1HB  GLN A  79     -47.565 -11.183  29.003  1.00219.11           H  
ATOM   1113 2HB  GLN A  79     -47.003 -11.061  30.675  1.00219.11           H  
ATOM   1114 1HG  GLN A  79     -47.022 -13.514  30.864  1.00219.11           H  
ATOM   1115 2HG  GLN A  79     -47.590 -13.639  29.189  1.00219.11           H  
ATOM   1116 1HE2 GLN A  79     -44.330 -13.692  27.964  1.00219.11           H  
ATOM   1117 2HE2 GLN A  79     -45.998 -14.218  27.845  1.00219.11           H  
ATOM   1118  N   SER A  80     -48.874 -11.359  32.895  1.00228.53           N  
ATOM   1119  CA  SER A  80     -48.888 -11.819  34.280  1.00228.53           C  
ATOM   1120  C   SER A  80     -50.290 -12.021  34.847  1.00228.53           C  
ATOM   1121  O   SER A  80     -50.490 -12.927  35.654  1.00228.53           O  
ATOM   1122  CB  SER A  80     -48.110 -10.852  35.173  1.00253.43           C  
ATOM   1123  OG  SER A  80     -48.655  -9.546  35.107  1.00253.43           O  
ATOM   1124  H   SER A  80     -48.642 -10.394  32.706  1.00228.53           H  
ATOM   1125  HA  SER A  80     -48.386 -12.786  34.316  1.00228.53           H  
ATOM   1126 1HB  SER A  80     -48.149 -11.210  36.202  1.00253.43           H  
ATOM   1127 2HB  SER A  80     -47.071 -10.818  34.845  1.00253.43           H  
ATOM   1128  HG  SER A  80     -48.485  -9.193  34.230  1.00253.43           H  
ATOM   1129  N   ILE A  81     -51.264 -11.202  34.463  1.00217.09           N  
ATOM   1130  CA  ILE A  81     -52.618 -11.386  34.979  1.00217.09           C  
ATOM   1131  C   ILE A  81     -53.276 -12.597  34.322  1.00217.09           C  
ATOM   1132  O   ILE A  81     -54.018 -13.328  34.979  1.00217.09           O  
ATOM   1133  CB  ILE A  81     -53.491 -10.111  34.866  1.00222.62           C  
ATOM   1134  CG1 ILE A  81     -54.742 -10.229  35.745  1.00222.62           C  
ATOM   1135  CG2 ILE A  81     -53.920  -9.827  33.429  1.00222.62           C  
ATOM   1136  CD1 ILE A  81     -54.502 -10.016  37.227  1.00222.62           C  
ATOM   1137  H   ILE A  81     -51.072 -10.443  33.823  1.00217.09           H  
ATOM   1138  HA  ILE A  81     -52.525 -11.621  36.039  1.00217.09           H  
ATOM   1139  HB  ILE A  81     -52.902  -9.262  35.215  1.00222.62           H  
ATOM   1140 1HG1 ILE A  81     -55.468  -9.487  35.412  1.00222.62           H  
ATOM   1141 2HG1 ILE A  81     -55.186 -11.214  35.602  1.00222.62           H  
ATOM   1142 1HG2 ILE A  81     -54.440  -8.870  33.382  1.00222.62           H  
ATOM   1143 2HG2 ILE A  81     -54.585 -10.614  33.072  1.00222.62           H  
ATOM   1144 3HG2 ILE A  81     -53.039  -9.779  32.790  1.00222.62           H  
ATOM   1145 1HD1 ILE A  81     -55.455 -10.061  37.755  1.00222.62           H  
ATOM   1146 2HD1 ILE A  81     -54.048  -9.039  37.387  1.00222.62           H  
ATOM   1147 3HD1 ILE A  81     -53.841 -10.794  37.611  1.00222.62           H  
ATOM   1148  N   ILE A  82     -52.992 -12.839  33.046  1.00202.83           N  
ATOM   1149  CA  ILE A  82     -53.518 -14.024  32.373  1.00202.83           C  
ATOM   1150  C   ILE A  82     -52.748 -15.273  32.794  1.00202.83           C  
ATOM   1151  O   ILE A  82     -53.259 -16.386  32.675  1.00202.83           O  
ATOM   1152  CB  ILE A  82     -53.571 -13.893  30.831  1.00193.12           C  
ATOM   1153  CG1 ILE A  82     -52.175 -13.824  30.201  1.00193.12           C  
ATOM   1154  CG2 ILE A  82     -54.387 -12.665  30.432  1.00193.12           C  
ATOM   1155  CD1 ILE A  82     -51.675 -15.142  29.643  1.00193.12           C  
ATOM   1156  H   ILE A  82     -52.414 -12.193  32.524  1.00202.83           H  
ATOM   1157  HA  ILE A  82     -54.545 -14.149  32.713  1.00202.83           H  
ATOM   1158  HB  ILE A  82     -54.080 -14.773  30.438  1.00193.12           H  
ATOM   1159 1HG1 ILE A  82     -52.194 -13.098  29.388  1.00193.12           H  
ATOM   1160 2HG1 ILE A  82     -51.467 -13.470  30.948  1.00193.12           H  
ATOM   1161 1HG2 ILE A  82     -54.566 -12.678  29.357  1.00193.12           H  
ATOM   1162 2HG2 ILE A  82     -53.849 -11.754  30.694  1.00193.12           H  
ATOM   1163 3HG2 ILE A  82     -55.344 -12.675  30.953  1.00193.12           H  
ATOM   1164 1HD1 ILE A  82     -50.685 -14.999  29.211  1.00193.12           H  
ATOM   1165 2HD1 ILE A  82     -52.358 -15.495  28.870  1.00193.12           H  
ATOM   1166 3HD1 ILE A  82     -51.616 -15.884  30.439  1.00193.12           H  
ATOM   1167  N   ALA A  83     -51.532 -15.100  33.303  1.00217.31           N  
ATOM   1168  CA  ALA A  83     -50.754 -16.216  33.832  1.00217.31           C  
ATOM   1169  C   ALA A  83     -51.302 -16.656  35.186  1.00217.31           C  
ATOM   1170  O   ALA A  83     -51.387 -17.850  35.469  1.00217.31           O  
ATOM   1171  CB  ALA A  83     -49.283 -15.842  33.963  1.00244.92           C  
ATOM   1172  H   ALA A  83     -51.130 -14.173  33.336  1.00217.31           H  
ATOM   1173  HA  ALA A  83     -50.834 -17.053  33.140  1.00217.31           H  
ATOM   1174 1HB  ALA A  83     -48.867 -15.640  32.976  1.00244.92           H  
ATOM   1175 2HB  ALA A  83     -48.738 -16.670  34.417  1.00244.92           H  
ATOM   1176 3HB  ALA A  83     -49.181 -14.958  34.592  1.00244.92           H  
ATOM   1177  N   ILE A  84     -51.675 -15.695  36.025  1.00236.57           N  
ATOM   1178  CA  ILE A  84     -52.226 -15.998  37.343  1.00236.57           C  
ATOM   1179  C   ILE A  84     -53.629 -16.584  37.212  1.00236.57           C  
ATOM   1180  O   ILE A  84     -53.957 -17.543  37.908  1.00236.57           O  
ATOM   1181  CB  ILE A  84     -52.248 -14.753  38.263  1.00252.59           C  
ATOM   1182  CG1 ILE A  84     -50.828 -14.277  38.596  1.00252.59           C  
ATOM   1183  CG2 ILE A  84     -53.027 -15.027  39.549  1.00252.59           C  
ATOM   1184  CD1 ILE A  84     -49.976 -15.215  39.438  1.00252.59           C  
ATOM   1185  H   ILE A  84     -51.567 -14.727  35.753  1.00236.57           H  
ATOM   1186  HA  ILE A  84     -51.606 -16.763  37.810  1.00236.57           H  
ATOM   1187  HB  ILE A  84     -52.760 -13.951  37.731  1.00252.59           H  
ATOM   1188 1HG1 ILE A  84     -50.295 -14.089  37.666  1.00252.59           H  
ATOM   1189 2HG1 ILE A  84     -50.906 -13.329  39.128  1.00252.59           H  
ATOM   1190 1HG2 ILE A  84     -52.874 -14.210  40.253  1.00252.59           H  
ATOM   1191 2HG2 ILE A  84     -52.692 -15.961  40.001  1.00252.59           H  
ATOM   1192 3HG2 ILE A  84     -54.090 -15.099  39.321  1.00252.59           H  
ATOM   1193 1HD1 ILE A  84     -48.995 -14.765  39.589  1.00252.59           H  
ATOM   1194 2HD1 ILE A  84     -49.855 -16.170  38.928  1.00252.59           H  
ATOM   1195 3HD1 ILE A  84     -50.443 -15.376  40.409  1.00252.59           H  
ATOM   1196  N   ILE A  85     -54.465 -16.044  36.331  1.00238.86           N  
ATOM   1197  CA  ILE A  85     -55.822 -16.567  36.193  1.00238.86           C  
ATOM   1198  C   ILE A  85     -55.826 -17.999  35.663  1.00238.86           C  
ATOM   1199  O   ILE A  85     -56.657 -18.805  36.080  1.00238.86           O  
ATOM   1200  CB  ILE A  85     -56.742 -15.637  35.364  1.00249.34           C  
ATOM   1201  CG1 ILE A  85     -58.218 -15.916  35.664  1.00249.34           C  
ATOM   1202  CG2 ILE A  85     -56.512 -15.787  33.864  1.00249.34           C  
ATOM   1203  CD1 ILE A  85     -58.692 -15.406  37.011  1.00249.34           C  
ATOM   1204  H   ILE A  85     -54.172 -15.263  35.759  1.00238.86           H  
ATOM   1205  HA  ILE A  85     -56.238 -16.619  37.198  1.00238.86           H  
ATOM   1206  HB  ILE A  85     -56.524 -14.605  35.643  1.00249.34           H  
ATOM   1207 1HG1 ILE A  85     -58.821 -15.442  34.890  1.00249.34           H  
ATOM   1208 2HG1 ILE A  85     -58.396 -16.990  35.616  1.00249.34           H  
ATOM   1209 1HG2 ILE A  85     -56.994 -14.964  33.336  1.00249.34           H  
ATOM   1210 2HG2 ILE A  85     -56.928 -16.732  33.514  1.00249.34           H  
ATOM   1211 3HG2 ILE A  85     -55.443 -15.770  33.656  1.00249.34           H  
ATOM   1212 1HD1 ILE A  85     -59.771 -15.537  37.090  1.00249.34           H  
ATOM   1213 2HD1 ILE A  85     -58.449 -14.348  37.109  1.00249.34           H  
ATOM   1214 3HD1 ILE A  85     -58.206 -15.968  37.807  1.00249.34           H  
ATOM   1215  N   ARG A  86     -54.893 -18.345  34.782  1.00219.22           N  
ATOM   1216  CA  ARG A  86     -54.807 -19.714  34.278  1.00219.22           C  
ATOM   1217  C   ARG A  86     -54.088 -20.635  35.257  1.00219.22           C  
ATOM   1218  O   ARG A  86     -54.309 -21.843  35.236  1.00219.22           O  
ATOM   1219  CB  ARG A  86     -54.154 -19.765  32.892  1.00152.04           C  
ATOM   1220  CG  ARG A  86     -52.654 -19.505  32.870  1.00152.04           C  
ATOM   1221  CD  ARG A  86     -52.122 -19.347  31.451  1.00152.04           C  
ATOM   1222  NE  ARG A  86     -52.294 -20.557  30.646  1.00152.04           N  
ATOM   1223  CZ  ARG A  86     -51.476 -21.601  30.635  1.00152.04           C  
ATOM   1224  NH1 ARG A  86     -50.388 -21.668  31.377  1.00152.04           N1+
ATOM   1225  NH2 ARG A  86     -51.762 -22.623  29.856  1.00152.04           N  
ATOM   1226  H   ARG A  86     -54.231 -17.654  34.454  1.00219.22           H  
ATOM   1227  HA  ARG A  86     -55.824 -20.097  34.180  1.00219.22           H  
ATOM   1228 1HB  ARG A  86     -54.335 -20.751  32.465  1.00152.04           H  
ATOM   1229 2HB  ARG A  86     -54.644 -19.027  32.256  1.00152.04           H  
ATOM   1230 1HG  ARG A  86     -52.449 -18.589  33.422  1.00152.04           H  
ATOM   1231 2HG  ARG A  86     -52.137 -20.331  33.358  1.00152.04           H  
ATOM   1232 1HD  ARG A  86     -52.651 -18.522  30.972  1.00152.04           H  
ATOM   1233 2HD  ARG A  86     -51.064 -19.088  31.496  1.00152.04           H  
ATOM   1234  HE  ARG A  86     -53.100 -20.591  30.040  1.00152.04           H  
ATOM   1235 1HH1 ARG A  86     -50.160 -20.904  31.993  1.00152.04           H  
ATOM   1236 2HH1 ARG A  86     -49.795 -22.480  31.313  1.00152.04           H  
ATOM   1237 1HH2 ARG A  86     -52.592 -22.589  29.284  1.00152.04           H  
ATOM   1238 2HH2 ARG A  86     -51.145 -23.419  29.832  1.00152.04           H  
ATOM   1239  N   ALA A  87     -53.252 -20.078  36.126  1.00250.91           N  
ATOM   1240  CA  ALA A  87     -52.619 -20.863  37.181  1.00250.91           C  
ATOM   1241  C   ALA A  87     -53.654 -21.259  38.231  1.00250.91           C  
ATOM   1242  O   ALA A  87     -53.640 -22.384  38.729  1.00250.91           O  
ATOM   1243  CB  ALA A  87     -51.481 -20.082  37.827  1.00275.39           C  
ATOM   1244  H   ALA A  87     -53.057 -19.088  36.073  1.00250.91           H  
ATOM   1245  HA  ALA A  87     -52.213 -21.776  36.745  1.00250.91           H  
ATOM   1246 1HB  ALA A  87     -50.726 -19.848  37.077  1.00275.39           H  
ATOM   1247 2HB  ALA A  87     -51.030 -20.686  38.615  1.00275.39           H  
ATOM   1248 3HB  ALA A  87     -51.866 -19.157  38.258  1.00275.39           H  
ATOM   1249  N   MET A  88     -54.560 -20.342  38.558  1.00273.47           N  
ATOM   1250  CA  MET A  88     -55.640 -20.632  39.498  1.00273.47           C  
ATOM   1251  C   MET A  88     -56.692 -21.531  38.854  1.00273.47           C  
ATOM   1252  O   MET A  88     -57.335 -22.329  39.534  1.00273.47           O  
ATOM   1253  CB  MET A  88     -56.291 -19.345  40.012  1.00318.73           C  
ATOM   1254  CG  MET A  88     -55.323 -18.445  40.769  1.00318.73           C  
ATOM   1255  SD  MET A  88     -56.087 -17.020  41.570  1.00318.73           S  
ATOM   1256  CE  MET A  88     -56.762 -16.100  40.193  1.00318.73           C  
ATOM   1257  H   MET A  88     -54.512 -19.420  38.144  1.00273.47           H  
ATOM   1258  HA  MET A  88     -55.220 -21.166  40.350  1.00273.47           H  
ATOM   1259 1HB  MET A  88     -56.702 -18.796  39.166  1.00318.73           H  
ATOM   1260 2HB  MET A  88     -57.109 -19.615  40.681  1.00318.73           H  
ATOM   1261 1HG  MET A  88     -54.828 -19.042  41.534  1.00318.73           H  
ATOM   1262 2HG  MET A  88     -54.562 -18.086  40.077  1.00318.73           H  
ATOM   1263 1HE  MET A  88     -57.030 -15.095  40.520  1.00318.73           H  
ATOM   1264 2HE  MET A  88     -57.652 -16.608  39.823  1.00318.73           H  
ATOM   1265 3HE  MET A  88     -56.022 -16.036  39.395  1.00318.73           H  
ATOM   1266  N   GLY A  89     -56.843 -21.419  37.538  1.00288.94           N  
ATOM   1267  CA  GLY A  89     -57.781 -22.249  36.801  1.00288.94           C  
ATOM   1268  C   GLY A  89     -57.271 -23.638  36.467  1.00288.94           C  
ATOM   1269  O   GLY A  89     -57.946 -24.401  35.775  1.00288.94           O  
ATOM   1270  H   GLY A  89     -56.302 -20.733  37.029  1.00288.94           H  
ATOM   1271 1HA  GLY A  89     -58.690 -22.359  37.393  1.00288.94           H  
ATOM   1272 2HA  GLY A  89     -58.043 -21.746  35.870  1.00288.94           H  
ATOM   1273  N   ARG A  90     -56.086 -23.979  36.964  1.00286.56           N  
ATOM   1274  CA  ARG A  90     -55.531 -25.326  36.838  1.00286.56           C  
ATOM   1275  C   ARG A  90     -55.425 -26.005  38.200  1.00286.56           C  
ATOM   1276  O   ARG A  90     -54.838 -27.080  38.326  1.00286.56           O  
ATOM   1277  CB  ARG A  90     -54.153 -25.275  36.169  1.00259.60           C  
ATOM   1278  CG  ARG A  90     -54.177 -24.901  34.690  1.00259.60           C  
ATOM   1279  CD  ARG A  90     -54.656 -26.031  33.788  1.00259.60           C  
ATOM   1280  NE  ARG A  90     -53.737 -27.169  33.791  1.00259.60           N  
ATOM   1281  CZ  ARG A  90     -53.920 -28.304  33.129  1.00259.60           C  
ATOM   1282  NH1 ARG A  90     -54.977 -28.520  32.371  1.00259.60           N1+
ATOM   1283  NH2 ARG A  90     -53.010 -29.251  33.220  1.00259.60           N  
ATOM   1284  H   ARG A  90     -55.559 -23.289  37.480  1.00286.56           H  
ATOM   1285  HA  ARG A  90     -56.202 -25.936  36.234  1.00286.56           H  
ATOM   1286 1HB  ARG A  90     -53.542 -24.546  36.700  1.00259.60           H  
ATOM   1287 2HB  ARG A  90     -53.676 -26.249  36.271  1.00259.60           H  
ATOM   1288 1HG  ARG A  90     -54.836 -24.045  34.550  1.00259.60           H  
ATOM   1289 2HG  ARG A  90     -53.170 -24.616  34.384  1.00259.60           H  
ATOM   1290 1HD  ARG A  90     -55.643 -26.357  34.118  1.00259.60           H  
ATOM   1291 2HD  ARG A  90     -54.742 -25.647  32.770  1.00259.60           H  
ATOM   1292  HE  ARG A  90     -52.900 -27.083  34.348  1.00259.60           H  
ATOM   1293 1HH1 ARG A  90     -55.687 -27.808  32.298  1.00259.60           H  
ATOM   1294 2HH1 ARG A  90     -55.066 -29.396  31.882  1.00259.60           H  
ATOM   1295 1HH2 ARG A  90     -52.194 -29.095  33.791  1.00259.60           H  
ATOM   1296 2HH2 ARG A  90     -53.137 -30.113  32.714  1.00259.60           H  
ATOM   1297  N   LEU A  91     -56.009 -25.378  39.214  1.00318.47           N  
ATOM   1298  CA  LEU A  91     -56.059 -25.948  40.555  1.00318.47           C  
ATOM   1299  C   LEU A  91     -57.213 -26.943  40.616  1.00318.47           C  
ATOM   1300  O   LEU A  91     -58.221 -26.783  39.929  1.00318.47           O  
ATOM   1301  CB  LEU A  91     -56.266 -24.850  41.604  1.00315.17           C  
ATOM   1302  CG  LEU A  91     -55.184 -23.774  41.741  1.00315.17           C  
ATOM   1303  CD1 LEU A  91     -55.640 -22.713  42.735  1.00315.17           C  
ATOM   1304  CD2 LEU A  91     -53.853 -24.362  42.199  1.00315.17           C  
ATOM   1305  H   LEU A  91     -56.481 -24.501  39.045  1.00318.47           H  
ATOM   1306  HA  LEU A  91     -55.128 -26.478  40.756  1.00318.47           H  
ATOM   1307 1HB  LEU A  91     -57.208 -24.350  41.377  1.00315.17           H  
ATOM   1308 2HB  LEU A  91     -56.378 -25.332  42.574  1.00315.17           H  
ATOM   1309  HG  LEU A  91     -55.035 -23.300  40.772  1.00315.17           H  
ATOM   1310 1HD1 LEU A  91     -54.882 -21.933  42.814  1.00315.17           H  
ATOM   1311 2HD1 LEU A  91     -55.798 -23.164  43.715  1.00315.17           H  
ATOM   1312 3HD1 LEU A  91     -56.573 -22.266  42.390  1.00315.17           H  
ATOM   1313 1HD2 LEU A  91     -53.125 -23.559  42.313  1.00315.17           H  
ATOM   1314 2HD2 LEU A  91     -53.486 -25.065  41.452  1.00315.17           H  
ATOM   1315 3HD2 LEU A  91     -53.983 -24.874  43.152  1.00315.17           H  
ATOM   1316  N   LYS A  92     -57.058 -27.981  41.431  1.00369.14           N  
ATOM   1317  CA  LYS A  92     -58.098 -28.996  41.588  1.00369.14           C  
ATOM   1318  C   LYS A  92     -59.098 -28.611  42.674  1.00369.14           C  
ATOM   1319  O   LYS A  92     -60.187 -29.176  42.753  1.00369.14           O  
ATOM   1320  CB  LYS A  92     -57.477 -30.367  41.879  1.00366.27           C  
ATOM   1321  CG  LYS A  92     -57.031 -31.142  40.641  1.00366.27           C  
ATOM   1322  CD  LYS A  92     -55.821 -30.537  39.938  1.00366.27           C  
ATOM   1323  CE  LYS A  92     -55.430 -31.339  38.707  1.00366.27           C  
ATOM   1324  NZ  LYS A  92     -54.238 -30.686  38.074  1.00366.27           N1+
ATOM   1325  H   LYS A  92     -56.200 -28.082  41.953  1.00369.14           H  
ATOM   1326  HA  LYS A  92     -58.666 -29.063  40.659  1.00369.14           H  
ATOM   1327 1HB  LYS A  92     -56.626 -30.240  42.548  1.00366.27           H  
ATOM   1328 2HB  LYS A  92     -58.222 -30.972  42.395  1.00366.27           H  
ATOM   1329 1HG  LYS A  92     -56.784 -32.160  40.942  1.00366.27           H  
ATOM   1330 2HG  LYS A  92     -57.862 -31.185  39.936  1.00366.27           H  
ATOM   1331 1HD  LYS A  92     -56.059 -29.522  39.622  1.00366.27           H  
ATOM   1332 2HD  LYS A  92     -54.980 -30.508  40.630  1.00366.27           H  
ATOM   1333 1HE  LYS A  92     -55.202 -32.366  39.001  1.00366.27           H  
ATOM   1334 2HE  LYS A  92     -56.273 -31.354  38.013  1.00366.27           H  
ATOM   1335 1HZ  LYS A  92     -54.004 -31.143  37.202  1.00366.27           H  
ATOM   1336 2HZ  LYS A  92     -53.437 -30.732  38.690  1.00366.27           H  
ATOM   1337 3HZ  LYS A  92     -54.435 -29.712  37.882  1.00366.27           H  
ATOM   1338  N   ILE A  93     -58.725 -27.636  43.497  1.00389.55           N  
ATOM   1339  CA  ILE A  93     -59.656 -26.988  44.416  1.00389.55           C  
ATOM   1340  C   ILE A  93     -60.374 -25.898  43.623  1.00389.55           C  
ATOM   1341  O   ILE A  93     -59.766 -25.220  42.795  1.00389.55           O  
ATOM   1342  CB  ILE A  93     -58.933 -26.424  45.664  1.00386.42           C  
ATOM   1343  CG1 ILE A  93     -59.927 -26.008  46.754  1.00386.42           C  
ATOM   1344  CG2 ILE A  93     -58.035 -25.237  45.317  1.00386.42           C  
ATOM   1345  CD1 ILE A  93     -60.586 -27.166  47.480  1.00386.42           C  
ATOM   1346  H   ILE A  93     -57.790 -27.265  43.425  1.00389.55           H  
ATOM   1347  HA  ILE A  93     -60.397 -27.720  44.737  1.00389.55           H  
ATOM   1348  HB  ILE A  93     -58.299 -27.213  46.069  1.00386.42           H  
ATOM   1349 1HG1 ILE A  93     -59.396 -25.407  47.493  1.00386.42           H  
ATOM   1350 2HG1 ILE A  93     -60.703 -25.384  46.312  1.00386.42           H  
ATOM   1351 1HG2 ILE A  93     -57.490 -24.918  46.206  1.00386.42           H  
ATOM   1352 2HG2 ILE A  93     -58.639 -24.406  44.952  1.00386.42           H  
ATOM   1353 3HG2 ILE A  93     -57.318 -25.528  44.550  1.00386.42           H  
ATOM   1354 1HD1 ILE A  93     -61.204 -26.780  48.290  1.00386.42           H  
ATOM   1355 2HD1 ILE A  93     -59.820 -27.823  47.892  1.00386.42           H  
ATOM   1356 3HD1 ILE A  93     -61.214 -27.727  46.787  1.00386.42           H  
ATOM   1357  N   ASP A  94     -61.673 -25.746  43.857  1.00424.97           N  
ATOM   1358  CA  ASP A  94     -62.479 -24.777  43.121  1.00424.97           C  
ATOM   1359  C   ASP A  94     -62.293 -23.363  43.668  1.00424.97           C  
ATOM   1360  O   ASP A  94     -63.056 -22.897  44.514  1.00424.97           O  
ATOM   1361  CB  ASP A  94     -63.957 -25.171  43.183  1.00431.14           C  
ATOM   1362  CG  ASP A  94     -64.259 -26.427  42.388  1.00431.14           C  
ATOM   1363  OD1 ASP A  94     -63.897 -26.486  41.194  1.00431.14           O  
ATOM   1364  OD2 ASP A  94     -64.871 -27.357  42.955  1.00431.14           O1-
ATOM   1365  H   ASP A  94     -62.129 -26.302  44.564  1.00424.97           H  
ATOM   1366  HA  ASP A  94     -62.163 -24.777  42.077  1.00424.97           H  
ATOM   1367 1HB  ASP A  94     -64.236 -25.334  44.224  1.00431.14           H  
ATOM   1368 2HB  ASP A  94     -64.558 -24.353  42.785  1.00431.14           H  
ATOM   1369  N   PHE A  95     -61.259 -22.684  43.184  1.00406.80           N  
ATOM   1370  CA  PHE A  95     -61.018 -21.288  43.537  1.00406.80           C  
ATOM   1371  C   PHE A  95     -61.787 -20.349  42.611  1.00406.80           C  
ATOM   1372  O   PHE A  95     -61.760 -20.506  41.390  1.00406.80           O  
ATOM   1373  CB  PHE A  95     -59.522 -20.971  43.456  1.00410.40           C  
ATOM   1374  CG  PHE A  95     -59.178 -19.590  43.942  1.00410.40           C  
ATOM   1375  CD1 PHE A  95     -58.907 -19.363  45.287  1.00410.40           C  
ATOM   1376  CD2 PHE A  95     -59.173 -18.511  43.064  1.00410.40           C  
ATOM   1377  CE1 PHE A  95     -58.684 -18.073  45.760  1.00410.40           C  
ATOM   1378  CE2 PHE A  95     -58.967 -17.215  43.530  1.00410.40           C  
ATOM   1379  CZ  PHE A  95     -58.729 -16.994  44.881  1.00410.40           C  
ATOM   1380  H   PHE A  95     -60.620 -23.136  42.545  1.00406.80           H  
ATOM   1381  HA  PHE A  95     -61.356 -21.123  44.559  1.00406.80           H  
ATOM   1382 1HB  PHE A  95     -58.977 -21.699  44.057  1.00410.40           H  
ATOM   1383 2HB  PHE A  95     -59.197 -21.071  42.420  1.00410.40           H  
ATOM   1384  HD1 PHE A  95     -58.880 -20.194  45.977  1.00410.40           H  
ATOM   1385  HD2 PHE A  95     -59.347 -18.675  42.010  1.00410.40           H  
ATOM   1386  HE1 PHE A  95     -58.486 -17.909  46.809  1.00410.40           H  
ATOM   1387  HE2 PHE A  95     -58.993 -16.383  42.842  1.00410.40           H  
ATOM   1388  HZ  PHE A  95     -58.580 -15.989  45.246  1.00410.40           H  
ATOM   1389  N   GLY A  96     -62.453 -19.355  43.189  1.00393.36           N  
ATOM   1390  CA  GLY A  96     -63.145 -18.347  42.406  1.00393.36           C  
ATOM   1391  C   GLY A  96     -63.317 -17.057  43.183  1.00393.36           C  
ATOM   1392  O   GLY A  96     -63.062 -17.012  44.387  1.00393.36           O  
ATOM   1393  H   GLY A  96     -62.460 -19.261  44.195  1.00393.36           H  
ATOM   1394 1HA  GLY A  96     -62.568 -18.137  41.506  1.00393.36           H  
ATOM   1395 2HA  GLY A  96     -64.127 -18.722  42.116  1.00393.36           H  
ATOM   1396  N   ASP A  97     -63.738 -15.996  42.503  1.00382.67           N  
ATOM   1397  CA  ASP A  97     -63.911 -14.697  43.144  1.00382.67           C  
ATOM   1398  C   ASP A  97     -65.289 -14.607  43.798  1.00382.67           C  
ATOM   1399  O   ASP A  97     -66.313 -14.824  43.149  1.00382.67           O  
ATOM   1400  CB  ASP A  97     -63.733 -13.573  42.118  1.00382.49           C  
ATOM   1401  CG  ASP A  97     -63.431 -12.235  42.767  1.00382.49           C  
ATOM   1402  OD1 ASP A  97     -64.113 -11.853  43.741  1.00382.49           O  
ATOM   1403  OD2 ASP A  97     -62.486 -11.555  42.311  1.00382.49           O1-
ATOM   1404  H   ASP A  97     -63.957 -16.075  41.520  1.00382.67           H  
ATOM   1405  HA  ASP A  97     -63.147 -14.588  43.914  1.00382.67           H  
ATOM   1406 1HB  ASP A  97     -62.903 -13.831  41.460  1.00382.49           H  
ATOM   1407 2HB  ASP A  97     -64.638 -13.488  41.517  1.00382.49           H  
ATOM   1408  N   SER A  98     -65.318 -14.298  45.091  1.00383.26           N  
ATOM   1409  CA  SER A  98     -66.576 -14.200  45.826  1.00383.26           C  
ATOM   1410  C   SER A  98     -67.512 -13.157  45.220  1.00383.26           C  
ATOM   1411  O   SER A  98     -68.730 -13.335  45.205  1.00383.26           O  
ATOM   1412  CB  SER A  98     -66.308 -13.868  47.296  1.00425.50           C  
ATOM   1413  OG  SER A  98     -65.664 -12.613  47.429  1.00425.50           O  
ATOM   1414  H   SER A  98     -64.453 -14.136  45.586  1.00383.26           H  
ATOM   1415  HA  SER A  98     -67.081 -15.165  45.774  1.00383.26           H  
ATOM   1416 1HB  SER A  98     -67.255 -13.846  47.836  1.00425.50           H  
ATOM   1417 2HB  SER A  98     -65.674 -14.643  47.727  1.00425.50           H  
ATOM   1418  HG  SER A  98     -64.892 -12.602  46.860  1.00425.50           H  
ATOM   1419  N   ALA A  99     -66.941 -12.075  44.703  1.00348.51           N  
ATOM   1420  CA  ALA A  99     -67.704 -11.074  43.967  1.00348.51           C  
ATOM   1421  C   ALA A  99     -67.784 -11.535  42.515  1.00348.51           C  
ATOM   1422  O   ALA A  99     -66.841 -11.358  41.744  1.00348.51           O  
ATOM   1423  CB  ALA A  99     -67.033  -9.711  44.065  1.00387.68           C  
ATOM   1424  H   ALA A  99     -65.939 -11.960  44.766  1.00348.51           H  
ATOM   1425  HA  ALA A  99     -68.710 -11.007  44.382  1.00348.51           H  
ATOM   1426 1HB  ALA A  99     -67.034  -9.378  45.103  1.00387.68           H  
ATOM   1427 2HB  ALA A  99     -67.579  -8.992  43.455  1.00387.68           H  
ATOM   1428 3HB  ALA A  99     -66.005  -9.781  43.710  1.00387.68           H  
ATOM   1429  N   ARG A 100     -68.907 -12.138  42.138  1.00311.45           N  
ATOM   1430  CA  ARG A 100     -69.073 -12.694  40.796  1.00311.45           C  
ATOM   1431  C   ARG A 100     -69.050 -11.645  39.688  1.00311.45           C  
ATOM   1432  O   ARG A 100     -68.924 -11.983  38.513  1.00311.45           O  
ATOM   1433  CB  ARG A 100     -70.370 -13.503  40.708  1.00280.30           C  
ATOM   1434  CG  ARG A 100     -70.469 -14.698  41.653  1.00280.30           C  
ATOM   1435  CD  ARG A 100     -69.449 -15.789  41.353  1.00280.30           C  
ATOM   1436  NE  ARG A 100     -69.810 -17.041  42.021  1.00280.30           N  
ATOM   1437  CZ  ARG A 100     -69.372 -17.440  43.208  1.00280.30           C  
ATOM   1438  NH1 ARG A 100     -68.522 -16.748  43.940  1.00280.30           N1+
ATOM   1439  NH2 ARG A 100     -69.815 -18.582  43.691  1.00280.30           N  
ATOM   1440  H   ARG A 100     -69.661 -12.241  42.803  1.00311.45           H  
ATOM   1441  HA  ARG A 100     -68.231 -13.360  40.600  1.00311.45           H  
ATOM   1442 1HB  ARG A 100     -71.205 -12.834  40.918  1.00280.30           H  
ATOM   1443 2HB  ARG A 100     -70.483 -13.866  39.686  1.00280.30           H  
ATOM   1444 1HG  ARG A 100     -70.342 -14.363  42.682  1.00280.30           H  
ATOM   1445 2HG  ARG A 100     -71.467 -15.127  41.554  1.00280.30           H  
ATOM   1446 1HD  ARG A 100     -69.423 -15.961  40.277  1.00280.30           H  
ATOM   1447 2HD  ARG A 100     -68.459 -15.463  41.674  1.00280.30           H  
ATOM   1448  HE  ARG A 100     -70.445 -17.653  41.531  1.00280.30           H  
ATOM   1449 1HH1 ARG A 100     -68.114 -15.903  43.567  1.00280.30           H  
ATOM   1450 2HH1 ARG A 100     -68.265 -17.085  44.854  1.00280.30           H  
ATOM   1451 1HH2 ARG A 100     -70.466 -19.126  43.147  1.00280.30           H  
ATOM   1452 2HH2 ARG A 100     -69.492 -18.900  44.591  1.00280.30           H  
ATOM   1453  N   ALA A 101     -69.151 -10.375  40.061  1.00329.30           N  
ATOM   1454  CA  ALA A 101     -68.975  -9.278  39.114  1.00329.30           C  
ATOM   1455  C   ALA A 101     -67.546  -9.244  38.574  1.00329.30           C  
ATOM   1456  O   ALA A 101     -67.319  -8.861  37.428  1.00329.30           O  
ATOM   1457  CB  ALA A 101     -69.312  -7.953  39.784  1.00372.69           C  
ATOM   1458  H   ALA A 101     -69.301 -10.155  41.034  1.00329.30           H  
ATOM   1459  HA  ALA A 101     -69.649  -9.426  38.270  1.00329.30           H  
ATOM   1460 1HB  ALA A 101     -70.345  -7.971  40.132  1.00372.69           H  
ATOM   1461 2HB  ALA A 101     -69.189  -7.141  39.066  1.00372.69           H  
ATOM   1462 3HB  ALA A 101     -68.647  -7.789  40.632  1.00372.69           H  
ATOM   1463  N   ASP A 102     -66.581  -9.655  39.390  1.00307.86           N  
ATOM   1464  CA  ASP A 102     -65.182  -9.701  38.972  1.00307.86           C  
ATOM   1465  C   ASP A 102     -64.919 -10.837  37.989  1.00307.86           C  
ATOM   1466  O   ASP A 102     -63.994 -10.753  37.183  1.00307.86           O  
ATOM   1467  CB  ASP A 102     -64.263  -9.852  40.186  1.00314.31           C  
ATOM   1468  CG  ASP A 102     -64.097  -8.555  40.953  1.00314.31           C  
ATOM   1469  OD1 ASP A 102     -63.708  -7.541  40.334  1.00314.31           O  
ATOM   1470  OD2 ASP A 102     -64.344  -8.534  42.177  1.00314.31           O1-
ATOM   1471  H   ASP A 102     -66.809  -9.981  40.320  1.00307.86           H  
ATOM   1472  HA  ASP A 102     -64.933  -8.768  38.469  1.00307.86           H  
ATOM   1473 1HB  ASP A 102     -64.669 -10.617  40.848  1.00314.31           H  
ATOM   1474 2HB  ASP A 102     -63.281 -10.179  39.844  1.00314.31           H  
ATOM   1475  N   ASP A 103     -65.729 -11.889  38.034  1.00269.34           N  
ATOM   1476  CA  ASP A 103     -65.618 -12.979  37.068  1.00269.34           C  
ATOM   1477  C   ASP A 103     -66.069 -12.506  35.687  1.00269.34           C  
ATOM   1478  O   ASP A 103     -65.521 -12.914  34.664  1.00269.34           O  
ATOM   1479  CB  ASP A 103     -66.461 -14.182  37.498  1.00289.76           C  
ATOM   1480  CG  ASP A 103     -65.943 -14.835  38.765  1.00289.76           C  
ATOM   1481  OD1 ASP A 103     -64.730 -15.120  38.855  1.00289.76           O  
ATOM   1482  OD2 ASP A 103     -66.762 -15.079  39.676  1.00289.76           O1-
ATOM   1483  H   ASP A 103     -66.454 -11.929  38.736  1.00269.34           H  
ATOM   1484  HA  ASP A 103     -64.574 -13.288  37.001  1.00269.34           H  
ATOM   1485 1HB  ASP A 103     -67.489 -13.858  37.660  1.00289.76           H  
ATOM   1486 2HB  ASP A 103     -66.454 -14.920  36.696  1.00289.76           H  
ATOM   1487  N   ALA A 104     -67.064 -11.626  35.658  1.00255.07           N  
ATOM   1488  CA  ALA A 104     -67.507 -11.017  34.408  1.00255.07           C  
ATOM   1489  C   ALA A 104     -66.423 -10.081  33.881  1.00255.07           C  
ATOM   1490  O   ALA A 104     -66.136 -10.058  32.684  1.00255.07           O  
ATOM   1491  CB  ALA A 104     -68.814 -10.262  34.613  1.00258.53           C  
ATOM   1492  H   ALA A 104     -67.508 -11.349  36.522  1.00255.07           H  
ATOM   1493  HA  ALA A 104     -67.667 -11.805  33.671  1.00255.07           H  
ATOM   1494 1HB  ALA A 104     -69.576 -10.945  34.987  1.00258.53           H  
ATOM   1495 2HB  ALA A 104     -69.142  -9.841  33.663  1.00258.53           H  
ATOM   1496 3HB  ALA A 104     -68.666  -9.456  35.332  1.00258.53           H  
ATOM   1497  N   ARG A 105     -65.800  -9.322  34.777  1.00250.01           N  
ATOM   1498  CA  ARG A 105     -64.695  -8.438  34.411  1.00250.01           C  
ATOM   1499  C   ARG A 105     -63.507  -9.249  33.903  1.00250.01           C  
ATOM   1500  O   ARG A 105     -62.806  -8.826  32.986  1.00250.01           O  
ATOM   1501  CB  ARG A 105     -64.242  -7.607  35.614  1.00314.76           C  
ATOM   1502  CG  ARG A 105     -65.207  -6.523  36.072  1.00314.76           C  
ATOM   1503  CD  ARG A 105     -64.642  -5.813  37.296  1.00314.76           C  
ATOM   1504  NE  ARG A 105     -65.488  -4.710  37.751  1.00314.76           N  
ATOM   1505  CZ  ARG A 105     -65.442  -3.463  37.299  1.00314.76           C  
ATOM   1506  NH1 ARG A 105     -64.603  -3.072  36.360  1.00314.76           N1+
ATOM   1507  NH2 ARG A 105     -66.255  -2.567  37.819  1.00314.76           N  
ATOM   1508  H   ARG A 105     -66.080  -9.382  35.747  1.00250.01           H  
ATOM   1509  HA  ARG A 105     -65.009  -7.777  33.603  1.00250.01           H  
ATOM   1510 1HB  ARG A 105     -64.045  -8.281  36.448  1.00314.76           H  
ATOM   1511 2HB  ARG A 105     -63.305  -7.122  35.345  1.00314.76           H  
ATOM   1512 1HG  ARG A 105     -65.341  -5.801  35.266  1.00314.76           H  
ATOM   1513 2HG  ARG A 105     -66.171  -6.964  36.322  1.00314.76           H  
ATOM   1514 1HD  ARG A 105     -64.544  -6.539  38.104  1.00314.76           H  
ATOM   1515 2HD  ARG A 105     -63.648  -5.432  37.060  1.00314.76           H  
ATOM   1516  HE  ARG A 105     -66.158  -4.917  38.476  1.00314.76           H  
ATOM   1517 1HH1 ARG A 105     -63.988  -3.745  35.931  1.00314.76           H  
ATOM   1518 2HH1 ARG A 105     -64.596  -2.106  36.073  1.00314.76           H  
ATOM   1519 1HH2 ARG A 105     -66.905  -2.851  38.536  1.00314.76           H  
ATOM   1520 2HH2 ARG A 105     -66.226  -1.616  37.489  1.00314.76           H  
ATOM   1521  N   GLN A 106     -63.287 -10.407  34.514  1.00219.25           N  
ATOM   1522  CA  GLN A 106     -62.226 -11.325  34.115  1.00219.25           C  
ATOM   1523  C   GLN A 106     -62.450 -11.837  32.695  1.00219.25           C  
ATOM   1524  O   GLN A 106     -61.502 -11.984  31.924  1.00219.25           O  
ATOM   1525  CB  GLN A 106     -62.174 -12.500  35.095  1.00255.07           C  
ATOM   1526  CG  GLN A 106     -61.011 -13.451  34.865  1.00255.07           C  
ATOM   1527  CD  GLN A 106     -61.470 -14.812  34.382  1.00255.07           C  
ATOM   1528  NE2 GLN A 106     -61.623 -14.958  33.075  1.00255.07           N  
ATOM   1529  OE1 GLN A 106     -61.674 -15.730  35.172  1.00255.07           O  
ATOM   1530  H   GLN A 106     -63.882 -10.675  35.287  1.00219.25           H  
ATOM   1531  HA  GLN A 106     -61.271 -10.801  34.144  1.00219.25           H  
ATOM   1532 1HB  GLN A 106     -62.102 -12.105  36.108  1.00255.07           H  
ATOM   1533 2HB  GLN A 106     -63.102 -13.066  35.016  1.00255.07           H  
ATOM   1534 1HG  GLN A 106     -60.330 -13.023  34.130  1.00255.07           H  
ATOM   1535 2HG  GLN A 106     -60.475 -13.577  35.805  1.00255.07           H  
ATOM   1536 1HE2 GLN A 106     -61.915 -15.853  32.710  1.00255.07           H  
ATOM   1537 2HE2 GLN A 106     -61.461 -14.177  32.456  1.00255.07           H  
ATOM   1538  N   LEU A 107     -63.702 -12.100  32.338  1.00170.29           N  
ATOM   1539  CA  LEU A 107     -64.040 -12.514  30.981  1.00170.29           C  
ATOM   1540  C   LEU A 107     -63.674 -11.412  29.989  1.00170.29           C  
ATOM   1541  O   LEU A 107     -63.055 -11.677  28.959  1.00170.29           O  
ATOM   1542  CB  LEU A 107     -65.532 -12.860  30.914  1.00162.67           C  
ATOM   1543  CG  LEU A 107     -66.085 -13.505  29.639  1.00162.67           C  
ATOM   1544  CD1 LEU A 107     -67.411 -14.181  29.964  1.00162.67           C  
ATOM   1545  CD2 LEU A 107     -66.303 -12.503  28.509  1.00162.67           C  
ATOM   1546  H   LEU A 107     -64.446 -12.003  33.016  1.00170.29           H  
ATOM   1547  HA  LEU A 107     -63.458 -13.400  30.729  1.00170.29           H  
ATOM   1548 1HB  LEU A 107     -65.734 -13.546  31.737  1.00162.67           H  
ATOM   1549 2HB  LEU A 107     -66.105 -11.952  31.103  1.00162.67           H  
ATOM   1550  HG  LEU A 107     -65.385 -14.269  29.301  1.00162.67           H  
ATOM   1551 1HD1 LEU A 107     -67.804 -14.665  29.070  1.00162.67           H  
ATOM   1552 2HD1 LEU A 107     -68.127 -13.439  30.318  1.00162.67           H  
ATOM   1553 3HD1 LEU A 107     -67.258 -14.935  30.737  1.00162.67           H  
ATOM   1554 1HD2 LEU A 107     -66.806 -12.995  27.677  1.00162.67           H  
ATOM   1555 2HD2 LEU A 107     -65.343 -12.122  28.163  1.00162.67           H  
ATOM   1556 3HD2 LEU A 107     -66.916 -11.675  28.864  1.00162.67           H  
ATOM   1557  N   PHE A 108     -64.051 -10.175  30.298  1.00176.37           N  
ATOM   1558  CA  PHE A 108     -63.811  -9.057  29.390  1.00176.37           C  
ATOM   1559  C   PHE A 108     -62.350  -8.626  29.297  1.00176.37           C  
ATOM   1560  O   PHE A 108     -61.929  -8.120  28.259  1.00176.37           O  
ATOM   1561  CB  PHE A 108     -64.662  -7.846  29.785  1.00218.47           C  
ATOM   1562  CG  PHE A 108     -66.144  -8.090  29.705  1.00218.47           C  
ATOM   1563  CD1 PHE A 108     -66.738  -8.479  28.508  1.00218.47           C  
ATOM   1564  CD2 PHE A 108     -66.948  -7.916  30.827  1.00218.47           C  
ATOM   1565  CE1 PHE A 108     -68.106  -8.735  28.441  1.00218.47           C  
ATOM   1566  CE2 PHE A 108     -68.317  -8.170  30.771  1.00218.47           C  
ATOM   1567  CZ  PHE A 108     -68.896  -8.587  29.577  1.00218.47           C  
ATOM   1568  H   PHE A 108     -64.540 -10.005  31.166  1.00176.37           H  
ATOM   1569  HA  PHE A 108     -64.111  -9.370  28.390  1.00176.37           H  
ATOM   1570 1HB  PHE A 108     -64.402  -7.551  30.801  1.00218.47           H  
ATOM   1571 2HB  PHE A 108     -64.414  -7.022  29.116  1.00218.47           H  
ATOM   1572  HD1 PHE A 108     -66.136  -8.589  27.619  1.00218.47           H  
ATOM   1573  HD2 PHE A 108     -66.509  -7.589  31.758  1.00218.47           H  
ATOM   1574  HE1 PHE A 108     -68.552  -9.049  27.509  1.00218.47           H  
ATOM   1575  HE2 PHE A 108     -68.926  -8.045  31.654  1.00218.47           H  
ATOM   1576  HZ  PHE A 108     -69.955  -8.794  29.531  1.00218.47           H  
ATOM   1577  N   VAL A 109     -61.569  -8.800  30.358  1.00162.68           N  
ATOM   1578  CA  VAL A 109     -60.160  -8.409  30.316  1.00162.68           C  
ATOM   1579  C   VAL A 109     -59.337  -9.374  29.466  1.00162.68           C  
ATOM   1580  O   VAL A 109     -58.291  -9.002  28.938  1.00162.68           O  
ATOM   1581  CB  VAL A 109     -59.544  -8.229  31.724  1.00175.23           C  
ATOM   1582  CG1 VAL A 109     -59.161  -9.557  32.368  1.00175.23           C  
ATOM   1583  CG2 VAL A 109     -58.335  -7.302  31.668  1.00175.23           C  
ATOM   1584  H   VAL A 109     -61.952  -9.185  31.211  1.00162.68           H  
ATOM   1585  HA  VAL A 109     -60.114  -7.438  29.825  1.00162.68           H  
ATOM   1586  HB  VAL A 109     -60.294  -7.750  32.353  1.00175.23           H  
ATOM   1587 1HG1 VAL A 109     -58.836  -9.384  33.394  1.00175.23           H  
ATOM   1588 2HG1 VAL A 109     -58.351 -10.024  31.808  1.00175.23           H  
ATOM   1589 3HG1 VAL A 109     -60.025 -10.219  32.375  1.00175.23           H  
ATOM   1590 1HG2 VAL A 109     -57.947  -7.149  32.675  1.00175.23           H  
ATOM   1591 2HG2 VAL A 109     -58.633  -6.339  31.253  1.00175.23           H  
ATOM   1592 3HG2 VAL A 109     -57.556  -7.741  31.044  1.00175.23           H  
ATOM   1593  N   LEU A 110     -59.825 -10.599  29.295  1.00141.48           N  
ATOM   1594  CA  LEU A 110     -59.207 -11.550  28.375  1.00141.48           C  
ATOM   1595  C   LEU A 110     -59.474 -11.127  26.933  1.00141.48           C  
ATOM   1596  O   LEU A 110     -58.614 -11.273  26.067  1.00141.48           O  
ATOM   1597  CB  LEU A 110     -59.758 -12.962  28.591  1.00120.16           C  
ATOM   1598  CG  LEU A 110     -59.388 -13.704  29.879  1.00120.16           C  
ATOM   1599  CD1 LEU A 110     -60.197 -14.993  29.954  1.00120.16           C  
ATOM   1600  CD2 LEU A 110     -57.901 -14.030  29.933  1.00120.16           C  
ATOM   1601  H   LEU A 110     -60.668 -10.872  29.782  1.00141.48           H  
ATOM   1602  HA  LEU A 110     -58.127 -11.550  28.529  1.00141.48           H  
ATOM   1603 1HB  LEU A 110     -60.845 -12.906  28.536  1.00120.16           H  
ATOM   1604 2HB  LEU A 110     -59.424 -13.576  27.754  1.00120.16           H  
ATOM   1605  HG  LEU A 110     -59.640 -13.081  30.736  1.00120.16           H  
ATOM   1606 1HD1 LEU A 110     -59.932 -15.536  30.861  1.00120.16           H  
ATOM   1607 2HD1 LEU A 110     -59.983 -15.615  29.085  1.00120.16           H  
ATOM   1608 3HD1 LEU A 110     -61.261 -14.755  29.977  1.00120.16           H  
ATOM   1609 1HD2 LEU A 110     -57.684 -14.588  30.844  1.00120.16           H  
ATOM   1610 2HD2 LEU A 110     -57.326 -13.105  29.937  1.00120.16           H  
ATOM   1611 3HD2 LEU A 110     -57.621 -14.628  29.066  1.00120.16           H  
ATOM   1612  N   ALA A 111     -60.664 -10.594  26.682  1.00139.78           N  
ATOM   1613  CA  ALA A 111     -61.008 -10.074  25.362  1.00139.78           C  
ATOM   1614  C   ALA A 111     -60.222  -8.797  25.072  1.00139.78           C  
ATOM   1615  O   ALA A 111     -59.879  -8.519  23.923  1.00139.78           O  
ATOM   1616  CB  ALA A 111     -62.506  -9.808  25.274  1.00159.12           C  
ATOM   1617  H   ALA A 111     -61.345 -10.518  27.425  1.00139.78           H  
ATOM   1618  HA  ALA A 111     -60.738 -10.815  24.611  1.00139.78           H  
ATOM   1619 1HB  ALA A 111     -63.053 -10.728  25.479  1.00159.12           H  
ATOM   1620 2HB  ALA A 111     -62.753  -9.457  24.272  1.00159.12           H  
ATOM   1621 3HB  ALA A 111     -62.789  -9.048  26.002  1.00159.12           H  
ATOM   1622  N   GLY A 112     -59.922  -8.035  26.118  1.00155.63           N  
ATOM   1623  CA  GLY A 112     -59.134  -6.822  25.978  1.00155.63           C  
ATOM   1624  C   GLY A 112     -57.668  -7.075  25.686  1.00155.63           C  
ATOM   1625  O   GLY A 112     -56.946  -6.163  25.288  1.00155.63           O  
ATOM   1626  H   GLY A 112     -60.239  -8.306  27.039  1.00155.63           H  
ATOM   1627 1HA  GLY A 112     -59.544  -6.230  25.159  1.00155.63           H  
ATOM   1628 2HA  GLY A 112     -59.210  -6.239  26.895  1.00155.63           H  
ATOM   1629  N   ALA A 113     -57.223  -8.314  25.871  1.00165.06           N  
ATOM   1630  CA  ALA A 113     -55.848  -8.703  25.569  1.00165.06           C  
ATOM   1631  C   ALA A 113     -55.635  -8.893  24.068  1.00165.06           C  
ATOM   1632  O   ALA A 113     -54.501  -9.024  23.607  1.00165.06           O  
ATOM   1633  CB  ALA A 113     -55.497  -9.985  26.313  1.00179.67           C  
ATOM   1634  H   ALA A 113     -57.856  -9.024  26.209  1.00165.06           H  
ATOM   1635  HA  ALA A 113     -55.177  -7.912  25.904  1.00165.06           H  
ATOM   1636 1HB  ALA A 113     -55.676  -9.851  27.380  1.00179.67           H  
ATOM   1637 2HB  ALA A 113     -54.446 -10.222  26.151  1.00179.67           H  
ATOM   1638 3HB  ALA A 113     -56.111 -10.805  25.941  1.00179.67           H  
ATOM   1639  N   ALA A 114     -56.724  -8.899  23.306  1.00162.61           N  
ATOM   1640  CA  ALA A 114     -56.659  -9.001  21.851  1.00162.61           C  
ATOM   1641  C   ALA A 114     -56.214  -7.691  21.204  1.00162.61           C  
ATOM   1642  O   ALA A 114     -55.813  -7.673  20.040  1.00162.61           O  
ATOM   1643  CB  ALA A 114     -58.021  -9.408  21.303  1.00170.88           C  
ATOM   1644  H   ALA A 114     -57.633  -8.810  23.737  1.00162.61           H  
ATOM   1645  HA  ALA A 114     -55.935  -9.770  21.585  1.00162.61           H  
ATOM   1646 1HB  ALA A 114     -58.340 -10.340  21.770  1.00170.88           H  
ATOM   1647 2HB  ALA A 114     -57.950  -9.550  20.225  1.00170.88           H  
ATOM   1648 3HB  ALA A 114     -58.750  -8.627  21.516  1.00170.88           H  
ATOM   1649  N   GLU A 115     -56.293  -6.592  21.948  1.00218.86           N  
ATOM   1650  CA  GLU A 115     -55.934  -5.276  21.429  1.00218.86           C  
ATOM   1651  C   GLU A 115     -54.468  -4.931  21.678  1.00218.86           C  
ATOM   1652  O   GLU A 115     -54.002  -4.891  22.816  1.00218.86           O  
ATOM   1653  CB  GLU A 115     -56.822  -4.194  22.050  1.00197.16           C  
ATOM   1654  CG  GLU A 115     -58.179  -4.055  21.377  1.00197.16           C  
ATOM   1655  CD  GLU A 115     -59.080  -5.254  21.609  1.00197.16           C  
ATOM   1656  OE1 GLU A 115     -59.422  -5.538  22.776  1.00197.16           O  
ATOM   1657  OE2 GLU A 115     -59.464  -5.900  20.611  1.00197.16           O1-
ATOM   1658  H   GLU A 115     -56.583  -6.663  22.913  1.00218.86           H  
ATOM   1659  HA  GLU A 115     -56.089  -5.277  20.351  1.00218.86           H  
ATOM   1660 1HB  GLU A 115     -56.969  -4.420  23.106  1.00197.16           H  
ATOM   1661 2HB  GLU A 115     -56.307  -3.236  21.973  1.00197.16           H  
ATOM   1662 1HG  GLU A 115     -58.672  -3.157  21.753  1.00197.16           H  
ATOM   1663 2HG  GLU A 115     -58.024  -3.933  20.304  1.00197.16           H  
ATOM   1664  N   GLU A 116     -53.745  -4.659  20.597  1.00316.11           N  
ATOM   1665  CA  GLU A 116     -52.336  -4.279  20.670  1.00316.11           C  
ATOM   1666  C   GLU A 116     -52.148  -2.771  20.828  1.00316.11           C  
ATOM   1667  O   GLU A 116     -51.145  -2.200  20.397  1.00316.11           O  
ATOM   1668  CB  GLU A 116     -51.607  -4.768  19.415  1.00330.80           C  
ATOM   1669  CG  GLU A 116     -52.138  -4.188  18.109  1.00330.80           C  
ATOM   1670  CD  GLU A 116     -51.290  -4.572  16.911  1.00330.80           C  
ATOM   1671  OE1 GLU A 116     -50.630  -5.634  16.930  1.00330.80           O  
ATOM   1672  OE2 GLU A 116     -51.266  -3.794  15.933  1.00330.80           O1-
ATOM   1673  H   GLU A 116     -54.166  -4.722  19.682  1.00316.11           H  
ATOM   1674  HA  GLU A 116     -51.889  -4.761  21.540  1.00316.11           H  
ATOM   1675 1HB  GLU A 116     -50.552  -4.511  19.510  1.00330.80           H  
ATOM   1676 2HB  GLU A 116     -51.688  -5.854  19.366  1.00330.80           H  
ATOM   1677 1HG  GLU A 116     -53.159  -4.538  17.951  1.00330.80           H  
ATOM   1678 2HG  GLU A 116     -52.156  -3.100  18.182  1.00330.80           H  
ATOM   1679  N   GLY A 117     -53.128  -2.126  21.453  1.00368.51           N  
ATOM   1680  CA  GLY A 117     -53.092  -0.689  21.658  1.00368.51           C  
ATOM   1681  C   GLY A 117     -52.558  -0.279  23.017  1.00368.51           C  
ATOM   1682  O   GLY A 117     -51.974  -1.074  23.752  1.00368.51           O  
ATOM   1683  H   GLY A 117     -53.911  -2.654  21.813  1.00368.51           H  
ATOM   1684 1HA  GLY A 117     -52.466  -0.238  20.888  1.00368.51           H  
ATOM   1685 2HA  GLY A 117     -54.103  -0.298  21.554  1.00368.51           H  
ATOM   1686  N   PHE A 118     -52.773   0.986  23.363  1.00416.05           N  
ATOM   1687  CA  PHE A 118     -52.369   1.504  24.666  1.00416.05           C  
ATOM   1688  C   PHE A 118     -53.313   0.960  25.736  1.00416.05           C  
ATOM   1689  O   PHE A 118     -54.531   0.978  25.555  1.00416.05           O  
ATOM   1690  CB  PHE A 118     -52.411   3.035  24.637  1.00397.99           C  
ATOM   1691  CG  PHE A 118     -51.703   3.688  25.792  1.00397.99           C  
ATOM   1692  CD1 PHE A 118     -50.353   4.009  25.697  1.00397.99           C  
ATOM   1693  CD2 PHE A 118     -52.390   4.006  26.958  1.00397.99           C  
ATOM   1694  CE1 PHE A 118     -49.701   4.666  26.739  1.00397.99           C  
ATOM   1695  CE2 PHE A 118     -51.745   4.651  28.011  1.00397.99           C  
ATOM   1696  CZ  PHE A 118     -50.401   4.995  27.895  1.00397.99           C  
ATOM   1697  H   PHE A 118     -53.249   1.609  22.729  1.00416.05           H  
ATOM   1698  HA  PHE A 118     -51.353   1.172  24.882  1.00416.05           H  
ATOM   1699 1HB  PHE A 118     -51.945   3.376  23.713  1.00397.99           H  
ATOM   1700 2HB  PHE A 118     -53.453   3.356  24.631  1.00397.99           H  
ATOM   1701  HD1 PHE A 118     -49.803   3.759  24.801  1.00397.99           H  
ATOM   1702  HD2 PHE A 118     -53.437   3.758  27.050  1.00397.99           H  
ATOM   1703  HE1 PHE A 118     -48.656   4.922  26.648  1.00397.99           H  
ATOM   1704  HE2 PHE A 118     -52.289   4.889  28.913  1.00397.99           H  
ATOM   1705  HZ  PHE A 118     -49.902   5.510  28.703  1.00397.99           H  
ATOM   1706  N   MET A 119     -52.764   0.466  26.841  1.00409.65           N  
ATOM   1707  CA  MET A 119     -53.586  -0.126  27.893  1.00409.65           C  
ATOM   1708  C   MET A 119     -54.524   0.925  28.482  1.00409.65           C  
ATOM   1709  O   MET A 119     -54.097   2.012  28.867  1.00409.65           O  
ATOM   1710  CB  MET A 119     -52.702  -0.723  28.991  1.00428.53           C  
ATOM   1711  CG  MET A 119     -53.464  -1.509  30.047  1.00428.53           C  
ATOM   1712  SD  MET A 119     -52.351  -2.237  31.267  1.00428.53           S  
ATOM   1713  CE  MET A 119     -53.481  -3.207  32.260  1.00428.53           C  
ATOM   1714  H   MET A 119     -51.763   0.490  26.967  1.00409.65           H  
ATOM   1715  HA  MET A 119     -54.188  -0.919  27.449  1.00409.65           H  
ATOM   1716 1HB  MET A 119     -51.974  -1.388  28.525  1.00428.53           H  
ATOM   1717 2HB  MET A 119     -52.165   0.087  29.483  1.00428.53           H  
ATOM   1718 1HG  MET A 119     -54.163  -0.844  30.554  1.00428.53           H  
ATOM   1719 2HG  MET A 119     -54.024  -2.308  29.560  1.00428.53           H  
ATOM   1720 1HE  MET A 119     -52.924  -3.717  33.045  1.00428.53           H  
ATOM   1721 2HE  MET A 119     -53.979  -3.945  31.631  1.00428.53           H  
ATOM   1722 3HE  MET A 119     -54.225  -2.550  32.711  1.00428.53           H  
ATOM   1723  N   THR A 120     -55.813   0.605  28.528  1.00399.59           N  
ATOM   1724  CA  THR A 120     -56.826   1.560  28.971  1.00399.59           C  
ATOM   1725  C   THR A 120     -56.972   1.569  30.490  1.00399.59           C  
ATOM   1726  O   THR A 120     -56.588   0.618  31.171  1.00399.59           O  
ATOM   1727  CB  THR A 120     -58.211   1.241  28.372  1.00383.21           C  
ATOM   1728  CG2 THR A 120     -58.185   1.279  26.849  1.00383.21           C  
ATOM   1729  OG1 THR A 120     -58.625  -0.063  28.798  1.00383.21           O  
ATOM   1730  H   THR A 120     -56.119  -0.308  28.227  1.00399.59           H  
ATOM   1731  HA  THR A 120     -56.528   2.558  28.648  1.00399.59           H  
ATOM   1732  HB  THR A 120     -58.932   1.977  28.730  1.00383.21           H  
ATOM   1733  HG1 THR A 120     -59.469  -0.262  28.385  1.00383.21           H  
ATOM   1734 1HG2 THR A 120     -59.199   1.156  26.468  1.00383.21           H  
ATOM   1735 2HG2 THR A 120     -57.559   0.472  26.468  1.00383.21           H  
ATOM   1736 3HG2 THR A 120     -57.789   2.237  26.511  1.00383.21           H  
ATOM   1737  N   ALA A 121     -57.556   2.641  31.014  1.00409.44           N  
ATOM   1738  CA  ALA A 121     -57.817   2.756  32.446  1.00409.44           C  
ATOM   1739  C   ALA A 121     -58.818   1.703  32.917  1.00409.44           C  
ATOM   1740  O   ALA A 121     -58.788   1.281  34.072  1.00409.44           O  
ATOM   1741  CB  ALA A 121     -58.335   4.152  32.766  1.00458.98           C  
ATOM   1742  H   ALA A 121     -57.848   3.401  30.418  1.00409.44           H  
ATOM   1743  HA  ALA A 121     -56.884   2.599  32.988  1.00409.44           H  
ATOM   1744 1HB  ALA A 121     -57.599   4.895  32.462  1.00458.98           H  
ATOM   1745 2HB  ALA A 121     -58.510   4.237  33.839  1.00458.98           H  
ATOM   1746 3HB  ALA A 121     -59.270   4.327  32.234  1.00458.98           H  
ATOM   1747  N   GLU A 122     -59.701   1.268  32.026  1.00386.72           N  
ATOM   1748  CA  GLU A 122     -60.663   0.217  32.350  1.00386.72           C  
ATOM   1749  C   GLU A 122     -59.950  -1.118  32.554  1.00386.72           C  
ATOM   1750  O   GLU A 122     -60.296  -1.883  33.453  1.00386.72           O  
ATOM   1751  CB  GLU A 122     -61.704   0.074  31.236  1.00360.29           C  
ATOM   1752  CG  GLU A 122     -62.666   1.249  31.126  1.00360.29           C  
ATOM   1753  CD  GLU A 122     -62.000   2.501  30.586  1.00360.29           C  
ATOM   1754  OE1 GLU A 122     -61.373   2.435  29.506  1.00360.29           O  
ATOM   1755  OE2 GLU A 122     -62.082   3.558  31.245  1.00360.29           O1-
ATOM   1756  H   GLU A 122     -59.702   1.657  31.094  1.00386.72           H  
ATOM   1757  HA  GLU A 122     -61.172   0.473  33.280  1.00386.72           H  
ATOM   1758 1HB  GLU A 122     -61.183  -0.043  30.286  1.00360.29           H  
ATOM   1759 2HB  GLU A 122     -62.285  -0.829  31.419  1.00360.29           H  
ATOM   1760 1HG  GLU A 122     -63.486   0.968  30.465  1.00360.29           H  
ATOM   1761 2HG  GLU A 122     -63.076   1.462  32.114  1.00360.29           H  
ATOM   1762  N   LEU A 123     -58.946  -1.391  31.727  1.00381.11           N  
ATOM   1763  CA  LEU A 123     -58.151  -2.609  31.848  1.00381.11           C  
ATOM   1764  C   LEU A 123     -57.353  -2.580  33.149  1.00381.11           C  
ATOM   1765  O   LEU A 123     -57.246  -3.590  33.845  1.00381.11           O  
ATOM   1766  CB  LEU A 123     -57.200  -2.743  30.654  1.00352.06           C  
ATOM   1767  CG  LEU A 123     -57.550  -3.773  29.575  1.00352.06           C  
ATOM   1768  CD1 LEU A 123     -58.883  -3.482  28.897  1.00352.06           C  
ATOM   1769  CD2 LEU A 123     -56.439  -3.801  28.533  1.00352.06           C  
ATOM   1770  H   LEU A 123     -58.708  -0.730  31.001  1.00381.11           H  
ATOM   1771  HA  LEU A 123     -58.818  -3.470  31.881  1.00381.11           H  
ATOM   1772 1HB  LEU A 123     -57.109  -1.767  30.178  1.00352.06           H  
ATOM   1773 2HB  LEU A 123     -56.217  -3.006  31.046  1.00352.06           H  
ATOM   1774  HG  LEU A 123     -57.608  -4.755  30.042  1.00352.06           H  
ATOM   1775 1HD1 LEU A 123     -59.081  -4.244  28.144  1.00352.06           H  
ATOM   1776 2HD1 LEU A 123     -58.847  -2.504  28.416  1.00352.06           H  
ATOM   1777 3HD1 LEU A 123     -59.684  -3.494  29.635  1.00352.06           H  
ATOM   1778 1HD2 LEU A 123     -56.667  -4.554  27.779  1.00352.06           H  
ATOM   1779 2HD2 LEU A 123     -55.494  -4.056  29.012  1.00352.06           H  
ATOM   1780 3HD2 LEU A 123     -56.354  -2.826  28.053  1.00352.06           H  
ATOM   1781  N   ALA A 124     -56.803  -1.416  33.475  1.00391.04           N  
ATOM   1782  CA  ALA A 124     -56.073  -1.224  34.725  1.00391.04           C  
ATOM   1783  C   ALA A 124     -57.001  -1.400  35.924  1.00391.04           C  
ATOM   1784  O   ALA A 124     -56.632  -2.019  36.924  1.00391.04           O  
ATOM   1785  CB  ALA A 124     -55.435   0.159  34.747  1.00438.25           C  
ATOM   1786  H   ALA A 124     -56.911  -0.625  32.854  1.00391.04           H  
ATOM   1787  HA  ALA A 124     -55.286  -1.975  34.791  1.00391.04           H  
ATOM   1788 1HB  ALA A 124     -54.719   0.245  33.929  1.00438.25           H  
ATOM   1789 2HB  ALA A 124     -54.919   0.307  35.696  1.00438.25           H  
ATOM   1790 3HB  ALA A 124     -56.205   0.923  34.635  1.00438.25           H  
ATOM   1791  N   GLY A 125     -58.211  -0.862  35.815  1.00373.32           N  
ATOM   1792  CA  GLY A 125     -59.195  -0.965  36.877  1.00373.32           C  
ATOM   1793  C   GLY A 125     -59.604  -2.391  37.187  1.00373.32           C  
ATOM   1794  O   GLY A 125     -59.725  -2.764  38.353  1.00373.32           O  
ATOM   1795  H   GLY A 125     -58.458  -0.356  34.974  1.00373.32           H  
ATOM   1796 1HA  GLY A 125     -58.779  -0.523  37.782  1.00373.32           H  
ATOM   1797 2HA  GLY A 125     -60.085  -0.402  36.595  1.00373.32           H  
ATOM   1798  N   VAL A 126     -59.826  -3.197  36.155  1.00381.84           N  
ATOM   1799  CA  VAL A 126     -60.217  -4.591  36.352  1.00381.84           C  
ATOM   1800  C   VAL A 126     -59.146  -5.358  37.118  1.00381.84           C  
ATOM   1801  O   VAL A 126     -59.452  -6.057  38.083  1.00381.84           O  
ATOM   1802  CB  VAL A 126     -60.482  -5.329  35.018  1.00373.58           C  
ATOM   1803  CG1 VAL A 126     -60.615  -6.833  35.246  1.00373.58           C  
ATOM   1804  CG2 VAL A 126     -61.744  -4.788  34.352  1.00373.58           C  
ATOM   1805  H   VAL A 126     -59.725  -2.843  35.212  1.00381.84           H  
ATOM   1806  HA  VAL A 126     -61.127  -4.613  36.951  1.00381.84           H  
ATOM   1807  HB  VAL A 126     -59.636  -5.161  34.351  1.00373.58           H  
ATOM   1808 1HG1 VAL A 126     -61.055  -7.304  34.367  1.00373.58           H  
ATOM   1809 2HG1 VAL A 126     -61.249  -7.024  36.112  1.00373.58           H  
ATOM   1810 3HG1 VAL A 126     -59.630  -7.266  35.422  1.00373.58           H  
ATOM   1811 1HG2 VAL A 126     -61.898  -5.293  33.398  1.00373.58           H  
ATOM   1812 2HG2 VAL A 126     -61.641  -3.718  34.173  1.00373.58           H  
ATOM   1813 3HG2 VAL A 126     -62.607  -4.961  34.995  1.00373.58           H  
ATOM   1814  N   ILE A 127     -57.896  -5.260  36.681  1.00386.72           N  
ATOM   1815  CA  ILE A 127     -56.855  -6.131  37.221  1.00386.72           C  
ATOM   1816  C   ILE A 127     -56.419  -5.738  38.629  1.00386.72           C  
ATOM   1817  O   ILE A 127     -55.949  -6.589  39.383  1.00386.72           O  
ATOM   1818  CB  ILE A 127     -55.631  -6.242  36.286  1.00362.77           C  
ATOM   1819  CG1 ILE A 127     -54.879  -4.911  36.174  1.00362.77           C  
ATOM   1820  CG2 ILE A 127     -56.077  -6.733  34.909  1.00362.77           C  
ATOM   1821  CD1 ILE A 127     -53.506  -5.042  35.554  1.00362.77           C  
ATOM   1822  H   ILE A 127     -57.667  -4.627  35.927  1.00386.72           H  
ATOM   1823  HA  ILE A 127     -57.284  -7.130  37.302  1.00386.72           H  
ATOM   1824  HB  ILE A 127     -54.952  -6.983  36.709  1.00362.77           H  
ATOM   1825 1HG1 ILE A 127     -55.470  -4.218  35.577  1.00362.77           H  
ATOM   1826 2HG1 ILE A 127     -54.752  -4.486  37.169  1.00362.77           H  
ATOM   1827 1HG2 ILE A 127     -55.205  -6.987  34.308  1.00362.77           H  
ATOM   1828 2HG2 ILE A 127     -56.646  -5.955  34.399  1.00362.77           H  
ATOM   1829 3HG2 ILE A 127     -56.703  -7.619  35.018  1.00362.77           H  
ATOM   1830 1HD1 ILE A 127     -53.053  -4.054  35.480  1.00362.77           H  
ATOM   1831 2HD1 ILE A 127     -53.586  -5.471  34.556  1.00362.77           H  
ATOM   1832 3HD1 ILE A 127     -52.881  -5.681  36.178  1.00362.77           H  
ATOM   1833  N   LYS A 128     -56.581  -4.472  39.001  1.00389.04           N  
ATOM   1834  CA  LYS A 128     -56.215  -4.037  40.347  1.00389.04           C  
ATOM   1835  C   LYS A 128     -57.269  -4.448  41.369  1.00389.04           C  
ATOM   1836  O   LYS A 128     -56.947  -4.648  42.538  1.00389.04           O  
ATOM   1837  CB  LYS A 128     -55.917  -2.535  40.401  1.00361.05           C  
ATOM   1838  CG  LYS A 128     -57.124  -1.614  40.297  1.00361.05           C  
ATOM   1839  CD  LYS A 128     -56.684  -0.157  40.321  1.00361.05           C  
ATOM   1840  CE  LYS A 128     -57.877   0.781  40.398  1.00361.05           C  
ATOM   1841  NZ  LYS A 128     -57.371   2.191  40.382  1.00361.05           N1+
ATOM   1842  H   LYS A 128     -56.953  -3.797  38.345  1.00389.04           H  
ATOM   1843  HA  LYS A 128     -55.296  -4.555  40.621  1.00389.04           H  
ATOM   1844 1HB  LYS A 128     -55.416  -2.326  41.345  1.00361.05           H  
ATOM   1845 2HB  LYS A 128     -55.225  -2.294  39.594  1.00361.05           H  
ATOM   1846 1HG  LYS A 128     -57.654  -1.813  39.367  1.00361.05           H  
ATOM   1847 2HG  LYS A 128     -57.791  -1.799  41.139  1.00361.05           H  
ATOM   1848 1HD  LYS A 128     -56.047   0.010  41.190  1.00361.05           H  
ATOM   1849 2HD  LYS A 128     -56.112   0.058  39.418  1.00361.05           H  
ATOM   1850 1HE  LYS A 128     -58.535   0.597  39.546  1.00361.05           H  
ATOM   1851 2HE  LYS A 128     -58.431   0.580  41.318  1.00361.05           H  
ATOM   1852 1HZ  LYS A 128     -58.132   2.848  40.483  1.00361.05           H  
ATOM   1853 2HZ  LYS A 128     -56.896   2.384  39.510  1.00361.05           H  
ATOM   1854 3HZ  LYS A 128     -56.710   2.342  41.134  1.00361.05           H  
ATOM   1855  N   ARG A 129     -58.515  -4.607  40.932  1.00385.13           N  
ATOM   1856  CA  ARG A 129     -59.583  -5.100  41.801  1.00385.13           C  
ATOM   1857  C   ARG A 129     -59.347  -6.564  42.153  1.00385.13           C  
ATOM   1858  O   ARG A 129     -59.521  -6.961  43.303  1.00385.13           O  
ATOM   1859  CB  ARG A 129     -60.952  -4.957  41.130  1.00346.34           C  
ATOM   1860  CG  ARG A 129     -61.450  -3.523  41.020  1.00346.34           C  
ATOM   1861  CD  ARG A 129     -62.712  -3.445  40.172  1.00346.34           C  
ATOM   1862  NE  ARG A 129     -63.162  -2.064  39.998  1.00346.34           N  
ATOM   1863  CZ  ARG A 129     -63.947  -1.394  40.833  1.00346.34           C  
ATOM   1864  NH1 ARG A 129     -64.419  -1.916  41.948  1.00346.34           N1+
ATOM   1865  NH2 ARG A 129     -64.262  -0.148  40.547  1.00346.34           N  
ATOM   1866  H   ARG A 129     -58.724  -4.413  39.963  1.00385.13           H  
ATOM   1867  HA  ARG A 129     -59.575  -4.541  42.737  1.00385.13           H  
ATOM   1868 1HB  ARG A 129     -60.896  -5.389  40.130  1.00346.34           H  
ATOM   1869 2HB  ARG A 129     -61.681  -5.528  41.705  1.00346.34           H  
ATOM   1870 1HG  ARG A 129     -61.662  -3.142  42.019  1.00346.34           H  
ATOM   1871 2HG  ARG A 129     -60.678  -2.904  40.564  1.00346.34           H  
ATOM   1872 1HD  ARG A 129     -62.499  -3.873  39.192  1.00346.34           H  
ATOM   1873 2HD  ARG A 129     -63.500  -4.035  40.641  1.00346.34           H  
ATOM   1874  HE  ARG A 129     -62.853  -1.584  39.166  1.00346.34           H  
ATOM   1875 1HH1 ARG A 129     -64.196  -2.871  42.183  1.00346.34           H  
ATOM   1876 2HH1 ARG A 129     -65.004  -1.356  42.548  1.00346.34           H  
ATOM   1877 1HH2 ARG A 129     -63.907   0.268  39.700  1.00346.34           H  
ATOM   1878 2HH2 ARG A 129     -64.857   0.371  41.173  1.00346.34           H  
ATOM   1879  N   LEU A 130     -58.949  -7.351  41.160  1.00396.32           N  
ATOM   1880  CA  LEU A 130     -58.658  -8.768  41.362  1.00396.32           C  
ATOM   1881  C   LEU A 130     -57.428  -8.952  42.247  1.00396.32           C  
ATOM   1882  O   LEU A 130     -57.362  -9.886  43.043  1.00396.32           O  
ATOM   1883  CB  LEU A 130     -58.429  -9.468  40.018  1.00361.71           C  
ATOM   1884  CG  LEU A 130     -59.639 -10.111  39.330  1.00361.71           C  
ATOM   1885  CD1 LEU A 130     -60.664  -9.089  38.855  1.00361.71           C  
ATOM   1886  CD2 LEU A 130     -59.157 -10.931  38.139  1.00361.71           C  
ATOM   1887  H   LEU A 130     -58.850  -6.963  40.233  1.00396.32           H  
ATOM   1888  HA  LEU A 130     -59.502  -9.239  41.868  1.00396.32           H  
ATOM   1889 1HB  LEU A 130     -57.975  -8.756  39.329  1.00361.71           H  
ATOM   1890 2HB  LEU A 130     -57.701 -10.261  40.191  1.00361.71           H  
ATOM   1891  HG  LEU A 130     -60.123 -10.784  40.038  1.00361.71           H  
ATOM   1892 1HD1 LEU A 130     -61.494  -9.604  38.371  1.00361.71           H  
ATOM   1893 2HD1 LEU A 130     -60.201  -8.406  38.143  1.00361.71           H  
ATOM   1894 3HD1 LEU A 130     -61.045  -8.525  39.707  1.00361.71           H  
ATOM   1895 1HD2 LEU A 130     -60.010 -11.414  37.663  1.00361.71           H  
ATOM   1896 2HD2 LEU A 130     -58.460 -11.697  38.480  1.00361.71           H  
ATOM   1897 3HD2 LEU A 130     -58.660 -10.281  37.419  1.00361.71           H  
ATOM   1898  N   TRP A 131     -56.450  -8.065  42.097  1.00426.93           N  
ATOM   1899  CA  TRP A 131     -55.215  -8.116  42.875  1.00426.93           C  
ATOM   1900  C   TRP A 131     -55.411  -7.853  44.367  1.00426.93           C  
ATOM   1901  O   TRP A 131     -54.629  -8.327  45.191  1.00426.93           O  
ATOM   1902  CB  TRP A 131     -54.226  -7.113  42.275  1.00417.98           C  
ATOM   1903  CG  TRP A 131     -52.838  -7.191  42.837  1.00417.98           C  
ATOM   1904  CD1 TRP A 131     -52.152  -6.192  43.458  1.00417.98           C  
ATOM   1905  CD2 TRP A 131     -51.935  -8.308  42.803  1.00417.98           C  
ATOM   1906  CE2 TRP A 131     -50.721  -7.892  43.398  1.00417.98           C  
ATOM   1907  CE3 TRP A 131     -52.030  -9.624  42.328  1.00417.98           C  
ATOM   1908  NE1 TRP A 131     -50.888  -6.592  43.797  1.00417.98           N  
ATOM   1909  CZ2 TRP A 131     -49.618  -8.743  43.517  1.00417.98           C  
ATOM   1910  CZ3 TRP A 131     -50.936 -10.478  42.463  1.00417.98           C  
ATOM   1911  CH2 TRP A 131     -49.740 -10.030  43.056  1.00417.98           C  
ATOM   1912  H   TRP A 131     -56.549  -7.333  41.408  1.00426.93           H  
ATOM   1913  HA  TRP A 131     -54.789  -9.115  42.783  1.00426.93           H  
ATOM   1914 1HB  TRP A 131     -54.170  -7.289  41.200  1.00417.98           H  
ATOM   1915 2HB  TRP A 131     -54.609  -6.105  42.437  1.00417.98           H  
ATOM   1916  HD1 TRP A 131     -52.551  -5.206  43.651  1.00417.98           H  
ATOM   1917  HE1 TRP A 131     -50.211  -6.001  44.258  1.00417.98           H  
ATOM   1918  HE3 TRP A 131     -52.938  -9.974  41.860  1.00417.98           H  
ATOM   1919  HZ2 TRP A 131     -48.699  -8.399  43.968  1.00417.98           H  
ATOM   1920  HZ3 TRP A 131     -51.006 -11.496  42.109  1.00417.98           H  
ATOM   1921  HH2 TRP A 131     -48.910 -10.714  43.158  1.00417.98           H  
ATOM   1922  N   LYS A 132     -56.459  -7.115  44.721  1.00441.82           N  
ATOM   1923  CA  LYS A 132     -56.797  -6.857  46.121  1.00441.82           C  
ATOM   1924  C   LYS A 132     -57.315  -8.097  46.842  1.00441.82           C  
ATOM   1925  O   LYS A 132     -57.269  -8.169  48.069  1.00441.82           O  
ATOM   1926  CB  LYS A 132     -57.859  -5.757  46.217  1.00418.12           C  
ATOM   1927  CG  LYS A 132     -57.361  -4.373  45.828  1.00418.12           C  
ATOM   1928  CD  LYS A 132     -58.502  -3.367  45.766  1.00418.12           C  
ATOM   1929  CE  LYS A 132     -58.008  -2.015  45.277  1.00418.12           C  
ATOM   1930  NZ  LYS A 132     -59.150  -1.043  45.230  1.00418.12           N1+
ATOM   1931  H   LYS A 132     -57.062  -6.742  44.001  1.00441.82           H  
ATOM   1932  HA  LYS A 132     -55.901  -6.534  46.650  1.00441.82           H  
ATOM   1933 1HB  LYS A 132     -58.696  -6.029  45.574  1.00418.12           H  
ATOM   1934 2HB  LYS A 132     -58.222  -5.714  47.245  1.00418.12           H  
ATOM   1935 1HG  LYS A 132     -56.624  -4.038  46.558  1.00418.12           H  
ATOM   1936 2HG  LYS A 132     -56.884  -4.425  44.850  1.00418.12           H  
ATOM   1937 1HD  LYS A 132     -59.265  -3.738  45.082  1.00418.12           H  
ATOM   1938 2HD  LYS A 132     -58.937  -3.258  46.759  1.00418.12           H  
ATOM   1939 1HE  LYS A 132     -57.228  -1.659  45.954  1.00418.12           H  
ATOM   1940 2HE  LYS A 132     -57.566  -2.140  44.285  1.00418.12           H  
ATOM   1941 1HZ  LYS A 132     -58.828  -0.133  44.925  1.00418.12           H  
ATOM   1942 2HZ  LYS A 132     -59.559  -0.941  46.150  1.00418.12           H  
ATOM   1943 3HZ  LYS A 132     -59.866  -1.367  44.594  1.00418.12           H  
ATOM   1944  N   ASP A 133     -57.820  -9.062  46.081  1.00450.74           N  
ATOM   1945  CA  ASP A 133     -58.341 -10.305  46.641  1.00450.74           C  
ATOM   1946  C   ASP A 133     -57.193 -11.147  47.195  1.00450.74           C  
ATOM   1947  O   ASP A 133     -56.406 -11.724  46.446  1.00450.74           O  
ATOM   1948  CB  ASP A 133     -59.105 -11.080  45.564  1.00410.93           C  
ATOM   1949  CG  ASP A 133     -59.809 -12.310  46.111  1.00410.93           C  
ATOM   1950  OD1 ASP A 133     -59.577 -12.688  47.279  1.00410.93           O  
ATOM   1951  OD2 ASP A 133     -60.617 -12.910  45.371  1.00410.93           O1-
ATOM   1952  H   ASP A 133     -57.812  -8.955  45.077  1.00450.74           H  
ATOM   1953  HA  ASP A 133     -59.026 -10.070  47.455  1.00450.74           H  
ATOM   1954 1HB  ASP A 133     -59.847 -10.420  45.115  1.00410.93           H  
ATOM   1955 2HB  ASP A 133     -58.405 -11.392  44.789  1.00410.93           H  
ATOM   1956  N   SER A 134     -57.104 -11.226  48.519  1.00474.48           N  
ATOM   1957  CA  SER A 134     -56.018 -11.940  49.184  1.00474.48           C  
ATOM   1958  C   SER A 134     -55.925 -13.421  48.823  1.00474.48           C  
ATOM   1959  O   SER A 134     -54.860 -14.021  48.958  1.00474.48           O  
ATOM   1960  CB  SER A 134     -56.158 -11.798  50.701  1.00487.60           C  
ATOM   1961  OG  SER A 134     -57.334 -12.439  51.164  1.00487.60           O  
ATOM   1962  H   SER A 134     -57.792 -10.759  49.092  1.00474.48           H  
ATOM   1963  HA  SER A 134     -55.077 -11.478  48.884  1.00474.48           H  
ATOM   1964 1HB  SER A 134     -55.290 -12.248  51.184  1.00487.60           H  
ATOM   1965 2HB  SER A 134     -56.199 -10.740  50.960  1.00487.60           H  
ATOM   1966  HG  SER A 134     -58.091 -12.046  50.724  1.00487.60           H  
ATOM   1967  N   GLY A 135     -57.017 -14.011  48.348  1.00459.08           N  
ATOM   1968  CA  GLY A 135     -56.985 -15.389  47.889  1.00459.08           C  
ATOM   1969  C   GLY A 135     -56.174 -15.563  46.618  1.00459.08           C  
ATOM   1970  O   GLY A 135     -55.603 -16.626  46.374  1.00459.08           O  
ATOM   1971  H   GLY A 135     -57.877 -13.486  48.267  1.00459.08           H  
ATOM   1972 1HA  GLY A 135     -56.544 -16.013  48.667  1.00459.08           H  
ATOM   1973 2HA  GLY A 135     -58.004 -15.731  47.704  1.00459.08           H  
ATOM   1974  N   VAL A 136     -56.109 -14.512  45.809  1.00464.29           N  
ATOM   1975  CA  VAL A 136     -55.310 -14.508  44.586  1.00464.29           C  
ATOM   1976  C   VAL A 136     -53.842 -14.394  44.983  1.00464.29           C  
ATOM   1977  O   VAL A 136     -52.980 -15.064  44.416  1.00464.29           O  
ATOM   1978  CB  VAL A 136     -55.687 -13.336  43.649  1.00445.35           C  
ATOM   1979  CG1 VAL A 136     -54.779 -13.296  42.424  1.00445.35           C  
ATOM   1980  CG2 VAL A 136     -57.143 -13.463  43.207  1.00445.35           C  
ATOM   1981  H   VAL A 136     -56.597 -13.662  46.060  1.00464.29           H  
ATOM   1982  HA  VAL A 136     -55.457 -15.446  44.050  1.00464.29           H  
ATOM   1983  HB  VAL A 136     -55.568 -12.399  44.192  1.00445.35           H  
ATOM   1984 1HG1 VAL A 136     -55.107 -12.503  41.751  1.00445.35           H  
ATOM   1985 2HG1 VAL A 136     -54.819 -14.252  41.902  1.00445.35           H  
ATOM   1986 3HG1 VAL A 136     -53.753 -13.095  42.732  1.00445.35           H  
ATOM   1987 1HG2 VAL A 136     -57.398 -12.636  42.544  1.00445.35           H  
ATOM   1988 2HG2 VAL A 136     -57.798 -13.434  44.077  1.00445.35           H  
ATOM   1989 3HG2 VAL A 136     -57.290 -14.407  42.681  1.00445.35           H  
ATOM   1990  N   GLN A 137     -53.565 -13.562  45.981  1.00474.74           N  
ATOM   1991  CA  GLN A 137     -52.218 -13.421  46.524  1.00474.74           C  
ATOM   1992  C   GLN A 137     -51.748 -14.719  47.177  1.00474.74           C  
ATOM   1993  O   GLN A 137     -50.578 -15.087  47.082  1.00474.74           O  
ATOM   1994  CB  GLN A 137     -52.190 -12.279  47.544  1.00474.77           C  
ATOM   1995  CG  GLN A 137     -50.789 -11.825  47.930  1.00474.77           C  
ATOM   1996  CD  GLN A 137     -50.052 -11.181  46.773  1.00474.77           C  
ATOM   1997  NE2 GLN A 137     -50.431  -9.957  46.437  1.00474.77           N  
ATOM   1998  OE1 GLN A 137     -49.159 -11.779  46.178  1.00474.77           O  
ATOM   1999  H   GLN A 137     -54.312 -13.018  46.391  1.00474.74           H  
ATOM   2000  HA  GLN A 137     -51.537 -13.182  45.706  1.00474.74           H  
ATOM   2001 1HB  GLN A 137     -52.724 -11.427  47.124  1.00474.77           H  
ATOM   2002 2HB  GLN A 137     -52.714 -12.600  48.444  1.00474.77           H  
ATOM   2003 1HG  GLN A 137     -50.862 -11.104  48.744  1.00474.77           H  
ATOM   2004 2HG  GLN A 137     -50.215 -12.685  48.276  1.00474.77           H  
ATOM   2005 1HE2 GLN A 137     -49.995  -9.509  45.644  1.00474.77           H  
ATOM   2006 2HE2 GLN A 137     -51.162  -9.490  46.952  1.00474.77           H  
ATOM   2007  N   ALA A 138     -52.659 -15.428  47.835  1.00484.30           N  
ATOM   2008  CA  ALA A 138     -52.349 -16.739  48.397  1.00484.30           C  
ATOM   2009  C   ALA A 138     -51.973 -17.716  47.286  1.00484.30           C  
ATOM   2010  O   ALA A 138     -51.082 -18.550  47.451  1.00484.30           O  
ATOM   2011  CB  ALA A 138     -53.535 -17.269  49.193  1.00513.07           C  
ATOM   2012  H   ALA A 138     -53.596 -15.064  47.941  1.00484.30           H  
ATOM   2013  HA  ALA A 138     -51.494 -16.639  49.067  1.00484.30           H  
ATOM   2014 1HB  ALA A 138     -53.787 -16.565  49.986  1.00513.07           H  
ATOM   2015 2HB  ALA A 138     -53.274 -18.231  49.635  1.00513.07           H  
ATOM   2016 3HB  ALA A 138     -54.393 -17.396  48.534  1.00513.07           H  
ATOM   2017  N   CYS A 139     -52.645 -17.602  46.146  1.00479.88           N  
ATOM   2018  CA  CYS A 139     -52.357 -18.441  44.988  1.00479.88           C  
ATOM   2019  C   CYS A 139     -51.064 -18.054  44.274  1.00479.88           C  
ATOM   2020  O   CYS A 139     -50.521 -18.856  43.516  1.00479.88           O  
ATOM   2021  CB  CYS A 139     -53.524 -18.381  44.000  1.00473.95           C  
ATOM   2022  SG  CYS A 139     -55.055 -19.076  44.670  1.00473.95           S  
ATOM   2023  H   CYS A 139     -53.374 -16.907  46.066  1.00479.88           H  
ATOM   2024  HA  CYS A 139     -52.252 -19.471  45.327  1.00479.88           H  
ATOM   2025 1HB  CYS A 139     -53.692 -17.344  43.706  1.00473.95           H  
ATOM   2026 2HB  CYS A 139     -53.245 -18.942  43.108  1.00473.95           H  
ATOM   2027  HG  CYS A 139     -55.394 -18.029  45.435  1.00473.95           H  
ATOM   2028  N   PHE A 140     -50.559 -16.849  44.515  1.00469.83           N  
ATOM   2029  CA  PHE A 140     -49.266 -16.431  43.978  1.00469.83           C  
ATOM   2030  C   PHE A 140     -48.155 -17.289  44.580  1.00469.83           C  
ATOM   2031  O   PHE A 140     -47.185 -17.638  43.909  1.00469.83           O  
ATOM   2032  CB  PHE A 140     -49.021 -14.951  44.282  1.00436.17           C  
ATOM   2033  CG  PHE A 140     -47.827 -14.374  43.572  1.00436.17           C  
ATOM   2034  CD1 PHE A 140     -47.974 -13.767  42.329  1.00436.17           C  
ATOM   2035  CD2 PHE A 140     -46.562 -14.428  44.148  1.00436.17           C  
ATOM   2036  CE1 PHE A 140     -46.873 -13.240  41.658  1.00436.17           C  
ATOM   2037  CE2 PHE A 140     -45.454 -13.904  43.486  1.00436.17           C  
ATOM   2038  CZ  PHE A 140     -45.608 -13.315  42.234  1.00436.17           C  
ATOM   2039  H   PHE A 140     -51.067 -16.204  45.104  1.00469.83           H  
ATOM   2040  HA  PHE A 140     -49.264 -16.576  42.898  1.00469.83           H  
ATOM   2041 1HB  PHE A 140     -49.905 -14.383  43.991  1.00436.17           H  
ATOM   2042 2HB  PHE A 140     -48.876 -14.830  45.356  1.00436.17           H  
ATOM   2043  HD1 PHE A 140     -48.953 -13.695  41.879  1.00436.17           H  
ATOM   2044  HD2 PHE A 140     -46.432 -14.889  45.117  1.00436.17           H  
ATOM   2045  HE1 PHE A 140     -47.001 -12.775  40.692  1.00436.17           H  
ATOM   2046  HE2 PHE A 140     -44.476 -13.960  43.940  1.00436.17           H  
ATOM   2047  HZ  PHE A 140     -44.750 -12.916  41.713  1.00436.17           H  
ATOM   2048  N   ASN A 141     -48.314 -17.655  45.847  1.00473.97           N  
ATOM   2049  CA  ASN A 141     -47.365 -18.535  46.522  1.00473.97           C  
ATOM   2050  C   ASN A 141     -47.452 -19.957  45.972  1.00473.97           C  
ATOM   2051  O   ASN A 141     -46.454 -20.676  45.927  1.00473.97           O  
ATOM   2052  CB  ASN A 141     -47.646 -18.540  48.027  1.00473.51           C  
ATOM   2053  CG  ASN A 141     -47.328 -17.213  48.679  1.00473.51           C  
ATOM   2054  ND2 ASN A 141     -48.313 -16.629  49.342  1.00473.51           N  
ATOM   2055  OD1 ASN A 141     -46.205 -16.722  48.596  1.00473.51           O  
ATOM   2056  H   ASN A 141     -49.124 -17.332  46.357  1.00473.97           H  
ATOM   2057  HA  ASN A 141     -46.352 -18.168  46.351  1.00473.97           H  
ATOM   2058 1HB  ASN A 141     -48.695 -18.781  48.194  1.00473.51           H  
ATOM   2059 2HB  ASN A 141     -47.032 -19.307  48.497  1.00473.51           H  
ATOM   2060 1HD2 ASN A 141     -48.145 -15.738  49.786  1.00473.51           H  
ATOM   2061 2HD2 ASN A 141     -49.219 -17.068  49.391  1.00473.51           H  
ATOM   2062  N   ARG A 142     -48.644 -20.359  45.544  1.00465.55           N  
ATOM   2063  CA  ARG A 142     -48.852 -21.674  44.940  1.00465.55           C  
ATOM   2064  C   ARG A 142     -48.317 -21.730  43.513  1.00465.55           C  
ATOM   2065  O   ARG A 142     -47.766 -22.747  43.098  1.00465.55           O  
ATOM   2066  CB  ARG A 142     -50.345 -22.022  44.958  1.00441.23           C  
ATOM   2067  CG  ARG A 142     -50.693 -23.416  44.447  1.00441.23           C  
ATOM   2068  CD  ARG A 142     -50.264 -24.518  45.407  1.00441.23           C  
ATOM   2069  NE  ARG A 142     -50.597 -25.844  44.888  1.00441.23           N  
ATOM   2070  CZ  ARG A 142     -49.842 -26.558  44.063  1.00441.23           C  
ATOM   2071  NH1 ARG A 142     -48.692 -26.128  43.585  1.00441.23           N1+
ATOM   2072  NH2 ARG A 142     -50.267 -27.746  43.685  1.00441.23           N  
ATOM   2073  H   ARG A 142     -49.428 -19.725  45.617  1.00465.55           H  
ATOM   2074  HA  ARG A 142     -48.298 -22.412  45.520  1.00465.55           H  
ATOM   2075 1HB  ARG A 142     -50.712 -21.925  45.980  1.00441.23           H  
ATOM   2076 2HB  ARG A 142     -50.874 -21.296  44.340  1.00441.23           H  
ATOM   2077 1HG  ARG A 142     -51.772 -23.475  44.306  1.00441.23           H  
ATOM   2078 2HG  ARG A 142     -50.210 -23.575  43.483  1.00441.23           H  
ATOM   2079 1HD  ARG A 142     -49.188 -24.455  45.574  1.00441.23           H  
ATOM   2080 2HD  ARG A 142     -50.770 -24.371  46.362  1.00441.23           H  
ATOM   2081  HE  ARG A 142     -51.468 -26.252  45.194  1.00441.23           H  
ATOM   2082 1HH1 ARG A 142     -48.362 -25.206  43.826  1.00441.23           H  
ATOM   2083 2HH1 ARG A 142     -48.141 -26.728  42.992  1.00441.23           H  
ATOM   2084 1HH2 ARG A 142     -51.148 -28.089  44.036  1.00441.23           H  
ATOM   2085 2HH2 ARG A 142     -49.698 -28.301  43.065  1.00441.23           H  
ATOM   2086  N   SER A 143     -48.473 -20.636  42.776  1.00481.50           N  
ATOM   2087  CA  SER A 143     -47.997 -20.543  41.398  1.00481.50           C  
ATOM   2088  C   SER A 143     -46.498 -20.268  41.310  1.00481.50           C  
ATOM   2089  O   SER A 143     -45.927 -20.280  40.220  1.00481.50           O  
ATOM   2090  CB  SER A 143     -48.759 -19.449  40.646  1.00498.41           C  
ATOM   2091  OG  SER A 143     -48.499 -18.171  41.199  1.00498.41           O  
ATOM   2092  H   SER A 143     -48.926 -19.827  43.177  1.00481.50           H  
ATOM   2093  HA  SER A 143     -48.182 -21.494  40.902  1.00481.50           H  
ATOM   2094 1HB  SER A 143     -48.452 -19.457  39.600  1.00498.41           H  
ATOM   2095 2HB  SER A 143     -49.829 -19.653  40.703  1.00498.41           H  
ATOM   2096  HG  SER A 143     -48.759 -17.501  40.561  1.00498.41           H  
ATOM   2097  N   ARG A 144     -45.863 -20.054  42.457  1.00486.27           N  
ATOM   2098  CA  ARG A 144     -44.414 -19.890  42.549  1.00486.27           C  
ATOM   2099  C   ARG A 144     -43.664 -21.133  42.083  1.00486.27           C  
ATOM   2100  O   ARG A 144     -42.537 -21.043  41.601  1.00486.27           O  
ATOM   2101  CB  ARG A 144     -44.047 -19.556  43.999  1.00505.45           C  
ATOM   2102  CG  ARG A 144     -42.578 -19.251  44.260  1.00505.45           C  
ATOM   2103  CD  ARG A 144     -42.147 -17.910  43.683  1.00505.45           C  
ATOM   2104  NE  ARG A 144     -40.743 -17.627  43.980  1.00505.45           N  
ATOM   2105  CZ  ARG A 144     -39.705 -18.069  43.280  1.00505.45           C  
ATOM   2106  NH1 ARG A 144     -39.822 -18.869  42.239  1.00505.45           N1+
ATOM   2107  NH2 ARG A 144     -38.495 -17.714  43.658  1.00505.45           N  
ATOM   2108  H   ARG A 144     -46.402 -20.020  43.311  1.00486.27           H  
ATOM   2109  HA  ARG A 144     -44.107 -19.072  41.897  1.00486.27           H  
ATOM   2110 1HB  ARG A 144     -44.640 -18.697  44.314  1.00505.45           H  
ATOM   2111 2HB  ARG A 144     -44.326 -20.405  44.623  1.00505.45           H  
ATOM   2112 1HG  ARG A 144     -42.412 -19.239  45.337  1.00505.45           H  
ATOM   2113 2HG  ARG A 144     -41.964 -20.039  43.825  1.00505.45           H  
ATOM   2114 1HD  ARG A 144     -42.296 -17.918  42.602  1.00505.45           H  
ATOM   2115 2HD  ARG A 144     -42.769 -17.123  44.110  1.00505.45           H  
ATOM   2116  HE  ARG A 144     -40.552 -17.038  44.777  1.00505.45           H  
ATOM   2117 1HH1 ARG A 144     -40.736 -19.185  41.954  1.00505.45           H  
ATOM   2118 2HH1 ARG A 144     -38.998 -19.149  41.732  1.00505.45           H  
ATOM   2119 1HH2 ARG A 144     -38.387 -17.117  44.463  1.00505.45           H  
ATOM   2120 2HH2 ARG A 144     -37.698 -18.034  43.130  1.00505.45           H  
ATOM   2121  N   GLU A 145     -44.300 -22.288  42.240  1.00465.74           N  
ATOM   2122  CA  GLU A 145     -43.729 -23.564  41.814  1.00465.74           C  
ATOM   2123  C   GLU A 145     -43.962 -23.841  40.330  1.00465.74           C  
ATOM   2124  O   GLU A 145     -43.448 -24.816  39.783  1.00465.74           O  
ATOM   2125  CB  GLU A 145     -44.331 -24.704  42.641  1.00438.48           C  
ATOM   2126  CG  GLU A 145     -44.043 -24.596  44.131  1.00438.48           C  
ATOM   2127  CD  GLU A 145     -44.489 -25.830  44.892  1.00438.48           C  
ATOM   2128  OE1 GLU A 145     -45.683 -26.191  44.814  1.00438.48           O  
ATOM   2129  OE2 GLU A 145     -43.648 -26.442  45.584  1.00438.48           O1-
ATOM   2130  H   GLU A 145     -45.219 -22.290  42.658  1.00465.74           H  
ATOM   2131  HA  GLU A 145     -42.652 -23.545  41.983  1.00465.74           H  
ATOM   2132 1HB  GLU A 145     -45.410 -24.716  42.491  1.00438.48           H  
ATOM   2133 2HB  GLU A 145     -43.921 -25.647  42.280  1.00438.48           H  
ATOM   2134 1HG  GLU A 145     -42.970 -24.462  44.274  1.00438.48           H  
ATOM   2135 2HG  GLU A 145     -44.560 -23.725  44.536  1.00438.48           H  
ATOM   2136  N   TYR A 146     -44.730 -22.974  39.678  1.00456.05           N  
ATOM   2137  CA  TYR A 146     -45.029 -23.093  38.254  1.00456.05           C  
ATOM   2138  C   TYR A 146     -44.306 -21.985  37.491  1.00456.05           C  
ATOM   2139  O   TYR A 146     -43.716 -21.092  38.096  1.00456.05           O  
ATOM   2140  CB  TYR A 146     -46.540 -23.004  38.018  1.00437.31           C  
ATOM   2141  CG  TYR A 146     -47.361 -24.069  38.719  1.00437.31           C  
ATOM   2142  CD1 TYR A 146     -46.948 -25.403  38.749  1.00437.31           C  
ATOM   2143  CD2 TYR A 146     -48.570 -23.739  39.333  1.00437.31           C  
ATOM   2144  CE1 TYR A 146     -47.704 -26.373  39.404  1.00437.31           C  
ATOM   2145  CE2 TYR A 146     -49.328 -24.705  39.995  1.00437.31           C  
ATOM   2146  CZ  TYR A 146     -48.888 -26.017  40.026  1.00437.31           C  
ATOM   2147  OH  TYR A 146     -49.637 -26.978  40.666  1.00437.31           O  
ATOM   2148  H   TYR A 146     -45.097 -22.173  40.172  1.00456.05           H  
ATOM   2149  HA  TYR A 146     -44.667 -24.053  37.887  1.00456.05           H  
ATOM   2150 1HB  TYR A 146     -46.883 -22.025  38.351  1.00437.31           H  
ATOM   2151 2HB  TYR A 146     -46.729 -23.082  36.948  1.00437.31           H  
ATOM   2152  HD1 TYR A 146     -46.026 -25.696  38.269  1.00437.31           H  
ATOM   2153  HD2 TYR A 146     -48.932 -22.723  39.289  1.00437.31           H  
ATOM   2154  HE1 TYR A 146     -47.365 -27.398  39.433  1.00437.31           H  
ATOM   2155  HE2 TYR A 146     -50.256 -24.432  40.473  1.00437.31           H  
ATOM   2156  HH  TYR A 146     -50.433 -26.622  41.066  1.00437.31           H  
ATOM   2157  N   GLN A 147     -44.356 -22.030  36.164  1.00437.00           N  
ATOM   2158  CA  GLN A 147     -43.702 -21.011  35.348  1.00437.00           C  
ATOM   2159  C   GLN A 147     -44.309 -19.644  35.651  1.00437.00           C  
ATOM   2160  O   GLN A 147     -45.480 -19.387  35.369  1.00437.00           O  
ATOM   2161  CB  GLN A 147     -43.831 -21.333  33.856  1.00445.12           C  
ATOM   2162  CG  GLN A 147     -43.174 -22.643  33.439  1.00445.12           C  
ATOM   2163  CD  GLN A 147     -41.688 -22.664  33.735  1.00445.12           C  
ATOM   2164  NE2 GLN A 147     -41.235 -23.688  34.442  1.00445.12           N  
ATOM   2165  OE1 GLN A 147     -40.952 -21.762  33.340  1.00445.12           O  
ATOM   2166  H   GLN A 147     -44.879 -22.759  35.701  1.00437.00           H  
ATOM   2167  HA  GLN A 147     -42.646 -20.978  35.618  1.00437.00           H  
ATOM   2168 1HB  GLN A 147     -44.890 -21.377  33.599  1.00445.12           H  
ATOM   2169 2HB  GLN A 147     -43.375 -20.522  33.289  1.00445.12           H  
ATOM   2170 1HG  GLN A 147     -43.653 -23.469  33.964  1.00445.12           H  
ATOM   2171 2HG  GLN A 147     -43.318 -22.782  32.368  1.00445.12           H  
ATOM   2172 1HE2 GLN A 147     -40.253 -23.731  34.668  1.00445.12           H  
ATOM   2173 2HE2 GLN A 147     -41.868 -24.407  34.758  1.00445.12           H  
ATOM   2174  N   LEU A 148     -43.503 -18.782  36.263  1.00430.40           N  
ATOM   2175  CA  LEU A 148     -43.970 -17.515  36.813  1.00430.40           C  
ATOM   2176  C   LEU A 148     -42.875 -16.458  36.711  1.00430.40           C  
ATOM   2177  O   LEU A 148     -41.712 -16.735  37.003  1.00430.40           O  
ATOM   2178  CB  LEU A 148     -44.317 -17.721  38.292  1.00429.50           C  
ATOM   2179  CG  LEU A 148     -44.990 -16.555  39.021  1.00429.50           C  
ATOM   2180  CD1 LEU A 148     -46.449 -16.427  38.597  1.00429.50           C  
ATOM   2181  CD2 LEU A 148     -44.907 -16.736  40.529  1.00429.50           C  
ATOM   2182  H   LEU A 148     -42.537 -19.029  36.423  1.00430.40           H  
ATOM   2183  HA  LEU A 148     -44.855 -17.184  36.269  1.00430.40           H  
ATOM   2184 1HB  LEU A 148     -44.964 -18.594  38.376  1.00429.50           H  
ATOM   2185 2HB  LEU A 148     -43.389 -17.953  38.816  1.00429.50           H  
ATOM   2186  HG  LEU A 148     -44.470 -15.633  38.764  1.00429.50           H  
ATOM   2187 1HD1 LEU A 148     -46.901 -15.581  39.115  1.00429.50           H  
ATOM   2188 2HD1 LEU A 148     -46.987 -17.339  38.853  1.00429.50           H  
ATOM   2189 3HD1 LEU A 148     -46.509 -16.259  37.522  1.00429.50           H  
ATOM   2190 1HD2 LEU A 148     -45.347 -15.871  41.025  1.00429.50           H  
ATOM   2191 2HD2 LEU A 148     -43.864 -16.829  40.830  1.00429.50           H  
ATOM   2192 3HD2 LEU A 148     -45.455 -17.632  40.821  1.00429.50           H  
ATOM   2193  N   ASN A 149     -43.240 -15.238  36.333  1.00443.80           N  
ATOM   2194  CA  ASN A 149     -42.343 -14.104  36.525  1.00443.80           C  
ATOM   2195  C   ASN A 149     -42.505 -13.653  37.975  1.00443.80           C  
ATOM   2196  O   ASN A 149     -43.583 -13.216  38.373  1.00443.80           O  
ATOM   2197  CB  ASN A 149     -42.686 -12.970  35.556  1.00449.17           C  
ATOM   2198  CG  ASN A 149     -41.639 -11.877  35.549  1.00449.17           C  
ATOM   2199  ND2 ASN A 149     -41.390 -11.310  34.379  1.00449.17           N  
ATOM   2200  OD1 ASN A 149     -41.050 -11.548  36.575  1.00449.17           O  
ATOM   2201  H   ASN A 149     -44.172 -15.067  35.985  1.00443.80           H  
ATOM   2202  HA  ASN A 149     -41.313 -14.427  36.365  1.00443.80           H  
ATOM   2203 1HB  ASN A 149     -42.770 -13.379  34.549  1.00449.17           H  
ATOM   2204 2HB  ASN A 149     -43.642 -12.535  35.844  1.00449.17           H  
ATOM   2205 1HD2 ASN A 149     -40.682 -10.594  34.316  1.00449.17           H  
ATOM   2206 2HD2 ASN A 149     -41.900 -11.600  33.557  1.00449.17           H  
ATOM   2207  N   ASP A 150     -41.451 -13.780  38.773  1.00462.84           N  
ATOM   2208  CA  ASP A 150     -41.525 -13.461  40.197  1.00462.84           C  
ATOM   2209  C   ASP A 150     -41.780 -11.976  40.443  1.00462.84           C  
ATOM   2210  O   ASP A 150     -42.369 -11.594  41.453  1.00462.84           O  
ATOM   2211  CB  ASP A 150     -40.227 -13.879  40.892  1.00471.78           C  
ATOM   2212  CG  ASP A 150     -40.040 -15.384  40.914  1.00471.78           C  
ATOM   2213  OD1 ASP A 150     -41.024 -16.103  41.190  1.00471.78           O  
ATOM   2214  OD2 ASP A 150     -38.907 -15.847  40.665  1.00471.78           O1-
ATOM   2215  H   ASP A 150     -40.575 -14.119  38.402  1.00462.84           H  
ATOM   2216  HA  ASP A 150     -42.350 -14.017  40.643  1.00462.84           H  
ATOM   2217 1HB  ASP A 150     -39.383 -13.421  40.376  1.00471.78           H  
ATOM   2218 2HB  ASP A 150     -40.246 -13.515  41.919  1.00471.78           H  
ATOM   2219  N   SER A 151     -41.360 -11.139  39.500  1.00463.50           N  
ATOM   2220  CA  SER A 151     -41.558  -9.696  39.596  1.00463.50           C  
ATOM   2221  C   SER A 151     -42.983  -9.286  39.234  1.00463.50           C  
ATOM   2222  O   SER A 151     -43.328  -8.109  39.322  1.00463.50           O  
ATOM   2223  CB  SER A 151     -40.573  -8.970  38.678  1.00485.44           C  
ATOM   2224  OG  SER A 151     -39.237  -9.258  39.053  1.00485.44           O  
ATOM   2225  H   SER A 151     -40.926 -11.512  38.667  1.00463.50           H  
ATOM   2226  HA  SER A 151     -41.368  -9.382  40.623  1.00463.50           H  
ATOM   2227 1HB  SER A 151     -40.737  -9.290  37.649  1.00485.44           H  
ATOM   2228 2HB  SER A 151     -40.743  -7.895  38.747  1.00485.44           H  
ATOM   2229  HG  SER A 151     -39.152 -10.207  39.163  1.00485.44           H  
ATOM   2230  N   ALA A 152     -43.818 -10.244  38.844  1.00457.51           N  
ATOM   2231  CA  ALA A 152     -45.210  -9.965  38.504  1.00457.51           C  
ATOM   2232  C   ALA A 152     -45.947  -9.286  39.656  1.00457.51           C  
ATOM   2233  O   ALA A 152     -46.791  -8.421  39.428  1.00457.51           O  
ATOM   2234  CB  ALA A 152     -45.927 -11.252  38.122  1.00491.28           C  
ATOM   2235  H   ALA A 152     -43.496 -11.202  38.809  1.00457.51           H  
ATOM   2236  HA  ALA A 152     -45.236  -9.286  37.652  1.00457.51           H  
ATOM   2237 1HB  ALA A 152     -45.521 -11.634  37.185  1.00491.28           H  
ATOM   2238 2HB  ALA A 152     -46.991 -11.052  38.003  1.00491.28           H  
ATOM   2239 3HB  ALA A 152     -45.790 -11.996  38.907  1.00491.28           H  
ATOM   2240  N   ALA A 153     -45.625  -9.664  40.889  1.00467.90           N  
ATOM   2241  CA  ALA A 153     -46.235  -9.032  42.053  1.00467.90           C  
ATOM   2242  C   ALA A 153     -45.863  -7.553  42.119  1.00467.90           C  
ATOM   2243  O   ALA A 153     -46.693  -6.712  42.463  1.00467.90           O  
ATOM   2244  CB  ALA A 153     -45.807  -9.742  43.331  1.00512.91           C  
ATOM   2245  H   ALA A 153     -44.933 -10.387  41.031  1.00467.90           H  
ATOM   2246  HA  ALA A 153     -47.318  -9.102  41.957  1.00467.90           H  
ATOM   2247 1HB  ALA A 153     -46.190 -10.762  43.329  1.00512.91           H  
ATOM   2248 2HB  ALA A 153     -46.210  -9.211  44.194  1.00512.91           H  
ATOM   2249 3HB  ALA A 153     -44.719  -9.761  43.395  1.00512.91           H  
ATOM   2250  N   TYR A 154     -44.618  -7.230  41.782  1.00465.76           N  
ATOM   2251  CA  TYR A 154     -44.169  -5.842  41.752  1.00465.76           C  
ATOM   2252  C   TYR A 154     -44.877  -5.067  40.645  1.00465.76           C  
ATOM   2253  O   TYR A 154     -45.338  -3.950  40.872  1.00465.76           O  
ATOM   2254  CB  TYR A 154     -42.654  -5.761  41.544  1.00473.52           C  
ATOM   2255  CG  TYR A 154     -42.099  -4.374  41.788  1.00473.52           C  
ATOM   2256  CD1 TYR A 154     -41.517  -4.040  43.012  1.00473.52           C  
ATOM   2257  CD2 TYR A 154     -42.173  -3.392  40.800  1.00473.52           C  
ATOM   2258  CE1 TYR A 154     -41.027  -2.755  43.243  1.00473.52           C  
ATOM   2259  CE2 TYR A 154     -41.697  -2.104  41.031  1.00473.52           C  
ATOM   2260  CZ  TYR A 154     -41.124  -1.793  42.251  1.00473.52           C  
ATOM   2261  OH  TYR A 154     -40.644  -0.523  42.472  1.00473.52           O  
ATOM   2262  H   TYR A 154     -43.968  -7.956  41.516  1.00465.76           H  
ATOM   2263  HA  TYR A 154     -44.414  -5.374  42.705  1.00465.76           H  
ATOM   2264 1HB  TYR A 154     -42.166  -6.461  42.223  1.00473.52           H  
ATOM   2265 2HB  TYR A 154     -42.420  -6.054  40.521  1.00473.52           H  
ATOM   2266  HD1 TYR A 154     -41.452  -4.780  43.795  1.00473.52           H  
ATOM   2267  HD2 TYR A 154     -42.615  -3.629  39.843  1.00473.52           H  
ATOM   2268  HE1 TYR A 154     -40.583  -2.506  44.195  1.00473.52           H  
ATOM   2269  HE2 TYR A 154     -41.775  -1.350  40.261  1.00473.52           H  
ATOM   2270  HH  TYR A 154     -40.773   0.058  41.720  1.00473.52           H  
ATOM   2271  N   TYR A 155     -44.957  -5.644  39.450  1.00447.90           N  
ATOM   2272  CA  TYR A 155     -45.546  -4.951  38.308  1.00447.90           C  
ATOM   2273  C   TYR A 155     -47.023  -4.635  38.525  1.00447.90           C  
ATOM   2274  O   TYR A 155     -47.500  -3.597  38.071  1.00447.90           O  
ATOM   2275  CB  TYR A 155     -45.406  -5.768  37.020  1.00436.05           C  
ATOM   2276  CG  TYR A 155     -44.014  -5.781  36.426  1.00436.05           C  
ATOM   2277  CD1 TYR A 155     -43.487  -4.639  35.820  1.00436.05           C  
ATOM   2278  CD2 TYR A 155     -43.241  -6.943  36.430  1.00436.05           C  
ATOM   2279  CE1 TYR A 155     -42.219  -4.655  35.241  1.00436.05           C  
ATOM   2280  CE2 TYR A 155     -41.969  -6.961  35.861  1.00436.05           C  
ATOM   2281  CZ  TYR A 155     -41.462  -5.814  35.275  1.00436.05           C  
ATOM   2282  OH  TYR A 155     -40.197  -5.829  34.737  1.00436.05           O  
ATOM   2283  H   TYR A 155     -44.597  -6.580  39.321  1.00447.90           H  
ATOM   2284  HA  TYR A 155     -45.032  -3.999  38.174  1.00447.90           H  
ATOM   2285 1HB  TYR A 155     -45.727  -6.792  37.212  1.00436.05           H  
ATOM   2286 2HB  TYR A 155     -46.080  -5.341  36.277  1.00436.05           H  
ATOM   2287  HD1 TYR A 155     -44.072  -3.731  35.789  1.00436.05           H  
ATOM   2288  HD2 TYR A 155     -43.636  -7.846  36.870  1.00436.05           H  
ATOM   2289  HE1 TYR A 155     -41.821  -3.765  34.775  1.00436.05           H  
ATOM   2290  HE2 TYR A 155     -41.382  -7.867  35.871  1.00436.05           H  
ATOM   2291  HH  TYR A 155     -39.763  -6.680  34.834  1.00436.05           H  
ATOM   2292  N   LEU A 156     -47.753  -5.519  39.197  1.00453.32           N  
ATOM   2293  CA  LEU A 156     -49.178  -5.305  39.433  1.00453.32           C  
ATOM   2294  C   LEU A 156     -49.452  -4.285  40.536  1.00453.32           C  
ATOM   2295  O   LEU A 156     -50.522  -3.677  40.559  1.00453.32           O  
ATOM   2296  CB  LEU A 156     -49.871  -6.632  39.755  1.00442.00           C  
ATOM   2297  CG  LEU A 156     -50.590  -7.299  38.578  1.00442.00           C  
ATOM   2298  CD1 LEU A 156     -49.641  -7.701  37.455  1.00442.00           C  
ATOM   2299  CD2 LEU A 156     -51.347  -8.527  39.062  1.00442.00           C  
ATOM   2300  H   LEU A 156     -47.322  -6.365  39.544  1.00453.32           H  
ATOM   2301  HA  LEU A 156     -49.617  -4.903  38.519  1.00453.32           H  
ATOM   2302 1HB  LEU A 156     -49.134  -7.326  40.158  1.00442.00           H  
ATOM   2303 2HB  LEU A 156     -50.612  -6.444  40.533  1.00442.00           H  
ATOM   2304  HG  LEU A 156     -51.315  -6.592  38.174  1.00442.00           H  
ATOM   2305 1HD1 LEU A 156     -50.206  -8.183  36.657  1.00442.00           H  
ATOM   2306 2HD1 LEU A 156     -48.891  -8.394  37.837  1.00442.00           H  
ATOM   2307 3HD1 LEU A 156     -49.147  -6.816  37.054  1.00442.00           H  
ATOM   2308 1HD2 LEU A 156     -51.816  -9.025  38.214  1.00442.00           H  
ATOM   2309 2HD2 LEU A 156     -52.119  -8.223  39.769  1.00442.00           H  
ATOM   2310 3HD2 LEU A 156     -50.658  -9.217  39.550  1.00442.00           H  
ATOM   2311  N   ASN A 157     -48.494  -4.088  41.436  1.00459.15           N  
ATOM   2312  CA  ASN A 157     -48.592  -3.032  42.439  1.00459.15           C  
ATOM   2313  C   ASN A 157     -48.105  -1.696  41.881  1.00459.15           C  
ATOM   2314  O   ASN A 157     -48.624  -0.639  42.237  1.00459.15           O  
ATOM   2315  CB  ASN A 157     -47.768  -3.395  43.678  1.00446.07           C  
ATOM   2316  CG  ASN A 157     -48.459  -4.411  44.560  1.00446.07           C  
ATOM   2317  ND2 ASN A 157     -47.779  -5.509  44.846  1.00446.07           N  
ATOM   2318  OD1 ASN A 157     -49.591  -4.209  44.993  1.00446.07           O  
ATOM   2319  H   ASN A 157     -47.655  -4.650  41.401  1.00459.15           H  
ATOM   2320  HA  ASN A 157     -49.637  -2.908  42.726  1.00459.15           H  
ATOM   2321 1HB  ASN A 157     -46.798  -3.778  43.363  1.00446.07           H  
ATOM   2322 2HB  ASN A 157     -47.612  -2.491  44.266  1.00446.07           H  
ATOM   2323 1HD2 ASN A 157     -48.143  -6.158  45.526  1.00446.07           H  
ATOM   2324 2HD2 ASN A 157     -46.912  -5.701  44.365  1.00446.07           H  
ATOM   2325  N   ASP A 158     -47.099  -1.747  41.014  1.00491.22           N  
ATOM   2326  CA  ASP A 158     -46.583  -0.560  40.337  1.00491.22           C  
ATOM   2327  C   ASP A 158     -47.602  -0.011  39.343  1.00491.22           C  
ATOM   2328  O   ASP A 158     -47.629   1.186  39.062  1.00491.22           O  
ATOM   2329  CB  ASP A 158     -45.296  -0.910  39.586  1.00520.00           C  
ATOM   2330  CG  ASP A 158     -44.588   0.314  39.035  1.00520.00           C  
ATOM   2331  OD1 ASP A 158     -44.750   1.425  39.586  1.00520.00           O  
ATOM   2332  OD2 ASP A 158     -43.843   0.171  38.042  1.00520.00           O1-
ATOM   2333  H   ASP A 158     -46.671  -2.638  40.801  1.00491.22           H  
ATOM   2334  HA  ASP A 158     -46.367   0.213  41.075  1.00491.22           H  
ATOM   2335 1HB  ASP A 158     -44.620  -1.433  40.263  1.00520.00           H  
ATOM   2336 2HB  ASP A 158     -45.542  -1.574  38.757  1.00520.00           H  
ATOM   2337  N   LEU A 159     -48.445  -0.896  38.822  1.00489.00           N  
ATOM   2338  CA  LEU A 159     -49.454  -0.550  37.826  1.00489.00           C  
ATOM   2339  C   LEU A 159     -50.408   0.536  38.315  1.00489.00           C  
ATOM   2340  O   LEU A 159     -50.883   1.350  37.525  1.00489.00           O  
ATOM   2341  CB  LEU A 159     -50.222  -1.819  37.444  1.00495.79           C  
ATOM   2342  CG  LEU A 159     -51.227  -1.822  36.287  1.00495.79           C  
ATOM   2343  CD1 LEU A 159     -52.610  -1.368  36.736  1.00495.79           C  
ATOM   2344  CD2 LEU A 159     -50.767  -1.015  35.078  1.00495.79           C  
ATOM   2345  H   LEU A 159     -48.390  -1.856  39.133  1.00489.00           H  
ATOM   2346  HA  LEU A 159     -48.945  -0.169  36.942  1.00489.00           H  
ATOM   2347 1HB  LEU A 159     -49.477  -2.577  37.202  1.00495.79           H  
ATOM   2348 2HB  LEU A 159     -50.746  -2.168  38.334  1.00495.79           H  
ATOM   2349  HG  LEU A 159     -51.323  -2.857  35.963  1.00495.79           H  
ATOM   2350 1HD1 LEU A 159     -53.320  -1.533  35.927  1.00495.79           H  
ATOM   2351 2HD1 LEU A 159     -52.592  -0.309  36.989  1.00495.79           H  
ATOM   2352 3HD1 LEU A 159     -52.921  -1.945  37.607  1.00495.79           H  
ATOM   2353 1HD2 LEU A 159     -51.451  -1.186  34.247  1.00495.79           H  
ATOM   2354 2HD2 LEU A 159     -49.765  -1.331  34.787  1.00495.79           H  
ATOM   2355 3HD2 LEU A 159     -50.759   0.048  35.320  1.00495.79           H  
ATOM   2356  N   ASP A 160     -50.672   0.573  39.617  1.00486.54           N  
ATOM   2357  CA  ASP A 160     -51.538   1.599  40.191  1.00486.54           C  
ATOM   2358  C   ASP A 160     -50.928   2.993  40.048  1.00486.54           C  
ATOM   2359  O   ASP A 160     -51.645   3.983  39.908  1.00486.54           O  
ATOM   2360  CB  ASP A 160     -51.795   1.294  41.668  1.00464.13           C  
ATOM   2361  CG  ASP A 160     -52.923   2.129  42.244  1.00464.13           C  
ATOM   2362  OD1 ASP A 160     -54.014   2.163  41.635  1.00464.13           O  
ATOM   2363  OD2 ASP A 160     -52.733   2.737  43.318  1.00464.13           O1-
ATOM   2364  H   ASP A 160     -50.235  -0.098  40.232  1.00486.54           H  
ATOM   2365  HA  ASP A 160     -52.489   1.593  39.659  1.00486.54           H  
ATOM   2366 1HB  ASP A 160     -52.052   0.239  41.773  1.00464.13           H  
ATOM   2367 2HB  ASP A 160     -50.884   1.488  42.233  1.00464.13           H  
ATOM   2368  N   ARG A 161     -49.600   3.066  40.065  1.00497.28           N  
ATOM   2369  CA  ARG A 161     -48.870   4.313  39.843  1.00497.28           C  
ATOM   2370  C   ARG A 161     -48.793   4.631  38.354  1.00497.28           C  
ATOM   2371  O   ARG A 161     -48.835   5.793  37.954  1.00497.28           O  
ATOM   2372  CB  ARG A 161     -47.459   4.196  40.430  1.00512.84           C  
ATOM   2373  CG  ARG A 161     -46.595   5.444  40.292  1.00512.84           C  
ATOM   2374  CD  ARG A 161     -45.692   5.374  39.066  1.00512.84           C  
ATOM   2375  NE  ARG A 161     -44.756   6.497  39.012  1.00512.84           N  
ATOM   2376  CZ  ARG A 161     -43.883   6.716  38.037  1.00512.84           C  
ATOM   2377  NH1 ARG A 161     -43.771   5.922  36.991  1.00512.84           N1+
ATOM   2378  NH2 ARG A 161     -43.086   7.761  38.116  1.00512.84           N  
ATOM   2379  H   ARG A 161     -49.071   2.214  40.202  1.00497.28           H  
ATOM   2380  HA  ARG A 161     -49.402   5.130  40.332  1.00497.28           H  
ATOM   2381 1HB  ARG A 161     -47.549   3.951  41.488  1.00512.84           H  
ATOM   2382 2HB  ARG A 161     -46.946   3.368  39.941  1.00512.84           H  
ATOM   2383 1HG  ARG A 161     -47.236   6.323  40.217  1.00512.84           H  
ATOM   2384 2HG  ARG A 161     -45.971   5.539  41.180  1.00512.84           H  
ATOM   2385 1HD  ARG A 161     -45.129   4.439  39.095  1.00512.84           H  
ATOM   2386 2HD  ARG A 161     -46.310   5.380  38.167  1.00512.84           H  
ATOM   2387  HE  ARG A 161     -44.778   7.154  39.777  1.00512.84           H  
ATOM   2388 1HH1 ARG A 161     -44.374   5.118  36.912  1.00512.84           H  
ATOM   2389 2HH1 ARG A 161     -43.079   6.131  36.289  1.00512.84           H  
ATOM   2390 1HH2 ARG A 161     -43.175   8.395  38.895  1.00512.84           H  
ATOM   2391 2HH2 ARG A 161     -42.390   7.907  37.400  1.00512.84           H  
ATOM   2392  N   ILE A 162     -48.658   3.587  37.543  1.00490.69           N  
ATOM   2393  CA  ILE A 162     -48.584   3.702  36.088  1.00490.69           C  
ATOM   2394  C   ILE A 162     -49.920   4.164  35.505  1.00490.69           C  
ATOM   2395  O   ILE A 162     -49.976   4.691  34.395  1.00490.69           O  
ATOM   2396  CB  ILE A 162     -48.166   2.344  35.469  1.00468.68           C  
ATOM   2397  CG1 ILE A 162     -46.770   1.915  35.942  1.00468.68           C  
ATOM   2398  CG2 ILE A 162     -48.220   2.361  33.945  1.00468.68           C  
ATOM   2399  CD1 ILE A 162     -45.604   2.806  35.546  1.00468.68           C  
ATOM   2400  H   ILE A 162     -48.625   2.664  37.954  1.00490.69           H  
ATOM   2401  HA  ILE A 162     -47.841   4.454  35.823  1.00490.69           H  
ATOM   2402  HB  ILE A 162     -48.880   1.595  35.810  1.00468.68           H  
ATOM   2403 1HG1 ILE A 162     -46.777   1.844  37.028  1.00468.68           H  
ATOM   2404 2HG1 ILE A 162     -46.575   0.915  35.553  1.00468.68           H  
ATOM   2405 1HG2 ILE A 162     -47.761   1.457  33.545  1.00468.68           H  
ATOM   2406 2HG2 ILE A 162     -47.691   3.236  33.572  1.00468.68           H  
ATOM   2407 3HG2 ILE A 162     -49.259   2.403  33.616  1.00468.68           H  
ATOM   2408 1HD1 ILE A 162     -44.688   2.419  35.992  1.00468.68           H  
ATOM   2409 2HD1 ILE A 162     -45.768   3.822  35.905  1.00468.68           H  
ATOM   2410 3HD1 ILE A 162     -45.493   2.813  34.462  1.00468.68           H  
ATOM   2411  N   ALA A 163     -50.998   3.992  36.261  1.00509.57           N  
ATOM   2412  CA  ALA A 163     -52.342   4.328  35.799  1.00509.57           C  
ATOM   2413  C   ALA A 163     -52.530   5.788  35.386  1.00509.57           C  
ATOM   2414  O   ALA A 163     -53.321   6.073  34.487  1.00509.57           O  
ATOM   2415  CB  ALA A 163     -53.356   3.961  36.875  1.00534.82           C  
ATOM   2416  H   ALA A 163     -50.900   3.584  37.181  1.00509.57           H  
ATOM   2417  HA  ALA A 163     -52.551   3.722  34.918  1.00509.57           H  
ATOM   2418 1HB  ALA A 163     -53.255   2.906  37.130  1.00534.82           H  
ATOM   2419 2HB  ALA A 163     -54.364   4.146  36.502  1.00534.82           H  
ATOM   2420 3HB  ALA A 163     -53.184   4.568  37.764  1.00534.82           H  
ATOM   2421  N   GLN A 164     -51.831   6.718  36.030  1.00521.52           N  
ATOM   2422  CA  GLN A 164     -51.970   8.132  35.690  1.00521.52           C  
ATOM   2423  C   GLN A 164     -51.128   8.506  34.469  1.00521.52           C  
ATOM   2424  O   GLN A 164     -49.987   8.062  34.345  1.00521.52           O  
ATOM   2425  CB  GLN A 164     -51.685   9.043  36.890  1.00525.96           C  
ATOM   2426  CG  GLN A 164     -50.453   8.733  37.732  1.00525.96           C  
ATOM   2427  CD  GLN A 164     -49.161   9.263  37.145  1.00525.96           C  
ATOM   2428  NE2 GLN A 164     -48.150   8.411  37.078  1.00525.96           N  
ATOM   2429  OE1 GLN A 164     -49.055  10.435  36.792  1.00525.96           O  
ATOM   2430  H   GLN A 164     -51.174   6.447  36.747  1.00521.52           H  
ATOM   2431  HA  GLN A 164     -53.016   8.279  35.426  1.00521.52           H  
ATOM   2432 1HB  GLN A 164     -51.614  10.071  36.533  1.00525.96           H  
ATOM   2433 2HB  GLN A 164     -52.550   8.986  37.551  1.00525.96           H  
ATOM   2434 1HG  GLN A 164     -50.585   9.193  38.711  1.00525.96           H  
ATOM   2435 2HG  GLN A 164     -50.368   7.657  37.877  1.00525.96           H  
ATOM   2436 1HE2 GLN A 164     -47.263   8.729  36.719  1.00525.96           H  
ATOM   2437 2HE2 GLN A 164     -48.284   7.452  37.367  1.00525.96           H  
ATOM   2438  N   PRO A 165     -51.684   9.291  33.529  1.00505.71           N  
ATOM   2439  CA  PRO A 165     -50.929   9.553  32.297  1.00505.71           C  
ATOM   2440  C   PRO A 165     -49.634  10.345  32.457  1.00505.71           C  
ATOM   2441  O   PRO A 165     -49.420  11.020  33.463  1.00505.71           O  
ATOM   2442  CB  PRO A 165     -51.908  10.368  31.448  1.00513.74           C  
ATOM   2443  CG  PRO A 165     -53.251  10.087  32.016  1.00513.74           C  
ATOM   2444  CD  PRO A 165     -52.998   9.958  33.487  1.00513.74           C  
ATOM   2445  HA  PRO A 165     -50.709   8.609  31.799  1.00505.71           H  
ATOM   2446 1HB  PRO A 165     -51.679  11.431  31.531  1.00513.74           H  
ATOM   2447 2HB  PRO A 165     -51.864  10.052  30.406  1.00513.74           H  
ATOM   2448 1HG  PRO A 165     -53.938  10.908  31.810  1.00513.74           H  
ATOM   2449 2HG  PRO A 165     -53.638   9.149  31.617  1.00513.74           H  
ATOM   2450 1HD  PRO A 165     -52.942  10.941  33.956  1.00513.74           H  
ATOM   2451 2HD  PRO A 165     -53.776   9.348  33.944  1.00513.74           H  
ATOM   2452  N   ASN A 166     -48.805  10.277  31.420  1.00501.27           N  
ATOM   2453  CA  ASN A 166     -47.523  10.975  31.345  1.00501.27           C  
ATOM   2454  C   ASN A 166     -46.534  10.491  32.404  1.00501.27           C  
ATOM   2455  O   ASN A 166     -45.661  11.235  32.852  1.00501.27           O  
ATOM   2456  CB  ASN A 166     -47.724  12.490  31.455  1.00497.33           C  
ATOM   2457  CG  ASN A 166     -48.683  13.026  30.416  1.00497.33           C  
ATOM   2458  ND2 ASN A 166     -49.701  13.740  30.868  1.00497.33           N  
ATOM   2459  OD1 ASN A 166     -48.512  12.807  29.219  1.00497.33           O  
ATOM   2460  H   ASN A 166     -49.071   9.715  30.625  1.00501.27           H  
ATOM   2461  HA  ASN A 166     -47.080  10.766  30.371  1.00501.27           H  
ATOM   2462 1HB  ASN A 166     -48.105  12.727  32.448  1.00497.33           H  
ATOM   2463 2HB  ASN A 166     -46.762  12.986  31.330  1.00497.33           H  
ATOM   2464 1HD2 ASN A 166     -50.349  14.148  30.212  1.00497.33           H  
ATOM   2465 2HD2 ASN A 166     -49.823  13.864  31.862  1.00497.33           H  
ATOM   2466  N   TYR A 167     -46.669   9.226  32.787  1.00507.70           N  
ATOM   2467  CA  TYR A 167     -45.780   8.609  33.764  1.00507.70           C  
ATOM   2468  C   TYR A 167     -44.403   8.345  33.159  1.00507.70           C  
ATOM   2469  O   TYR A 167     -44.274   8.094  31.960  1.00507.70           O  
ATOM   2470  CB  TYR A 167     -46.393   7.299  34.270  1.00527.23           C  
ATOM   2471  CG  TYR A 167     -46.579   6.243  33.201  1.00527.23           C  
ATOM   2472  CD1 TYR A 167     -47.769   6.158  32.478  1.00527.23           C  
ATOM   2473  CD2 TYR A 167     -45.568   5.321  32.924  1.00527.23           C  
ATOM   2474  CE1 TYR A 167     -47.940   5.192  31.489  1.00527.23           C  
ATOM   2475  CE2 TYR A 167     -45.743   4.338  31.953  1.00527.23           C  
ATOM   2476  CZ  TYR A 167     -46.929   4.280  31.240  1.00527.23           C  
ATOM   2477  OH  TYR A 167     -47.107   3.301  30.291  1.00527.23           O  
ATOM   2478  H   TYR A 167     -47.415   8.667  32.401  1.00507.70           H  
ATOM   2479  HA  TYR A 167     -45.665   9.294  34.604  1.00507.70           H  
ATOM   2480 1HB  TYR A 167     -45.753   6.893  35.053  1.00527.23           H  
ATOM   2481 2HB  TYR A 167     -47.367   7.520  34.705  1.00527.23           H  
ATOM   2482  HD1 TYR A 167     -48.577   6.842  32.693  1.00527.23           H  
ATOM   2483  HD2 TYR A 167     -44.641   5.365  33.477  1.00527.23           H  
ATOM   2484  HE1 TYR A 167     -48.865   5.143  30.934  1.00527.23           H  
ATOM   2485  HE2 TYR A 167     -44.961   3.617  31.764  1.00527.23           H  
ATOM   2486  HH  TYR A 167     -46.384   2.670  30.265  1.00527.23           H  
ATOM   2487  N   ILE A 168     -43.370   8.390  33.994  1.00519.27           N  
ATOM   2488  CA  ILE A 168     -42.027   7.985  33.588  1.00519.27           C  
ATOM   2489  C   ILE A 168     -41.438   7.133  34.711  1.00519.27           C  
ATOM   2490  O   ILE A 168     -41.253   7.628  35.823  1.00519.27           O  
ATOM   2491  CB  ILE A 168     -41.089   9.189  33.331  1.00511.49           C  
ATOM   2492  CG1 ILE A 168     -41.665  10.105  32.243  1.00511.49           C  
ATOM   2493  CG2 ILE A 168     -39.701   8.692  32.923  1.00511.49           C  
ATOM   2494  CD1 ILE A 168     -40.958  11.439  32.093  1.00511.49           C  
ATOM   2495  H   ILE A 168     -43.505   8.706  34.944  1.00519.27           H  
ATOM   2496  HA  ILE A 168     -42.093   7.399  32.673  1.00519.27           H  
ATOM   2497  HB  ILE A 168     -40.997   9.760  34.255  1.00511.49           H  
ATOM   2498 1HG1 ILE A 168     -41.626   9.582  31.287  1.00511.49           H  
ATOM   2499 2HG1 ILE A 168     -42.710  10.313  32.472  1.00511.49           H  
ATOM   2500 1HG2 ILE A 168     -39.030   9.538  32.778  1.00511.49           H  
ATOM   2501 2HG2 ILE A 168     -39.768   8.122  31.995  1.00511.49           H  
ATOM   2502 3HG2 ILE A 168     -39.290   8.056  33.707  1.00511.49           H  
ATOM   2503 1HD1 ILE A 168     -41.510  12.062  31.389  1.00511.49           H  
ATOM   2504 2HD1 ILE A 168     -39.948  11.285  31.715  1.00511.49           H  
ATOM   2505 3HD1 ILE A 168     -40.914  11.942  33.059  1.00511.49           H  
ATOM   2506  N   PRO A 169     -41.161   5.843  34.460  1.00535.10           N  
ATOM   2507  CA  PRO A 169     -40.527   5.076  35.538  1.00535.10           C  
ATOM   2508  C   PRO A 169     -39.045   5.402  35.696  1.00535.10           C  
ATOM   2509  O   PRO A 169     -38.387   5.839  34.752  1.00535.10           O  
ATOM   2510  CB  PRO A 169     -40.708   3.629  35.076  1.00536.50           C  
ATOM   2511  CG  PRO A 169     -40.643   3.727  33.595  1.00536.50           C  
ATOM   2512  CD  PRO A 169     -41.347   5.014  33.255  1.00536.50           C  
ATOM   2513  HA  PRO A 169     -41.047   5.237  36.483  1.00535.10           H  
ATOM   2514 1HB  PRO A 169     -39.904   3.001  35.457  1.00536.50           H  
ATOM   2515 2HB  PRO A 169     -41.680   3.250  35.392  1.00536.50           H  
ATOM   2516 1HG  PRO A 169     -39.603   3.774  33.271  1.00536.50           H  
ATOM   2517 2HG  PRO A 169     -41.148   2.879  33.132  1.00536.50           H  
ATOM   2518 1HD  PRO A 169     -40.879   5.484  32.389  1.00536.50           H  
ATOM   2519 2HD  PRO A 169     -42.407   4.833  33.077  1.00536.50           H  
ATOM   2520  N   THR A 170     -38.507   5.172  36.888  1.00521.78           N  
ATOM   2521  CA  THR A 170     -37.072   5.323  37.108  1.00521.78           C  
ATOM   2522  C   THR A 170     -36.360   4.084  36.569  1.00521.78           C  
ATOM   2523  O   THR A 170     -36.979   3.043  36.347  1.00521.78           O  
ATOM   2524  CB  THR A 170     -36.738   5.548  38.597  1.00520.42           C  
ATOM   2525  CG2 THR A 170     -37.264   6.895  39.077  1.00520.42           C  
ATOM   2526  OG1 THR A 170     -37.344   4.518  39.386  1.00520.42           O  
ATOM   2527  H   THR A 170     -39.081   4.849  37.655  1.00521.78           H  
ATOM   2528  HA  THR A 170     -36.721   6.185  36.541  1.00521.78           H  
ATOM   2529  HB  THR A 170     -35.657   5.524  38.733  1.00520.42           H  
ATOM   2530  HG1 THR A 170     -36.679   3.844  39.553  1.00520.42           H  
ATOM   2531 1HG2 THR A 170     -36.968   7.049  40.115  1.00520.42           H  
ATOM   2532 2HG2 THR A 170     -38.352   6.915  39.008  1.00520.42           H  
ATOM   2533 3HG2 THR A 170     -36.846   7.694  38.463  1.00520.42           H  
ATOM   2534  N   GLN A 171     -35.060   4.206  36.320  1.00517.30           N  
ATOM   2535  CA  GLN A 171     -34.350   3.278  35.442  1.00517.30           C  
ATOM   2536  C   GLN A 171     -34.320   1.828  35.919  1.00517.30           C  
ATOM   2537  O   GLN A 171     -34.212   0.919  35.098  1.00517.30           O  
ATOM   2538  CB  GLN A 171     -32.905   3.743  35.242  1.00512.34           C  
ATOM   2539  CG  GLN A 171     -32.764   5.078  34.523  1.00512.34           C  
ATOM   2540  CD  GLN A 171     -31.314   5.420  34.250  1.00512.34           C  
ATOM   2541  NE2 GLN A 171     -30.844   6.521  34.814  1.00512.34           N  
ATOM   2542  OE1 GLN A 171     -30.616   4.694  33.544  1.00512.34           O  
ATOM   2543  H   GLN A 171     -34.543   4.976  36.717  1.00517.30           H  
ATOM   2544  HA  GLN A 171     -34.845   3.280  34.471  1.00517.30           H  
ATOM   2545 1HB  GLN A 171     -32.422   3.816  36.217  1.00512.34           H  
ATOM   2546 2HB  GLN A 171     -32.381   2.986  34.659  1.00512.34           H  
ATOM   2547 1HG  GLN A 171     -33.295   5.029  33.573  1.00512.34           H  
ATOM   2548 2HG  GLN A 171     -33.206   5.866  35.133  1.00512.34           H  
ATOM   2549 1HE2 GLN A 171     -29.879   6.779  34.664  1.00512.34           H  
ATOM   2550 2HE2 GLN A 171     -31.445   7.102  35.379  1.00512.34           H  
ATOM   2551  N   GLN A 172     -34.402   1.594  37.224  1.00523.73           N  
ATOM   2552  CA  GLN A 172     -34.311   0.234  37.748  1.00523.73           C  
ATOM   2553  C   GLN A 172     -35.527  -0.619  37.393  1.00523.73           C  
ATOM   2554  O   GLN A 172     -35.445  -1.846  37.416  1.00523.73           O  
ATOM   2555  CB  GLN A 172     -34.059   0.239  39.260  1.00532.22           C  
ATOM   2556  CG  GLN A 172     -35.280   0.447  40.146  1.00532.22           C  
ATOM   2557  CD  GLN A 172     -35.974   1.774  39.914  1.00532.22           C  
ATOM   2558  NE2 GLN A 172     -37.296   1.762  39.975  1.00532.22           N  
ATOM   2559  OE1 GLN A 172     -35.335   2.801  39.690  1.00532.22           O  
ATOM   2560  H   GLN A 172     -34.540   2.358  37.871  1.00523.73           H  
ATOM   2561  HA  GLN A 172     -33.447  -0.237  37.279  1.00523.73           H  
ATOM   2562 1HB  GLN A 172     -33.616  -0.720  39.528  1.00532.22           H  
ATOM   2563 2HB  GLN A 172     -33.328   1.016  39.484  1.00532.22           H  
ATOM   2564 1HG  GLN A 172     -35.992  -0.358  39.966  1.00532.22           H  
ATOM   2565 2HG  GLN A 172     -34.965   0.400  41.188  1.00532.22           H  
ATOM   2566 1HE2 GLN A 172     -37.807   2.620  39.824  1.00532.22           H  
ATOM   2567 2HE2 GLN A 172     -37.788   0.902  40.163  1.00532.22           H  
ATOM   2568  N   ASP A 173     -36.642   0.014  37.043  1.00519.80           N  
ATOM   2569  CA  ASP A 173     -37.817  -0.714  36.570  1.00519.80           C  
ATOM   2570  C   ASP A 173     -37.545  -1.268  35.174  1.00519.80           C  
ATOM   2571  O   ASP A 173     -37.945  -2.379  34.827  1.00519.80           O  
ATOM   2572  CB  ASP A 173     -39.039   0.206  36.504  1.00521.01           C  
ATOM   2573  CG  ASP A 173     -39.484   0.695  37.869  1.00521.01           C  
ATOM   2574  OD1 ASP A 173     -39.589  -0.127  38.804  1.00521.01           O  
ATOM   2575  OD2 ASP A 173     -39.745   1.909  38.014  1.00521.01           O1-
ATOM   2576  H   ASP A 173     -36.671   1.024  37.056  1.00519.80           H  
ATOM   2577  HA  ASP A 173     -38.023  -1.548  37.240  1.00519.80           H  
ATOM   2578 1HB  ASP A 173     -38.798   1.067  35.881  1.00521.01           H  
ATOM   2579 2HB  ASP A 173     -39.863  -0.337  36.041  1.00521.01           H  
ATOM   2580  N   VAL A 174     -36.862  -0.459  34.372  1.00507.20           N  
ATOM   2581  CA  VAL A 174     -36.550  -0.796  32.985  1.00507.20           C  
ATOM   2582  C   VAL A 174     -35.455  -1.857  32.954  1.00507.20           C  
ATOM   2583  O   VAL A 174     -35.483  -2.779  32.139  1.00507.20           O  
ATOM   2584  CB  VAL A 174     -36.086   0.446  32.192  1.00508.08           C  
ATOM   2585  CG1 VAL A 174     -35.823   0.085  30.734  1.00508.08           C  
ATOM   2586  CG2 VAL A 174     -37.129   1.559  32.276  1.00508.08           C  
ATOM   2587  H   VAL A 174     -36.538   0.426  34.736  1.00507.20           H  
ATOM   2588  HA  VAL A 174     -37.444  -1.201  32.512  1.00507.20           H  
ATOM   2589  HB  VAL A 174     -35.160   0.816  32.631  1.00508.08           H  
ATOM   2590 1HG1 VAL A 174     -35.554   0.984  30.178  1.00508.08           H  
ATOM   2591 2HG1 VAL A 174     -36.717  -0.357  30.294  1.00508.08           H  
ATOM   2592 3HG1 VAL A 174     -34.999  -0.626  30.678  1.00508.08           H  
ATOM   2593 1HG2 VAL A 174     -36.795   2.413  31.686  1.00508.08           H  
ATOM   2594 2HG2 VAL A 174     -37.253   1.878  33.310  1.00508.08           H  
ATOM   2595 3HG2 VAL A 174     -38.083   1.203  31.888  1.00508.08           H  
ATOM   2596  N   LEU A 175     -34.493  -1.733  33.862  1.00513.16           N  
ATOM   2597  CA  LEU A 175     -33.416  -2.710  33.981  1.00513.16           C  
ATOM   2598  C   LEU A 175     -33.949  -4.051  34.480  1.00513.16           C  
ATOM   2599  O   LEU A 175     -33.501  -5.098  34.017  1.00513.16           O  
ATOM   2600  CB  LEU A 175     -32.324  -2.194  34.923  1.00524.47           C  
ATOM   2601  CG  LEU A 175     -31.500  -0.990  34.455  1.00524.47           C  
ATOM   2602  CD1 LEU A 175     -30.650  -0.479  35.612  1.00524.47           C  
ATOM   2603  CD2 LEU A 175     -30.602  -1.349  33.276  1.00524.47           C  
ATOM   2604  H   LEU A 175     -34.513  -0.947  34.497  1.00513.16           H  
ATOM   2605  HA  LEU A 175     -32.985  -2.878  32.993  1.00513.16           H  
ATOM   2606 1HB  LEU A 175     -32.798  -1.934  35.869  1.00524.47           H  
ATOM   2607 2HB  LEU A 175     -31.633  -3.015  35.117  1.00524.47           H  
ATOM   2608  HG  LEU A 175     -32.176  -0.193  34.146  1.00524.47           H  
ATOM   2609 1HD1 LEU A 175     -30.068   0.382  35.282  1.00524.47           H  
ATOM   2610 2HD1 LEU A 175     -29.974  -1.264  35.950  1.00524.47           H  
ATOM   2611 3HD1 LEU A 175     -31.296  -0.176  36.435  1.00524.47           H  
ATOM   2612 1HD2 LEU A 175     -29.990  -0.487  33.010  1.00524.47           H  
ATOM   2613 2HD2 LEU A 175     -31.215  -1.624  32.418  1.00524.47           H  
ATOM   2614 3HD2 LEU A 175     -29.954  -2.183  33.544  1.00524.47           H  
ATOM   2615  N   ARG A 176     -34.908  -4.022  35.401  1.00507.78           N  
ATOM   2616  CA  ARG A 176     -35.542  -5.240  35.904  1.00507.78           C  
ATOM   2617  C   ARG A 176     -36.221  -6.005  34.773  1.00507.78           C  
ATOM   2618  O   ARG A 176     -36.208  -7.234  34.745  1.00507.78           O  
ATOM   2619  CB  ARG A 176     -36.572  -4.902  36.986  1.00499.25           C  
ATOM   2620  CG  ARG A 176     -37.208  -6.126  37.637  1.00499.25           C  
ATOM   2621  CD  ARG A 176     -38.204  -5.759  38.730  1.00499.25           C  
ATOM   2622  NE  ARG A 176     -39.359  -5.037  38.195  1.00499.25           N  
ATOM   2623  CZ  ARG A 176     -39.638  -3.757  38.409  1.00499.25           C  
ATOM   2624  NH1 ARG A 176     -38.900  -2.982  39.180  1.00499.25           N1+
ATOM   2625  NH2 ARG A 176     -40.684  -3.223  37.815  1.00499.25           N  
ATOM   2626  H   ARG A 176     -35.225  -3.130  35.757  1.00507.78           H  
ATOM   2627  HA  ARG A 176     -34.778  -5.891  36.329  1.00507.78           H  
ATOM   2628 1HB  ARG A 176     -36.087  -4.305  37.758  1.00499.25           H  
ATOM   2629 2HB  ARG A 176     -37.363  -4.302  36.535  1.00499.25           H  
ATOM   2630 1HG  ARG A 176     -37.729  -6.702  36.872  1.00499.25           H  
ATOM   2631 2HG  ARG A 176     -36.424  -6.749  38.068  1.00499.25           H  
ATOM   2632 1HD  ARG A 176     -38.549  -6.677  39.206  1.00499.25           H  
ATOM   2633 2HD  ARG A 176     -37.698  -5.155  39.483  1.00499.25           H  
ATOM   2634  HE  ARG A 176     -39.992  -5.556  37.605  1.00499.25           H  
ATOM   2635 1HH1 ARG A 176     -38.083  -3.362  39.631  1.00499.25           H  
ATOM   2636 2HH1 ARG A 176     -39.172  -2.021  39.313  1.00499.25           H  
ATOM   2637 1HH2 ARG A 176     -41.247  -3.792  37.202  1.00499.25           H  
ATOM   2638 2HH2 ARG A 176     -40.913  -2.257  37.986  1.00499.25           H  
ATOM   2639  N   THR A 177     -36.821  -5.260  33.852  1.00498.11           N  
ATOM   2640  CA  THR A 177     -37.513  -5.832  32.701  1.00498.11           C  
ATOM   2641  C   THR A 177     -36.588  -6.693  31.845  1.00498.11           C  
ATOM   2642  O   THR A 177     -37.019  -7.698  31.279  1.00498.11           O  
ATOM   2643  CB  THR A 177     -38.128  -4.716  31.831  1.00510.44           C  
ATOM   2644  CG2 THR A 177     -39.001  -5.285  30.721  1.00510.44           C  
ATOM   2645  OG1 THR A 177     -38.946  -3.873  32.651  1.00510.44           O  
ATOM   2646  H   THR A 177     -36.795  -4.254  33.947  1.00498.11           H  
ATOM   2647  HA  THR A 177     -38.323  -6.469  33.057  1.00498.11           H  
ATOM   2648  HB  THR A 177     -37.331  -4.121  31.387  1.00510.44           H  
ATOM   2649  HG1 THR A 177     -38.396  -3.471  33.328  1.00510.44           H  
ATOM   2650 1HG2 THR A 177     -39.498  -4.466  30.200  1.00510.44           H  
ATOM   2651 2HG2 THR A 177     -39.752  -5.950  31.146  1.00510.44           H  
ATOM   2652 3HG2 THR A 177     -38.384  -5.837  30.012  1.00510.44           H  
ATOM   2653  N   ARG A 178     -35.316  -6.318  31.755  1.00490.62           N  
ATOM   2654  CA  ARG A 178     -34.354  -7.021  30.906  1.00490.62           C  
ATOM   2655  C   ARG A 178     -33.429  -7.990  31.638  1.00490.62           C  
ATOM   2656  O   ARG A 178     -32.383  -8.361  31.107  1.00490.62           O  
ATOM   2657  CB  ARG A 178     -33.509  -6.010  30.126  1.00504.27           C  
ATOM   2658  CG  ARG A 178     -34.288  -5.188  29.107  1.00504.27           C  
ATOM   2659  CD  ARG A 178     -33.338  -4.407  28.209  1.00504.27           C  
ATOM   2660  NE  ARG A 178     -34.034  -3.724  27.118  1.00504.27           N  
ATOM   2661  CZ  ARG A 178     -34.498  -2.481  27.150  1.00504.27           C  
ATOM   2662  NH1 ARG A 178     -34.389  -1.705  28.209  1.00504.27           N1+
ATOM   2663  NH2 ARG A 178     -35.081  -1.993  26.075  1.00504.27           N  
ATOM   2664  H   ARG A 178     -34.995  -5.526  32.295  1.00490.62           H  
ATOM   2665  HA  ARG A 178     -34.909  -7.624  30.186  1.00490.62           H  
ATOM   2666 1HB  ARG A 178     -33.022  -5.335  30.831  1.00504.27           H  
ATOM   2667 2HB  ARG A 178     -32.734  -6.557  29.588  1.00504.27           H  
ATOM   2668 1HG  ARG A 178     -34.879  -5.864  28.488  1.00504.27           H  
ATOM   2669 2HG  ARG A 178     -34.958  -4.499  29.621  1.00504.27           H  
ATOM   2670 1HD  ARG A 178     -32.786  -3.684  28.810  1.00504.27           H  
ATOM   2671 2HD  ARG A 178     -32.622  -5.106  27.775  1.00504.27           H  
ATOM   2672  HE  ARG A 178     -34.159  -4.242  26.261  1.00504.27           H  
ATOM   2673 1HH1 ARG A 178     -33.977  -2.069  29.053  1.00504.27           H  
ATOM   2674 2HH1 ARG A 178     -34.727  -0.756  28.164  1.00504.27           H  
ATOM   2675 1HH2 ARG A 178     -35.150  -2.562  25.246  1.00504.27           H  
ATOM   2676 2HH2 ARG A 178     -35.439  -1.051  26.085  1.00504.27           H  
ATOM   2677  N   VAL A 179     -33.805  -8.432  32.833  1.00474.54           N  
ATOM   2678  CA  VAL A 179     -33.008  -9.423  33.556  1.00474.54           C  
ATOM   2679  C   VAL A 179     -33.349 -10.820  33.047  1.00474.54           C  
ATOM   2680  O   VAL A 179     -34.255 -11.481  33.557  1.00474.54           O  
ATOM   2681  CB  VAL A 179     -33.214  -9.375  35.087  1.00502.17           C  
ATOM   2682  CG1 VAL A 179     -32.319 -10.398  35.785  1.00502.17           C  
ATOM   2683  CG2 VAL A 179     -32.889  -7.987  35.629  1.00502.17           C  
ATOM   2684  H   VAL A 179     -34.663  -8.095  33.245  1.00474.54           H  
ATOM   2685  HA  VAL A 179     -31.953  -9.237  33.352  1.00474.54           H  
ATOM   2686  HB  VAL A 179     -34.255  -9.604  35.315  1.00502.17           H  
ATOM   2687 1HG1 VAL A 179     -32.453 -10.324  36.865  1.00502.17           H  
ATOM   2688 2HG1 VAL A 179     -31.274 -10.207  35.538  1.00502.17           H  
ATOM   2689 3HG1 VAL A 179     -32.587 -11.405  35.467  1.00502.17           H  
ATOM   2690 1HG2 VAL A 179     -33.038  -7.971  36.709  1.00502.17           H  
ATOM   2691 2HG2 VAL A 179     -33.549  -7.252  35.170  1.00502.17           H  
ATOM   2692 3HG2 VAL A 179     -31.854  -7.732  35.403  1.00502.17           H  
ATOM   2693  N   LYS A 180     -32.624 -11.264  32.025  1.00417.09           N  
ATOM   2694  CA  LYS A 180     -32.783 -12.604  31.463  1.00417.09           C  
ATOM   2695  C   LYS A 180     -31.411 -13.222  31.217  1.00417.09           C  
ATOM   2696  O   LYS A 180     -30.443 -12.509  30.960  1.00417.09           O  
ATOM   2697  CB  LYS A 180     -33.563 -12.551  30.144  1.00434.69           C  
ATOM   2698  CG  LYS A 180     -34.981 -11.990  30.230  1.00434.69           C  
ATOM   2699  CD  LYS A 180     -35.949 -12.837  31.053  1.00434.69           C  
ATOM   2700  CE  LYS A 180     -36.248 -14.201  30.443  1.00434.69           C  
ATOM   2701  NZ  LYS A 180     -37.004 -14.056  29.156  1.00434.69           N1+
ATOM   2702  H   LYS A 180     -31.923 -10.660  31.616  1.00417.09           H  
ATOM   2703  HA  LYS A 180     -33.317 -13.227  32.181  1.00417.09           H  
ATOM   2704 1HB  LYS A 180     -33.000 -11.933  29.444  1.00434.69           H  
ATOM   2705 2HB  LYS A 180     -33.611 -13.558  29.729  1.00434.69           H  
ATOM   2706 1HG  LYS A 180     -34.938 -10.993  30.669  1.00434.69           H  
ATOM   2707 2HG  LYS A 180     -35.374 -11.891  29.218  1.00434.69           H  
ATOM   2708 1HD  LYS A 180     -35.534 -12.981  32.050  1.00434.69           H  
ATOM   2709 2HD  LYS A 180     -36.885 -12.288  31.157  1.00434.69           H  
ATOM   2710 1HE  LYS A 180     -35.307 -14.729  30.274  1.00434.69           H  
ATOM   2711 2HE  LYS A 180     -36.836 -14.780  31.159  1.00434.69           H  
ATOM   2712 1HZ  LYS A 180     -37.218 -14.964  28.766  1.00434.69           H  
ATOM   2713 2HZ  LYS A 180     -36.459 -13.534  28.483  1.00434.69           H  
ATOM   2714 3HZ  LYS A 180     -37.873 -13.562  29.313  1.00434.69           H  
ATOM   2715  N   THR A 181     -31.336 -14.545  31.308  1.00294.88           N  
ATOM   2716  CA  THR A 181     -30.078 -15.271  31.129  1.00294.88           C  
ATOM   2717  C   THR A 181     -30.068 -16.145  29.877  1.00294.88           C  
ATOM   2718  O   THR A 181     -29.013 -16.429  29.313  1.00294.88           O  
ATOM   2719  CB  THR A 181     -29.798 -16.169  32.353  1.00359.54           C  
ATOM   2720  CG2 THR A 181     -28.386 -16.743  32.329  1.00359.54           C  
ATOM   2721  OG1 THR A 181     -29.949 -15.394  33.549  1.00359.54           O  
ATOM   2722  H   THR A 181     -32.164 -15.073  31.537  1.00294.88           H  
ATOM   2723  HA  THR A 181     -29.264 -14.551  31.045  1.00294.88           H  
ATOM   2724  HB  THR A 181     -30.518 -16.986  32.370  1.00359.54           H  
ATOM   2725  HG1 THR A 181     -29.679 -15.932  34.294  1.00359.54           H  
ATOM   2726 1HG2 THR A 181     -28.189 -17.255  33.272  1.00359.54           H  
ATOM   2727 2HG2 THR A 181     -27.662 -15.939  32.198  1.00359.54           H  
ATOM   2728 3HG2 THR A 181     -28.291 -17.457  31.511  1.00359.54           H  
ATOM   2729  N   THR A 182     -31.245 -16.584  29.445  1.00176.17           N  
ATOM   2730  CA  THR A 182     -31.362 -17.504  28.317  1.00176.17           C  
ATOM   2731  C   THR A 182     -31.022 -16.833  26.990  1.00176.17           C  
ATOM   2732  O   THR A 182     -31.257 -15.638  26.811  1.00176.17           O  
ATOM   2733  CB  THR A 182     -32.796 -18.060  28.197  1.00148.02           C  
ATOM   2734  CG2 THR A 182     -33.161 -18.916  29.404  1.00148.02           C  
ATOM   2735  OG1 THR A 182     -33.720 -16.968  28.117  1.00148.02           O  
ATOM   2736  H   THR A 182     -32.093 -16.273  29.895  1.00176.17           H  
ATOM   2737  HA  THR A 182     -30.669 -18.332  28.466  1.00176.17           H  
ATOM   2738  HB  THR A 182     -32.872 -18.667  27.295  1.00148.02           H  
ATOM   2739  HG1 THR A 182     -33.408 -16.357  27.445  1.00148.02           H  
ATOM   2740 1HG2 THR A 182     -34.148 -19.353  29.251  1.00148.02           H  
ATOM   2741 2HG2 THR A 182     -33.177 -18.303  30.304  1.00148.02           H  
ATOM   2742 3HG2 THR A 182     -32.430 -19.717  29.522  1.00148.02           H  
ATOM   2743  N   GLY A 183     -30.485 -17.614  26.057  1.00101.65           N  
ATOM   2744  CA  GLY A 183     -30.097 -17.093  24.757  1.00101.65           C  
ATOM   2745  C   GLY A 183     -28.607 -16.841  24.639  1.00101.65           C  
ATOM   2746  O   GLY A 183     -27.799 -17.505  25.289  1.00101.65           O  
ATOM   2747  H   GLY A 183     -30.316 -18.591  26.247  1.00101.65           H  
ATOM   2748 1HA  GLY A 183     -30.387 -17.804  23.984  1.00101.65           H  
ATOM   2749 2HA  GLY A 183     -30.624 -16.156  24.577  1.00101.65           H  
ATOM   2750  N   ILE A 184     -28.243 -15.882  23.794  1.00 68.27           N  
ATOM   2751  CA  ILE A 184     -26.851 -15.484  23.597  1.00 68.27           C  
ATOM   2752  C   ILE A 184     -26.774 -13.964  23.708  1.00 68.27           C  
ATOM   2753  O   ILE A 184     -27.787 -13.281  23.557  1.00 68.27           O  
ATOM   2754  CB  ILE A 184     -26.286 -15.945  22.232  1.00 46.55           C  
ATOM   2755  CG1 ILE A 184     -27.053 -15.309  21.067  1.00 46.55           C  
ATOM   2756  CG2 ILE A 184     -26.311 -17.471  22.139  1.00 46.55           C  
ATOM   2757  CD1 ILE A 184     -26.355 -15.425  19.725  1.00 46.55           C  
ATOM   2758  H   ILE A 184     -28.949 -15.369  23.286  1.00 68.27           H  
ATOM   2759  HA  ILE A 184     -26.239 -15.915  24.389  1.00 68.27           H  
ATOM   2760  HB  ILE A 184     -25.248 -15.617  22.172  1.00 46.55           H  
ATOM   2761 1HG1 ILE A 184     -28.034 -15.779  20.990  1.00 46.55           H  
ATOM   2762 2HG1 ILE A 184     -27.200 -14.249  21.274  1.00 46.55           H  
ATOM   2763 1HG2 ILE A 184     -25.753 -17.795  21.260  1.00 46.55           H  
ATOM   2764 2HG2 ILE A 184     -27.339 -17.826  22.066  1.00 46.55           H  
ATOM   2765 3HG2 ILE A 184     -25.845 -17.898  23.027  1.00 46.55           H  
ATOM   2766 1HD1 ILE A 184     -26.925 -14.879  18.973  1.00 46.55           H  
ATOM   2767 2HD1 ILE A 184     -26.287 -16.472  19.431  1.00 46.55           H  
ATOM   2768 3HD1 ILE A 184     -25.353 -15.001  19.793  1.00 46.55           H  
ATOM   2769  N   VAL A 185     -25.586 -13.436  23.982  1.00 66.95           N  
ATOM   2770  CA  VAL A 185     -25.407 -11.997  24.164  1.00 66.95           C  
ATOM   2771  C   VAL A 185     -24.544 -11.427  23.045  1.00 66.95           C  
ATOM   2772  O   VAL A 185     -23.393 -11.823  22.864  1.00 66.95           O  
ATOM   2773  CB  VAL A 185     -24.744 -11.652  25.517  1.00 68.08           C  
ATOM   2774  CG1 VAL A 185     -24.605 -10.141  25.686  1.00 68.08           C  
ATOM   2775  CG2 VAL A 185     -25.556 -12.224  26.677  1.00 68.08           C  
ATOM   2776  H   VAL A 185     -24.778 -14.033  24.089  1.00 66.95           H  
ATOM   2777  HA  VAL A 185     -26.382 -11.513  24.129  1.00 66.95           H  
ATOM   2778  HB  VAL A 185     -23.748 -12.094  25.544  1.00 68.08           H  
ATOM   2779 1HG1 VAL A 185     -24.161  -9.920  26.657  1.00 68.08           H  
ATOM   2780 2HG1 VAL A 185     -25.585  -9.669  25.621  1.00 68.08           H  
ATOM   2781 3HG1 VAL A 185     -23.959  -9.740  24.904  1.00 68.08           H  
ATOM   2782 1HG2 VAL A 185     -25.110 -11.916  27.624  1.00 68.08           H  
ATOM   2783 2HG2 VAL A 185     -25.555 -13.313  26.627  1.00 68.08           H  
ATOM   2784 3HG2 VAL A 185     -26.582 -11.860  26.627  1.00 68.08           H  
ATOM   2785  N   GLU A 186     -25.112 -10.484  22.301  1.00 66.78           N  
ATOM   2786  CA  GLU A 186     -24.376  -9.737  21.287  1.00 66.78           C  
ATOM   2787  C   GLU A 186     -23.963  -8.391  21.877  1.00 66.78           C  
ATOM   2788  O   GLU A 186     -24.787  -7.678  22.449  1.00 66.78           O  
ATOM   2789  CB  GLU A 186     -25.257  -9.524  20.052  1.00 68.98           C  
ATOM   2790  CG  GLU A 186     -24.606  -8.723  18.935  1.00 68.98           C  
ATOM   2791  CD  GLU A 186     -24.963  -7.249  18.993  1.00 68.98           C  
ATOM   2792  OE1 GLU A 186     -26.159  -6.911  18.864  1.00 68.98           O  
ATOM   2793  OE2 GLU A 186     -24.052  -6.407  19.138  1.00 68.98           O1-
ATOM   2794  H   GLU A 186     -26.079 -10.239  22.455  1.00 66.78           H  
ATOM   2795  HA  GLU A 186     -23.482 -10.291  20.999  1.00 66.78           H  
ATOM   2796 1HB  GLU A 186     -25.533 -10.502  19.659  1.00 68.98           H  
ATOM   2797 2HB  GLU A 186     -26.170  -9.014  20.358  1.00 68.98           H  
ATOM   2798 1HG  GLU A 186     -23.523  -8.839  18.994  1.00 68.98           H  
ATOM   2799 2HG  GLU A 186     -24.941  -9.123  17.977  1.00 68.98           H  
ATOM   2800  N   THR A 187     -22.689  -8.038  21.741  1.00 71.37           N  
ATOM   2801  CA  THR A 187     -22.191  -6.756  22.235  1.00 71.37           C  
ATOM   2802  C   THR A 187     -21.705  -5.904  21.068  1.00 71.37           C  
ATOM   2803  O   THR A 187     -21.373  -6.425  20.004  1.00 71.37           O  
ATOM   2804  CB  THR A 187     -21.038  -6.932  23.242  1.00 82.03           C  
ATOM   2805  CG2 THR A 187     -21.500  -7.659  24.499  1.00 82.03           C  
ATOM   2806  OG1 THR A 187     -19.995  -7.697  22.628  1.00 82.03           O  
ATOM   2807  H   THR A 187     -22.043  -8.658  21.273  1.00 71.37           H  
ATOM   2808  HA  THR A 187     -23.006  -6.224  22.725  1.00 71.37           H  
ATOM   2809  HB  THR A 187     -20.653  -5.951  23.522  1.00 82.03           H  
ATOM   2810  HG1 THR A 187     -20.290  -8.608  22.572  1.00 82.03           H  
ATOM   2811 1HG2 THR A 187     -20.686  -7.678  25.225  1.00 82.03           H  
ATOM   2812 2HG2 THR A 187     -21.784  -8.682  24.252  1.00 82.03           H  
ATOM   2813 3HG2 THR A 187     -22.354  -7.139  24.932  1.00 82.03           H  
ATOM   2814  N   HIS A 188     -21.701  -4.589  21.257  1.00 91.37           N  
ATOM   2815  CA  HIS A 188     -21.539  -3.647  20.154  1.00 91.37           C  
ATOM   2816  C   HIS A 188     -20.658  -2.467  20.557  1.00 91.37           C  
ATOM   2817  O   HIS A 188     -21.118  -1.559  21.249  1.00 91.37           O  
ATOM   2818  CB  HIS A 188     -22.939  -3.166  19.763  1.00105.58           C  
ATOM   2819  CG  HIS A 188     -23.002  -2.497  18.426  1.00105.58           C  
ATOM   2820  CD2 HIS A 188     -23.160  -1.189  18.097  1.00105.58           C  
ATOM   2821  ND1 HIS A 188     -22.967  -3.169  17.225  1.00105.58           N  
ATOM   2822  CE1 HIS A 188     -23.103  -2.264  16.246  1.00105.58           C  
ATOM   2823  NE2 HIS A 188     -23.228  -1.045  16.732  1.00105.58           N  
ATOM   2824  H   HIS A 188     -21.890  -4.209  22.173  1.00 91.37           H  
ATOM   2825  HA  HIS A 188     -21.084  -4.159  19.306  1.00 91.37           H  
ATOM   2826 1HB  HIS A 188     -23.605  -4.028  19.740  1.00105.58           H  
ATOM   2827 2HB  HIS A 188     -23.307  -2.478  20.524  1.00105.58           H  
ATOM   2828  HD1 HIS A 188     -22.868  -4.166  17.101  1.00105.58           H  
ATOM   2829  HD2 HIS A 188     -23.233  -0.379  18.807  1.00105.58           H  
ATOM   2830  HE1 HIS A 188     -23.117  -2.503  15.193  1.00105.58           H  
ATOM   2831  N   PHE A 189     -19.388  -2.487  20.165  1.00120.41           N  
ATOM   2832  CA  PHE A 189     -18.433  -1.479  20.620  1.00120.41           C  
ATOM   2833  C   PHE A 189     -17.217  -1.351  19.706  1.00120.41           C  
ATOM   2834  O   PHE A 189     -16.956  -2.214  18.869  1.00120.41           O  
ATOM   2835  CB  PHE A 189     -17.973  -1.815  22.044  1.00121.87           C  
ATOM   2836  CG  PHE A 189     -17.290  -3.149  22.169  1.00121.87           C  
ATOM   2837  CD1 PHE A 189     -18.032  -4.298  22.424  1.00121.87           C  
ATOM   2838  CD2 PHE A 189     -15.907  -3.256  22.057  1.00121.87           C  
ATOM   2839  CE1 PHE A 189     -17.411  -5.537  22.545  1.00121.87           C  
ATOM   2840  CE2 PHE A 189     -15.276  -4.490  22.197  1.00121.87           C  
ATOM   2841  CZ  PHE A 189     -16.030  -5.634  22.426  1.00121.87           C  
ATOM   2842  H   PHE A 189     -19.044  -3.225  19.566  1.00120.41           H  
ATOM   2843  HA  PHE A 189     -18.937  -0.513  20.644  1.00120.41           H  
ATOM   2844 1HB  PHE A 189     -17.294  -1.036  22.390  1.00121.87           H  
ATOM   2845 2HB  PHE A 189     -18.846  -1.814  22.697  1.00121.87           H  
ATOM   2846  HD1 PHE A 189     -19.104  -4.229  22.535  1.00121.87           H  
ATOM   2847  HD2 PHE A 189     -15.313  -2.374  21.868  1.00121.87           H  
ATOM   2848  HE1 PHE A 189     -17.999  -6.420  22.745  1.00121.87           H  
ATOM   2849  HE2 PHE A 189     -14.202  -4.563  22.140  1.00121.87           H  
ATOM   2850  HZ  PHE A 189     -15.542  -6.593  22.525  1.00121.87           H  
ATOM   2851  N   THR A 190     -16.471  -0.262  19.860  1.00153.94           N  
ATOM   2852  CA  THR A 190     -15.230  -0.056  19.118  1.00153.94           C  
ATOM   2853  C   THR A 190     -14.139   0.445  20.060  1.00153.94           C  
ATOM   2854  O   THR A 190     -14.430   1.023  21.107  1.00153.94           O  
ATOM   2855  CB  THR A 190     -15.396   0.981  17.985  1.00180.29           C  
ATOM   2856  CG2 THR A 190     -16.472   0.559  16.990  1.00180.29           C  
ATOM   2857  OG1 THR A 190     -15.769   2.247  18.543  1.00180.29           O  
ATOM   2858  H   THR A 190     -16.746   0.452  20.520  1.00153.94           H  
ATOM   2859  HA  THR A 190     -14.910  -1.003  18.683  1.00153.94           H  
ATOM   2860  HB  THR A 190     -14.448   1.088  17.458  1.00180.29           H  
ATOM   2861  HG1 THR A 190     -15.976   2.845  17.822  1.00180.29           H  
ATOM   2862 1HG2 THR A 190     -16.389   1.165  16.088  1.00180.29           H  
ATOM   2863 2HG2 THR A 190     -17.459   0.704  17.430  1.00180.29           H  
ATOM   2864 3HG2 THR A 190     -16.345  -0.491  16.732  1.00180.29           H  
ATOM   2865  N   PHE A 191     -12.881   0.235  19.686  1.00156.67           N  
ATOM   2866  CA  PHE A 191     -11.739   0.725  20.453  1.00156.67           C  
ATOM   2867  C   PHE A 191     -10.554   0.851  19.500  1.00156.67           C  
ATOM   2868  O   PHE A 191     -10.302  -0.057  18.709  1.00156.67           O  
ATOM   2869  CB  PHE A 191     -11.392  -0.243  21.587  1.00163.43           C  
ATOM   2870  CG  PHE A 191     -10.151   0.127  22.351  1.00163.43           C  
ATOM   2871  CD1 PHE A 191     -10.209   1.012  23.423  1.00163.43           C  
ATOM   2872  CD2 PHE A 191      -8.925  -0.428  22.002  1.00163.43           C  
ATOM   2873  CE1 PHE A 191      -9.057   1.346  24.133  1.00163.43           C  
ATOM   2874  CE2 PHE A 191      -7.766  -0.095  22.699  1.00163.43           C  
ATOM   2875  CZ  PHE A 191      -7.832   0.795  23.767  1.00163.43           C  
ATOM   2876  H   PHE A 191     -12.690  -0.267  18.830  1.00156.67           H  
ATOM   2877  HA  PHE A 191     -11.974   1.705  20.870  1.00156.67           H  
ATOM   2878 1HB  PHE A 191     -12.236  -0.302  22.275  1.00163.43           H  
ATOM   2879 2HB  PHE A 191     -11.229  -1.226  21.152  1.00163.43           H  
ATOM   2880  HD1 PHE A 191     -11.156   1.443  23.714  1.00163.43           H  
ATOM   2881  HD2 PHE A 191      -8.865  -1.121  21.175  1.00163.43           H  
ATOM   2882  HE1 PHE A 191      -9.112   2.038  24.960  1.00163.43           H  
ATOM   2883  HE2 PHE A 191      -6.818  -0.524  22.408  1.00163.43           H  
ATOM   2884  HZ  PHE A 191      -6.934   1.062  24.304  1.00163.43           H  
ATOM   2885  N   LYS A 192      -9.854   1.980  19.564  1.00153.00           N  
ATOM   2886  CA  LYS A 192      -8.768   2.282  18.632  1.00153.00           C  
ATOM   2887  C   LYS A 192      -9.224   1.963  17.211  1.00153.00           C  
ATOM   2888  O   LYS A 192      -8.593   1.194  16.491  1.00153.00           O  
ATOM   2889  CB  LYS A 192      -7.507   1.493  19.007  1.00165.29           C  
ATOM   2890  CG  LYS A 192      -6.225   1.879  18.271  1.00165.29           C  
ATOM   2891  CD  LYS A 192      -5.745   3.289  18.592  1.00165.29           C  
ATOM   2892  CE  LYS A 192      -4.465   3.647  17.850  1.00165.29           C  
ATOM   2893  NZ  LYS A 192      -3.301   2.838  18.336  1.00165.29           N1+
ATOM   2894  H   LYS A 192     -10.095   2.672  20.259  1.00153.00           H  
ATOM   2895  HA  LYS A 192      -8.544   3.347  18.680  1.00153.00           H  
ATOM   2896 1HB  LYS A 192      -7.334   1.606  20.077  1.00165.29           H  
ATOM   2897 2HB  LYS A 192      -7.697   0.436  18.813  1.00165.29           H  
ATOM   2898 1HG  LYS A 192      -5.445   1.172  18.554  1.00165.29           H  
ATOM   2899 2HG  LYS A 192      -6.385   1.797  17.196  1.00165.29           H  
ATOM   2900 1HD  LYS A 192      -6.517   4.005  18.311  1.00165.29           H  
ATOM   2901 2HD  LYS A 192      -5.565   3.365  19.665  1.00165.29           H  
ATOM   2902 1HE  LYS A 192      -4.617   3.473  16.781  1.00165.29           H  
ATOM   2903 2HE  LYS A 192      -4.263   4.711  17.990  1.00165.29           H  
ATOM   2904 1HZ  LYS A 192      -2.440   3.339  18.156  1.00165.29           H  
ATOM   2905 2HZ  LYS A 192      -3.251   1.958  17.835  1.00165.29           H  
ATOM   2906 3HZ  LYS A 192      -3.372   2.644  19.324  1.00165.29           H  
ATOM   2907  N   ASP A 193     -10.347   2.570  16.846  1.00149.60           N  
ATOM   2908  CA  ASP A 193     -10.981   2.450  15.533  1.00149.60           C  
ATOM   2909  C   ASP A 193     -11.474   1.075  15.084  1.00149.60           C  
ATOM   2910  O   ASP A 193     -12.260   0.992  14.141  1.00149.60           O  
ATOM   2911  CB  ASP A 193     -10.111   3.091  14.446  1.00160.38           C  
ATOM   2912  CG  ASP A 193      -8.902   2.255  14.063  1.00160.38           C  
ATOM   2913  OD1 ASP A 193      -9.058   1.077  13.679  1.00160.38           O  
ATOM   2914  OD2 ASP A 193      -7.783   2.808  14.130  1.00160.38           O1-
ATOM   2915  H   ASP A 193     -10.807   3.155  17.527  1.00149.60           H  
ATOM   2916  HA  ASP A 193     -11.882   3.061  15.582  1.00149.60           H  
ATOM   2917 1HB  ASP A 193     -10.723   3.239  13.558  1.00160.38           H  
ATOM   2918 2HB  ASP A 193      -9.773   4.066  14.798  1.00160.38           H  
ATOM   2919  N   LEU A 194     -11.055   0.001  15.744  1.00143.98           N  
ATOM   2920  CA  LEU A 194     -11.439  -1.346  15.338  1.00143.98           C  
ATOM   2921  C   LEU A 194     -12.919  -1.619  15.598  1.00143.98           C  
ATOM   2922  O   LEU A 194     -13.457  -1.286  16.654  1.00143.98           O  
ATOM   2923  CB  LEU A 194     -10.571  -2.373  16.069  1.00117.74           C  
ATOM   2924  CG  LEU A 194      -9.176  -2.572  15.468  1.00117.74           C  
ATOM   2925  CD1 LEU A 194      -8.077  -2.204  16.455  1.00117.74           C  
ATOM   2926  CD2 LEU A 194      -9.017  -4.023  15.030  1.00117.74           C  
ATOM   2927  H   LEU A 194     -10.431   0.109  16.533  1.00143.98           H  
ATOM   2928  HA  LEU A 194     -11.265  -1.441  14.265  1.00143.98           H  
ATOM   2929 1HB  LEU A 194     -10.468  -2.061  17.108  1.00117.74           H  
ATOM   2930 2HB  LEU A 194     -11.092  -3.331  16.057  1.00117.74           H  
ATOM   2931  HG  LEU A 194      -9.078  -1.935  14.589  1.00117.74           H  
ATOM   2932 1HD1 LEU A 194      -7.115  -2.217  15.943  1.00117.74           H  
ATOM   2933 2HD1 LEU A 194      -8.055  -2.919  17.277  1.00117.74           H  
ATOM   2934 3HD1 LEU A 194      -8.258  -1.204  16.848  1.00117.74           H  
ATOM   2935 1HD2 LEU A 194      -8.048  -4.150  14.549  1.00117.74           H  
ATOM   2936 2HD2 LEU A 194      -9.803  -4.281  14.321  1.00117.74           H  
ATOM   2937 3HD2 LEU A 194      -9.074  -4.680  15.898  1.00117.74           H  
ATOM   2938  N   HIS A 195     -13.573  -2.221  14.610  1.00128.05           N  
ATOM   2939  CA  HIS A 195     -15.015  -2.450  14.634  1.00128.05           C  
ATOM   2940  C   HIS A 195     -15.351  -3.824  15.206  1.00128.05           C  
ATOM   2941  O   HIS A 195     -15.104  -4.849  14.570  1.00128.05           O  
ATOM   2942  CB  HIS A 195     -15.578  -2.315  13.216  1.00165.23           C  
ATOM   2943  CG  HIS A 195     -15.664  -0.898  12.740  1.00165.23           C  
ATOM   2944  CD2 HIS A 195     -16.713  -0.202  12.233  1.00165.23           C  
ATOM   2945  ND1 HIS A 195     -14.639   0.019  12.819  1.00165.23           N  
ATOM   2946  CE1 HIS A 195     -15.117   1.205  12.420  1.00165.23           C  
ATOM   2947  NE2 HIS A 195     -16.387   1.122  12.077  1.00165.23           N  
ATOM   2948  H   HIS A 195     -13.063  -2.516  13.790  1.00128.05           H  
ATOM   2949  HA  HIS A 195     -15.483  -1.697  15.267  1.00128.05           H  
ATOM   2950 1HB  HIS A 195     -14.953  -2.888  12.531  1.00165.23           H  
ATOM   2951 2HB  HIS A 195     -16.581  -2.740  13.199  1.00165.23           H  
ATOM   2952  HD1 HIS A 195     -13.696  -0.152  13.137  1.00165.23           H  
ATOM   2953  HD2 HIS A 195     -17.681  -0.627  12.008  1.00165.23           H  
ATOM   2954  HE1 HIS A 195     -14.539   2.116  12.402  1.00165.23           H  
ATOM   2955  N   PHE A 196     -15.894  -3.837  16.419  1.00106.71           N  
ATOM   2956  CA  PHE A 196     -15.957  -5.048  17.232  1.00106.71           C  
ATOM   2957  C   PHE A 196     -17.356  -5.399  17.731  1.00106.71           C  
ATOM   2958  O   PHE A 196     -18.162  -4.536  18.078  1.00106.71           O  
ATOM   2959  CB  PHE A 196     -15.038  -4.870  18.444  1.00101.33           C  
ATOM   2960  CG  PHE A 196     -13.747  -5.638  18.355  1.00101.33           C  
ATOM   2961  CD1 PHE A 196     -12.902  -5.499  17.258  1.00101.33           C  
ATOM   2962  CD2 PHE A 196     -13.359  -6.469  19.400  1.00101.33           C  
ATOM   2963  CE1 PHE A 196     -11.692  -6.187  17.199  1.00101.33           C  
ATOM   2964  CE2 PHE A 196     -12.129  -7.121  19.373  1.00101.33           C  
ATOM   2965  CZ  PHE A 196     -11.301  -6.995  18.262  1.00101.33           C  
ATOM   2966  H   PHE A 196     -16.215  -2.978  16.844  1.00106.71           H  
ATOM   2967  HA  PHE A 196     -15.591  -5.888  16.642  1.00106.71           H  
ATOM   2968 1HB  PHE A 196     -14.805  -3.810  18.556  1.00101.33           H  
ATOM   2969 2HB  PHE A 196     -15.574  -5.191  19.337  1.00101.33           H  
ATOM   2970  HD1 PHE A 196     -13.177  -4.846  16.443  1.00101.33           H  
ATOM   2971  HD2 PHE A 196     -14.008  -6.601  20.253  1.00101.33           H  
ATOM   2972  HE1 PHE A 196     -11.053  -6.085  16.334  1.00101.33           H  
ATOM   2973  HE2 PHE A 196     -11.823  -7.730  20.210  1.00101.33           H  
ATOM   2974  HZ  PHE A 196     -10.355  -7.515  18.229  1.00101.33           H  
ATOM   2975  N   LYS A 197     -17.621  -6.700  17.781  1.00 59.47           N  
ATOM   2976  CA  LYS A 197     -18.802  -7.266  18.427  1.00 59.47           C  
ATOM   2977  C   LYS A 197     -18.319  -8.551  19.088  1.00 59.47           C  
ATOM   2978  O   LYS A 197     -17.379  -9.170  18.593  1.00 59.47           O  
ATOM   2979  CB  LYS A 197     -19.901  -7.593  17.409  1.00 65.09           C  
ATOM   2980  CG  LYS A 197     -20.514  -6.388  16.700  1.00 65.09           C  
ATOM   2981  CD  LYS A 197     -21.421  -6.784  15.539  1.00 65.09           C  
ATOM   2982  CE  LYS A 197     -22.768  -7.358  15.957  1.00 65.09           C  
ATOM   2983  NZ  LYS A 197     -23.759  -6.276  16.274  1.00 65.09           N1+
ATOM   2984  H   LYS A 197     -16.949  -7.350  17.395  1.00 59.47           H  
ATOM   2985  HA  LYS A 197     -19.180  -6.581  19.187  1.00 59.47           H  
ATOM   2986 1HB  LYS A 197     -19.477  -8.260  16.659  1.00 65.09           H  
ATOM   2987 2HB  LYS A 197     -20.698  -8.131  17.924  1.00 65.09           H  
ATOM   2988 1HG  LYS A 197     -21.079  -5.793  17.417  1.00 65.09           H  
ATOM   2989 2HG  LYS A 197     -19.709  -5.772  16.301  1.00 65.09           H  
ATOM   2990 1HD  LYS A 197     -21.593  -5.909  14.913  1.00 65.09           H  
ATOM   2991 2HD  LYS A 197     -20.903  -7.530  14.936  1.00 65.09           H  
ATOM   2992 1HE  LYS A 197     -23.148  -7.972  15.138  1.00 65.09           H  
ATOM   2993 2HE  LYS A 197     -22.625  -8.011  16.822  1.00 65.09           H  
ATOM   2994 1HZ  LYS A 197     -24.698  -6.653  16.242  1.00 65.09           H  
ATOM   2995 2HZ  LYS A 197     -23.710  -5.529  15.595  1.00 65.09           H  
ATOM   2996 3HZ  LYS A 197     -23.605  -5.924  17.211  1.00 65.09           H  
ATOM   2997  N   MET A 198     -18.960  -8.969  20.174  1.00 55.33           N  
ATOM   2998  CA  MET A 198     -18.696 -10.285  20.750  1.00 55.33           C  
ATOM   2999  C   MET A 198     -20.000 -11.073  20.782  1.00 55.33           C  
ATOM   3000  O   MET A 198     -21.074 -10.500  20.960  1.00 55.33           O  
ATOM   3001  CB  MET A 198     -18.135 -10.214  22.174  1.00 72.95           C  
ATOM   3002  CG  MET A 198     -16.846  -9.422  22.325  1.00 72.95           C  
ATOM   3003  SD  MET A 198     -16.030  -9.776  23.896  1.00 72.95           S  
ATOM   3004  CE  MET A 198     -14.748 -10.928  23.396  1.00 72.95           C  
ATOM   3005  H   MET A 198     -19.687  -8.400  20.582  1.00 55.33           H  
ATOM   3006  HA  MET A 198     -17.986 -10.818  20.118  1.00 55.33           H  
ATOM   3007 1HB  MET A 198     -18.887  -9.776  22.829  1.00 72.95           H  
ATOM   3008 2HB  MET A 198     -17.953 -11.233  22.515  1.00 72.95           H  
ATOM   3009 1HG  MET A 198     -16.169  -9.668  21.508  1.00 72.95           H  
ATOM   3010 2HG  MET A 198     -17.081  -8.359  22.274  1.00 72.95           H  
ATOM   3011 1HE  MET A 198     -14.214 -11.283  24.277  1.00 72.95           H  
ATOM   3012 2HE  MET A 198     -14.048 -10.427  22.727  1.00 72.95           H  
ATOM   3013 3HE  MET A 198     -15.199 -11.776  22.879  1.00 72.95           H  
ATOM   3014  N   PHE A 199     -19.885 -12.386  20.622  1.00 37.65           N  
ATOM   3015  CA  PHE A 199     -21.008 -13.301  20.795  1.00 37.65           C  
ATOM   3016  C   PHE A 199     -20.545 -14.359  21.790  1.00 37.65           C  
ATOM   3017  O   PHE A 199     -19.372 -14.728  21.789  1.00 37.65           O  
ATOM   3018  CB  PHE A 199     -21.384 -13.957  19.463  1.00 34.82           C  
ATOM   3019  CG  PHE A 199     -21.796 -12.976  18.400  1.00 34.82           C  
ATOM   3020  CD1 PHE A 199     -23.122 -12.572  18.288  1.00 34.82           C  
ATOM   3021  CD2 PHE A 199     -20.858 -12.460  17.510  1.00 34.82           C  
ATOM   3022  CE1 PHE A 199     -23.511 -11.675  17.295  1.00 34.82           C  
ATOM   3023  CE2 PHE A 199     -21.231 -11.541  16.533  1.00 34.82           C  
ATOM   3024  CZ  PHE A 199     -22.563 -11.151  16.422  1.00 34.82           C  
ATOM   3025  H   PHE A 199     -18.984 -12.789  20.407  1.00 37.65           H  
ATOM   3026  HA  PHE A 199     -21.867 -12.767  21.202  1.00 37.65           H  
ATOM   3027 1HB  PHE A 199     -20.528 -14.526  19.101  1.00 34.82           H  
ATOM   3028 2HB  PHE A 199     -22.206 -14.651  19.638  1.00 34.82           H  
ATOM   3029  HD1 PHE A 199     -23.861 -12.957  18.974  1.00 34.82           H  
ATOM   3030  HD2 PHE A 199     -19.825 -12.769  17.581  1.00 34.82           H  
ATOM   3031  HE1 PHE A 199     -24.547 -11.382  17.209  1.00 34.82           H  
ATOM   3032  HE2 PHE A 199     -20.490 -11.138  15.859  1.00 34.82           H  
ATOM   3033  HZ  PHE A 199     -22.861 -10.450  15.656  1.00 34.82           H  
ATOM   3034  N   ASP A 200     -21.445 -14.837  22.642  1.00 36.64           N  
ATOM   3035  CA  ASP A 200     -21.099 -15.832  23.652  1.00 36.64           C  
ATOM   3036  C   ASP A 200     -22.240 -16.827  23.845  1.00 36.64           C  
ATOM   3037  O   ASP A 200     -23.334 -16.638  23.314  1.00 36.64           O  
ATOM   3038  CB  ASP A 200     -20.754 -15.152  24.981  1.00 59.44           C  
ATOM   3039  CG  ASP A 200     -21.963 -14.553  25.678  1.00 59.44           C  
ATOM   3040  OD1 ASP A 200     -23.064 -14.465  25.096  1.00 59.44           O  
ATOM   3041  OD2 ASP A 200     -21.809 -14.162  26.855  1.00 59.44           O1-
ATOM   3042  H   ASP A 200     -22.404 -14.519  22.602  1.00 36.64           H  
ATOM   3043  HA  ASP A 200     -20.221 -16.383  23.312  1.00 36.64           H  
ATOM   3044 1HB  ASP A 200     -20.305 -15.891  25.645  1.00 59.44           H  
ATOM   3045 2HB  ASP A 200     -20.023 -14.365  24.798  1.00 59.44           H  
ATOM   3046  N   VAL A 201     -21.992 -17.885  24.608  1.00 55.35           N  
ATOM   3047  CA  VAL A 201     -23.001 -18.915  24.846  1.00 55.35           C  
ATOM   3048  C   VAL A 201     -23.254 -19.033  26.345  1.00 55.35           C  
ATOM   3049  O   VAL A 201     -22.334 -19.307  27.115  1.00 55.35           O  
ATOM   3050  CB  VAL A 201     -22.565 -20.288  24.286  1.00 50.01           C  
ATOM   3051  CG1 VAL A 201     -23.642 -21.340  24.535  1.00 50.01           C  
ATOM   3052  CG2 VAL A 201     -22.280 -20.192  22.789  1.00 50.01           C  
ATOM   3053  H   VAL A 201     -21.087 -17.990  25.044  1.00 55.35           H  
ATOM   3054  HA  VAL A 201     -23.928 -18.619  24.357  1.00 55.35           H  
ATOM   3055  HB  VAL A 201     -21.651 -20.599  24.792  1.00 50.01           H  
ATOM   3056 1HG1 VAL A 201     -23.345 -22.284  24.076  1.00 50.01           H  
ATOM   3057 2HG1 VAL A 201     -24.587 -21.010  24.102  1.00 50.01           H  
ATOM   3058 3HG1 VAL A 201     -23.767 -21.494  25.606  1.00 50.01           H  
ATOM   3059 1HG2 VAL A 201     -22.002 -21.174  22.408  1.00 50.01           H  
ATOM   3060 2HG2 VAL A 201     -21.455 -19.502  22.611  1.00 50.01           H  
ATOM   3061 3HG2 VAL A 201     -23.167 -19.838  22.263  1.00 50.01           H  
ATOM   3062  N   GLY A 202     -24.499 -18.814  26.754  1.00104.03           N  
ATOM   3063  CA  GLY A 202     -24.868 -18.869  28.159  1.00104.03           C  
ATOM   3064  C   GLY A 202     -25.082 -20.268  28.706  1.00104.03           C  
ATOM   3065  O   GLY A 202     -26.033 -20.500  29.450  1.00104.03           O  
ATOM   3066  H   GLY A 202     -25.220 -18.583  26.085  1.00104.03           H  
ATOM   3067 1HA  GLY A 202     -24.090 -18.386  28.752  1.00104.03           H  
ATOM   3068 2HA  GLY A 202     -25.793 -18.309  28.298  1.00104.03           H  
ATOM   3069  N   ALA A 203     -24.207 -21.195  28.327  1.00127.49           N  
ATOM   3070  CA  ALA A 203     -24.275 -22.591  28.753  1.00127.49           C  
ATOM   3071  C   ALA A 203     -25.619 -23.247  28.443  1.00127.49           C  
ATOM   3072  O   ALA A 203     -26.064 -24.146  29.156  1.00127.49           O  
ATOM   3073  CB  ALA A 203     -23.961 -22.699  30.243  1.00130.00           C  
ATOM   3074  H   ALA A 203     -23.445 -20.919  27.724  1.00127.49           H  
ATOM   3075  HA  ALA A 203     -23.508 -23.149  28.216  1.00127.49           H  
ATOM   3076 1HB  ALA A 203     -23.016 -22.199  30.455  1.00130.00           H  
ATOM   3077 2HB  ALA A 203     -23.879 -23.750  30.523  1.00130.00           H  
ATOM   3078 3HB  ALA A 203     -24.756 -22.234  30.824  1.00130.00           H  
ATOM   3079  N   GLN A 204     -26.267 -22.809  27.367  1.00121.93           N  
ATOM   3080  CA  GLN A 204     -27.590 -23.315  27.008  1.00121.93           C  
ATOM   3081  C   GLN A 204     -27.608 -24.819  26.741  1.00121.93           C  
ATOM   3082  O   GLN A 204     -28.602 -25.488  27.023  1.00121.93           O  
ATOM   3083  CB  GLN A 204     -28.152 -22.544  25.809  1.00109.52           C  
ATOM   3084  CG  GLN A 204     -27.427 -22.757  24.486  1.00109.52           C  
ATOM   3085  CD  GLN A 204     -27.996 -21.901  23.373  1.00109.52           C  
ATOM   3086  NE2 GLN A 204     -27.143 -21.124  22.723  1.00109.52           N  
ATOM   3087  OE1 GLN A 204     -29.191 -21.944  23.091  1.00109.52           O  
ATOM   3088  H   GLN A 204     -25.852 -22.086  26.799  1.00121.93           H  
ATOM   3089  HA  GLN A 204     -28.252 -23.141  27.856  1.00121.93           H  
ATOM   3090 1HB  GLN A 204     -29.195 -22.833  25.678  1.00109.52           H  
ATOM   3091 2HB  GLN A 204     -28.127 -21.480  26.045  1.00109.52           H  
ATOM   3092 1HG  GLN A 204     -26.371 -22.520  24.612  1.00109.52           H  
ATOM   3093 2HG  GLN A 204     -27.519 -23.803  24.193  1.00109.52           H  
ATOM   3094 1HE2 GLN A 204     -27.487 -20.530  21.983  1.00109.52           H  
ATOM   3095 2HE2 GLN A 204     -26.164 -21.124  22.967  1.00109.52           H  
ATOM   3096  N   ARG A 205     -26.513 -25.358  26.213  1.00151.56           N  
ATOM   3097  CA  ARG A 205     -26.364 -26.794  25.991  1.00151.56           C  
ATOM   3098  C   ARG A 205     -24.924 -27.195  26.281  1.00151.56           C  
ATOM   3099  O   ARG A 205     -23.995 -26.457  25.956  1.00151.56           O  
ATOM   3100  CB  ARG A 205     -26.682 -27.165  24.538  1.00 98.35           C  
ATOM   3101  CG  ARG A 205     -28.124 -26.973  24.082  1.00 98.35           C  
ATOM   3102  CD  ARG A 205     -29.099 -27.908  24.786  1.00 98.35           C  
ATOM   3103  NE  ARG A 205     -30.427 -27.861  24.174  1.00 98.35           N  
ATOM   3104  CZ  ARG A 205     -30.830 -28.584  23.137  1.00 98.35           C  
ATOM   3105  NH1 ARG A 205     -30.046 -29.451  22.524  1.00 98.35           N1+
ATOM   3106  NH2 ARG A 205     -32.058 -28.432  22.689  1.00 98.35           N  
ATOM   3107  H   ARG A 205     -25.731 -24.757  25.987  1.00151.56           H  
ATOM   3108  HA  ARG A 205     -27.024 -27.332  26.671  1.00151.56           H  
ATOM   3109 1HB  ARG A 205     -26.040 -26.565  23.893  1.00 98.35           H  
ATOM   3110 2HB  ARG A 205     -26.416 -28.212  24.386  1.00 98.35           H  
ATOM   3111 1HG  ARG A 205     -28.430 -25.942  24.255  1.00 98.35           H  
ATOM   3112 2HG  ARG A 205     -28.171 -27.169  23.010  1.00 98.35           H  
ATOM   3113 1HD  ARG A 205     -28.717 -28.929  24.746  1.00 98.35           H  
ATOM   3114 2HD  ARG A 205     -29.180 -27.610  25.832  1.00 98.35           H  
ATOM   3115  HE  ARG A 205     -31.097 -27.228  24.586  1.00 98.35           H  
ATOM   3116 1HH1 ARG A 205     -29.105 -29.588  22.857  1.00 98.35           H  
ATOM   3117 2HH1 ARG A 205     -30.410 -29.979  21.746  1.00 98.35           H  
ATOM   3118 1HH2 ARG A 205     -32.666 -27.768  23.141  1.00 98.35           H  
ATOM   3119 2HH2 ARG A 205     -32.377 -28.982  21.907  1.00 98.35           H  
ATOM   3120  N   SER A 206     -24.743 -28.374  26.866  1.00188.88           N  
ATOM   3121  CA  SER A 206     -23.424 -28.995  26.942  1.00188.88           C  
ATOM   3122  C   SER A 206     -23.109 -29.742  25.649  1.00188.88           C  
ATOM   3123  O   SER A 206     -21.946 -29.918  25.287  1.00188.88           O  
ATOM   3124  CB  SER A 206     -23.367 -29.964  28.125  1.00233.34           C  
ATOM   3125  OG  SER A 206     -24.318 -31.003  27.968  1.00233.34           O  
ATOM   3126  H   SER A 206     -25.530 -28.874  27.253  1.00188.88           H  
ATOM   3127  HA  SER A 206     -22.670 -28.220  27.082  1.00188.88           H  
ATOM   3128 1HB  SER A 206     -22.367 -30.393  28.193  1.00233.34           H  
ATOM   3129 2HB  SER A 206     -23.583 -29.419  29.044  1.00233.34           H  
ATOM   3130  HG  SER A 206     -24.047 -31.557  27.233  1.00233.34           H  
ATOM   3131  N   GLU A 207     -24.150 -30.193  24.957  1.00159.23           N  
ATOM   3132  CA  GLU A 207     -23.989 -30.909  23.696  1.00159.23           C  
ATOM   3133  C   GLU A 207     -23.932 -29.928  22.528  1.00159.23           C  
ATOM   3134  O   GLU A 207     -24.783 -29.048  22.388  1.00159.23           O  
ATOM   3135  CB  GLU A 207     -25.128 -31.914  23.501  1.00161.89           C  
ATOM   3136  CG  GLU A 207     -24.911 -32.852  22.324  1.00161.89           C  
ATOM   3137  CD  GLU A 207     -23.745 -33.796  22.549  1.00161.89           C  
ATOM   3138  OE1 GLU A 207     -23.804 -34.622  23.484  1.00161.89           O  
ATOM   3139  OE2 GLU A 207     -22.758 -33.692  21.791  1.00161.89           O1-
ATOM   3140  H   GLU A 207     -25.084 -30.036  25.306  1.00159.23           H  
ATOM   3141  HA  GLU A 207     -23.047 -31.457  23.732  1.00159.23           H  
ATOM   3142 1HB  GLU A 207     -25.219 -32.511  24.408  1.00161.89           H  
ATOM   3143 2HB  GLU A 207     -26.061 -31.370  23.351  1.00161.89           H  
ATOM   3144 1HG  GLU A 207     -25.819 -33.433  22.158  1.00161.89           H  
ATOM   3145 2HG  GLU A 207     -24.714 -32.257  21.432  1.00161.89           H  
ATOM   3146  N   ARG A 208     -22.902 -30.071  21.701  1.00107.57           N  
ATOM   3147  CA  ARG A 208     -22.565 -29.086  20.677  1.00107.57           C  
ATOM   3148  C   ARG A 208     -22.632 -29.698  19.282  1.00107.57           C  
ATOM   3149  O   ARG A 208     -21.597 -29.992  18.686  1.00107.57           O  
ATOM   3150  CB  ARG A 208     -21.148 -28.566  20.949  1.00125.87           C  
ATOM   3151  CG  ARG A 208     -20.971 -27.871  22.297  1.00125.87           C  
ATOM   3152  CD  ARG A 208     -19.833 -28.466  23.117  1.00125.87           C  
ATOM   3153  NE  ARG A 208     -18.517 -28.153  22.559  1.00125.87           N  
ATOM   3154  CZ  ARG A 208     -17.801 -27.070  22.834  1.00125.87           C  
ATOM   3155  NH1 ARG A 208     -18.217 -26.126  23.654  1.00125.87           N1+
ATOM   3156  NH2 ARG A 208     -16.621 -26.926  22.269  1.00125.87           N  
ATOM   3157  H   ARG A 208     -22.289 -30.869  21.805  1.00107.57           H  
ATOM   3158  HA  ARG A 208     -23.262 -28.249  20.728  1.00107.57           H  
ATOM   3159 1HB  ARG A 208     -20.458 -29.409  20.899  1.00125.87           H  
ATOM   3160 2HB  ARG A 208     -20.872 -27.864  20.162  1.00125.87           H  
ATOM   3161 1HG  ARG A 208     -20.770 -26.813  22.126  1.00125.87           H  
ATOM   3162 2HG  ARG A 208     -21.893 -27.958  22.872  1.00125.87           H  
ATOM   3163 1HD  ARG A 208     -19.896 -28.085  24.138  1.00125.87           H  
ATOM   3164 2HD  ARG A 208     -19.958 -29.549  23.157  1.00125.87           H  
ATOM   3165  HE  ARG A 208     -18.120 -28.823  21.918  1.00125.87           H  
ATOM   3166 1HH1 ARG A 208     -19.113 -26.221  24.106  1.00125.87           H  
ATOM   3167 2HH1 ARG A 208     -17.633 -25.321  23.818  1.00125.87           H  
ATOM   3168 1HH2 ARG A 208     -16.306 -27.612  21.602  1.00125.87           H  
ATOM   3169 2HH2 ARG A 208     -16.050 -26.129  22.502  1.00125.87           H  
ATOM   3170  N   LYS A 209     -23.839 -29.910  18.762  1.00 66.86           N  
ATOM   3171  CA  LYS A 209     -23.995 -30.545  17.452  1.00 66.86           C  
ATOM   3172  C   LYS A 209     -24.694 -29.765  16.339  1.00 66.86           C  
ATOM   3173  O   LYS A 209     -24.195 -29.765  15.216  1.00 66.86           O  
ATOM   3174  CB  LYS A 209     -24.532 -31.975  17.613  1.00 91.06           C  
ATOM   3175  CG  LYS A 209     -26.001 -32.242  17.296  1.00 91.06           C  
ATOM   3176  CD  LYS A 209     -26.975 -31.737  18.355  1.00 91.06           C  
ATOM   3177  CE  LYS A 209     -27.104 -32.711  19.514  1.00 91.06           C  
ATOM   3178  NZ  LYS A 209     -28.110 -32.187  20.495  1.00 91.06           N1+
ATOM   3179  H   LYS A 209     -24.658 -29.661  19.296  1.00 66.86           H  
ATOM   3180  HA  LYS A 209     -22.983 -30.670  17.064  1.00 66.86           H  
ATOM   3181 1HB  LYS A 209     -23.945 -32.614  16.952  1.00 91.06           H  
ATOM   3182 2HB  LYS A 209     -24.331 -32.309  18.631  1.00 91.06           H  
ATOM   3183 1HG  LYS A 209     -26.243 -31.784  16.338  1.00 91.06           H  
ATOM   3184 2HG  LYS A 209     -26.140 -33.318  17.191  1.00 91.06           H  
ATOM   3185 1HD  LYS A 209     -26.639 -30.772  18.733  1.00 91.06           H  
ATOM   3186 2HD  LYS A 209     -27.956 -31.613  17.896  1.00 91.06           H  
ATOM   3187 1HE  LYS A 209     -27.420 -33.683  19.128  1.00 91.06           H  
ATOM   3188 2HE  LYS A 209     -26.129 -32.833  19.991  1.00 91.06           H  
ATOM   3189 1HZ  LYS A 209     -28.191 -32.822  21.279  1.00 91.06           H  
ATOM   3190 2HZ  LYS A 209     -29.022 -32.118  20.061  1.00 91.06           H  
ATOM   3191 3HZ  LYS A 209     -27.838 -31.279  20.845  1.00 91.06           H  
ATOM   3192  N   LYS A 210     -25.812 -29.096  16.609  1.00 38.27           N  
ATOM   3193  CA  LYS A 210     -26.521 -28.339  15.574  1.00 38.27           C  
ATOM   3194  C   LYS A 210     -26.310 -26.830  15.623  1.00 38.27           C  
ATOM   3195  O   LYS A 210     -26.551 -26.144  14.633  1.00 38.27           O  
ATOM   3196  CB  LYS A 210     -28.029 -28.614  15.590  1.00 42.52           C  
ATOM   3197  CG  LYS A 210     -28.421 -29.979  15.034  1.00 42.52           C  
ATOM   3198  CD  LYS A 210     -29.929 -30.178  14.908  1.00 42.52           C  
ATOM   3199  CE  LYS A 210     -30.586 -29.304  13.846  1.00 42.52           C  
ATOM   3200  NZ  LYS A 210     -30.071 -29.616  12.471  1.00 42.52           N1+
ATOM   3201  H   LYS A 210     -26.197 -29.124  17.541  1.00 38.27           H  
ATOM   3202  HA  LYS A 210     -26.148 -28.654  14.599  1.00 38.27           H  
ATOM   3203 1HB  LYS A 210     -28.407 -28.511  16.607  1.00 42.52           H  
ATOM   3204 2HB  LYS A 210     -28.508 -27.853  14.973  1.00 42.52           H  
ATOM   3205 1HG  LYS A 210     -27.967 -30.102  14.051  1.00 42.52           H  
ATOM   3206 2HG  LYS A 210     -28.026 -30.752  15.692  1.00 42.52           H  
ATOM   3207 1HD  LYS A 210     -30.123 -31.222  14.660  1.00 42.52           H  
ATOM   3208 2HD  LYS A 210     -30.398 -29.973  15.871  1.00 42.52           H  
ATOM   3209 1HE  LYS A 210     -31.665 -29.474  13.888  1.00 42.52           H  
ATOM   3210 2HE  LYS A 210     -30.409 -28.254  14.088  1.00 42.52           H  
ATOM   3211 1HZ  LYS A 210     -30.584 -29.086  11.778  1.00 42.52           H  
ATOM   3212 2HZ  LYS A 210     -30.188 -30.600  12.271  1.00 42.52           H  
ATOM   3213 3HZ  LYS A 210     -29.092 -29.377  12.390  1.00 42.52           H  
ATOM   3214  N   TRP A 211     -25.876 -26.305  16.763  1.00 37.65           N  
ATOM   3215  CA  TRP A 211     -25.662 -24.866  16.897  1.00 37.65           C  
ATOM   3216  C   TRP A 211     -24.200 -24.458  16.739  1.00 37.65           C  
ATOM   3217  O   TRP A 211     -23.913 -23.309  16.411  1.00 37.65           O  
ATOM   3218  CB  TRP A 211     -26.212 -24.371  18.239  1.00 37.54           C  
ATOM   3219  CG  TRP A 211     -25.655 -25.075  19.443  1.00 37.54           C  
ATOM   3220  CD1 TRP A 211     -26.180 -26.161  20.079  1.00 37.54           C  
ATOM   3221  CD2 TRP A 211     -24.498 -24.708  20.210  1.00 37.54           C  
ATOM   3222  CE2 TRP A 211     -24.427 -25.583  21.319  1.00 37.54           C  
ATOM   3223  CE3 TRP A 211     -23.514 -23.720  20.074  1.00 37.54           C  
ATOM   3224  NE1 TRP A 211     -25.447 -26.487  21.190  1.00 37.54           N  
ATOM   3225  CZ2 TRP A 211     -23.449 -25.454  22.309  1.00 37.54           C  
ATOM   3226  CZ3 TRP A 211     -22.520 -23.612  21.044  1.00 37.54           C  
ATOM   3227  CH2 TRP A 211     -22.505 -24.469  22.161  1.00 37.54           C  
ATOM   3228  H   TRP A 211     -25.705 -26.896  17.562  1.00 37.65           H  
ATOM   3229  HA  TRP A 211     -26.215 -24.355  16.108  1.00 37.65           H  
ATOM   3230 1HB  TRP A 211     -26.003 -23.305  18.327  1.00 37.54           H  
ATOM   3231 2HB  TRP A 211     -27.294 -24.502  18.236  1.00 37.54           H  
ATOM   3232  HD1 TRP A 211     -27.067 -26.686  19.755  1.00 37.54           H  
ATOM   3233  HE1 TRP A 211     -25.648 -27.265  21.803  1.00 37.54           H  
ATOM   3234  HE3 TRP A 211     -23.525 -23.051  19.227  1.00 37.54           H  
ATOM   3235  HZ2 TRP A 211     -23.438 -26.109  23.168  1.00 37.54           H  
ATOM   3236  HZ3 TRP A 211     -21.752 -22.860  20.938  1.00 37.54           H  
ATOM   3237  HH2 TRP A 211     -21.733 -24.354  22.908  1.00 37.54           H  
ATOM   3238  N   ILE A 212     -23.274 -25.384  16.961  1.00 31.11           N  
ATOM   3239  CA  ILE A 212     -21.849 -25.064  16.890  1.00 31.11           C  
ATOM   3240  C   ILE A 212     -21.334 -25.059  15.452  1.00 31.11           C  
ATOM   3241  O   ILE A 212     -20.352 -24.391  15.135  1.00 31.11           O  
ATOM   3242  CB  ILE A 212     -21.014 -26.027  17.769  1.00 44.50           C  
ATOM   3243  CG1 ILE A 212     -19.632 -25.445  18.086  1.00 44.50           C  
ATOM   3244  CG2 ILE A 212     -20.842 -27.390  17.101  1.00 44.50           C  
ATOM   3245  CD1 ILE A 212     -19.626 -24.351  19.134  1.00 44.50           C  
ATOM   3246  H   ILE A 212     -23.550 -26.324  17.204  1.00 31.11           H  
ATOM   3247  HA  ILE A 212     -21.717 -24.056  17.282  1.00 31.11           H  
ATOM   3248  HB  ILE A 212     -21.545 -26.173  18.710  1.00 44.50           H  
ATOM   3249 1HG1 ILE A 212     -18.991 -26.252  18.441  1.00 44.50           H  
ATOM   3250 2HG1 ILE A 212     -19.198 -25.049  17.169  1.00 44.50           H  
ATOM   3251 1HG2 ILE A 212     -20.316 -28.063  17.778  1.00 44.50           H  
ATOM   3252 2HG2 ILE A 212     -20.260 -27.288  16.185  1.00 44.50           H  
ATOM   3253 3HG2 ILE A 212     -21.818 -27.814  16.865  1.00 44.50           H  
ATOM   3254 1HD1 ILE A 212     -18.603 -24.007  19.290  1.00 44.50           H  
ATOM   3255 2HD1 ILE A 212     -20.019 -24.743  20.072  1.00 44.50           H  
ATOM   3256 3HD1 ILE A 212     -20.239 -23.513  18.801  1.00 44.50           H  
ATOM   3257  N   HIS A 213     -22.004 -25.798  14.573  1.00 25.63           N  
ATOM   3258  CA  HIS A 213     -21.511 -26.013  13.216  1.00 25.63           C  
ATOM   3259  C   HIS A 213     -21.658 -24.794  12.308  1.00 25.63           C  
ATOM   3260  O   HIS A 213     -21.134 -24.765  11.196  1.00 25.63           O  
ATOM   3261  CB  HIS A 213     -22.200 -27.237  12.604  1.00 28.59           C  
ATOM   3262  CG  HIS A 213     -23.556 -26.972  12.025  1.00 28.59           C  
ATOM   3263  CD2 HIS A 213     -24.127 -27.454  10.892  1.00 28.59           C  
ATOM   3264  ND1 HIS A 213     -24.506 -26.139  12.572  1.00 28.59           N  
ATOM   3265  CE1 HIS A 213     -25.584 -26.161  11.775  1.00 28.59           C  
ATOM   3266  NE2 HIS A 213     -25.402 -26.966  10.747  1.00 28.59           N  
ATOM   3267  H   HIS A 213     -22.857 -26.257  14.856  1.00 25.63           H  
ATOM   3268  HA  HIS A 213     -20.446 -26.235  13.282  1.00 25.63           H  
ATOM   3269 1HB  HIS A 213     -21.570 -27.605  11.796  1.00 28.59           H  
ATOM   3270 2HB  HIS A 213     -22.275 -28.019  13.360  1.00 28.59           H  
ATOM   3271  HD1 HIS A 213     -24.415 -25.588  13.413  1.00 28.59           H  
ATOM   3272  HD2 HIS A 213     -23.648 -28.135  10.205  1.00 28.59           H  
ATOM   3273  HE1 HIS A 213     -26.485 -25.592  11.952  1.00 28.59           H  
ATOM   3274  N   CYS A 214     -22.365 -23.777  12.788  1.00 27.42           N  
ATOM   3275  CA  CYS A 214     -22.599 -22.556  12.026  1.00 27.42           C  
ATOM   3276  C   CYS A 214     -21.894 -21.343  12.630  1.00 27.42           C  
ATOM   3277  O   CYS A 214     -22.120 -20.219  12.188  1.00 27.42           O  
ATOM   3278  CB  CYS A 214     -24.108 -22.316  11.934  1.00 35.24           C  
ATOM   3279  SG  CYS A 214     -24.965 -22.396  13.528  1.00 35.24           S  
ATOM   3280  H   CYS A 214     -22.762 -23.841  13.715  1.00 27.42           H  
ATOM   3281  HA  CYS A 214     -22.208 -22.683  11.016  1.00 27.42           H  
ATOM   3282 1HB  CYS A 214     -24.283 -21.342  11.475  1.00 35.24           H  
ATOM   3283 2HB  CYS A 214     -24.533 -23.079  11.280  1.00 35.24           H  
ATOM   3284  HG  CYS A 214     -24.150 -21.585  14.211  1.00 35.24           H  
ATOM   3285  N   PHE A 215     -21.032 -21.556  13.620  1.00 29.84           N  
ATOM   3286  CA  PHE A 215     -20.238 -20.474  14.198  1.00 29.84           C  
ATOM   3287  C   PHE A 215     -18.806 -20.433  13.673  1.00 29.84           C  
ATOM   3288  O   PHE A 215     -18.001 -19.613  14.111  1.00 29.84           O  
ATOM   3289  CB  PHE A 215     -20.219 -20.567  15.726  1.00 35.69           C  
ATOM   3290  CG  PHE A 215     -21.472 -20.049  16.377  1.00 35.69           C  
ATOM   3291  CD1 PHE A 215     -21.833 -18.712  16.242  1.00 35.69           C  
ATOM   3292  CD2 PHE A 215     -22.277 -20.888  17.138  1.00 35.69           C  
ATOM   3293  CE1 PHE A 215     -22.998 -18.225  16.830  1.00 35.69           C  
ATOM   3294  CE2 PHE A 215     -23.446 -20.412  17.728  1.00 35.69           C  
ATOM   3295  CZ  PHE A 215     -23.808 -19.078  17.573  1.00 35.69           C  
ATOM   3296  H   PHE A 215     -20.890 -22.494  13.967  1.00 29.84           H  
ATOM   3297  HA  PHE A 215     -20.692 -19.521  13.929  1.00 29.84           H  
ATOM   3298 1HB  PHE A 215     -20.051 -21.603  16.021  1.00 35.69           H  
ATOM   3299 2HB  PHE A 215     -19.385 -19.970  16.096  1.00 35.69           H  
ATOM   3300  HD1 PHE A 215     -21.202 -18.038  15.682  1.00 35.69           H  
ATOM   3301  HD2 PHE A 215     -21.992 -21.920  17.280  1.00 35.69           H  
ATOM   3302  HE1 PHE A 215     -23.267 -17.185  16.719  1.00 35.69           H  
ATOM   3303  HE2 PHE A 215     -24.071 -21.077  18.305  1.00 35.69           H  
ATOM   3304  HZ  PHE A 215     -24.709 -18.704  18.035  1.00 35.69           H  
ATOM   3305  N   GLU A 216     -18.496 -21.290  12.707  1.00 29.90           N  
ATOM   3306  CA  GLU A 216     -17.201 -21.269  12.028  1.00 29.90           C  
ATOM   3307  C   GLU A 216     -17.007 -20.067  11.105  1.00 29.90           C  
ATOM   3308  O   GLU A 216     -15.928 -19.880  10.548  1.00 29.90           O  
ATOM   3309  CB  GLU A 216     -16.978 -22.565  11.244  1.00 35.01           C  
ATOM   3310  CG  GLU A 216     -18.155 -23.048  10.409  1.00 35.01           C  
ATOM   3311  CD  GLU A 216     -18.939 -21.923   9.763  1.00 35.01           C  
ATOM   3312  OE1 GLU A 216     -20.030 -21.601  10.282  1.00 35.01           O  
ATOM   3313  OE2 GLU A 216     -18.498 -21.353   8.742  1.00 35.01           O1-
ATOM   3314  H   GLU A 216     -19.185 -21.966  12.407  1.00 29.90           H  
ATOM   3315  HA  GLU A 216     -16.416 -21.210  12.782  1.00 29.90           H  
ATOM   3316 1HB  GLU A 216     -16.119 -22.429  10.588  1.00 35.01           H  
ATOM   3317 2HB  GLU A 216     -16.729 -23.349  11.958  1.00 35.01           H  
ATOM   3318 1HG  GLU A 216     -17.782 -23.712   9.630  1.00 35.01           H  
ATOM   3319 2HG  GLU A 216     -18.825 -23.614  11.057  1.00 35.01           H  
ATOM   3320  N   GLY A 217     -18.022 -19.222  10.961  1.00 31.81           N  
ATOM   3321  CA  GLY A 217     -17.835 -17.944  10.296  1.00 31.81           C  
ATOM   3322  C   GLY A 217     -17.195 -16.970  11.266  1.00 31.81           C  
ATOM   3323  O   GLY A 217     -17.818 -15.992  11.680  1.00 31.81           O  
ATOM   3324  H   GLY A 217     -18.916 -19.441  11.376  1.00 31.81           H  
ATOM   3325 1HA  GLY A 217     -17.184 -18.068   9.430  1.00 31.81           H  
ATOM   3326 2HA  GLY A 217     -18.797 -17.551   9.972  1.00 31.81           H  
ATOM   3327  N   VAL A 218     -15.966 -17.278  11.667  1.00 23.63           N  
ATOM   3328  CA  VAL A 218     -15.293 -16.602  12.772  1.00 23.63           C  
ATOM   3329  C   VAL A 218     -13.805 -16.419  12.481  1.00 23.63           C  
ATOM   3330  O   VAL A 218     -13.150 -17.311  11.943  1.00 23.63           O  
ATOM   3331  CB  VAL A 218     -15.515 -17.400  14.080  1.00 20.49           C  
ATOM   3332  CG1 VAL A 218     -14.751 -18.721  14.092  1.00 20.49           C  
ATOM   3333  CG2 VAL A 218     -15.156 -16.572  15.302  1.00 20.49           C  
ATOM   3334  H   VAL A 218     -15.493 -18.065  11.241  1.00 23.63           H  
ATOM   3335  HA  VAL A 218     -15.741 -15.616  12.894  1.00 23.63           H  
ATOM   3336  HB  VAL A 218     -16.579 -17.626  14.148  1.00 20.49           H  
ATOM   3337 1HG1 VAL A 218     -15.061 -19.312  14.954  1.00 20.49           H  
ATOM   3338 2HG1 VAL A 218     -13.680 -18.528  14.156  1.00 20.49           H  
ATOM   3339 3HG1 VAL A 218     -14.963 -19.281  13.182  1.00 20.49           H  
ATOM   3340 1HG2 VAL A 218     -15.326 -17.159  16.205  1.00 20.49           H  
ATOM   3341 2HG2 VAL A 218     -15.789 -15.686  15.330  1.00 20.49           H  
ATOM   3342 3HG2 VAL A 218     -14.108 -16.276  15.257  1.00 20.49           H  
ATOM   3343  N   THR A 219     -13.271 -15.246  12.805  1.00 19.19           N  
ATOM   3344  CA  THR A 219     -11.858 -14.946  12.591  1.00 19.19           C  
ATOM   3345  C   THR A 219     -10.987 -15.497  13.717  1.00 19.19           C  
ATOM   3346  O   THR A 219      -9.917 -16.052  13.468  1.00 19.19           O  
ATOM   3347  CB  THR A 219     -11.629 -13.422  12.493  1.00 17.17           C  
ATOM   3348  CG2 THR A 219     -10.187 -13.091  12.129  1.00 17.17           C  
ATOM   3349  OG1 THR A 219     -12.490 -12.879  11.484  1.00 17.17           O  
ATOM   3350  H   THR A 219     -13.852 -14.520  13.204  1.00 19.19           H  
ATOM   3351  HA  THR A 219     -11.539 -15.407  11.656  1.00 19.19           H  
ATOM   3352  HB  THR A 219     -11.871 -12.960  13.451  1.00 17.17           H  
ATOM   3353  HG1 THR A 219     -12.354 -13.375  10.672  1.00 17.17           H  
ATOM   3354 1HG2 THR A 219     -10.088 -12.014  11.989  1.00 17.17           H  
ATOM   3355 2HG2 THR A 219      -9.914 -13.600  11.205  1.00 17.17           H  
ATOM   3356 3HG2 THR A 219      -9.521 -13.408  12.931  1.00 17.17           H  
ATOM   3357  N   ALA A 220     -11.446 -15.344  14.954  1.00 15.75           N  
ATOM   3358  CA  ALA A 220     -10.705 -15.799  16.127  1.00 15.75           C  
ATOM   3359  C   ALA A 220     -11.670 -16.204  17.237  1.00 15.75           C  
ATOM   3360  O   ALA A 220     -12.749 -15.627  17.376  1.00 15.75           O  
ATOM   3361  CB  ALA A 220      -9.774 -14.697  16.620  1.00 15.76           C  
ATOM   3362  H   ALA A 220     -12.345 -14.909  15.103  1.00 15.75           H  
ATOM   3363  HA  ALA A 220     -10.107 -16.668  15.852  1.00 15.75           H  
ATOM   3364 1HB  ALA A 220      -9.092 -14.408  15.820  1.00 15.76           H  
ATOM   3365 2HB  ALA A 220      -9.197 -15.061  17.471  1.00 15.76           H  
ATOM   3366 3HB  ALA A 220     -10.362 -13.832  16.926  1.00 15.76           H  
ATOM   3367  N   ILE A 221     -11.280 -17.202  18.023  1.00 22.02           N  
ATOM   3368  CA  ILE A 221     -12.116 -17.724  19.101  1.00 22.02           C  
ATOM   3369  C   ILE A 221     -11.411 -17.451  20.424  1.00 22.02           C  
ATOM   3370  O   ILE A 221     -10.236 -17.774  20.587  1.00 22.02           O  
ATOM   3371  CB  ILE A 221     -12.362 -19.245  18.960  1.00 13.27           C  
ATOM   3372  CG1 ILE A 221     -13.030 -19.555  17.616  1.00 13.27           C  
ATOM   3373  CG2 ILE A 221     -13.225 -19.756  20.116  1.00 13.27           C  
ATOM   3374  CD1 ILE A 221     -13.042 -21.025  17.255  1.00 13.27           C  
ATOM   3375  H   ILE A 221     -10.372 -17.625  17.879  1.00 22.02           H  
ATOM   3376  HA  ILE A 221     -13.077 -17.209  19.100  1.00 22.02           H  
ATOM   3377  HB  ILE A 221     -11.398 -19.753  18.995  1.00 13.27           H  
ATOM   3378 1HG1 ILE A 221     -14.058 -19.191  17.638  1.00 13.27           H  
ATOM   3379 2HG1 ILE A 221     -12.501 -19.027  16.823  1.00 13.27           H  
ATOM   3380 1HG2 ILE A 221     -13.397 -20.827  20.007  1.00 13.27           H  
ATOM   3381 2HG2 ILE A 221     -14.183 -19.236  20.122  1.00 13.27           H  
ATOM   3382 3HG2 ILE A 221     -12.715 -19.582  21.063  1.00 13.27           H  
ATOM   3383 1HD1 ILE A 221     -13.313 -21.129  16.205  1.00 13.27           H  
ATOM   3384 2HD1 ILE A 221     -13.771 -21.552  17.870  1.00 13.27           H  
ATOM   3385 3HD1 ILE A 221     -12.051 -21.451  17.415  1.00 13.27           H  
ATOM   3386  N   ILE A 222     -12.123 -16.845  21.367  1.00 27.72           N  
ATOM   3387  CA  ILE A 222     -11.563 -16.551  22.682  1.00 27.72           C  
ATOM   3388  C   ILE A 222     -12.048 -17.613  23.664  1.00 27.72           C  
ATOM   3389  O   ILE A 222     -13.251 -17.825  23.810  1.00 27.72           O  
ATOM   3390  CB  ILE A 222     -11.967 -15.142  23.169  1.00 14.72           C  
ATOM   3391  CG1 ILE A 222     -11.453 -14.071  22.200  1.00 14.72           C  
ATOM   3392  CG2 ILE A 222     -11.402 -14.880  24.560  1.00 14.72           C  
ATOM   3393  CD1 ILE A 222     -12.518 -13.495  21.291  1.00 14.72           C  
ATOM   3394  H   ILE A 222     -13.087 -16.595  21.191  1.00 27.72           H  
ATOM   3395  HA  ILE A 222     -10.476 -16.602  22.627  1.00 27.72           H  
ATOM   3396  HB  ILE A 222     -13.054 -15.085  23.219  1.00 14.72           H  
ATOM   3397 1HG1 ILE A 222     -11.020 -13.253  22.776  1.00 14.72           H  
ATOM   3398 2HG1 ILE A 222     -10.664 -14.498  21.581  1.00 14.72           H  
ATOM   3399 1HG2 ILE A 222     -11.661 -13.871  24.881  1.00 14.72           H  
ATOM   3400 2HG2 ILE A 222     -10.317 -14.990  24.545  1.00 14.72           H  
ATOM   3401 3HG2 ILE A 222     -11.824 -15.593  25.267  1.00 14.72           H  
ATOM   3402 1HD1 ILE A 222     -12.083 -12.701  20.683  1.00 14.72           H  
ATOM   3403 2HD1 ILE A 222     -13.329 -13.085  21.892  1.00 14.72           H  
ATOM   3404 3HD1 ILE A 222     -12.908 -14.274  20.636  1.00 14.72           H  
ATOM   3405  N   PHE A 223     -11.113 -18.288  24.323  1.00 57.81           N  
ATOM   3406  CA  PHE A 223     -11.425 -19.383  25.236  1.00 57.81           C  
ATOM   3407  C   PHE A 223     -10.834 -19.103  26.616  1.00 57.81           C  
ATOM   3408  O   PHE A 223      -9.640 -19.292  26.849  1.00 57.81           O  
ATOM   3409  CB  PHE A 223     -10.875 -20.691  24.661  1.00 79.19           C  
ATOM   3410  CG  PHE A 223     -11.386 -21.923  25.356  1.00 79.19           C  
ATOM   3411  CD1 PHE A 223     -12.511 -22.586  24.876  1.00 79.19           C  
ATOM   3412  CD2 PHE A 223     -10.733 -22.430  26.474  1.00 79.19           C  
ATOM   3413  CE1 PHE A 223     -12.979 -23.740  25.501  1.00 79.19           C  
ATOM   3414  CE2 PHE A 223     -11.185 -23.588  27.100  1.00 79.19           C  
ATOM   3415  CZ  PHE A 223     -12.316 -24.238  26.619  1.00 79.19           C  
ATOM   3416  H   PHE A 223     -10.140 -18.045  24.189  1.00 57.81           H  
ATOM   3417  HA  PHE A 223     -12.508 -19.468  25.334  1.00 57.81           H  
ATOM   3418 1HB  PHE A 223     -11.152 -20.749  23.609  1.00 79.19           H  
ATOM   3419 2HB  PHE A 223      -9.787 -20.675  24.724  1.00 79.19           H  
ATOM   3420  HD1 PHE A 223     -13.025 -22.210  24.004  1.00 79.19           H  
ATOM   3421  HD2 PHE A 223      -9.859 -21.927  26.860  1.00 79.19           H  
ATOM   3422  HE1 PHE A 223     -13.848 -24.251  25.115  1.00 79.19           H  
ATOM   3423  HE2 PHE A 223     -10.657 -23.985  27.954  1.00 79.19           H  
ATOM   3424  HZ  PHE A 223     -12.672 -25.132  27.109  1.00 79.19           H  
ATOM   3425  N   CYS A 224     -11.662 -18.617  27.534  1.00105.86           N  
ATOM   3426  CA  CYS A 224     -11.185 -18.203  28.850  1.00105.86           C  
ATOM   3427  C   CYS A 224     -11.205 -19.315  29.895  1.00105.86           C  
ATOM   3428  O   CYS A 224     -12.177 -20.061  30.013  1.00105.86           O  
ATOM   3429  CB  CYS A 224     -12.035 -17.035  29.351  1.00133.02           C  
ATOM   3430  SG  CYS A 224     -11.939 -15.597  28.262  1.00133.02           S  
ATOM   3431  H   CYS A 224     -12.643 -18.504  27.315  1.00105.86           H  
ATOM   3432  HA  CYS A 224     -10.155 -17.861  28.749  1.00105.86           H  
ATOM   3433 1HB  CYS A 224     -13.073 -17.360  29.429  1.00133.02           H  
ATOM   3434 2HB  CYS A 224     -11.687 -16.753  30.345  1.00133.02           H  
ATOM   3435  HG  CYS A 224     -12.306 -16.224  27.138  1.00133.02           H  
ATOM   3436  N   VAL A 225     -10.130 -19.397  30.672  1.00164.49           N  
ATOM   3437  CA  VAL A 225      -9.978 -20.413  31.711  1.00164.49           C  
ATOM   3438  C   VAL A 225      -9.476 -19.780  33.005  1.00164.49           C  
ATOM   3439  O   VAL A 225      -9.027 -18.633  33.027  1.00164.49           O  
ATOM   3440  CB  VAL A 225      -8.990 -21.530  31.294  1.00158.62           C  
ATOM   3441  CG1 VAL A 225      -9.515 -22.282  30.075  1.00158.62           C  
ATOM   3442  CG2 VAL A 225      -7.596 -20.975  31.011  1.00158.62           C  
ATOM   3443  H   VAL A 225      -9.367 -18.745  30.548  1.00164.49           H  
ATOM   3444  HA  VAL A 225     -10.946 -20.874  31.906  1.00164.49           H  
ATOM   3445  HB  VAL A 225      -8.912 -22.241  32.116  1.00158.62           H  
ATOM   3446 1HG1 VAL A 225      -8.859 -23.125  29.857  1.00158.62           H  
ATOM   3447 2HG1 VAL A 225      -9.543 -21.618  29.211  1.00158.62           H  
ATOM   3448 3HG1 VAL A 225     -10.519 -22.655  30.277  1.00158.62           H  
ATOM   3449 1HG2 VAL A 225      -6.917 -21.797  30.783  1.00158.62           H  
ATOM   3450 2HG2 VAL A 225      -7.225 -20.441  31.886  1.00158.62           H  
ATOM   3451 3HG2 VAL A 225      -7.630 -20.295  30.160  1.00158.62           H  
ATOM   3452  N   ALA A 226      -9.531 -20.539  34.093  1.00259.05           N  
ATOM   3453  CA  ALA A 226      -8.856 -20.161  35.329  1.00259.05           C  
ATOM   3454  C   ALA A 226      -7.841 -21.258  35.638  1.00259.05           C  
ATOM   3455  O   ALA A 226      -8.145 -22.441  35.493  1.00259.05           O  
ATOM   3456  CB  ALA A 226      -9.855 -20.013  36.469  1.00299.67           C  
ATOM   3457  H   ALA A 226      -9.974 -21.446  34.058  1.00259.05           H  
ATOM   3458  HA  ALA A 226      -8.328 -19.218  35.186  1.00259.05           H  
ATOM   3459 1HB  ALA A 226     -10.582 -19.239  36.219  1.00299.67           H  
ATOM   3460 2HB  ALA A 226      -9.328 -19.730  37.380  1.00299.67           H  
ATOM   3461 3HB  ALA A 226     -10.373 -20.959  36.630  1.00299.67           H  
ATOM   3462  N   LEU A 227      -6.639 -20.870  36.051  1.00326.54           N  
ATOM   3463  CA  LEU A 227      -5.600 -21.835  36.405  1.00326.54           C  
ATOM   3464  C   LEU A 227      -5.728 -22.294  37.855  1.00326.54           C  
ATOM   3465  O   LEU A 227      -4.882 -23.019  38.374  1.00326.54           O  
ATOM   3466  CB  LEU A 227      -4.202 -21.257  36.154  1.00331.31           C  
ATOM   3467  CG  LEU A 227      -3.670 -20.122  37.035  1.00331.31           C  
ATOM   3468  CD1 LEU A 227      -2.166 -20.002  36.825  1.00331.31           C  
ATOM   3469  CD2 LEU A 227      -4.333 -18.778  36.750  1.00331.31           C  
ATOM   3470  H   LEU A 227      -6.429 -19.888  36.148  1.00326.54           H  
ATOM   3471  HA  LEU A 227      -5.720 -22.717  35.775  1.00326.54           H  
ATOM   3472 1HB  LEU A 227      -3.508 -22.089  36.270  1.00331.31           H  
ATOM   3473 2HB  LEU A 227      -4.148 -20.935  35.115  1.00331.31           H  
ATOM   3474  HG  LEU A 227      -3.854 -20.376  38.077  1.00331.31           H  
ATOM   3475 1HD1 LEU A 227      -1.772 -19.199  37.448  1.00331.31           H  
ATOM   3476 2HD1 LEU A 227      -1.948 -19.787  35.779  1.00331.31           H  
ATOM   3477 3HD1 LEU A 227      -1.683 -20.937  37.108  1.00331.31           H  
ATOM   3478 1HD2 LEU A 227      -3.780 -17.987  37.256  1.00331.31           H  
ATOM   3479 2HD2 LEU A 227      -5.354 -18.787  37.129  1.00331.31           H  
ATOM   3480 3HD2 LEU A 227      -4.337 -18.588  35.677  1.00331.31           H  
ATOM   3481  N   SER A 228      -6.813 -21.866  38.492  1.00359.14           N  
ATOM   3482  CA  SER A 228      -7.178 -22.292  39.838  1.00359.14           C  
ATOM   3483  C   SER A 228      -8.209 -23.418  39.797  1.00359.14           C  
ATOM   3484  O   SER A 228      -8.718 -23.842  40.832  1.00359.14           O  
ATOM   3485  CB  SER A 228      -7.764 -21.094  40.590  1.00366.87           C  
ATOM   3486  OG  SER A 228      -8.894 -20.579  39.907  1.00366.87           O  
ATOM   3487  H   SER A 228      -7.444 -21.243  38.011  1.00359.14           H  
ATOM   3488  HA  SER A 228      -6.296 -22.653  40.367  1.00359.14           H  
ATOM   3489 1HB  SER A 228      -8.055 -21.403  41.594  1.00366.87           H  
ATOM   3490 2HB  SER A 228      -7.006 -20.314  40.662  1.00366.87           H  
ATOM   3491  HG  SER A 228      -9.574 -21.257  39.895  1.00366.87           H  
ATOM   3492  N   ASP A 229      -8.524 -23.890  38.596  1.00374.93           N  
ATOM   3493  CA  ASP A 229      -9.607 -24.845  38.374  1.00374.93           C  
ATOM   3494  C   ASP A 229      -9.241 -26.313  38.591  1.00374.93           C  
ATOM   3495  O   ASP A 229      -9.964 -27.207  38.153  1.00374.93           O  
ATOM   3496  CB  ASP A 229     -10.167 -24.656  36.961  1.00362.21           C  
ATOM   3497  CG  ASP A 229      -9.216 -25.130  35.874  1.00362.21           C  
ATOM   3498  OD1 ASP A 229      -8.009 -25.332  36.127  1.00362.21           O  
ATOM   3499  OD2 ASP A 229      -9.683 -25.293  34.727  1.00362.21           O1-
ATOM   3500  H   ASP A 229      -8.002 -23.571  37.792  1.00374.93           H  
ATOM   3501  HA  ASP A 229     -10.405 -24.615  39.080  1.00374.93           H  
ATOM   3502 1HB  ASP A 229     -11.099 -25.214  36.875  1.00362.21           H  
ATOM   3503 2HB  ASP A 229     -10.384 -23.599  36.805  1.00362.21           H  
ATOM   3504  N   TYR A 230      -8.140 -26.570  39.289  1.00371.22           N  
ATOM   3505  CA  TYR A 230      -7.930 -27.861  39.939  1.00371.22           C  
ATOM   3506  C   TYR A 230      -8.210 -27.787  41.439  1.00371.22           C  
ATOM   3507  O   TYR A 230      -8.219 -28.808  42.127  1.00371.22           O  
ATOM   3508  CB  TYR A 230      -6.508 -28.376  39.696  1.00348.18           C  
ATOM   3509  CG  TYR A 230      -5.407 -27.460  40.184  1.00348.18           C  
ATOM   3510  CD1 TYR A 230      -4.713 -26.641  39.293  1.00348.18           C  
ATOM   3511  CD2 TYR A 230      -5.043 -27.434  41.531  1.00348.18           C  
ATOM   3512  CE1 TYR A 230      -3.669 -25.831  39.732  1.00348.18           C  
ATOM   3513  CE2 TYR A 230      -4.008 -26.617  41.977  1.00348.18           C  
ATOM   3514  CZ  TYR A 230      -3.330 -25.816  41.074  1.00348.18           C  
ATOM   3515  OH  TYR A 230      -2.324 -24.993  41.524  1.00348.18           O  
ATOM   3516  H   TYR A 230      -7.443 -25.849  39.410  1.00371.22           H  
ATOM   3517  HA  TYR A 230      -8.625 -28.585  39.514  1.00371.22           H  
ATOM   3518 1HB  TYR A 230      -6.403 -29.339  40.195  1.00348.18           H  
ATOM   3519 2HB  TYR A 230      -6.374 -28.534  38.626  1.00348.18           H  
ATOM   3520  HD1 TYR A 230      -4.981 -26.641  38.246  1.00348.18           H  
ATOM   3521  HD2 TYR A 230      -5.578 -28.049  42.239  1.00348.18           H  
ATOM   3522  HE1 TYR A 230      -3.132 -25.212  39.029  1.00348.18           H  
ATOM   3523  HE2 TYR A 230      -3.741 -26.602  43.024  1.00348.18           H  
ATOM   3524  HH  TYR A 230      -2.206 -25.038  42.476  1.00348.18           H  
ATOM   3525  N   ASP A 231      -8.449 -26.581  41.945  1.00379.95           N  
ATOM   3526  CA  ASP A 231      -8.730 -26.356  43.361  1.00379.95           C  
ATOM   3527  C   ASP A 231     -10.095 -25.705  43.575  1.00379.95           C  
ATOM   3528  O   ASP A 231     -10.398 -25.207  44.659  1.00379.95           O  
ATOM   3529  CB  ASP A 231      -7.646 -25.462  43.969  1.00382.85           C  
ATOM   3530  CG  ASP A 231      -7.673 -25.465  45.487  1.00382.85           C  
ATOM   3531  OD1 ASP A 231      -8.023 -26.501  46.091  1.00382.85           O  
ATOM   3532  OD2 ASP A 231      -7.321 -24.427  46.088  1.00382.85           O1-
ATOM   3533  H   ASP A 231      -8.436 -25.776  41.333  1.00379.95           H  
ATOM   3534  HA  ASP A 231      -8.724 -27.313  43.882  1.00379.95           H  
ATOM   3535 1HB  ASP A 231      -6.668 -25.805  43.633  1.00382.85           H  
ATOM   3536 2HB  ASP A 231      -7.795 -24.441  43.616  1.00382.85           H  
ATOM   3537  N   LEU A 232     -10.920 -25.710  42.533  1.00398.59           N  
ATOM   3538  CA  LEU A 232     -12.273 -25.169  42.602  1.00398.59           C  
ATOM   3539  C   LEU A 232     -13.276 -26.280  42.312  1.00398.59           C  
ATOM   3540  O   LEU A 232     -13.176 -26.976  41.302  1.00398.59           O  
ATOM   3541  CB  LEU A 232     -12.455 -24.034  41.590  1.00381.79           C  
ATOM   3542  CG  LEU A 232     -11.684 -22.733  41.835  1.00381.79           C  
ATOM   3543  CD1 LEU A 232     -11.811 -21.841  40.605  1.00381.79           C  
ATOM   3544  CD2 LEU A 232     -12.209 -21.989  43.058  1.00381.79           C  
ATOM   3545  H   LEU A 232     -10.609 -26.123  41.665  1.00398.59           H  
ATOM   3546  HA  LEU A 232     -12.457 -24.790  43.608  1.00398.59           H  
ATOM   3547 1HB  LEU A 232     -12.174 -24.417  40.609  1.00381.79           H  
ATOM   3548 2HB  LEU A 232     -13.515 -23.786  41.556  1.00381.79           H  
ATOM   3549  HG  LEU A 232     -10.630 -22.960  41.993  1.00381.79           H  
ATOM   3550 1HD1 LEU A 232     -11.297 -20.897  40.785  1.00381.79           H  
ATOM   3551 2HD1 LEU A 232     -12.863 -21.645  40.398  1.00381.79           H  
ATOM   3552 3HD1 LEU A 232     -11.359 -22.338  39.747  1.00381.79           H  
ATOM   3553 1HD2 LEU A 232     -11.678 -21.043  43.165  1.00381.79           H  
ATOM   3554 2HD2 LEU A 232     -12.039 -22.591  43.951  1.00381.79           H  
ATOM   3555 3HD2 LEU A 232     -13.275 -21.796  42.946  1.00381.79           H  
ATOM   3556  N   VAL A 233     -14.238 -26.451  43.213  1.00433.35           N  
ATOM   3557  CA  VAL A 233     -15.208 -27.537  43.099  1.00433.35           C  
ATOM   3558  C   VAL A 233     -16.330 -27.152  42.141  1.00433.35           C  
ATOM   3559  O   VAL A 233     -17.151 -26.284  42.437  1.00433.35           O  
ATOM   3560  CB  VAL A 233     -15.842 -27.916  44.457  1.00438.64           C  
ATOM   3561  CG1 VAL A 233     -16.825 -29.073  44.291  1.00438.64           C  
ATOM   3562  CG2 VAL A 233     -14.769 -28.301  45.473  1.00438.64           C  
ATOM   3563  H   VAL A 233     -14.301 -25.829  44.006  1.00433.35           H  
ATOM   3564  HA  VAL A 233     -14.700 -28.414  42.699  1.00433.35           H  
ATOM   3565  HB  VAL A 233     -16.384 -27.053  44.843  1.00438.64           H  
ATOM   3566 1HG1 VAL A 233     -17.226 -29.356  45.265  1.00438.64           H  
ATOM   3567 2HG1 VAL A 233     -16.317 -29.931  43.850  1.00438.64           H  
ATOM   3568 3HG1 VAL A 233     -17.649 -28.770  43.646  1.00438.64           H  
ATOM   3569 1HG2 VAL A 233     -15.241 -28.561  46.420  1.00438.64           H  
ATOM   3570 2HG2 VAL A 233     -14.091 -27.464  45.635  1.00438.64           H  
ATOM   3571 3HG2 VAL A 233     -14.206 -29.159  45.107  1.00438.64           H  
ATOM   3572  N   LEU A 234     -16.363 -27.817  40.992  1.00431.75           N  
ATOM   3573  CA  LEU A 234     -17.608 -28.065  40.273  1.00431.75           C  
ATOM   3574  C   LEU A 234     -17.746 -29.576  40.123  1.00431.75           C  
ATOM   3575  O   LEU A 234     -17.033 -30.188  39.329  1.00431.75           O  
ATOM   3576  CB  LEU A 234     -17.584 -27.398  38.895  1.00414.01           C  
ATOM   3577  CG  LEU A 234     -18.814 -27.604  38.005  1.00414.01           C  
ATOM   3578  CD1 LEU A 234     -20.063 -26.981  38.619  1.00414.01           C  
ATOM   3579  CD2 LEU A 234     -18.548 -26.987  36.638  1.00414.01           C  
ATOM   3580  H   LEU A 234     -15.515 -28.228  40.629  1.00431.75           H  
ATOM   3581  HA  LEU A 234     -18.448 -27.683  40.854  1.00431.75           H  
ATOM   3582 1HB  LEU A 234     -17.442 -26.327  39.036  1.00414.01           H  
ATOM   3583 2HB  LEU A 234     -16.720 -27.785  38.354  1.00414.01           H  
ATOM   3584  HG  LEU A 234     -18.985 -28.672  37.877  1.00414.01           H  
ATOM   3585 1HD1 LEU A 234     -20.896 -27.073  37.921  1.00414.01           H  
ATOM   3586 2HD1 LEU A 234     -19.885 -25.926  38.831  1.00414.01           H  
ATOM   3587 3HD1 LEU A 234     -20.318 -27.500  39.542  1.00414.01           H  
ATOM   3588 1HD2 LEU A 234     -19.418 -27.134  35.997  1.00414.01           H  
ATOM   3589 2HD2 LEU A 234     -17.686 -27.473  36.181  1.00414.01           H  
ATOM   3590 3HD2 LEU A 234     -18.352 -25.920  36.743  1.00414.01           H  
ATOM   3591  N   ALA A 235     -18.638 -30.173  40.905  1.00445.28           N  
ATOM   3592  CA  ALA A 235     -18.776 -31.625  40.934  1.00445.28           C  
ATOM   3593  C   ALA A 235     -20.109 -32.059  41.537  1.00445.28           C  
ATOM   3594  O   ALA A 235     -20.758 -31.312  42.268  1.00445.28           O  
ATOM   3595  CB  ALA A 235     -17.636 -32.231  41.743  1.00473.74           C  
ATOM   3596  H   ALA A 235     -19.224 -29.632  41.524  1.00445.28           H  
ATOM   3597  HA  ALA A 235     -18.716 -32.005  39.914  1.00445.28           H  
ATOM   3598 1HB  ALA A 235     -16.685 -31.864  41.359  1.00473.74           H  
ATOM   3599 2HB  ALA A 235     -17.662 -33.317  41.655  1.00473.74           H  
ATOM   3600 3HB  ALA A 235     -17.737 -31.948  42.791  1.00473.74           H  
ATOM   3601  N   GLU A 236     -20.483 -33.298  41.241  1.00435.00           N  
ATOM   3602  CA  GLU A 236     -21.574 -33.994  41.919  1.00435.00           C  
ATOM   3603  C   GLU A 236     -21.050 -35.349  42.392  1.00435.00           C  
ATOM   3604  O   GLU A 236     -21.810 -36.255  42.733  1.00435.00           O  
ATOM   3605  CB  GLU A 236     -22.783 -34.161  40.992  1.00435.79           C  
ATOM   3606  CG  GLU A 236     -22.530 -34.964  39.721  1.00435.79           C  
ATOM   3607  CD  GLU A 236     -21.685 -34.207  38.712  1.00435.79           C  
ATOM   3608  OE1 GLU A 236     -22.107 -33.120  38.265  1.00435.79           O  
ATOM   3609  OE2 GLU A 236     -20.596 -34.699  38.349  1.00435.79           O1-
ATOM   3610  H   GLU A 236     -19.953 -33.827  40.563  1.00435.00           H  
ATOM   3611  HA  GLU A 236     -21.885 -33.425  42.795  1.00435.00           H  
ATOM   3612 1HB  GLU A 236     -23.578 -34.652  41.554  1.00435.79           H  
ATOM   3613 2HB  GLU A 236     -23.140 -33.171  40.707  1.00435.79           H  
ATOM   3614 1HG  GLU A 236     -22.031 -35.898  39.980  1.00435.79           H  
ATOM   3615 2HG  GLU A 236     -23.489 -35.203  39.262  1.00435.79           H  
ATOM   3616  N   ASP A 237     -19.726 -35.467  42.399  1.00436.87           N  
ATOM   3617  CA  ASP A 237     -19.020 -36.709  42.696  1.00436.87           C  
ATOM   3618  C   ASP A 237     -17.667 -36.359  43.315  1.00436.87           C  
ATOM   3619  O   ASP A 237     -17.364 -35.187  43.536  1.00436.87           O  
ATOM   3620  CB  ASP A 237     -18.836 -37.499  41.396  1.00439.86           C  
ATOM   3621  CG  ASP A 237     -18.753 -38.998  41.620  1.00439.86           C  
ATOM   3622  OD1 ASP A 237     -18.616 -39.453  42.777  1.00439.86           O  
ATOM   3623  OD2 ASP A 237     -18.815 -39.749  40.624  1.00439.86           O1-
ATOM   3624  H   ASP A 237     -19.161 -34.656  42.195  1.00436.87           H  
ATOM   3625  HA  ASP A 237     -19.604 -37.297  43.404  1.00436.87           H  
ATOM   3626 1HB  ASP A 237     -19.683 -37.298  40.739  1.00439.86           H  
ATOM   3627 2HB  ASP A 237     -17.927 -37.161  40.898  1.00439.86           H  
ATOM   3628  N   GLU A 238     -16.851 -37.366  43.609  1.00432.00           N  
ATOM   3629  CA  GLU A 238     -15.532 -37.160  44.203  1.00432.00           C  
ATOM   3630  C   GLU A 238     -14.539 -36.474  43.264  1.00432.00           C  
ATOM   3631  O   GLU A 238     -13.567 -35.861  43.708  1.00432.00           O  
ATOM   3632  CB  GLU A 238     -14.978 -38.520  44.637  1.00448.16           C  
ATOM   3633  CG  GLU A 238     -13.757 -38.452  45.544  1.00448.16           C  
ATOM   3634  CD  GLU A 238     -13.259 -39.827  45.954  1.00448.16           C  
ATOM   3635  OE1 GLU A 238     -13.810 -40.849  45.492  1.00448.16           O  
ATOM   3636  OE2 GLU A 238     -12.307 -39.896  46.760  1.00448.16           O1-
ATOM   3637  H   GLU A 238     -17.146 -38.315  43.428  1.00432.00           H  
ATOM   3638  HA  GLU A 238     -15.640 -36.529  45.086  1.00432.00           H  
ATOM   3639 1HB  GLU A 238     -15.766 -39.052  45.171  1.00448.16           H  
ATOM   3640 2HB  GLU A 238     -14.723 -39.092  43.746  1.00448.16           H  
ATOM   3641 1HG  GLU A 238     -12.953 -37.930  45.025  1.00448.16           H  
ATOM   3642 2HG  GLU A 238     -14.017 -37.890  46.441  1.00448.16           H  
ATOM   3643  N   GLU A 239     -14.775 -36.571  41.960  1.00430.17           N  
ATOM   3644  CA  GLU A 239     -13.876 -35.997  40.964  1.00430.17           C  
ATOM   3645  C   GLU A 239     -14.105 -34.497  40.781  1.00430.17           C  
ATOM   3646  O   GLU A 239     -14.815 -34.062  39.875  1.00430.17           O  
ATOM   3647  CB  GLU A 239     -14.034 -36.734  39.631  1.00432.19           C  
ATOM   3648  CG  GLU A 239     -12.960 -36.395  38.607  1.00432.19           C  
ATOM   3649  CD  GLU A 239     -13.177 -37.099  37.279  1.00432.19           C  
ATOM   3650  OE1 GLU A 239     -14.114 -37.914  37.149  1.00432.19           O  
ATOM   3651  OE2 GLU A 239     -12.388 -36.842  36.345  1.00432.19           O1-
ATOM   3652  H   GLU A 239     -15.615 -37.036  41.646  1.00430.17           H  
ATOM   3653  HA  GLU A 239     -12.853 -36.139  41.313  1.00430.17           H  
ATOM   3654 1HB  GLU A 239     -13.997 -37.806  39.825  1.00432.19           H  
ATOM   3655 2HB  GLU A 239     -15.012 -36.497  39.211  1.00432.19           H  
ATOM   3656 1HG  GLU A 239     -12.953 -35.318  38.438  1.00432.19           H  
ATOM   3657 2HG  GLU A 239     -11.988 -36.685  39.006  1.00432.19           H  
ATOM   3658  N   MET A 240     -13.486 -33.701  41.646  1.00413.71           N  
ATOM   3659  CA  MET A 240     -13.630 -32.247  41.619  1.00413.71           C  
ATOM   3660  C   MET A 240     -12.707 -31.513  40.649  1.00413.71           C  
ATOM   3661  O   MET A 240     -12.615 -30.286  40.688  1.00413.71           O  
ATOM   3662  CB  MET A 240     -13.403 -31.674  43.021  1.00427.62           C  
ATOM   3663  CG  MET A 240     -11.973 -31.817  43.529  1.00427.62           C  
ATOM   3664  SD  MET A 240     -11.635 -30.780  44.966  1.00427.62           S  
ATOM   3665  CE  MET A 240     -11.338 -29.177  44.194  1.00427.62           C  
ATOM   3666  H   MET A 240     -12.935 -34.115  42.386  1.00413.71           H  
ATOM   3667  HA  MET A 240     -14.652 -32.013  41.321  1.00413.71           H  
ATOM   3668 1HB  MET A 240     -13.660 -30.615  42.999  1.00427.62           H  
ATOM   3669 2HB  MET A 240     -14.074 -32.171  43.722  1.00427.62           H  
ATOM   3670 1HG  MET A 240     -11.799 -32.860  43.793  1.00427.62           H  
ATOM   3671 2HG  MET A 240     -11.278 -31.539  42.736  1.00427.62           H  
ATOM   3672 1HE  MET A 240     -11.127 -28.436  44.965  1.00427.62           H  
ATOM   3673 2HE  MET A 240     -12.219 -28.871  43.630  1.00427.62           H  
ATOM   3674 3HE  MET A 240     -10.484 -29.250  43.520  1.00427.62           H  
ATOM   3675  N   ASN A 241     -12.011 -32.243  39.784  1.00374.06           N  
ATOM   3676  CA  ASN A 241     -11.047 -31.628  38.878  1.00374.06           C  
ATOM   3677  C   ASN A 241     -11.740 -31.007  37.665  1.00374.06           C  
ATOM   3678  O   ASN A 241     -11.835 -31.614  36.598  1.00374.06           O  
ATOM   3679  CB  ASN A 241      -9.987 -32.649  38.453  1.00389.36           C  
ATOM   3680  CG  ASN A 241      -8.658 -32.420  39.138  1.00389.36           C  
ATOM   3681  ND2 ASN A 241      -8.104 -33.469  39.725  1.00389.36           N  
ATOM   3682  OD1 ASN A 241      -8.127 -31.312  39.131  1.00389.36           O  
ATOM   3683  H   ASN A 241     -12.170 -33.239  39.735  1.00374.06           H  
ATOM   3684  HA  ASN A 241     -10.546 -30.820  39.413  1.00374.06           H  
ATOM   3685 1HB  ASN A 241     -10.342 -33.654  38.677  1.00389.36           H  
ATOM   3686 2HB  ASN A 241      -9.825 -32.571  37.379  1.00389.36           H  
ATOM   3687 1HD2 ASN A 241      -7.224 -33.358  40.207  1.00389.36           H  
ATOM   3688 2HD2 ASN A 241      -8.552 -34.372  39.677  1.00389.36           H  
ATOM   3689  N   ARG A 242     -12.207 -29.775  37.840  1.00340.30           N  
ATOM   3690  CA  ARG A 242     -12.865 -29.009  36.783  1.00340.30           C  
ATOM   3691  C   ARG A 242     -11.970 -28.835  35.559  1.00340.30           C  
ATOM   3692  O   ARG A 242     -12.444 -28.707  34.431  1.00340.30           O  
ATOM   3693  CB  ARG A 242     -13.267 -27.638  37.337  1.00356.85           C  
ATOM   3694  CG  ARG A 242     -14.186 -26.830  36.430  1.00356.85           C  
ATOM   3695  CD  ARG A 242     -14.360 -25.397  36.917  1.00356.85           C  
ATOM   3696  NE  ARG A 242     -14.956 -25.330  38.251  1.00356.85           N  
ATOM   3697  CZ  ARG A 242     -15.232 -24.217  38.918  1.00356.85           C  
ATOM   3698  NH1 ARG A 242     -14.984 -23.018  38.426  1.00356.85           N1+
ATOM   3699  NH2 ARG A 242     -15.783 -24.302  40.110  1.00356.85           N  
ATOM   3700  H   ARG A 242     -12.113 -29.344  38.750  1.00340.30           H  
ATOM   3701  HA  ARG A 242     -13.761 -29.544  36.468  1.00340.30           H  
ATOM   3702 1HB  ARG A 242     -13.769 -27.785  38.294  1.00356.85           H  
ATOM   3703 2HB  ARG A 242     -12.360 -27.060  37.516  1.00356.85           H  
ATOM   3704 1HG  ARG A 242     -13.768 -26.806  35.424  1.00356.85           H  
ATOM   3705 2HG  ARG A 242     -15.162 -27.314  36.392  1.00356.85           H  
ATOM   3706 1HD  ARG A 242     -13.384 -24.911  36.933  1.00356.85           H  
ATOM   3707 2HD  ARG A 242     -15.001 -24.868  36.210  1.00356.85           H  
ATOM   3708  HE  ARG A 242     -15.169 -26.207  38.704  1.00356.85           H  
ATOM   3709 1HH1 ARG A 242     -14.582 -22.937  37.506  1.00356.85           H  
ATOM   3710 2HH1 ARG A 242     -15.208 -22.204  38.976  1.00356.85           H  
ATOM   3711 1HH2 ARG A 242     -15.964 -25.213  40.505  1.00356.85           H  
ATOM   3712 2HH2 ARG A 242     -16.025 -23.463  40.612  1.00356.85           H  
ATOM   3713  N   MET A 243     -10.664 -28.846  35.797  1.00317.10           N  
ATOM   3714  CA  MET A 243      -9.664 -28.723  34.741  1.00317.10           C  
ATOM   3715  C   MET A 243      -9.713 -29.827  33.688  1.00317.10           C  
ATOM   3716  O   MET A 243      -9.243 -29.617  32.570  1.00317.10           O  
ATOM   3717  CB  MET A 243      -8.265 -28.649  35.361  1.00372.51           C  
ATOM   3718  CG  MET A 243      -7.817 -29.896  36.112  1.00372.51           C  
ATOM   3719  SD  MET A 243      -6.519 -30.796  35.242  1.00372.51           S  
ATOM   3720  CE  MET A 243      -5.994 -31.954  36.514  1.00372.51           C  
ATOM   3721  H   MET A 243     -10.347 -28.932  36.753  1.00317.10           H  
ATOM   3722  HA  MET A 243      -9.845 -27.784  34.219  1.00317.10           H  
ATOM   3723 1HB  MET A 243      -7.544 -28.439  34.571  1.00372.51           H  
ATOM   3724 2HB  MET A 243      -8.248 -27.814  36.062  1.00372.51           H  
ATOM   3725 1HG  MET A 243      -7.438 -29.594  37.088  1.00372.51           H  
ATOM   3726 2HG  MET A 243      -8.668 -30.559  36.267  1.00372.51           H  
ATOM   3727 1HE  MET A 243      -5.288 -32.667  36.089  1.00372.51           H  
ATOM   3728 2HE  MET A 243      -6.860 -32.489  36.903  1.00372.51           H  
ATOM   3729 3HE  MET A 243      -5.514 -31.408  37.327  1.00372.51           H  
ATOM   3730  N   HIS A 244     -10.287 -30.984  34.006  1.00312.71           N  
ATOM   3731  CA  HIS A 244     -10.364 -32.074  33.037  1.00312.71           C  
ATOM   3732  C   HIS A 244     -11.277 -31.713  31.870  1.00312.71           C  
ATOM   3733  O   HIS A 244     -10.948 -31.965  30.711  1.00312.71           O  
ATOM   3734  CB  HIS A 244     -10.903 -33.356  33.680  1.00339.38           C  
ATOM   3735  CG  HIS A 244      -9.979 -33.986  34.676  1.00339.38           C  
ATOM   3736  CD2 HIS A 244      -8.680 -33.732  34.977  1.00339.38           C  
ATOM   3737  ND1 HIS A 244     -10.330 -35.046  35.482  1.00339.38           N  
ATOM   3738  CE1 HIS A 244      -9.258 -35.382  36.211  1.00339.38           C  
ATOM   3739  NE2 HIS A 244      -8.237 -34.588  35.956  1.00339.38           N  
ATOM   3740  H   HIS A 244     -10.692 -31.117  34.922  1.00312.71           H  
ATOM   3741  HA  HIS A 244      -9.367 -32.260  32.636  1.00312.71           H  
ATOM   3742 1HB  HIS A 244     -11.851 -33.133  34.170  1.00339.38           H  
ATOM   3743 2HB  HIS A 244     -11.090 -34.081  32.887  1.00339.38           H  
ATOM   3744  HD1 HIS A 244     -11.231 -35.501  35.516  1.00339.38           H  
ATOM   3745  HD2 HIS A 244      -8.080 -32.962  34.515  1.00339.38           H  
ATOM   3746  HE1 HIS A 244      -9.236 -36.193  36.925  1.00339.38           H  
ATOM   3747  N   GLU A 245     -12.440 -31.142  32.167  1.00290.59           N  
ATOM   3748  CA  GLU A 245     -13.393 -30.789  31.118  1.00290.59           C  
ATOM   3749  C   GLU A 245     -13.003 -29.488  30.423  1.00290.59           C  
ATOM   3750  O   GLU A 245     -13.428 -29.229  29.299  1.00290.59           O  
ATOM   3751  CB  GLU A 245     -14.831 -30.723  31.642  1.00333.35           C  
ATOM   3752  CG  GLU A 245     -15.150 -29.596  32.617  1.00333.35           C  
ATOM   3753  CD  GLU A 245     -15.057 -30.021  34.071  1.00333.35           C  
ATOM   3754  OE1 GLU A 245     -14.328 -30.983  34.393  1.00333.35           O  
ATOM   3755  OE2 GLU A 245     -15.716 -29.379  34.917  1.00333.35           O1-
ATOM   3756  H   GLU A 245     -12.681 -30.958  33.131  1.00290.59           H  
ATOM   3757  HA  GLU A 245     -13.362 -31.575  30.364  1.00290.59           H  
ATOM   3758 1HB  GLU A 245     -15.492 -30.617  30.782  1.00333.35           H  
ATOM   3759 2HB  GLU A 245     -15.070 -31.674  32.120  1.00333.35           H  
ATOM   3760 1HG  GLU A 245     -14.475 -28.758  32.443  1.00333.35           H  
ATOM   3761 2HG  GLU A 245     -16.167 -29.255  32.421  1.00333.35           H  
ATOM   3762  N   SER A 246     -12.171 -28.683  31.076  1.00251.59           N  
ATOM   3763  CA  SER A 246     -11.682 -27.443  30.481  1.00251.59           C  
ATOM   3764  C   SER A 246     -10.783 -27.743  29.285  1.00251.59           C  
ATOM   3765  O   SER A 246     -10.810 -27.030  28.283  1.00251.59           O  
ATOM   3766  CB  SER A 246     -10.918 -26.620  31.520  1.00289.89           C  
ATOM   3767  OG  SER A 246     -11.756 -26.312  32.622  1.00289.89           O  
ATOM   3768  H   SER A 246     -11.858 -28.940  32.002  1.00251.59           H  
ATOM   3769  HA  SER A 246     -12.536 -26.862  30.131  1.00251.59           H  
ATOM   3770 1HB  SER A 246     -10.057 -27.190  31.870  1.00289.89           H  
ATOM   3771 2HB  SER A 246     -10.570 -25.695  31.061  1.00289.89           H  
ATOM   3772  HG  SER A 246     -12.115 -27.131  32.971  1.00289.89           H  
ATOM   3773  N   MET A 247      -9.997 -28.809  29.390  1.00234.21           N  
ATOM   3774  CA  MET A 247      -9.143 -29.255  28.292  1.00234.21           C  
ATOM   3775  C   MET A 247      -9.955 -30.011  27.245  1.00234.21           C  
ATOM   3776  O   MET A 247      -9.635 -29.975  26.057  1.00234.21           O  
ATOM   3777  CB  MET A 247      -8.022 -30.159  28.814  1.00278.62           C  
ATOM   3778  CG  MET A 247      -7.089 -29.477  29.805  1.00278.62           C  
ATOM   3779  SD  MET A 247      -5.799 -30.595  30.386  1.00278.62           S  
ATOM   3780  CE  MET A 247      -5.241 -29.741  31.863  1.00278.62           C  
ATOM   3781  H   MET A 247      -9.997 -29.343  30.248  1.00234.21           H  
ATOM   3782  HA  MET A 247      -8.695 -28.384  27.813  1.00234.21           H  
ATOM   3783 1HB  MET A 247      -8.471 -31.026  29.300  1.00278.62           H  
ATOM   3784 2HB  MET A 247      -7.433 -30.508  27.966  1.00278.62           H  
ATOM   3785 1HG  MET A 247      -6.626 -28.613  29.327  1.00278.62           H  
ATOM   3786 2HG  MET A 247      -7.670 -29.136  30.662  1.00278.62           H  
ATOM   3787 1HE  MET A 247      -4.486 -30.344  32.368  1.00278.62           H  
ATOM   3788 2HE  MET A 247      -6.086 -29.585  32.534  1.00278.62           H  
ATOM   3789 3HE  MET A 247      -4.813 -28.778  31.588  1.00278.62           H  
ATOM   3790  N   LYS A 248     -11.014 -30.688  27.678  1.00219.49           N  
ATOM   3791  CA  LYS A 248     -11.893 -31.417  26.766  1.00219.49           C  
ATOM   3792  C   LYS A 248     -12.688 -30.463  25.880  1.00219.49           C  
ATOM   3793  O   LYS A 248     -12.876 -30.723  24.694  1.00219.49           O  
ATOM   3794  CB  LYS A 248     -12.836 -32.327  27.559  1.00241.49           C  
ATOM   3795  CG  LYS A 248     -13.656 -33.295  26.714  1.00241.49           C  
ATOM   3796  CD  LYS A 248     -15.030 -32.740  26.360  1.00241.49           C  
ATOM   3797  CE  LYS A 248     -15.847 -33.761  25.584  1.00241.49           C  
ATOM   3798  NZ  LYS A 248     -17.196 -33.185  25.274  1.00241.49           N1+
ATOM   3799  H   LYS A 248     -11.217 -30.702  28.668  1.00219.49           H  
ATOM   3800  HA  LYS A 248     -11.275 -32.031  26.110  1.00219.49           H  
ATOM   3801 1HB  LYS A 248     -12.233 -32.912  28.255  1.00241.49           H  
ATOM   3802 2HB  LYS A 248     -13.517 -31.707  28.142  1.00241.49           H  
ATOM   3803 1HG  LYS A 248     -13.111 -33.522  25.797  1.00241.49           H  
ATOM   3804 2HG  LYS A 248     -13.790 -34.218  27.277  1.00241.49           H  
ATOM   3805 1HD  LYS A 248     -15.559 -32.482  27.278  1.00241.49           H  
ATOM   3806 2HD  LYS A 248     -14.915 -31.843  25.752  1.00241.49           H  
ATOM   3807 1HE  LYS A 248     -15.315 -34.010  24.662  1.00241.49           H  
ATOM   3808 2HE  LYS A 248     -15.944 -34.670  26.182  1.00241.49           H  
ATOM   3809 1HZ  LYS A 248     -17.749 -33.849  24.749  1.00241.49           H  
ATOM   3810 2HZ  LYS A 248     -17.097 -32.345  24.719  1.00241.49           H  
ATOM   3811 3HZ  LYS A 248     -17.689 -32.955  26.126  1.00241.49           H  
ATOM   3812  N   LEU A 249     -13.164 -29.368  26.462  1.00187.02           N  
ATOM   3813  CA  LEU A 249     -13.886 -28.340  25.718  1.00187.02           C  
ATOM   3814  C   LEU A 249     -12.953 -27.611  24.754  1.00187.02           C  
ATOM   3815  O   LEU A 249     -13.359 -27.234  23.655  1.00187.02           O  
ATOM   3816  CB  LEU A 249     -14.510 -27.335  26.691  1.00203.10           C  
ATOM   3817  CG  LEU A 249     -15.721 -27.789  27.513  1.00203.10           C  
ATOM   3818  CD1 LEU A 249     -15.996 -26.763  28.605  1.00203.10           C  
ATOM   3819  CD2 LEU A 249     -16.958 -27.956  26.638  1.00203.10           C  
ATOM   3820  H   LEU A 249     -13.016 -29.234  27.453  1.00187.02           H  
ATOM   3821  HA  LEU A 249     -14.673 -28.808  25.127  1.00187.02           H  
ATOM   3822 1HB  LEU A 249     -13.731 -27.029  27.388  1.00203.10           H  
ATOM   3823 2HB  LEU A 249     -14.807 -26.455  26.121  1.00203.10           H  
ATOM   3824  HG  LEU A 249     -15.497 -28.746  27.983  1.00203.10           H  
ATOM   3825 1HD1 LEU A 249     -16.859 -27.078  29.192  1.00203.10           H  
ATOM   3826 2HD1 LEU A 249     -16.197 -25.789  28.159  1.00203.10           H  
ATOM   3827 3HD1 LEU A 249     -15.129 -26.691  29.262  1.00203.10           H  
ATOM   3828 1HD2 LEU A 249     -17.803 -28.254  27.259  1.00203.10           H  
ATOM   3829 2HD2 LEU A 249     -16.780 -28.727  25.889  1.00203.10           H  
ATOM   3830 3HD2 LEU A 249     -17.189 -27.013  26.143  1.00203.10           H  
ATOM   3831  N   PHE A 250     -11.703 -27.426  25.165  1.00161.67           N  
ATOM   3832  CA  PHE A 250     -10.673 -26.852  24.306  1.00161.67           C  
ATOM   3833  C   PHE A 250     -10.373 -27.776  23.127  1.00161.67           C  
ATOM   3834  O   PHE A 250     -10.252 -27.332  21.986  1.00161.67           O  
ATOM   3835  CB  PHE A 250      -9.410 -26.620  25.139  1.00143.93           C  
ATOM   3836  CG  PHE A 250      -8.278 -25.995  24.374  1.00143.93           C  
ATOM   3837  CD1 PHE A 250      -8.175 -24.612  24.263  1.00143.93           C  
ATOM   3838  CD2 PHE A 250      -7.295 -26.793  23.799  1.00143.93           C  
ATOM   3839  CE1 PHE A 250      -7.087 -24.030  23.617  1.00143.93           C  
ATOM   3840  CE2 PHE A 250      -6.206 -26.221  23.149  1.00143.93           C  
ATOM   3841  CZ  PHE A 250      -6.095 -24.836  23.069  1.00143.93           C  
ATOM   3842  H   PHE A 250     -11.442 -27.707  26.100  1.00161.67           H  
ATOM   3843  HA  PHE A 250     -11.024 -25.898  23.912  1.00161.67           H  
ATOM   3844 1HB  PHE A 250      -9.660 -25.977  25.983  1.00143.93           H  
ATOM   3845 2HB  PHE A 250      -9.070 -27.578  25.532  1.00143.93           H  
ATOM   3846  HD1 PHE A 250      -8.939 -23.980  24.691  1.00143.93           H  
ATOM   3847  HD2 PHE A 250      -7.369 -27.869  23.862  1.00143.93           H  
ATOM   3848  HE1 PHE A 250      -7.009 -22.955  23.549  1.00143.93           H  
ATOM   3849  HE2 PHE A 250      -5.451 -26.850  22.700  1.00143.93           H  
ATOM   3850  HZ  PHE A 250      -5.243 -24.391  22.576  1.00143.93           H  
ATOM   3851  N   ASP A 251     -10.268 -29.071  23.404  1.00177.84           N  
ATOM   3852  CA  ASP A 251     -10.008 -30.075  22.376  1.00177.84           C  
ATOM   3853  C   ASP A 251     -11.176 -30.190  21.402  1.00177.84           C  
ATOM   3854  O   ASP A 251     -10.990 -30.523  20.232  1.00177.84           O  
ATOM   3855  CB  ASP A 251      -9.763 -31.439  23.028  1.00198.80           C  
ATOM   3856  CG  ASP A 251      -8.416 -31.524  23.720  1.00198.80           C  
ATOM   3857  OD1 ASP A 251      -7.483 -30.804  23.306  1.00198.80           O  
ATOM   3858  OD2 ASP A 251      -8.282 -32.333  24.662  1.00198.80           O1-
ATOM   3859  H   ASP A 251     -10.368 -29.381  24.362  1.00177.84           H  
ATOM   3860  HA  ASP A 251      -9.123 -29.786  21.809  1.00177.84           H  
ATOM   3861 1HB  ASP A 251     -10.552 -31.633  23.754  1.00198.80           H  
ATOM   3862 2HB  ASP A 251      -9.805 -32.209  22.258  1.00198.80           H  
ATOM   3863  N   SER A 252     -12.377 -29.897  21.889  1.00165.14           N  
ATOM   3864  CA  SER A 252     -13.593 -29.938  21.082  1.00165.14           C  
ATOM   3865  C   SER A 252     -13.681 -28.775  20.096  1.00165.14           C  
ATOM   3866  O   SER A 252     -14.568 -28.750  19.242  1.00165.14           O  
ATOM   3867  CB  SER A 252     -14.817 -29.925  21.999  1.00199.53           C  
ATOM   3868  OG  SER A 252     -14.798 -31.031  22.885  1.00199.53           O  
ATOM   3869  H   SER A 252     -12.453 -29.617  22.857  1.00165.14           H  
ATOM   3870  HA  SER A 252     -13.602 -30.865  20.507  1.00165.14           H  
ATOM   3871 1HB  SER A 252     -14.820 -29.001  22.578  1.00199.53           H  
ATOM   3872 2HB  SER A 252     -15.722 -29.966  21.392  1.00199.53           H  
ATOM   3873  HG  SER A 252     -13.988 -30.992  23.400  1.00199.53           H  
ATOM   3874  N   ILE A 253     -12.756 -27.827  20.205  1.00148.86           N  
ATOM   3875  CA  ILE A 253     -12.610 -26.740  19.240  1.00148.86           C  
ATOM   3876  C   ILE A 253     -11.401 -27.003  18.346  1.00148.86           C  
ATOM   3877  O   ILE A 253     -11.493 -26.899  17.124  1.00148.86           O  
ATOM   3878  CB  ILE A 253     -12.425 -25.368  19.934  1.00138.86           C  
ATOM   3879  CG1 ILE A 253     -13.633 -25.012  20.811  1.00138.86           C  
ATOM   3880  CG2 ILE A 253     -12.155 -24.267  18.908  1.00138.86           C  
ATOM   3881  CD1 ILE A 253     -14.958 -24.816  20.090  1.00138.86           C  
ATOM   3882  H   ILE A 253     -12.095 -27.880  20.969  1.00148.86           H  
ATOM   3883  HA  ILE A 253     -13.493 -26.700  18.603  1.00148.86           H  
ATOM   3884  HB  ILE A 253     -11.552 -25.436  20.584  1.00138.86           H  
ATOM   3885 1HG1 ILE A 253     -13.764 -25.797  21.557  1.00138.86           H  
ATOM   3886 2HG1 ILE A 253     -13.402 -24.090  21.344  1.00138.86           H  
ATOM   3887 1HG2 ILE A 253     -12.143 -23.297  19.405  1.00138.86           H  
ATOM   3888 2HG2 ILE A 253     -12.929 -24.271  18.141  1.00138.86           H  
ATOM   3889 3HG2 ILE A 253     -11.186 -24.433  18.438  1.00138.86           H  
ATOM   3890 1HD1 ILE A 253     -15.729 -24.569  20.819  1.00138.86           H  
ATOM   3891 2HD1 ILE A 253     -15.241 -25.731  19.570  1.00138.86           H  
ATOM   3892 3HD1 ILE A 253     -14.877 -23.999  19.373  1.00138.86           H  
ATOM   3893  N   CYS A 254     -10.261 -27.332  18.945  1.00144.37           N  
ATOM   3894  CA  CYS A 254      -9.011 -27.435  18.198  1.00144.37           C  
ATOM   3895  C   CYS A 254      -8.866 -28.691  17.342  1.00144.37           C  
ATOM   3896  O   CYS A 254      -8.084 -28.696  16.391  1.00144.37           O  
ATOM   3897  CB  CYS A 254      -7.835 -27.322  19.170  1.00141.21           C  
ATOM   3898  SG  CYS A 254      -7.800 -25.728  20.029  1.00141.21           S  
ATOM   3899  H   CYS A 254     -10.235 -27.458  19.948  1.00144.37           H  
ATOM   3900  HA  CYS A 254      -8.970 -26.586  17.517  1.00144.37           H  
ATOM   3901 1HB  CYS A 254      -7.908 -28.122  19.909  1.00141.21           H  
ATOM   3902 2HB  CYS A 254      -6.904 -27.454  18.617  1.00141.21           H  
ATOM   3903  HG  CYS A 254      -7.401 -24.979  18.997  1.00141.21           H  
ATOM   3904  N   ASN A 255      -9.614 -29.742  17.658  1.00137.18           N  
ATOM   3905  CA  ASN A 255      -9.645 -30.951  16.839  1.00137.18           C  
ATOM   3906  C   ASN A 255     -10.877 -30.973  15.936  1.00137.18           C  
ATOM   3907  O   ASN A 255     -11.125 -31.942  15.219  1.00137.18           O  
ATOM   3908  CB  ASN A 255      -9.659 -32.188  17.741  1.00168.49           C  
ATOM   3909  CG  ASN A 255      -8.365 -32.367  18.501  1.00168.49           C  
ATOM   3910  ND2 ASN A 255      -8.370 -32.007  19.774  1.00168.49           N  
ATOM   3911  OD1 ASN A 255      -7.372 -32.835  17.950  1.00168.49           O  
ATOM   3912  H   ASN A 255     -10.207 -29.703  18.477  1.00137.18           H  
ATOM   3913  HA  ASN A 255      -8.759 -30.984  16.204  1.00137.18           H  
ATOM   3914 1HB  ASN A 255     -10.483 -32.104  18.448  1.00168.49           H  
ATOM   3915 2HB  ASN A 255      -9.818 -33.073  17.126  1.00168.49           H  
ATOM   3916 1HD2 ASN A 255      -7.527 -32.102  20.321  1.00168.49           H  
ATOM   3917 2HD2 ASN A 255      -9.213 -31.628  20.179  1.00168.49           H  
ATOM   3918  N   ASN A 256     -11.664 -29.904  15.992  1.00 93.13           N  
ATOM   3919  CA  ASN A 256     -12.933 -29.825  15.281  1.00 93.13           C  
ATOM   3920  C   ASN A 256     -12.715 -29.437  13.820  1.00 93.13           C  
ATOM   3921  O   ASN A 256     -11.973 -28.498  13.532  1.00 93.13           O  
ATOM   3922  CB  ASN A 256     -13.798 -28.778  15.985  1.00 84.18           C  
ATOM   3923  CG  ASN A 256     -15.265 -28.906  15.647  1.00 84.18           C  
ATOM   3924  ND2 ASN A 256     -16.104 -28.863  16.669  1.00 84.18           N  
ATOM   3925  OD1 ASN A 256     -15.645 -29.054  14.488  1.00 84.18           O  
ATOM   3926  H   ASN A 256     -11.382 -29.114  16.556  1.00 93.13           H  
ATOM   3927  HA  ASN A 256     -13.428 -30.795  15.329  1.00 93.13           H  
ATOM   3928 1HB  ASN A 256     -13.681 -28.899  17.061  1.00 84.18           H  
ATOM   3929 2HB  ASN A 256     -13.448 -27.785  15.707  1.00 84.18           H  
ATOM   3930 1HD2 ASN A 256     -17.096 -28.941  16.504  1.00 84.18           H  
ATOM   3931 2HD2 ASN A 256     -15.744 -28.760  17.608  1.00 84.18           H  
ATOM   3932  N   LYS A 257     -13.362 -30.139  12.894  1.00 60.97           N  
ATOM   3933  CA  LYS A 257     -13.188 -29.853  11.471  1.00 60.97           C  
ATOM   3934  C   LYS A 257     -13.638 -28.441  11.105  1.00 60.97           C  
ATOM   3935  O   LYS A 257     -13.096 -27.839  10.181  1.00 60.97           O  
ATOM   3936  CB  LYS A 257     -13.915 -30.881  10.596  1.00 46.88           C  
ATOM   3937  CG  LYS A 257     -15.436 -30.803  10.642  1.00 46.88           C  
ATOM   3938  CD  LYS A 257     -16.105 -31.807   9.713  1.00 46.88           C  
ATOM   3939  CE  LYS A 257     -17.605 -31.562   9.702  1.00 46.88           C  
ATOM   3940  NZ  LYS A 257     -18.317 -32.549   8.829  1.00 46.88           N1+
ATOM   3941  H   LYS A 257     -13.991 -30.879  13.170  1.00 60.97           H  
ATOM   3942  HA  LYS A 257     -12.123 -29.906  11.246  1.00 60.97           H  
ATOM   3943 1HB  LYS A 257     -13.600 -30.726   9.564  1.00 46.88           H  
ATOM   3944 2HB  LYS A 257     -13.604 -31.882  10.898  1.00 46.88           H  
ATOM   3945 1HG  LYS A 257     -15.775 -30.981  11.662  1.00 46.88           H  
ATOM   3946 2HG  LYS A 257     -15.747 -29.804  10.337  1.00 46.88           H  
ATOM   3947 1HD  LYS A 257     -15.712 -31.683   8.704  1.00 46.88           H  
ATOM   3948 2HD  LYS A 257     -15.899 -32.819  10.059  1.00 46.88           H  
ATOM   3949 1HE  LYS A 257     -17.977 -31.630  10.727  1.00 46.88           H  
ATOM   3950 2HE  LYS A 257     -17.789 -30.545   9.346  1.00 46.88           H  
ATOM   3951 1HZ  LYS A 257     -19.315 -32.383   8.857  1.00 46.88           H  
ATOM   3952 2HZ  LYS A 257     -18.134 -33.496   9.132  1.00 46.88           H  
ATOM   3953 3HZ  LYS A 257     -18.014 -32.447   7.869  1.00 46.88           H  
ATOM   3954  N   TRP A 258     -14.630 -27.925  11.820  1.00 48.98           N  
ATOM   3955  CA  TRP A 258     -15.229 -26.633  11.498  1.00 48.98           C  
ATOM   3956  C   TRP A 258     -14.310 -25.470  11.861  1.00 48.98           C  
ATOM   3957  O   TRP A 258     -14.385 -24.407  11.250  1.00 48.98           O  
ATOM   3958  CB  TRP A 258     -16.559 -26.474  12.241  1.00 34.47           C  
ATOM   3959  CG  TRP A 258     -17.562 -27.550  11.936  1.00 34.47           C  
ATOM   3960  CD1 TRP A 258     -17.765 -28.705  12.628  1.00 34.47           C  
ATOM   3961  CD2 TRP A 258     -18.536 -27.564  10.881  1.00 34.47           C  
ATOM   3962  CE2 TRP A 258     -19.252 -28.780  10.978  1.00 34.47           C  
ATOM   3963  CE3 TRP A 258     -18.898 -26.656   9.878  1.00 34.47           C  
ATOM   3964  NE1 TRP A 258     -18.772 -29.449  12.072  1.00 34.47           N  
ATOM   3965  CZ2 TRP A 258     -20.280 -29.114  10.091  1.00 34.47           C  
ATOM   3966  CZ3 TRP A 258     -19.974 -26.955   9.046  1.00 34.47           C  
ATOM   3967  CH2 TRP A 258     -20.640 -28.191   9.142  1.00 34.47           C  
ATOM   3968  H   TRP A 258     -15.004 -28.447  12.600  1.00 48.98           H  
ATOM   3969  HA  TRP A 258     -15.420 -26.589  10.425  1.00 48.98           H  
ATOM   3970 1HB  TRP A 258     -16.361 -26.479  13.313  1.00 34.47           H  
ATOM   3971 2HB  TRP A 258     -16.992 -25.510  11.979  1.00 34.47           H  
ATOM   3972  HD1 TRP A 258     -17.197 -28.994  13.501  1.00 34.47           H  
ATOM   3973  HE1 TRP A 258     -19.089 -30.339  12.429  1.00 34.47           H  
ATOM   3974  HE3 TRP A 258     -18.354 -25.732   9.756  1.00 34.47           H  
ATOM   3975  HZ2 TRP A 258     -20.788 -30.063  10.162  1.00 34.47           H  
ATOM   3976  HZ3 TRP A 258     -20.292 -26.233   8.308  1.00 34.47           H  
ATOM   3977  HH2 TRP A 258     -21.450 -28.412   8.462  1.00 34.47           H  
ATOM   3978  N   PHE A 259     -13.456 -25.666  12.861  1.00 64.30           N  
ATOM   3979  CA  PHE A 259     -12.616 -24.598  13.400  1.00 64.30           C  
ATOM   3980  C   PHE A 259     -11.128 -24.902  13.241  1.00 64.30           C  
ATOM   3981  O   PHE A 259     -10.296 -24.453  14.030  1.00 64.30           O  
ATOM   3982  CB  PHE A 259     -12.931 -24.397  14.884  1.00 44.84           C  
ATOM   3983  CG  PHE A 259     -14.381 -24.117  15.166  1.00 44.84           C  
ATOM   3984  CD1 PHE A 259     -14.928 -22.867  14.894  1.00 44.84           C  
ATOM   3985  CD2 PHE A 259     -15.196 -25.099  15.718  1.00 44.84           C  
ATOM   3986  CE1 PHE A 259     -16.253 -22.586  15.213  1.00 44.84           C  
ATOM   3987  CE2 PHE A 259     -16.537 -24.844  15.991  1.00 44.84           C  
ATOM   3988  CZ  PHE A 259     -17.065 -23.581  15.745  1.00 44.84           C  
ATOM   3989  H   PHE A 259     -13.389 -26.582  13.282  1.00 64.30           H  
ATOM   3990  HA  PHE A 259     -12.833 -23.669  12.872  1.00 64.30           H  
ATOM   3991 1HB  PHE A 259     -12.634 -25.293  15.429  1.00 44.84           H  
ATOM   3992 2HB  PHE A 259     -12.338 -23.561  15.256  1.00 44.84           H  
ATOM   3993  HD1 PHE A 259     -14.317 -22.102  14.439  1.00 44.84           H  
ATOM   3994  HD2 PHE A 259     -14.787 -26.072  15.943  1.00 44.84           H  
ATOM   3995  HE1 PHE A 259     -16.652 -21.597  15.043  1.00 44.84           H  
ATOM   3996  HE2 PHE A 259     -17.160 -25.624  16.401  1.00 44.84           H  
ATOM   3997  HZ  PHE A 259     -18.099 -23.369  15.974  1.00 44.84           H  
ATOM   3998  N   THR A 260     -10.787 -25.681  12.221  1.00 73.13           N  
ATOM   3999  CA  THR A 260      -9.417 -26.157  12.042  1.00 73.13           C  
ATOM   4000  C   THR A 260      -8.431 -25.068  11.625  1.00 73.13           C  
ATOM   4001  O   THR A 260      -7.219 -25.262  11.716  1.00 73.13           O  
ATOM   4002  CB  THR A 260      -9.359 -27.322  11.032  1.00 80.23           C  
ATOM   4003  CG2 THR A 260      -9.606 -26.859   9.600  1.00 80.23           C  
ATOM   4004  OG1 THR A 260      -8.069 -27.941  11.101  1.00 80.23           O  
ATOM   4005  H   THR A 260     -11.493 -25.974  11.561  1.00 73.13           H  
ATOM   4006  HA  THR A 260      -9.072 -26.545  13.000  1.00 73.13           H  
ATOM   4007  HB  THR A 260     -10.118 -28.058  11.299  1.00 80.23           H  
ATOM   4008  HG1 THR A 260      -7.406 -27.265  10.940  1.00 80.23           H  
ATOM   4009 1HG2 THR A 260      -9.640 -27.728   8.942  1.00 80.23           H  
ATOM   4010 2HG2 THR A 260      -8.800 -26.199   9.280  1.00 80.23           H  
ATOM   4011 3HG2 THR A 260     -10.557 -26.329   9.540  1.00 80.23           H  
ATOM   4012  N   ASP A 261      -8.942 -23.930  11.167  1.00 77.67           N  
ATOM   4013  CA  ASP A 261      -8.107 -22.818  10.716  1.00 77.67           C  
ATOM   4014  C   ASP A 261      -8.107 -21.616  11.661  1.00 77.67           C  
ATOM   4015  O   ASP A 261      -7.427 -20.623  11.405  1.00 77.67           O  
ATOM   4016  CB  ASP A 261      -8.602 -22.347   9.346  1.00128.13           C  
ATOM   4017  CG  ASP A 261      -8.417 -23.396   8.267  1.00128.13           C  
ATOM   4018  OD1 ASP A 261      -7.296 -23.931   8.128  1.00128.13           O  
ATOM   4019  OD2 ASP A 261      -9.390 -23.683   7.537  1.00128.13           O1-
ATOM   4020  H   ASP A 261      -9.945 -23.828  11.106  1.00 77.67           H  
ATOM   4021  HA  ASP A 261      -7.079 -23.163  10.611  1.00 77.67           H  
ATOM   4022 1HB  ASP A 261      -9.660 -22.097   9.420  1.00128.13           H  
ATOM   4023 2HB  ASP A 261      -8.052 -21.452   9.058  1.00128.13           H  
ATOM   4024  N   THR A 262      -8.885 -21.676  12.736  1.00 45.83           N  
ATOM   4025  CA  THR A 262      -9.116 -20.499  13.571  1.00 45.83           C  
ATOM   4026  C   THR A 262      -8.051 -20.303  14.644  1.00 45.83           C  
ATOM   4027  O   THR A 262      -7.639 -21.253  15.307  1.00 45.83           O  
ATOM   4028  CB  THR A 262     -10.469 -20.569  14.309  1.00 53.52           C  
ATOM   4029  CG2 THR A 262     -11.636 -20.635  13.333  1.00 53.52           C  
ATOM   4030  OG1 THR A 262     -10.499 -21.735  15.140  1.00 53.52           O  
ATOM   4031  H   THR A 262      -9.354 -22.540  12.971  1.00 45.83           H  
ATOM   4032  HA  THR A 262      -9.118 -19.619  12.927  1.00 45.83           H  
ATOM   4033  HB  THR A 262     -10.579 -19.682  14.933  1.00 53.52           H  
ATOM   4034  HG1 THR A 262      -9.613 -21.889  15.475  1.00 53.52           H  
ATOM   4035 1HG2 THR A 262     -12.568 -20.703  13.893  1.00 53.52           H  
ATOM   4036 2HG2 THR A 262     -11.539 -21.511  12.692  1.00 53.52           H  
ATOM   4037 3HG2 THR A 262     -11.650 -19.733  12.721  1.00 53.52           H  
ATOM   4038  N   SER A 263      -7.622 -19.060  14.837  1.00 26.12           N  
ATOM   4039  CA  SER A 263      -6.719 -18.727  15.935  1.00 26.12           C  
ATOM   4040  C   SER A 263      -7.494 -18.724  17.249  1.00 26.12           C  
ATOM   4041  O   SER A 263      -8.694 -18.444  17.272  1.00 26.12           O  
ATOM   4042  CB  SER A 263      -6.076 -17.358  15.701  1.00 27.32           C  
ATOM   4043  OG  SER A 263      -7.062 -16.342  15.642  1.00 27.32           O  
ATOM   4044  H   SER A 263      -7.945 -18.312  14.241  1.00 26.12           H  
ATOM   4045  HA  SER A 263      -5.935 -19.482  15.996  1.00 26.12           H  
ATOM   4046 1HB  SER A 263      -5.383 -17.143  16.514  1.00 27.32           H  
ATOM   4047 2HB  SER A 263      -5.525 -17.378  14.760  1.00 27.32           H  
ATOM   4048  HG  SER A 263      -6.635 -15.510  15.428  1.00 27.32           H  
ATOM   4049  N   ILE A 264      -6.810 -19.047  18.342  1.00 24.60           N  
ATOM   4050  CA  ILE A 264      -7.452 -19.147  19.650  1.00 24.60           C  
ATOM   4051  C   ILE A 264      -6.741 -18.229  20.639  1.00 24.60           C  
ATOM   4052  O   ILE A 264      -5.521 -18.281  20.784  1.00 24.60           O  
ATOM   4053  CB  ILE A 264      -7.447 -20.597  20.189  1.00 31.28           C  
ATOM   4054  CG1 ILE A 264      -8.154 -21.546  19.213  1.00 31.28           C  
ATOM   4055  CG2 ILE A 264      -8.134 -20.673  21.551  1.00 31.28           C  
ATOM   4056  CD1 ILE A 264      -7.210 -22.436  18.428  1.00 31.28           C  
ATOM   4057  H   ILE A 264      -5.820 -19.241  18.278  1.00 24.60           H  
ATOM   4058  HA  ILE A 264      -8.487 -18.819  19.559  1.00 24.60           H  
ATOM   4059  HB  ILE A 264      -6.412 -20.918  20.306  1.00 31.28           H  
ATOM   4060 1HG1 ILE A 264      -8.836 -22.186  19.773  1.00 31.28           H  
ATOM   4061 2HG1 ILE A 264      -8.747 -20.962  18.510  1.00 31.28           H  
ATOM   4062 1HG2 ILE A 264      -8.164 -21.709  21.890  1.00 31.28           H  
ATOM   4063 2HG2 ILE A 264      -9.152 -20.290  21.476  1.00 31.28           H  
ATOM   4064 3HG2 ILE A 264      -7.579 -20.081  22.279  1.00 31.28           H  
ATOM   4065 1HD1 ILE A 264      -7.787 -23.086  17.769  1.00 31.28           H  
ATOM   4066 2HD1 ILE A 264      -6.631 -23.052  19.116  1.00 31.28           H  
ATOM   4067 3HD1 ILE A 264      -6.532 -21.825  17.832  1.00 31.28           H  
ATOM   4068  N   ILE A 265      -7.502 -17.373  21.312  1.00 27.08           N  
ATOM   4069  CA  ILE A 265      -6.949 -16.482  22.329  1.00 27.08           C  
ATOM   4070  C   ILE A 265      -7.415 -17.005  23.685  1.00 27.08           C  
ATOM   4071  O   ILE A 265      -8.616 -17.084  23.941  1.00 27.08           O  
ATOM   4072  CB  ILE A 265      -7.409 -15.020  22.134  1.00 18.05           C  
ATOM   4073  CG1 ILE A 265      -7.046 -14.516  20.731  1.00 18.05           C  
ATOM   4074  CG2 ILE A 265      -6.765 -14.124  23.190  1.00 18.05           C  
ATOM   4075  CD1 ILE A 265      -7.781 -13.259  20.307  1.00 18.05           C  
ATOM   4076  H   ILE A 265      -8.496 -17.342  21.132  1.00 27.08           H  
ATOM   4077  HA  ILE A 265      -5.860 -16.516  22.290  1.00 27.08           H  
ATOM   4078  HB  ILE A 265      -8.492 -14.981  22.249  1.00 18.05           H  
ATOM   4079 1HG1 ILE A 265      -5.973 -14.325  20.691  1.00 18.05           H  
ATOM   4080 2HG1 ILE A 265      -7.276 -15.289  19.998  1.00 18.05           H  
ATOM   4081 1HG2 ILE A 265      -7.147 -13.108  23.098  1.00 18.05           H  
ATOM   4082 2HG2 ILE A 265      -5.682 -14.116  23.060  1.00 18.05           H  
ATOM   4083 3HG2 ILE A 265      -7.001 -14.501  24.185  1.00 18.05           H  
ATOM   4084 1HD1 ILE A 265      -7.482 -12.991  19.294  1.00 18.05           H  
ATOM   4085 2HD1 ILE A 265      -7.537 -12.439  20.982  1.00 18.05           H  
ATOM   4086 3HD1 ILE A 265      -8.856 -13.439  20.329  1.00 18.05           H  
ATOM   4087  N   LEU A 266      -6.475 -17.396  24.538  1.00 56.30           N  
ATOM   4088  CA  LEU A 266      -6.796 -18.071  25.792  1.00 56.30           C  
ATOM   4089  C   LEU A 266      -6.334 -17.259  26.999  1.00 56.30           C  
ATOM   4090  O   LEU A 266      -5.168 -16.881  27.103  1.00 56.30           O  
ATOM   4091  CB  LEU A 266      -6.146 -19.458  25.779  1.00 68.52           C  
ATOM   4092  CG  LEU A 266      -6.431 -20.369  26.977  1.00 68.52           C  
ATOM   4093  CD1 LEU A 266      -6.926 -21.730  26.507  1.00 68.52           C  
ATOM   4094  CD2 LEU A 266      -5.174 -20.547  27.816  1.00 68.52           C  
ATOM   4095  H   LEU A 266      -5.500 -17.247  24.316  1.00 56.30           H  
ATOM   4096  HA  LEU A 266      -7.877 -18.190  25.857  1.00 56.30           H  
ATOM   4097 1HB  LEU A 266      -6.476 -19.970  24.875  1.00 68.52           H  
ATOM   4098 2HB  LEU A 266      -5.067 -19.323  25.701  1.00 68.52           H  
ATOM   4099  HG  LEU A 266      -7.203 -19.913  27.597  1.00 68.52           H  
ATOM   4100 1HD1 LEU A 266      -7.180 -22.343  27.371  1.00 68.52           H  
ATOM   4101 2HD1 LEU A 266      -6.147 -22.226  25.927  1.00 68.52           H  
ATOM   4102 3HD1 LEU A 266      -7.812 -21.600  25.886  1.00 68.52           H  
ATOM   4103 1HD2 LEU A 266      -5.405 -21.150  28.694  1.00 68.52           H  
ATOM   4104 2HD2 LEU A 266      -4.810 -19.571  28.137  1.00 68.52           H  
ATOM   4105 3HD2 LEU A 266      -4.403 -21.046  27.228  1.00 68.52           H  
ATOM   4106  N   PHE A 267      -7.257 -16.978  27.913  1.00109.40           N  
ATOM   4107  CA  PHE A 267      -6.962 -16.122  29.058  1.00109.40           C  
ATOM   4108  C   PHE A 267      -6.947 -16.859  30.391  1.00109.40           C  
ATOM   4109  O   PHE A 267      -7.822 -17.675  30.678  1.00109.40           O  
ATOM   4110  CB  PHE A 267      -7.979 -14.983  29.150  1.00 90.92           C  
ATOM   4111  CG  PHE A 267      -7.849 -13.977  28.042  1.00 90.92           C  
ATOM   4112  CD1 PHE A 267      -6.792 -13.074  28.046  1.00 90.92           C  
ATOM   4113  CD2 PHE A 267      -8.766 -13.939  26.999  1.00 90.92           C  
ATOM   4114  CE1 PHE A 267      -6.633 -12.164  27.008  1.00 90.92           C  
ATOM   4115  CE2 PHE A 267      -8.633 -13.010  25.972  1.00 90.92           C  
ATOM   4116  CZ  PHE A 267      -7.553 -12.134  25.966  1.00 90.92           C  
ATOM   4117  H   PHE A 267      -8.191 -17.347  27.812  1.00109.40           H  
ATOM   4118  HA  PHE A 267      -5.973 -15.683  28.918  1.00109.40           H  
ATOM   4119 1HB  PHE A 267      -8.986 -15.400  29.147  1.00 90.92           H  
ATOM   4120 2HB  PHE A 267      -7.828 -14.463  30.096  1.00 90.92           H  
ATOM   4121  HD1 PHE A 267      -6.081 -13.084  28.859  1.00 90.92           H  
ATOM   4122  HD2 PHE A 267      -9.587 -14.640  26.977  1.00 90.92           H  
ATOM   4123  HE1 PHE A 267      -5.800 -11.477  27.015  1.00 90.92           H  
ATOM   4124  HE2 PHE A 267      -9.359 -12.974  25.174  1.00 90.92           H  
ATOM   4125  HZ  PHE A 267      -7.434 -11.429  25.158  1.00 90.92           H  
ATOM   4126  N   LEU A 268      -5.950 -16.528  31.204  1.00208.96           N  
ATOM   4127  CA  LEU A 268      -5.819 -17.043  32.563  1.00208.96           C  
ATOM   4128  C   LEU A 268      -6.216 -15.916  33.513  1.00208.96           C  
ATOM   4129  O   LEU A 268      -5.393 -15.091  33.909  1.00208.96           O  
ATOM   4130  CB  LEU A 268      -4.374 -17.486  32.813  1.00216.43           C  
ATOM   4131  CG  LEU A 268      -4.002 -18.932  32.467  1.00216.43           C  
ATOM   4132  CD1 LEU A 268      -4.134 -19.258  30.986  1.00216.43           C  
ATOM   4133  CD2 LEU A 268      -2.567 -19.180  32.905  1.00216.43           C  
ATOM   4134  H   LEU A 268      -5.249 -15.875  30.880  1.00208.96           H  
ATOM   4135  HA  LEU A 268      -6.494 -17.888  32.706  1.00208.96           H  
ATOM   4136 1HB  LEU A 268      -3.713 -16.821  32.256  1.00216.43           H  
ATOM   4137 2HB  LEU A 268      -4.163 -17.338  33.871  1.00216.43           H  
ATOM   4138  HG  LEU A 268      -4.655 -19.599  33.030  1.00216.43           H  
ATOM   4139 1HD1 LEU A 268      -3.799 -20.279  30.805  1.00216.43           H  
ATOM   4140 2HD1 LEU A 268      -3.526 -18.569  30.400  1.00216.43           H  
ATOM   4141 3HD1 LEU A 268      -5.177 -19.168  30.682  1.00216.43           H  
ATOM   4142 1HD2 LEU A 268      -2.349 -20.247  32.853  1.00216.43           H  
ATOM   4143 2HD2 LEU A 268      -2.426 -18.833  33.928  1.00216.43           H  
ATOM   4144 3HD2 LEU A 268      -1.885 -18.645  32.244  1.00216.43           H  
ATOM   4145  N   ASN A 269      -7.503 -15.848  33.835  1.00267.72           N  
ATOM   4146  CA  ASN A 269      -8.060 -14.672  34.499  1.00267.72           C  
ATOM   4147  C   ASN A 269      -7.767 -14.529  35.992  1.00267.72           C  
ATOM   4148  O   ASN A 269      -7.911 -13.433  36.533  1.00267.72           O  
ATOM   4149  CB  ASN A 269      -9.574 -14.633  34.273  1.00268.14           C  
ATOM   4150  CG  ASN A 269      -9.936 -14.271  32.849  1.00268.14           C  
ATOM   4151  ND2 ASN A 269     -10.834 -15.037  32.250  1.00268.14           N  
ATOM   4152  OD1 ASN A 269      -9.422 -13.302  32.295  1.00268.14           O  
ATOM   4153  H   ASN A 269      -8.129 -16.587  33.546  1.00267.72           H  
ATOM   4154  HA  ASN A 269      -7.634 -13.792  34.016  1.00267.72           H  
ATOM   4155 1HB  ASN A 269     -10.005 -15.600  34.527  1.00268.14           H  
ATOM   4156 2HB  ASN A 269     -10.004 -13.875  34.927  1.00268.14           H  
ATOM   4157 1HD2 ASN A 269     -11.139 -14.798  31.318  1.00268.14           H  
ATOM   4158 2HD2 ASN A 269     -11.202 -15.851  32.720  1.00268.14           H  
ATOM   4159  N   LYS A 270      -7.374 -15.603  36.669  1.00312.22           N  
ATOM   4160  CA  LYS A 270      -7.184 -15.575  38.120  1.00312.22           C  
ATOM   4161  C   LYS A 270      -5.755 -15.872  38.566  1.00312.22           C  
ATOM   4162  O   LYS A 270      -5.493 -16.871  39.235  1.00312.22           O  
ATOM   4163  CB  LYS A 270      -8.159 -16.537  38.807  1.00310.70           C  
ATOM   4164  CG  LYS A 270      -9.616 -16.101  38.715  1.00310.70           C  
ATOM   4165  CD  LYS A 270     -10.530 -17.015  39.520  1.00310.70           C  
ATOM   4166  CE  LYS A 270     -11.967 -16.511  39.536  1.00310.70           C  
ATOM   4167  NZ  LYS A 270     -12.589 -16.567  38.171  1.00310.70           N1+
ATOM   4168  H   LYS A 270      -7.209 -16.467  36.171  1.00312.22           H  
ATOM   4169  HA  LYS A 270      -7.414 -14.572  38.478  1.00312.22           H  
ATOM   4170 1HB  LYS A 270      -8.051 -17.530  38.370  1.00310.70           H  
ATOM   4171 2HB  LYS A 270      -7.893 -16.599  39.863  1.00310.70           H  
ATOM   4172 1HG  LYS A 270      -9.701 -15.087  39.106  1.00310.70           H  
ATOM   4173 2HG  LYS A 270      -9.929 -16.104  37.672  1.00310.70           H  
ATOM   4174 1HD  LYS A 270     -10.502 -18.019  39.097  1.00310.70           H  
ATOM   4175 2HD  LYS A 270     -10.168 -17.061  40.547  1.00310.70           H  
ATOM   4176 1HE  LYS A 270     -12.544 -17.120  40.237  1.00310.70           H  
ATOM   4177 2HE  LYS A 270     -11.972 -15.484  39.910  1.00310.70           H  
ATOM   4178 1HZ  LYS A 270     -13.529 -16.195  38.208  1.00310.70           H  
ATOM   4179 2HZ  LYS A 270     -12.629 -17.522  37.841  1.00310.70           H  
ATOM   4180 3HZ  LYS A 270     -12.051 -16.012  37.520  1.00310.70           H  
ATOM   4181  N   LYS A 271      -4.843 -14.973  38.210  1.00331.54           N  
ATOM   4182  CA  LYS A 271      -3.447 -15.041  38.642  1.00331.54           C  
ATOM   4183  C   LYS A 271      -3.253 -14.722  40.121  1.00331.54           C  
ATOM   4184  O   LYS A 271      -2.541 -15.439  40.818  1.00331.54           O  
ATOM   4185  CB  LYS A 271      -2.610 -14.069  37.805  1.00307.65           C  
ATOM   4186  CG  LYS A 271      -1.137 -13.995  38.184  1.00307.65           C  
ATOM   4187  CD  LYS A 271      -0.444 -12.868  37.427  1.00307.65           C  
ATOM   4188  CE  LYS A 271       1.011 -12.704  37.843  1.00307.65           C  
ATOM   4189  NZ  LYS A 271       1.087 -12.217  39.261  1.00307.65           N1+
ATOM   4190  H   LYS A 271      -5.123 -14.202  37.622  1.00331.54           H  
ATOM   4191  HA  LYS A 271      -3.072 -16.053  38.488  1.00331.54           H  
ATOM   4192 1HB  LYS A 271      -2.694 -14.341  36.752  1.00307.65           H  
ATOM   4193 2HB  LYS A 271      -3.030 -13.073  37.932  1.00307.65           H  
ATOM   4194 1HG  LYS A 271      -1.057 -13.801  39.253  1.00307.65           H  
ATOM   4195 2HG  LYS A 271      -0.650 -14.944  37.957  1.00307.65           H  
ATOM   4196 1HD  LYS A 271      -0.489 -13.078  36.359  1.00307.65           H  
ATOM   4197 2HD  LYS A 271      -0.970 -11.932  37.618  1.00307.65           H  
ATOM   4198 1HE  LYS A 271       1.523 -13.663  37.735  1.00307.65           H  
ATOM   4199 2HE  LYS A 271       1.486 -11.983  37.173  1.00307.65           H  
ATOM   4200 1HZ  LYS A 271       2.050 -12.081  39.538  1.00307.65           H  
ATOM   4201 2HZ  LYS A 271       0.663 -12.890  39.885  1.00307.65           H  
ATOM   4202 3HZ  LYS A 271       0.595 -11.339  39.355  1.00307.65           H  
ATOM   4203  N   ASP A 272      -3.860 -13.640  40.595  1.00357.77           N  
ATOM   4204  CA  ASP A 272      -3.616 -13.168  41.957  1.00357.77           C  
ATOM   4205  C   ASP A 272      -4.070 -14.155  43.030  1.00357.77           C  
ATOM   4206  O   ASP A 272      -3.436 -14.277  44.077  1.00357.77           O  
ATOM   4207  CB  ASP A 272      -4.322 -11.829  42.190  1.00374.29           C  
ATOM   4208  CG  ASP A 272      -3.644 -10.671  41.479  1.00374.29           C  
ATOM   4209  OD1 ASP A 272      -2.429 -10.747  41.199  1.00374.29           O  
ATOM   4210  OD2 ASP A 272      -4.340  -9.669  41.209  1.00374.29           O1-
ATOM   4211  H   ASP A 272      -4.462 -13.099  39.994  1.00357.77           H  
ATOM   4212  HA  ASP A 272      -2.544 -13.024  42.090  1.00357.77           H  
ATOM   4213 1HB  ASP A 272      -5.353 -11.907  41.844  1.00374.29           H  
ATOM   4214 2HB  ASP A 272      -4.330 -11.618  43.259  1.00374.29           H  
ATOM   4215  N   LEU A 273      -5.172 -14.854  42.777  1.00346.38           N  
ATOM   4216  CA  LEU A 273      -5.700 -15.828  43.729  1.00346.38           C  
ATOM   4217  C   LEU A 273      -4.925 -17.142  43.668  1.00346.38           C  
ATOM   4218  O   LEU A 273      -4.980 -17.950  44.594  1.00346.38           O  
ATOM   4219  CB  LEU A 273      -7.181 -16.107  43.450  1.00340.72           C  
ATOM   4220  CG  LEU A 273      -8.226 -15.093  43.931  1.00340.72           C  
ATOM   4221  CD1 LEU A 273      -8.174 -13.764  43.186  1.00340.72           C  
ATOM   4222  CD2 LEU A 273      -9.610 -15.706  43.755  1.00340.72           C  
ATOM   4223  H   LEU A 273      -5.655 -14.717  41.902  1.00346.38           H  
ATOM   4224  HA  LEU A 273      -5.599 -15.432  44.740  1.00346.38           H  
ATOM   4225 1HB  LEU A 273      -7.306 -16.251  42.377  1.00340.72           H  
ATOM   4226 2HB  LEU A 273      -7.417 -17.055  43.932  1.00340.72           H  
ATOM   4227  HG  LEU A 273      -8.065 -14.905  44.993  1.00340.72           H  
ATOM   4228 1HD1 LEU A 273      -8.997 -13.130  43.514  1.00340.72           H  
ATOM   4229 2HD1 LEU A 273      -8.255 -13.937  42.113  1.00340.72           H  
ATOM   4230 3HD1 LEU A 273      -7.233 -13.259  43.405  1.00340.72           H  
ATOM   4231 1HD2 LEU A 273     -10.364 -15.015  44.133  1.00340.72           H  
ATOM   4232 2HD2 LEU A 273      -9.673 -16.638  44.318  1.00340.72           H  
ATOM   4233 3HD2 LEU A 273      -9.797 -15.905  42.700  1.00340.72           H  
ATOM   4234  N   PHE A 274      -4.219 -17.356  42.564  1.00353.97           N  
ATOM   4235  CA  PHE A 274      -3.433 -18.567  42.354  1.00353.97           C  
ATOM   4236  C   PHE A 274      -2.149 -18.574  43.178  1.00353.97           C  
ATOM   4237  O   PHE A 274      -1.779 -19.606  43.733  1.00353.97           O  
ATOM   4238  CB  PHE A 274      -3.095 -18.692  40.867  1.00357.82           C  
ATOM   4239  CG  PHE A 274      -2.252 -19.889  40.528  1.00357.82           C  
ATOM   4240  CD1 PHE A 274      -2.831 -21.141  40.356  1.00357.82           C  
ATOM   4241  CD2 PHE A 274      -0.883 -19.747  40.328  1.00357.82           C  
ATOM   4242  CE1 PHE A 274      -2.069 -22.220  39.917  1.00357.82           C  
ATOM   4243  CE2 PHE A 274      -0.111 -20.822  39.897  1.00357.82           C  
ATOM   4244  CZ  PHE A 274      -0.708 -22.058  39.674  1.00357.82           C  
ATOM   4245  H   PHE A 274      -4.195 -16.642  41.850  1.00353.97           H  
ATOM   4246  HA  PHE A 274      -4.022 -19.432  42.657  1.00353.97           H  
ATOM   4247 1HB  PHE A 274      -4.024 -18.739  40.299  1.00357.82           H  
ATOM   4248 2HB  PHE A 274      -2.550 -17.801  40.557  1.00357.82           H  
ATOM   4249  HD1 PHE A 274      -3.887 -21.275  40.538  1.00357.82           H  
ATOM   4250  HD2 PHE A 274      -0.412 -18.789  40.494  1.00357.82           H  
ATOM   4251  HE1 PHE A 274      -2.536 -23.180  39.756  1.00357.82           H  
ATOM   4252  HE2 PHE A 274       0.948 -20.692  39.728  1.00357.82           H  
ATOM   4253  HZ  PHE A 274      -0.118 -22.891  39.322  1.00357.82           H  
ATOM   4254  N   GLU A 275      -1.457 -17.443  43.251  1.00355.21           N  
ATOM   4255  CA  GLU A 275      -0.146 -17.407  43.895  1.00355.21           C  
ATOM   4256  C   GLU A 275      -0.243 -17.689  45.391  1.00355.21           C  
ATOM   4257  O   GLU A 275       0.636 -18.324  45.973  1.00355.21           O  
ATOM   4258  CB  GLU A 275       0.538 -16.053  43.680  1.00358.24           C  
ATOM   4259  CG  GLU A 275       0.706 -15.632  42.225  1.00358.24           C  
ATOM   4260  CD  GLU A 275       1.447 -16.658  41.387  1.00358.24           C  
ATOM   4261  OE1 GLU A 275       2.307 -17.384  41.927  1.00358.24           O  
ATOM   4262  OE2 GLU A 275       1.171 -16.741  40.171  1.00358.24           O1-
ATOM   4263  H   GLU A 275      -1.827 -16.595  42.844  1.00355.21           H  
ATOM   4264  HA  GLU A 275       0.477 -18.186  43.455  1.00355.21           H  
ATOM   4265 1HB  GLU A 275      -0.043 -15.284  44.190  1.00358.24           H  
ATOM   4266 2HB  GLU A 275       1.523 -16.094  44.143  1.00358.24           H  
ATOM   4267 1HG  GLU A 275      -0.279 -15.469  41.787  1.00358.24           H  
ATOM   4268 2HG  GLU A 275       1.250 -14.688  42.195  1.00358.24           H  
ATOM   4269  N   GLU A 276      -1.310 -17.207  46.019  1.00356.63           N  
ATOM   4270  CA  GLU A 276      -1.504 -17.384  47.454  1.00356.63           C  
ATOM   4271  C   GLU A 276      -1.735 -18.847  47.823  1.00356.63           C  
ATOM   4272  O   GLU A 276      -1.233 -19.325  48.841  1.00356.63           O  
ATOM   4273  CB  GLU A 276      -2.678 -16.526  47.936  1.00362.44           C  
ATOM   4274  CG  GLU A 276      -2.769 -16.411  49.451  1.00362.44           C  
ATOM   4275  CD  GLU A 276      -1.623 -15.600  50.029  1.00362.44           C  
ATOM   4276  OE1 GLU A 276      -1.488 -14.407  49.686  1.00362.44           O  
ATOM   4277  OE2 GLU A 276      -0.837 -16.159  50.823  1.00362.44           O1-
ATOM   4278  H   GLU A 276      -2.002 -16.690  45.493  1.00356.63           H  
ATOM   4279  HA  GLU A 276      -0.602 -17.053  47.966  1.00356.63           H  
ATOM   4280 1HB  GLU A 276      -2.563 -15.525  47.522  1.00362.44           H  
ATOM   4281 2HB  GLU A 276      -3.609 -16.949  47.557  1.00362.44           H  
ATOM   4282 1HG  GLU A 276      -3.714 -15.937  49.716  1.00362.44           H  
ATOM   4283 2HG  GLU A 276      -2.750 -17.410  49.885  1.00362.44           H  
ATOM   4284  N   LYS A 277      -2.499 -19.562  47.003  1.00373.40           N  
ATOM   4285  CA  LYS A 277      -2.817 -20.955  47.301  1.00373.40           C  
ATOM   4286  C   LYS A 277      -1.687 -21.922  46.963  1.00373.40           C  
ATOM   4287  O   LYS A 277      -1.662 -23.035  47.484  1.00373.40           O  
ATOM   4288  CB  LYS A 277      -4.128 -21.387  46.639  1.00374.98           C  
ATOM   4289  CG  LYS A 277      -4.119 -21.438  45.119  1.00374.98           C  
ATOM   4290  CD  LYS A 277      -5.437 -22.014  44.620  1.00374.98           C  
ATOM   4291  CE  LYS A 277      -5.508 -22.084  43.104  1.00374.98           C  
ATOM   4292  NZ  LYS A 277      -4.583 -23.143  42.587  1.00374.98           N1+
ATOM   4293  H   LYS A 277      -2.871 -19.133  46.166  1.00373.40           H  
ATOM   4294  HA  LYS A 277      -2.963 -21.026  48.379  1.00373.40           H  
ATOM   4295 1HB  LYS A 277      -4.383 -22.378  47.014  1.00374.98           H  
ATOM   4296 2HB  LYS A 277      -4.913 -20.698  46.952  1.00374.98           H  
ATOM   4297 1HG  LYS A 277      -3.995 -20.429  44.729  1.00374.98           H  
ATOM   4298 2HG  LYS A 277      -3.296 -22.065  44.776  1.00374.98           H  
ATOM   4299 1HD  LYS A 277      -5.567 -23.015  45.031  1.00374.98           H  
ATOM   4300 2HD  LYS A 277      -6.251 -21.384  44.979  1.00374.98           H  
ATOM   4301 1HE  LYS A 277      -6.537 -22.313  42.819  1.00374.98           H  
ATOM   4302 2HE  LYS A 277      -5.242 -21.107  42.696  1.00374.98           H  
ATOM   4303 1HZ  LYS A 277      -4.567 -23.150  41.575  1.00374.98           H  
ATOM   4304 2HZ  LYS A 277      -4.883 -24.055  42.905  1.00374.98           H  
ATOM   4305 3HZ  LYS A 277      -3.644 -22.978  42.923  1.00374.98           H  
ATOM   4306  N   ILE A 278      -0.739 -21.499  46.134  1.00389.67           N  
ATOM   4307  CA  ILE A 278       0.486 -22.267  45.917  1.00389.67           C  
ATOM   4308  C   ILE A 278       1.342 -22.213  47.179  1.00389.67           C  
ATOM   4309  O   ILE A 278       1.948 -23.211  47.569  1.00389.67           O  
ATOM   4310  CB  ILE A 278       1.302 -21.749  44.708  1.00400.13           C  
ATOM   4311  CG1 ILE A 278       0.530 -21.941  43.397  1.00400.13           C  
ATOM   4312  CG2 ILE A 278       2.666 -22.435  44.625  1.00400.13           C  
ATOM   4313  CD1 ILE A 278       0.187 -23.373  43.025  1.00400.13           C  
ATOM   4314  H   ILE A 278      -0.845 -20.604  45.677  1.00389.67           H  
ATOM   4315  HA  ILE A 278       0.227 -23.313  45.750  1.00389.67           H  
ATOM   4316  HB  ILE A 278       1.475 -20.681  44.847  1.00400.13           H  
ATOM   4317 1HG1 ILE A 278      -0.403 -21.384  43.457  1.00400.13           H  
ATOM   4318 2HG1 ILE A 278       1.120 -21.512  42.587  1.00400.13           H  
ATOM   4319 1HG2 ILE A 278       3.154 -22.174  43.686  1.00400.13           H  
ATOM   4320 2HG2 ILE A 278       2.545 -23.517  44.680  1.00400.13           H  
ATOM   4321 3HG2 ILE A 278       3.293 -22.104  45.452  1.00400.13           H  
ATOM   4322 1HD1 ILE A 278      -0.337 -23.379  42.069  1.00400.13           H  
ATOM   4323 2HD1 ILE A 278      -0.463 -23.813  43.781  1.00400.13           H  
ATOM   4324 3HD1 ILE A 278       1.098 -23.964  42.935  1.00400.13           H  
ATOM   4325  N   LYS A 279       1.373 -21.059  47.837  1.00379.68           N  
ATOM   4326  CA  LYS A 279       2.071 -20.932  49.114  1.00379.68           C  
ATOM   4327  C   LYS A 279       1.382 -21.763  50.191  1.00379.68           C  
ATOM   4328  O   LYS A 279       2.039 -22.289  51.088  1.00379.68           O  
ATOM   4329  CB  LYS A 279       2.154 -19.464  49.543  1.00348.47           C  
ATOM   4330  CG  LYS A 279       3.061 -18.625  48.650  1.00348.47           C  
ATOM   4331  CD  LYS A 279       3.266 -17.211  49.184  1.00348.47           C  
ATOM   4332  CE  LYS A 279       2.032 -16.329  49.052  1.00348.47           C  
ATOM   4333  NZ  LYS A 279       1.755 -16.049  47.604  1.00348.47           N1+
ATOM   4334  H   LYS A 279       0.881 -20.257  47.465  1.00379.68           H  
ATOM   4335  HA  LYS A 279       3.082 -21.326  49.008  1.00379.68           H  
ATOM   4336 1HB  LYS A 279       1.151 -19.037  49.540  1.00348.47           H  
ATOM   4337 2HB  LYS A 279       2.541 -19.426  50.561  1.00348.47           H  
ATOM   4338 1HG  LYS A 279       4.033 -19.114  48.591  1.00348.47           H  
ATOM   4339 2HG  LYS A 279       2.638 -18.576  47.647  1.00348.47           H  
ATOM   4340 1HD  LYS A 279       3.549 -17.272  50.235  1.00348.47           H  
ATOM   4341 2HD  LYS A 279       4.085 -16.748  48.634  1.00348.47           H  
ATOM   4342 1HE  LYS A 279       1.181 -16.830  49.520  1.00348.47           H  
ATOM   4343 2HE  LYS A 279       2.210 -15.394  49.588  1.00348.47           H  
ATOM   4344 1HZ  LYS A 279       1.002 -15.381  47.504  1.00348.47           H  
ATOM   4345 2HZ  LYS A 279       1.491 -16.899  47.119  1.00348.47           H  
ATOM   4346 3HZ  LYS A 279       2.576 -15.672  47.149  1.00348.47           H  
ATOM   4347  N   LYS A 280       0.062 -21.889  50.094  1.00391.89           N  
ATOM   4348  CA  LYS A 280      -0.717 -22.707  51.022  1.00391.89           C  
ATOM   4349  C   LYS A 280      -0.529 -24.204  50.795  1.00391.89           C  
ATOM   4350  O   LYS A 280      -0.417 -24.959  51.761  1.00391.89           O  
ATOM   4351  CB  LYS A 280      -2.203 -22.347  50.916  1.00387.17           C  
ATOM   4352  CG  LYS A 280      -3.108 -23.014  51.946  1.00387.17           C  
ATOM   4353  CD  LYS A 280      -2.895 -22.476  53.356  1.00387.17           C  
ATOM   4354  CE  LYS A 280      -3.829 -23.133  54.363  1.00387.17           C  
ATOM   4355  NZ  LYS A 280      -3.442 -24.568  54.571  1.00387.17           N1+
ATOM   4356  H   LYS A 280      -0.417 -21.406  49.347  1.00391.89           H  
ATOM   4357  HA  LYS A 280      -0.370 -22.494  52.033  1.00391.89           H  
ATOM   4358 1HB  LYS A 280      -2.308 -21.266  51.008  1.00387.17           H  
ATOM   4359 2HB  LYS A 280      -2.554 -22.638  49.926  1.00387.17           H  
ATOM   4360 1HG  LYS A 280      -4.145 -22.839  51.659  1.00387.17           H  
ATOM   4361 2HG  LYS A 280      -2.924 -24.089  51.938  1.00387.17           H  
ATOM   4362 1HD  LYS A 280      -1.864 -22.655  53.662  1.00387.17           H  
ATOM   4363 2HD  LYS A 280      -3.077 -21.401  53.353  1.00387.17           H  
ATOM   4364 1HE  LYS A 280      -3.768 -22.585  55.307  1.00387.17           H  
ATOM   4365 2HE  LYS A 280      -4.855 -23.061  53.994  1.00387.17           H  
ATOM   4366 1HZ  LYS A 280      -4.064 -25.013  55.233  1.00387.17           H  
ATOM   4367 2HZ  LYS A 280      -2.495 -24.629  54.921  1.00387.17           H  
ATOM   4368 3HZ  LYS A 280      -3.484 -25.070  53.694  1.00387.17           H  
ATOM   4369  N   SER A 281      -0.516 -24.642  49.541  1.00403.92           N  
ATOM   4370  CA  SER A 281      -0.402 -26.061  49.218  1.00403.92           C  
ATOM   4371  C   SER A 281       0.222 -26.316  47.846  1.00403.92           C  
ATOM   4372  O   SER A 281       0.008 -25.542  46.913  1.00403.92           O  
ATOM   4373  CB  SER A 281      -1.793 -26.701  49.249  1.00432.52           C  
ATOM   4374  OG  SER A 281      -2.638 -26.102  48.281  1.00432.52           O  
ATOM   4375  H   SER A 281      -0.604 -23.984  48.778  1.00403.92           H  
ATOM   4376  HA  SER A 281       0.219 -26.533  49.979  1.00403.92           H  
ATOM   4377 1HB  SER A 281      -1.705 -27.767  49.042  1.00432.52           H  
ATOM   4378 2HB  SER A 281      -2.231 -26.564  50.238  1.00432.52           H  
ATOM   4379  HG  SER A 281      -2.089 -25.738  47.582  1.00432.52           H  
ATOM   4380  N   PRO A 282       0.992 -27.406  47.695  1.00405.48           N  
ATOM   4381  CA  PRO A 282       1.576 -27.659  46.373  1.00405.48           C  
ATOM   4382  C   PRO A 282       0.591 -28.229  45.356  1.00405.48           C  
ATOM   4383  O   PRO A 282      -0.404 -28.860  45.712  1.00405.48           O  
ATOM   4384  CB  PRO A 282       2.671 -28.682  46.681  1.00419.40           C  
ATOM   4385  CG  PRO A 282       2.105 -29.464  47.812  1.00419.40           C  
ATOM   4386  CD  PRO A 282       1.395 -28.445  48.662  1.00419.40           C  
ATOM   4387  HA  PRO A 282       2.021 -26.744  45.981  1.00405.48           H  
ATOM   4388 1HB  PRO A 282       2.856 -29.323  45.819  1.00419.40           H  
ATOM   4389 2HB  PRO A 282       3.586 -28.175  46.989  1.00419.40           H  
ATOM   4390 1HG  PRO A 282       1.395 -30.202  47.438  1.00419.40           H  
ATOM   4391 2HG  PRO A 282       2.899 -29.950  48.379  1.00419.40           H  
ATOM   4392 1HD  PRO A 282       0.522 -28.891  49.140  1.00419.40           H  
ATOM   4393 2HD  PRO A 282       2.076 -28.028  49.404  1.00419.40           H  
ATOM   4394  N   LEU A 283       0.890 -28.023  44.077  1.00413.13           N  
ATOM   4395  CA  LEU A 283       0.050 -28.518  42.991  1.00413.13           C  
ATOM   4396  C   LEU A 283       0.471 -29.905  42.508  1.00413.13           C  
ATOM   4397  O   LEU A 283       0.858 -30.103  41.359  1.00413.13           O  
ATOM   4398  CB  LEU A 283       0.019 -27.519  41.829  1.00407.35           C  
ATOM   4399  CG  LEU A 283       1.261 -26.708  41.445  1.00407.35           C  
ATOM   4400  CD1 LEU A 283       2.472 -27.552  41.071  1.00407.35           C  
ATOM   4401  CD2 LEU A 283       0.872 -25.808  40.281  1.00407.35           C  
ATOM   4402  H   LEU A 283       1.729 -27.514  43.839  1.00413.13           H  
ATOM   4403  HA  LEU A 283      -0.969 -28.609  43.369  1.00413.13           H  
ATOM   4404 1HB  LEU A 283      -0.308 -28.059  40.940  1.00407.35           H  
ATOM   4405 2HB  LEU A 283      -0.765 -26.799  42.060  1.00407.35           H  
ATOM   4406  HG  LEU A 283       1.539 -26.077  42.289  1.00407.35           H  
ATOM   4407 1HD1 LEU A 283       3.274 -26.908  40.710  1.00407.35           H  
ATOM   4408 2HD1 LEU A 283       2.195 -28.261  40.291  1.00407.35           H  
ATOM   4409 3HD1 LEU A 283       2.821 -28.101  41.945  1.00407.35           H  
ATOM   4410 1HD2 LEU A 283       1.750 -25.265  39.935  1.00407.35           H  
ATOM   4411 2HD2 LEU A 283       0.114 -25.095  40.605  1.00407.35           H  
ATOM   4412 3HD2 LEU A 283       0.473 -26.412  39.466  1.00407.35           H  
ATOM   4413  N   THR A 284       0.362 -30.886  43.397  1.00412.79           N  
ATOM   4414  CA  THR A 284       0.597 -32.282  43.033  1.00412.79           C  
ATOM   4415  C   THR A 284      -0.676 -32.924  42.487  1.00412.79           C  
ATOM   4416  O   THR A 284      -0.691 -34.100  42.130  1.00412.79           O  
ATOM   4417  CB  THR A 284       1.055 -33.117  44.247  1.00422.29           C  
ATOM   4418  CG2 THR A 284       2.389 -32.622  44.793  1.00422.29           C  
ATOM   4419  OG1 THR A 284       0.072 -33.021  45.285  1.00422.29           O  
ATOM   4420  H   THR A 284       0.083 -30.673  44.345  1.00412.79           H  
ATOM   4421  HA  THR A 284       1.362 -32.335  42.258  1.00412.79           H  
ATOM   4422  HB  THR A 284       1.162 -34.159  43.946  1.00422.29           H  
ATOM   4423  HG1 THR A 284      -0.736 -33.438  44.975  1.00422.29           H  
ATOM   4424 1HG2 THR A 284       2.686 -33.246  45.637  1.00422.29           H  
ATOM   4425 2HG2 THR A 284       2.295 -31.589  45.128  1.00422.29           H  
ATOM   4426 3HG2 THR A 284       3.150 -32.686  44.016  1.00422.29           H  
ATOM   4427  N   ILE A 285      -1.747 -32.137  42.448  1.00412.76           N  
ATOM   4428  CA  ILE A 285      -3.064 -32.593  42.010  1.00412.76           C  
ATOM   4429  C   ILE A 285      -3.076 -32.922  40.519  1.00412.76           C  
ATOM   4430  O   ILE A 285      -3.702 -33.898  40.107  1.00412.76           O  
ATOM   4431  CB  ILE A 285      -4.147 -31.532  42.323  1.00399.35           C  
ATOM   4432  CG1 ILE A 285      -4.242 -31.313  43.839  1.00399.35           C  
ATOM   4433  CG2 ILE A 285      -5.507 -31.963  41.773  1.00399.35           C  
ATOM   4434  CD1 ILE A 285      -4.952 -30.042  44.261  1.00399.35           C  
ATOM   4435  H   ILE A 285      -1.649 -31.177  42.744  1.00412.76           H  
ATOM   4436  HA  ILE A 285      -3.314 -33.508  42.546  1.00412.76           H  
ATOM   4437  HB  ILE A 285      -3.862 -30.594  41.847  1.00399.35           H  
ATOM   4438 1HG1 ILE A 285      -4.760 -32.164  44.283  1.00399.35           H  
ATOM   4439 2HG1 ILE A 285      -3.238 -31.279  44.260  1.00399.35           H  
ATOM   4440 1HG2 ILE A 285      -6.267 -31.226  42.035  1.00399.35           H  
ATOM   4441 2HG2 ILE A 285      -5.786 -32.932  42.188  1.00399.35           H  
ATOM   4442 3HG2 ILE A 285      -5.458 -32.036  40.686  1.00399.35           H  
ATOM   4443 1HD1 ILE A 285      -4.973 -29.987  45.350  1.00399.35           H  
ATOM   4444 2HD1 ILE A 285      -5.974 -30.040  43.883  1.00399.35           H  
ATOM   4445 3HD1 ILE A 285      -4.414 -29.179  43.870  1.00399.35           H  
ATOM   4446  N   CYS A 286      -2.402 -32.116  39.704  1.00410.59           N  
ATOM   4447  CA  CYS A 286      -2.367 -32.345  38.264  1.00410.59           C  
ATOM   4448  C   CYS A 286      -1.502 -33.557  37.923  1.00410.59           C  
ATOM   4449  O   CYS A 286      -2.023 -34.591  37.508  1.00410.59           O  
ATOM   4450  CB  CYS A 286      -1.878 -31.087  37.539  1.00393.72           C  
ATOM   4451  SG  CYS A 286      -1.015 -29.895  38.601  1.00393.72           S  
ATOM   4452  H   CYS A 286      -1.886 -31.329  40.071  1.00410.59           H  
ATOM   4453  HA  CYS A 286      -3.380 -32.574  37.930  1.00410.59           H  
ATOM   4454 1HB  CYS A 286      -1.217 -31.391  36.727  1.00393.72           H  
ATOM   4455 2HB  CYS A 286      -2.742 -30.591  37.095  1.00393.72           H  
ATOM   4456  HG  CYS A 286      -0.228 -29.348  37.665  1.00393.72           H  
ATOM   4457  N   TYR A 287      -0.188 -33.433  38.084  1.00414.33           N  
ATOM   4458  CA  TYR A 287       0.728 -34.545  37.846  1.00414.33           C  
ATOM   4459  C   TYR A 287       1.880 -34.487  38.848  1.00414.33           C  
ATOM   4460  O   TYR A 287       2.249 -33.402  39.297  1.00414.33           O  
ATOM   4461  CB  TYR A 287       1.301 -34.505  36.425  1.00372.48           C  
ATOM   4462  CG  TYR A 287       0.262 -34.493  35.325  1.00372.48           C  
ATOM   4463  CD1 TYR A 287      -0.329 -35.679  34.888  1.00372.48           C  
ATOM   4464  CD2 TYR A 287      -0.126 -33.297  34.719  1.00372.48           C  
ATOM   4465  CE1 TYR A 287      -1.304 -35.668  33.892  1.00372.48           C  
ATOM   4466  CE2 TYR A 287      -1.107 -33.280  33.730  1.00372.48           C  
ATOM   4467  CZ  TYR A 287      -1.695 -34.467  33.326  1.00372.48           C  
ATOM   4468  OH  TYR A 287      -2.672 -34.455  32.357  1.00372.48           O  
ATOM   4469  H   TYR A 287       0.196 -32.556  38.407  1.00414.33           H  
ATOM   4470  HA  TYR A 287       0.178 -35.477  37.975  1.00414.33           H  
ATOM   4471 1HB  TYR A 287       1.931 -33.623  36.322  1.00372.48           H  
ATOM   4472 2HB  TYR A 287       1.930 -35.385  36.289  1.00372.48           H  
ATOM   4473  HD1 TYR A 287      -0.035 -36.619  35.332  1.00372.48           H  
ATOM   4474  HD2 TYR A 287       0.336 -32.370  35.025  1.00372.48           H  
ATOM   4475  HE1 TYR A 287      -1.760 -36.592  33.569  1.00372.48           H  
ATOM   4476  HE2 TYR A 287      -1.407 -32.346  33.277  1.00372.48           H  
ATOM   4477  HH  TYR A 287      -2.878 -33.572  32.045  1.00372.48           H  
ATOM   4478  N   PRO A 288       2.476 -35.638  39.202  1.00432.19           N  
ATOM   4479  CA  PRO A 288       3.730 -35.544  39.959  1.00432.19           C  
ATOM   4480  C   PRO A 288       4.873 -34.844  39.228  1.00432.19           C  
ATOM   4481  O   PRO A 288       5.733 -34.231  39.857  1.00432.19           O  
ATOM   4482  CB  PRO A 288       4.096 -37.008  40.219  1.00435.59           C  
ATOM   4483  CG  PRO A 288       2.814 -37.756  40.085  1.00435.59           C  
ATOM   4484  CD  PRO A 288       2.087 -37.042  38.983  1.00435.59           C  
ATOM   4485  HA  PRO A 288       3.550 -35.033  40.905  1.00432.19           H  
ATOM   4486 1HB  PRO A 288       4.813 -37.353  39.474  1.00435.59           H  
ATOM   4487 2HB  PRO A 288       4.504 -37.127  41.223  1.00435.59           H  
ATOM   4488 1HG  PRO A 288       2.999 -38.796  39.816  1.00435.59           H  
ATOM   4489 2HG  PRO A 288       2.244 -37.692  41.012  1.00435.59           H  
ATOM   4490 1HD  PRO A 288       2.431 -37.388  38.007  1.00435.59           H  
ATOM   4491 2HD  PRO A 288       1.010 -37.175  39.091  1.00435.59           H  
ATOM   4492  N   GLU A 289       4.897 -34.948  37.903  1.00413.23           N  
ATOM   4493  CA  GLU A 289       5.932 -34.298  37.103  1.00413.23           C  
ATOM   4494  C   GLU A 289       5.694 -32.795  36.968  1.00413.23           C  
ATOM   4495  O   GLU A 289       6.634 -32.030  36.755  1.00413.23           O  
ATOM   4496  CB  GLU A 289       6.040 -34.957  35.724  1.00435.78           C  
ATOM   4497  CG  GLU A 289       4.828 -34.781  34.818  1.00435.78           C  
ATOM   4498  CD  GLU A 289       4.968 -35.522  33.501  1.00435.78           C  
ATOM   4499  OE1 GLU A 289       6.026 -36.139  33.250  1.00435.78           O  
ATOM   4500  OE2 GLU A 289       4.005 -35.499  32.705  1.00435.78           O1-
ATOM   4501  H   GLU A 289       4.182 -35.481  37.430  1.00413.23           H  
ATOM   4502  HA  GLU A 289       6.889 -34.423  37.610  1.00413.23           H  
ATOM   4503 1HB  GLU A 289       6.914 -34.548  35.216  1.00435.78           H  
ATOM   4504 2HB  GLU A 289       6.202 -36.024  35.872  1.00435.78           H  
ATOM   4505 1HG  GLU A 289       3.945 -35.156  35.337  1.00435.78           H  
ATOM   4506 2HG  GLU A 289       4.686 -33.720  34.612  1.00435.78           H  
ATOM   4507  N   TYR A 290       4.443 -32.371  37.117  1.00399.31           N  
ATOM   4508  CA  TYR A 290       4.097 -30.953  37.114  1.00399.31           C  
ATOM   4509  C   TYR A 290       4.757 -30.305  38.329  1.00399.31           C  
ATOM   4510  O   TYR A 290       5.353 -29.231  38.241  1.00399.31           O  
ATOM   4511  CB  TYR A 290       2.574 -30.797  37.181  1.00369.42           C  
ATOM   4512  CG  TYR A 290       2.037 -29.434  36.798  1.00369.42           C  
ATOM   4513  CD1 TYR A 290       1.108 -29.302  35.765  1.00369.42           C  
ATOM   4514  CD2 TYR A 290       2.414 -28.286  37.497  1.00369.42           C  
ATOM   4515  CE1 TYR A 290       0.528 -28.068  35.476  1.00369.42           C  
ATOM   4516  CE2 TYR A 290       1.870 -27.046  37.183  1.00369.42           C  
ATOM   4517  CZ  TYR A 290       0.916 -26.946  36.187  1.00369.42           C  
ATOM   4518  OH  TYR A 290       0.389 -25.711  35.893  1.00369.42           O  
ATOM   4519  H   TYR A 290       3.710 -33.046  37.279  1.00399.31           H  
ATOM   4520  HA  TYR A 290       4.475 -30.484  36.205  1.00399.31           H  
ATOM   4521 1HB  TYR A 290       2.128 -31.529  36.510  1.00369.42           H  
ATOM   4522 2HB  TYR A 290       2.245 -31.025  38.195  1.00369.42           H  
ATOM   4523  HD1 TYR A 290       0.824 -30.167  35.184  1.00369.42           H  
ATOM   4524  HD2 TYR A 290       3.134 -28.354  38.298  1.00369.42           H  
ATOM   4525  HE1 TYR A 290      -0.208 -27.982  34.690  1.00369.42           H  
ATOM   4526  HE2 TYR A 290       2.198 -26.161  37.708  1.00369.42           H  
ATOM   4527  HH  TYR A 290       0.797 -25.001  36.394  1.00369.42           H  
ATOM   4528  N   ALA A 291       4.657 -30.984  39.467  1.00425.97           N  
ATOM   4529  CA  ALA A 291       5.215 -30.509  40.730  1.00425.97           C  
ATOM   4530  C   ALA A 291       6.697 -30.851  40.871  1.00425.97           C  
ATOM   4531  O   ALA A 291       7.204 -31.017  41.981  1.00425.97           O  
ATOM   4532  CB  ALA A 291       4.423 -31.107  41.885  1.00472.22           C  
ATOM   4533  H   ALA A 291       4.186 -31.877  39.465  1.00425.97           H  
ATOM   4534  HA  ALA A 291       5.114 -29.425  40.771  1.00425.97           H  
ATOM   4535 1HB  ALA A 291       3.367 -30.862  41.770  1.00472.22           H  
ATOM   4536 2HB  ALA A 291       4.784 -30.695  42.828  1.00472.22           H  
ATOM   4537 3HB  ALA A 291       4.545 -32.190  41.892  1.00472.22           H  
ATOM   4538  N   GLY A 292       7.399 -30.938  39.746  1.00409.27           N  
ATOM   4539  CA  GLY A 292       8.820 -31.242  39.752  1.00409.27           C  
ATOM   4540  C   GLY A 292       9.707 -30.109  40.232  1.00409.27           C  
ATOM   4541  O   GLY A 292      10.919 -30.280  40.361  1.00409.27           O  
ATOM   4542  H   GLY A 292       6.939 -30.788  38.858  1.00409.27           H  
ATOM   4543 1HA  GLY A 292       8.989 -32.100  40.402  1.00409.27           H  
ATOM   4544 2HA  GLY A 292       9.125 -31.516  38.742  1.00409.27           H  
ATOM   4545  N   SER A 293       9.112 -28.954  40.510  1.00386.52           N  
ATOM   4546  CA  SER A 293       9.830 -27.805  41.051  1.00386.52           C  
ATOM   4547  C   SER A 293       8.917 -27.029  41.995  1.00386.52           C  
ATOM   4548  O   SER A 293       7.698 -27.015  41.824  1.00386.52           O  
ATOM   4549  CB  SER A 293      10.316 -26.898  39.918  1.00379.61           C  
ATOM   4550  OG  SER A 293      11.141 -25.863  40.423  1.00379.61           O  
ATOM   4551  H   SER A 293       8.115 -28.869  40.376  1.00386.52           H  
ATOM   4552  HA  SER A 293      10.694 -28.161  41.612  1.00386.52           H  
ATOM   4553 1HB  SER A 293      10.885 -27.492  39.203  1.00379.61           H  
ATOM   4554 2HB  SER A 293       9.453 -26.463  39.413  1.00379.61           H  
ATOM   4555  HG  SER A 293      12.012 -26.225  40.603  1.00379.61           H  
ATOM   4556  N   ASN A 294       9.507 -26.396  43.004  1.00361.86           N  
ATOM   4557  CA  ASN A 294       8.755 -25.701  44.045  1.00361.86           C  
ATOM   4558  C   ASN A 294       8.772 -24.180  43.892  1.00361.86           C  
ATOM   4559  O   ASN A 294       8.612 -23.451  44.871  1.00361.86           O  
ATOM   4560  CB  ASN A 294       9.334 -26.083  45.410  1.00362.58           C  
ATOM   4561  CG  ASN A 294      10.718 -25.511  45.635  1.00362.58           C  
ATOM   4562  ND2 ASN A 294      10.879 -24.761  46.713  1.00362.58           N  
ATOM   4563  OD1 ASN A 294      11.638 -25.748  44.855  1.00362.58           O  
ATOM   4564  H   ASN A 294      10.515 -26.396  43.074  1.00361.86           H  
ATOM   4565  HA  ASN A 294       7.715 -26.026  44.002  1.00361.86           H  
ATOM   4566 1HB  ASN A 294       8.671 -25.710  46.189  1.00362.58           H  
ATOM   4567 2HB  ASN A 294       9.390 -27.168  45.484  1.00362.58           H  
ATOM   4568 1HD2 ASN A 294      11.791 -24.380  46.915  1.00362.58           H  
ATOM   4569 2HD2 ASN A 294      10.092 -24.561  47.312  1.00362.58           H  
ATOM   4570  N   THR A 295       8.952 -23.701  42.666  1.00345.30           N  
ATOM   4571  CA  THR A 295       9.000 -22.268  42.386  1.00345.30           C  
ATOM   4572  C   THR A 295       7.753 -21.870  41.601  1.00345.30           C  
ATOM   4573  O   THR A 295       7.401 -22.495  40.601  1.00345.30           O  
ATOM   4574  CB  THR A 295      10.290 -21.900  41.625  1.00347.56           C  
ATOM   4575  CG2 THR A 295      10.411 -20.397  41.417  1.00347.56           C  
ATOM   4576  OG1 THR A 295      11.422 -22.346  42.382  1.00347.56           O  
ATOM   4577  H   THR A 295       9.040 -24.341  41.889  1.00345.30           H  
ATOM   4578  HA  THR A 295       8.998 -21.722  43.329  1.00345.30           H  
ATOM   4579  HB  THR A 295      10.296 -22.396  40.656  1.00347.56           H  
ATOM   4580  HG1 THR A 295      11.320 -23.287  42.547  1.00347.56           H  
ATOM   4581 1HG2 THR A 295      11.389 -20.168  40.995  1.00347.56           H  
ATOM   4582 2HG2 THR A 295      10.300 -19.881  42.370  1.00347.56           H  
ATOM   4583 3HG2 THR A 295       9.637 -20.062  40.726  1.00347.56           H  
ATOM   4584  N   TYR A 296       7.051 -20.855  42.095  1.00319.68           N  
ATOM   4585  CA  TYR A 296       5.705 -20.531  41.628  1.00319.68           C  
ATOM   4586  C   TYR A 296       5.635 -19.814  40.282  1.00319.68           C  
ATOM   4587  O   TYR A 296       4.577 -19.776  39.656  1.00319.68           O  
ATOM   4588  CB  TYR A 296       4.989 -19.685  42.685  1.00346.34           C  
ATOM   4589  CG  TYR A 296       5.696 -18.390  43.031  1.00346.34           C  
ATOM   4590  CD1 TYR A 296       6.570 -18.320  44.117  1.00346.34           C  
ATOM   4591  CD2 TYR A 296       5.484 -17.235  42.277  1.00346.34           C  
ATOM   4592  CE1 TYR A 296       7.243 -17.138  44.420  1.00346.34           C  
ATOM   4593  CE2 TYR A 296       6.142 -16.046  42.585  1.00346.34           C  
ATOM   4594  CZ  TYR A 296       7.029 -16.009  43.647  1.00346.34           C  
ATOM   4595  OH  TYR A 296       7.702 -14.844  43.937  1.00346.34           O  
ATOM   4596  H   TYR A 296       7.433 -20.295  42.843  1.00319.68           H  
ATOM   4597  HA  TYR A 296       5.154 -21.465  41.517  1.00319.68           H  
ATOM   4598 1HB  TYR A 296       3.988 -19.450  42.322  1.00346.34           H  
ATOM   4599 2HB  TYR A 296       4.890 -20.277  43.594  1.00346.34           H  
ATOM   4600  HD1 TYR A 296       6.736 -19.195  44.728  1.00346.34           H  
ATOM   4601  HD2 TYR A 296       4.807 -17.264  41.435  1.00346.34           H  
ATOM   4602  HE1 TYR A 296       7.932 -17.103  45.251  1.00346.34           H  
ATOM   4603  HE2 TYR A 296       5.970 -15.161  41.992  1.00346.34           H  
ATOM   4604  HH  TYR A 296       8.316 -14.941  44.668  1.00346.34           H  
ATOM   4605  N   GLU A 297       6.742 -19.230  39.837  1.00314.35           N  
ATOM   4606  CA  GLU A 297       6.753 -18.469  38.590  1.00314.35           C  
ATOM   4607  C   GLU A 297       6.510 -19.349  37.366  1.00314.35           C  
ATOM   4608  O   GLU A 297       5.829 -18.937  36.427  1.00314.35           O  
ATOM   4609  CB  GLU A 297       8.078 -17.718  38.427  1.00328.26           C  
ATOM   4610  CG  GLU A 297       8.180 -16.434  39.243  1.00328.26           C  
ATOM   4611  CD  GLU A 297       8.805 -16.620  40.615  1.00328.26           C  
ATOM   4612  OE1 GLU A 297       8.757 -17.728  41.190  1.00328.26           O  
ATOM   4613  OE2 GLU A 297       9.353 -15.631  41.147  1.00328.26           O1-
ATOM   4614  H   GLU A 297       7.592 -19.286  40.379  1.00314.35           H  
ATOM   4615  HA  GLU A 297       5.945 -17.738  38.623  1.00314.35           H  
ATOM   4616 1HB  GLU A 297       8.903 -18.380  38.692  1.00328.26           H  
ATOM   4617 2HB  GLU A 297       8.185 -17.451  37.376  1.00328.26           H  
ATOM   4618 1HG  GLU A 297       8.787 -15.722  38.683  1.00328.26           H  
ATOM   4619 2HG  GLU A 297       7.183 -16.007  39.360  1.00328.26           H  
ATOM   4620  N   GLU A 298       7.049 -20.564  37.368  1.00334.18           N  
ATOM   4621  CA  GLU A 298       6.848 -21.484  36.251  1.00334.18           C  
ATOM   4622  C   GLU A 298       5.571 -22.308  36.395  1.00334.18           C  
ATOM   4623  O   GLU A 298       5.168 -23.007  35.466  1.00334.18           O  
ATOM   4624  CB  GLU A 298       8.054 -22.408  36.050  1.00366.12           C  
ATOM   4625  CG  GLU A 298       8.256 -23.491  37.102  1.00366.12           C  
ATOM   4626  CD  GLU A 298       9.107 -23.048  38.279  1.00366.12           C  
ATOM   4627  OE1 GLU A 298       9.454 -21.853  38.393  1.00366.12           O  
ATOM   4628  OE2 GLU A 298       9.454 -23.923  39.099  1.00366.12           O1-
ATOM   4629  H   GLU A 298       7.609 -20.863  38.154  1.00334.18           H  
ATOM   4630  HA  GLU A 298       6.745 -20.890  35.343  1.00334.18           H  
ATOM   4631 1HB  GLU A 298       7.930 -22.904  35.087  1.00366.12           H  
ATOM   4632 2HB  GLU A 298       8.957 -21.801  35.990  1.00366.12           H  
ATOM   4633 1HG  GLU A 298       7.288 -23.833  37.467  1.00366.12           H  
ATOM   4634 2HG  GLU A 298       8.754 -24.336  36.625  1.00366.12           H  
ATOM   4635  N   ALA A 299       4.914 -22.213  37.546  1.00322.40           N  
ATOM   4636  CA  ALA A 299       3.668 -22.938  37.776  1.00322.40           C  
ATOM   4637  C   ALA A 299       2.603 -22.489  36.777  1.00322.40           C  
ATOM   4638  O   ALA A 299       1.777 -23.285  36.329  1.00322.40           O  
ATOM   4639  CB  ALA A 299       3.186 -22.718  39.203  1.00376.27           C  
ATOM   4640  H   ALA A 299       5.269 -21.605  38.271  1.00322.40           H  
ATOM   4641  HA  ALA A 299       3.848 -24.002  37.626  1.00322.40           H  
ATOM   4642 1HB  ALA A 299       3.928 -23.099  39.904  1.00376.27           H  
ATOM   4643 2HB  ALA A 299       2.243 -23.243  39.352  1.00376.27           H  
ATOM   4644 3HB  ALA A 299       3.031 -21.654  39.379  1.00376.27           H  
ATOM   4645  N   ALA A 300       2.637 -21.209  36.421  1.00310.62           N  
ATOM   4646  CA  ALA A 300       1.750 -20.654  35.404  1.00310.62           C  
ATOM   4647  C   ALA A 300       2.207 -21.025  33.994  1.00310.62           C  
ATOM   4648  O   ALA A 300       1.389 -21.163  33.084  1.00310.62           O  
ATOM   4649  CB  ALA A 300       1.692 -19.140  35.550  1.00344.96           C  
ATOM   4650  H   ALA A 300       3.317 -20.597  36.851  1.00310.62           H  
ATOM   4651  HA  ALA A 300       0.748 -21.055  35.555  1.00310.62           H  
ATOM   4652 1HB  ALA A 300       1.321 -18.882  36.542  1.00344.96           H  
ATOM   4653 2HB  ALA A 300       1.020 -18.731  34.796  1.00344.96           H  
ATOM   4654 3HB  ALA A 300       2.688 -18.718  35.414  1.00344.96           H  
ATOM   4655  N   ALA A 301       3.513 -21.190  33.810  1.00318.57           N  
ATOM   4656  CA  ALA A 301       4.079 -21.537  32.510  1.00318.57           C  
ATOM   4657  C   ALA A 301       3.672 -22.946  32.086  1.00318.57           C  
ATOM   4658  O   ALA A 301       3.456 -23.204  30.901  1.00318.57           O  
ATOM   4659  CB  ALA A 301       5.597 -21.415  32.542  1.00362.57           C  
ATOM   4660  H   ALA A 301       4.141 -21.095  34.595  1.00318.57           H  
ATOM   4661  HA  ALA A 301       3.694 -20.838  31.768  1.00318.57           H  
ATOM   4662 1HB  ALA A 301       5.878 -20.416  32.875  1.00362.57           H  
ATOM   4663 2HB  ALA A 301       5.995 -21.586  31.541  1.00362.57           H  
ATOM   4664 3HB  ALA A 301       6.013 -22.157  33.224  1.00362.57           H  
ATOM   4665  N   TYR A 302       3.548 -23.849  33.053  1.00309.60           N  
ATOM   4666  CA  TYR A 302       3.097 -25.212  32.786  1.00309.60           C  
ATOM   4667  C   TYR A 302       1.632 -25.275  32.361  1.00309.60           C  
ATOM   4668  O   TYR A 302       1.200 -26.256  31.757  1.00309.60           O  
ATOM   4669  CB  TYR A 302       3.259 -26.089  34.029  1.00338.81           C  
ATOM   4670  CG  TYR A 302       4.672 -26.504  34.375  1.00338.81           C  
ATOM   4671  CD1 TYR A 302       5.403 -27.339  33.528  1.00338.81           C  
ATOM   4672  CD2 TYR A 302       5.244 -26.130  35.591  1.00338.81           C  
ATOM   4673  CE1 TYR A 302       6.661 -27.810  33.901  1.00338.81           C  
ATOM   4674  CE2 TYR A 302       6.497 -26.605  35.971  1.00338.81           C  
ATOM   4675  CZ  TYR A 302       7.195 -27.450  35.127  1.00338.81           C  
ATOM   4676  OH  TYR A 302       8.422 -27.934  35.516  1.00338.81           O  
ATOM   4677  H   TYR A 302       3.774 -23.594  34.005  1.00309.60           H  
ATOM   4678  HA  TYR A 302       3.698 -25.633  31.980  1.00309.60           H  
ATOM   4679 1HB  TYR A 302       2.833 -25.557  34.880  1.00338.81           H  
ATOM   4680 2HB  TYR A 302       2.681 -26.999  33.873  1.00338.81           H  
ATOM   4681  HD1 TYR A 302       4.986 -27.635  32.576  1.00338.81           H  
ATOM   4682  HD2 TYR A 302       4.704 -25.473  36.257  1.00338.81           H  
ATOM   4683  HE1 TYR A 302       7.215 -28.461  33.240  1.00338.81           H  
ATOM   4684  HE2 TYR A 302       6.917 -26.323  36.925  1.00338.81           H  
ATOM   4685  HH  TYR A 302       8.674 -27.641  36.396  1.00338.81           H  
ATOM   4686  N   ILE A 303       0.845 -24.252  32.676  1.00284.01           N  
ATOM   4687  CA  ILE A 303      -0.555 -24.219  32.257  1.00284.01           C  
ATOM   4688  C   ILE A 303      -0.631 -23.962  30.755  1.00284.01           C  
ATOM   4689  O   ILE A 303      -1.359 -24.642  30.031  1.00284.01           O  
ATOM   4690  CB  ILE A 303      -1.364 -23.117  32.981  1.00294.73           C  
ATOM   4691  CG1 ILE A 303      -1.366 -23.322  34.501  1.00294.73           C  
ATOM   4692  CG2 ILE A 303      -2.791 -23.040  32.436  1.00294.73           C  
ATOM   4693  CD1 ILE A 303      -2.192 -24.489  35.021  1.00294.73           C  
ATOM   4694  H   ILE A 303       1.223 -23.471  33.195  1.00284.01           H  
ATOM   4695  HA  ILE A 303      -1.009 -25.190  32.457  1.00284.01           H  
ATOM   4696  HB  ILE A 303      -0.880 -22.162  32.778  1.00294.73           H  
ATOM   4697 1HG1 ILE A 303      -0.338 -23.448  34.840  1.00294.73           H  
ATOM   4698 2HG1 ILE A 303      -1.748 -22.411  34.959  1.00294.73           H  
ATOM   4699 1HG2 ILE A 303      -3.390 -22.375  33.058  1.00294.73           H  
ATOM   4700 2HG2 ILE A 303      -3.243 -24.032  32.429  1.00294.73           H  
ATOM   4701 3HG2 ILE A 303      -2.773 -22.649  31.419  1.00294.73           H  
ATOM   4702 1HD1 ILE A 303      -2.037 -24.587  36.096  1.00294.73           H  
ATOM   4703 2HD1 ILE A 303      -1.887 -25.412  34.529  1.00294.73           H  
ATOM   4704 3HD1 ILE A 303      -3.250 -24.307  34.834  1.00294.73           H  
ATOM   4705  N   GLN A 304       0.110 -22.964  30.288  1.00283.07           N  
ATOM   4706  CA  GLN A 304       0.004 -22.517  28.903  1.00283.07           C  
ATOM   4707  C   GLN A 304       0.676 -23.445  27.895  1.00283.07           C  
ATOM   4708  O   GLN A 304       0.334 -23.409  26.714  1.00283.07           O  
ATOM   4709  CB  GLN A 304       0.536 -21.087  28.761  1.00298.58           C  
ATOM   4710  CG  GLN A 304       2.031 -20.918  28.988  1.00298.58           C  
ATOM   4711  CD  GLN A 304       2.467 -19.469  28.905  1.00298.58           C  
ATOM   4712  NE2 GLN A 304       3.757 -19.253  28.692  1.00298.58           N  
ATOM   4713  OE1 GLN A 304       1.662 -18.549  29.040  1.00298.58           O  
ATOM   4714  H   GLN A 304       0.750 -22.485  30.907  1.00283.07           H  
ATOM   4715  HA  GLN A 304      -1.055 -22.494  28.644  1.00283.07           H  
ATOM   4716 1HB  GLN A 304       0.300 -20.734  27.758  1.00298.58           H  
ATOM   4717 2HB  GLN A 304       0.009 -20.456  29.477  1.00298.58           H  
ATOM   4718 1HG  GLN A 304       2.285 -21.300  29.976  1.00298.58           H  
ATOM   4719 2HG  GLN A 304       2.573 -21.491  28.237  1.00298.58           H  
ATOM   4720 1HE2 GLN A 304       4.093 -18.304  28.626  1.00298.58           H  
ATOM   4721 2HE2 GLN A 304       4.390 -20.032  28.588  1.00298.58           H  
ATOM   4722  N   CYS A 305       1.605 -24.289  28.331  1.00296.23           N  
ATOM   4723  CA  CYS A 305       2.239 -25.234  27.416  1.00296.23           C  
ATOM   4724  C   CYS A 305       1.360 -26.455  27.158  1.00296.23           C  
ATOM   4725  O   CYS A 305       1.572 -27.173  26.183  1.00296.23           O  
ATOM   4726  CB  CYS A 305       3.606 -25.670  27.950  1.00364.33           C  
ATOM   4727  SG  CYS A 305       3.561 -26.654  29.470  1.00364.33           S  
ATOM   4728  H   CYS A 305       1.872 -24.302  29.306  1.00296.23           H  
ATOM   4729  HA  CYS A 305       2.384 -24.738  26.457  1.00296.23           H  
ATOM   4730 1HB  CYS A 305       4.108 -26.250  27.175  1.00364.33           H  
ATOM   4731 2HB  CYS A 305       4.200 -24.776  28.141  1.00364.33           H  
ATOM   4732  HG  CYS A 305       3.064 -27.790  28.957  1.00364.33           H  
ATOM   4733  N   GLN A 306       0.381 -26.694  28.026  1.00273.44           N  
ATOM   4734  CA  GLN A 306      -0.506 -27.843  27.872  1.00273.44           C  
ATOM   4735  C   GLN A 306      -1.766 -27.524  27.076  1.00273.44           C  
ATOM   4736  O   GLN A 306      -2.433 -28.435  26.590  1.00273.44           O  
ATOM   4737  CB  GLN A 306      -0.878 -28.437  29.233  1.00300.57           C  
ATOM   4738  CG  GLN A 306       0.327 -28.922  30.029  1.00300.57           C  
ATOM   4739  CD  GLN A 306       1.253 -29.812  29.223  1.00300.57           C  
ATOM   4740  NE2 GLN A 306       0.768 -30.976  28.818  1.00300.57           N  
ATOM   4741  OE1 GLN A 306       2.396 -29.447  28.957  1.00300.57           O  
ATOM   4742  H   GLN A 306       0.254 -26.082  28.819  1.00273.44           H  
ATOM   4743  HA  GLN A 306       0.032 -28.610  27.315  1.00273.44           H  
ATOM   4744 1HB  GLN A 306      -1.410 -27.686  29.818  1.00300.57           H  
ATOM   4745 2HB  GLN A 306      -1.546 -29.281  29.066  1.00300.57           H  
ATOM   4746 1HG  GLN A 306       0.902 -28.056  30.352  1.00300.57           H  
ATOM   4747 2HG  GLN A 306      -0.014 -29.461  30.913  1.00300.57           H  
ATOM   4748 1HE2 GLN A 306       1.352 -31.582  28.260  1.00300.57           H  
ATOM   4749 2HE2 GLN A 306      -0.178 -31.241  29.047  1.00300.57           H  
ATOM   4750  N   PHE A 307      -2.095 -26.246  26.919  1.00242.17           N  
ATOM   4751  CA  PHE A 307      -3.105 -25.854  25.941  1.00242.17           C  
ATOM   4752  C   PHE A 307      -2.482 -25.725  24.554  1.00242.17           C  
ATOM   4753  O   PHE A 307      -3.148 -25.946  23.545  1.00242.17           O  
ATOM   4754  CB  PHE A 307      -3.778 -24.537  26.338  1.00205.10           C  
ATOM   4755  CG  PHE A 307      -4.741 -24.674  27.485  1.00205.10           C  
ATOM   4756  CD1 PHE A 307      -5.960 -25.320  27.303  1.00205.10           C  
ATOM   4757  CD2 PHE A 307      -4.440 -24.150  28.738  1.00205.10           C  
ATOM   4758  CE1 PHE A 307      -6.867 -25.445  28.352  1.00205.10           C  
ATOM   4759  CE2 PHE A 307      -5.342 -24.267  29.793  1.00205.10           C  
ATOM   4760  CZ  PHE A 307      -6.554 -24.922  29.602  1.00205.10           C  
ATOM   4761  H   PHE A 307      -1.616 -25.531  27.447  1.00242.17           H  
ATOM   4762  HA  PHE A 307      -3.868 -26.631  25.888  1.00242.17           H  
ATOM   4763 1HB  PHE A 307      -3.011 -23.805  26.590  1.00205.10           H  
ATOM   4764 2HB  PHE A 307      -4.332 -24.166  25.475  1.00205.10           H  
ATOM   4765  HD1 PHE A 307      -6.205 -25.738  26.338  1.00205.10           H  
ATOM   4766  HD2 PHE A 307      -3.502 -23.638  28.895  1.00205.10           H  
ATOM   4767  HE1 PHE A 307      -7.810 -25.948  28.195  1.00205.10           H  
ATOM   4768  HE2 PHE A 307      -5.100 -23.851  30.760  1.00205.10           H  
ATOM   4769  HZ  PHE A 307      -7.250 -25.025  30.422  1.00205.10           H  
ATOM   4770  N   GLU A 308      -1.207 -25.355  24.496  1.00266.03           N  
ATOM   4771  CA  GLU A 308      -0.522 -25.188  23.218  1.00266.03           C  
ATOM   4772  C   GLU A 308      -0.223 -26.524  22.543  1.00266.03           C  
ATOM   4773  O   GLU A 308      -0.353 -26.644  21.325  1.00266.03           O  
ATOM   4774  CB  GLU A 308       0.772 -24.395  23.421  1.00258.89           C  
ATOM   4775  CG  GLU A 308       1.383 -23.839  22.142  1.00258.89           C  
ATOM   4776  CD  GLU A 308       2.000 -24.905  21.253  1.00258.89           C  
ATOM   4777  OE1 GLU A 308       2.835 -25.694  21.745  1.00258.89           O  
ATOM   4778  OE2 GLU A 308       1.673 -24.936  20.048  1.00258.89           O1-
ATOM   4779  H   GLU A 308      -0.696 -25.174  25.348  1.00266.03           H  
ATOM   4780  HA  GLU A 308      -1.173 -24.620  22.553  1.00266.03           H  
ATOM   4781 1HB  GLU A 308       0.549 -23.551  24.074  1.00258.89           H  
ATOM   4782 2HB  GLU A 308       1.505 -25.025  23.924  1.00258.89           H  
ATOM   4783 1HG  GLU A 308       0.610 -23.311  21.584  1.00258.89           H  
ATOM   4784 2HG  GLU A 308       2.159 -23.122  22.412  1.00258.89           H  
ATOM   4785  N   ASP A 309       0.187 -27.525  23.316  1.00272.24           N  
ATOM   4786  CA  ASP A 309       0.570 -28.819  22.756  1.00272.24           C  
ATOM   4787  C   ASP A 309      -0.611 -29.757  22.512  1.00272.24           C  
ATOM   4788  O   ASP A 309      -0.439 -30.870  22.015  1.00272.24           O  
ATOM   4789  CB  ASP A 309       1.619 -29.508  23.634  1.00296.54           C  
ATOM   4790  CG  ASP A 309       1.037 -30.131  24.891  1.00296.54           C  
ATOM   4791  OD1 ASP A 309      -0.096 -29.808  25.304  1.00296.54           O  
ATOM   4792  OD2 ASP A 309       1.738 -30.969  25.499  1.00296.54           O1-
ATOM   4793  H   ASP A 309       0.255 -27.391  24.315  1.00272.24           H  
ATOM   4794  HA  ASP A 309       1.032 -28.628  21.788  1.00272.24           H  
ATOM   4795 1HB  ASP A 309       2.090 -30.299  23.050  1.00296.54           H  
ATOM   4796 2HB  ASP A 309       2.386 -28.784  23.911  1.00296.54           H  
ATOM   4797  N   LEU A 310      -1.812 -29.295  22.843  1.00240.15           N  
ATOM   4798  CA  LEU A 310      -3.042 -29.997  22.487  1.00240.15           C  
ATOM   4799  C   LEU A 310      -3.463 -29.641  21.064  1.00240.15           C  
ATOM   4800  O   LEU A 310      -4.360 -30.264  20.495  1.00240.15           O  
ATOM   4801  CB  LEU A 310      -4.166 -29.651  23.469  1.00238.87           C  
ATOM   4802  CG  LEU A 310      -4.163 -30.377  24.819  1.00238.87           C  
ATOM   4803  CD1 LEU A 310      -5.208 -29.755  25.740  1.00238.87           C  
ATOM   4804  CD2 LEU A 310      -4.445 -31.869  24.668  1.00238.87           C  
ATOM   4805  H   LEU A 310      -1.879 -28.408  23.322  1.00240.15           H  
ATOM   4806  HA  LEU A 310      -2.860 -31.072  22.518  1.00240.15           H  
ATOM   4807 1HB  LEU A 310      -4.125 -28.578  23.659  1.00238.87           H  
ATOM   4808 2HB  LEU A 310      -5.117 -29.863  22.982  1.00238.87           H  
ATOM   4809  HG  LEU A 310      -3.182 -30.264  25.276  1.00238.87           H  
ATOM   4810 1HD1 LEU A 310      -5.164 -30.238  26.716  1.00238.87           H  
ATOM   4811 2HD1 LEU A 310      -6.203 -29.884  25.315  1.00238.87           H  
ATOM   4812 3HD1 LEU A 310      -5.000 -28.692  25.861  1.00238.87           H  
ATOM   4813 1HD2 LEU A 310      -4.513 -32.327  25.655  1.00238.87           H  
ATOM   4814 2HD2 LEU A 310      -3.634 -32.342  24.115  1.00238.87           H  
ATOM   4815 3HD2 LEU A 310      -5.384 -32.017  24.135  1.00238.87           H  
ATOM   4816  N   ASN A 311      -2.797 -28.650  20.480  1.00229.33           N  
ATOM   4817  CA  ASN A 311      -3.006 -28.300  19.081  1.00229.33           C  
ATOM   4818  C   ASN A 311      -2.533 -29.465  18.216  1.00229.33           C  
ATOM   4819  O   ASN A 311      -1.387 -29.906  18.314  1.00229.33           O  
ATOM   4820  CB  ASN A 311      -2.224 -27.030  18.741  1.00210.00           C  
ATOM   4821  CG  ASN A 311      -2.533 -26.512  17.355  1.00210.00           C  
ATOM   4822  ND2 ASN A 311      -1.629 -25.713  16.816  1.00210.00           N  
ATOM   4823  OD1 ASN A 311      -3.566 -26.834  16.770  1.00210.00           O  
ATOM   4824  H   ASN A 311      -2.084 -28.160  21.003  1.00229.33           H  
ATOM   4825  HA  ASN A 311      -4.071 -28.139  18.910  1.00229.33           H  
ATOM   4826 1HB  ASN A 311      -2.464 -26.260  19.472  1.00210.00           H  
ATOM   4827 2HB  ASN A 311      -1.158 -27.247  18.806  1.00210.00           H  
ATOM   4828 1HD2 ASN A 311      -1.753 -25.387  15.867  1.00210.00           H  
ATOM   4829 2HD2 ASN A 311      -0.816 -25.438  17.347  1.00210.00           H  
ATOM   4830  N   LYS A 312      -3.425 -29.995  17.386  1.00237.63           N  
ATOM   4831  CA  LYS A 312      -3.199 -31.302  16.774  1.00237.63           C  
ATOM   4832  C   LYS A 312      -2.411 -31.221  15.473  1.00237.63           C  
ATOM   4833  O   LYS A 312      -2.946 -31.429  14.384  1.00237.63           O  
ATOM   4834  CB  LYS A 312      -4.539 -32.018  16.583  1.00232.44           C  
ATOM   4835  CG  LYS A 312      -4.447 -33.521  16.332  1.00232.44           C  
ATOM   4836  CD  LYS A 312      -3.886 -34.320  17.506  1.00232.44           C  
ATOM   4837  CE  LYS A 312      -4.766 -34.248  18.745  1.00232.44           C  
ATOM   4838  NZ  LYS A 312      -4.121 -35.015  19.861  1.00232.44           N1+
ATOM   4839  H   LYS A 312      -4.305 -29.526  17.223  1.00237.63           H  
ATOM   4840  HA  LYS A 312      -2.600 -31.880  17.478  1.00237.63           H  
ATOM   4841 1HB  LYS A 312      -5.141 -31.853  17.477  1.00232.44           H  
ATOM   4842 2HB  LYS A 312      -5.066 -31.559  15.745  1.00232.44           H  
ATOM   4843 1HG  LYS A 312      -5.446 -33.892  16.104  1.00232.44           H  
ATOM   4844 2HG  LYS A 312      -3.812 -33.695  15.463  1.00232.44           H  
ATOM   4845 1HD  LYS A 312      -3.793 -35.363  17.202  1.00232.44           H  
ATOM   4846 2HD  LYS A 312      -2.894 -33.948  17.757  1.00232.44           H  
ATOM   4847 1HE  LYS A 312      -4.899 -33.200  19.029  1.00232.44           H  
ATOM   4848 2HE  LYS A 312      -5.751 -34.658  18.509  1.00232.44           H  
ATOM   4849 1HZ  LYS A 312      -4.707 -34.987  20.685  1.00232.44           H  
ATOM   4850 2HZ  LYS A 312      -3.227 -34.606  20.099  1.00232.44           H  
ATOM   4851 3HZ  LYS A 312      -3.983 -35.981  19.596  1.00232.44           H  
ATOM   4852  N   ARG A 313      -1.128 -30.903  15.616  1.00262.33           N  
ATOM   4853  CA  ARG A 313      -0.187 -30.824  14.498  1.00262.33           C  
ATOM   4854  C   ARG A 313      -0.730 -29.904  13.409  1.00262.33           C  
ATOM   4855  O   ARG A 313      -0.652 -30.210  12.220  1.00262.33           O  
ATOM   4856  CB  ARG A 313       0.081 -32.216  13.912  1.00287.59           C  
ATOM   4857  CG  ARG A 313       0.599 -33.265  14.893  1.00287.59           C  
ATOM   4858  CD  ARG A 313       1.989 -32.965  15.442  1.00287.59           C  
ATOM   4859  NE  ARG A 313       3.004 -32.944  14.389  1.00287.59           N  
ATOM   4860  CZ  ARG A 313       4.299 -32.725  14.575  1.00287.59           C  
ATOM   4861  NH1 ARG A 313       4.815 -32.494  15.767  1.00287.59           N1+
ATOM   4862  NH2 ARG A 313       5.108 -32.747  13.537  1.00287.59           N  
ATOM   4863  H   ARG A 313      -0.794 -30.684  16.545  1.00262.33           H  
ATOM   4864  HA  ARG A 313       0.756 -30.402  14.847  1.00262.33           H  
ATOM   4865 1HB  ARG A 313      -0.850 -32.590  13.484  1.00287.59           H  
ATOM   4866 2HB  ARG A 313       0.800 -32.117  13.098  1.00287.59           H  
ATOM   4867 1HG  ARG A 313      -0.099 -33.346  15.727  1.00287.59           H  
ATOM   4868 2HG  ARG A 313       0.630 -34.227  14.383  1.00287.59           H  
ATOM   4869 1HD  ARG A 313       1.974 -32.003  15.956  1.00287.59           H  
ATOM   4870 2HD  ARG A 313       2.247 -33.738  16.166  1.00287.59           H  
ATOM   4871  HE  ARG A 313       2.692 -33.116  13.444  1.00287.59           H  
ATOM   4872 1HH1 ARG A 313       4.210 -32.465  16.573  1.00287.59           H  
ATOM   4873 2HH1 ARG A 313       5.808 -32.346  15.856  1.00287.59           H  
ATOM   4874 1HH2 ARG A 313       4.727 -32.923  12.620  1.00287.59           H  
ATOM   4875 2HH2 ARG A 313       6.093 -32.580  13.669  1.00287.59           H  
ATOM   4876  N   LYS A 314      -1.293 -28.777  13.830  1.00228.16           N  
ATOM   4877  CA  LYS A 314      -1.932 -27.828  12.922  1.00228.16           C  
ATOM   4878  C   LYS A 314      -1.260 -26.466  13.047  1.00228.16           C  
ATOM   4879  O   LYS A 314      -1.555 -25.687  13.951  1.00228.16           O  
ATOM   4880  CB  LYS A 314      -3.429 -27.748  13.241  1.00211.82           C  
ATOM   4881  CG  LYS A 314      -4.274 -26.988  12.225  1.00211.82           C  
ATOM   4882  CD  LYS A 314      -4.345 -27.647  10.851  1.00211.82           C  
ATOM   4883  CE  LYS A 314      -5.046 -28.996  10.884  1.00211.82           C  
ATOM   4884  NZ  LYS A 314      -5.003 -29.599   9.512  1.00211.82           N1+
ATOM   4885  H   LYS A 314      -1.292 -28.568  14.819  1.00228.16           H  
ATOM   4886  HA  LYS A 314      -1.801 -28.181  11.900  1.00228.16           H  
ATOM   4887 1HB  LYS A 314      -3.815 -28.765  13.326  1.00211.82           H  
ATOM   4888 2HB  LYS A 314      -3.551 -27.269  14.213  1.00211.82           H  
ATOM   4889 1HG  LYS A 314      -5.286 -26.897  12.618  1.00211.82           H  
ATOM   4890 2HG  LYS A 314      -3.861 -25.986  12.109  1.00211.82           H  
ATOM   4891 1HD  LYS A 314      -4.889 -26.985  10.178  1.00211.82           H  
ATOM   4892 2HD  LYS A 314      -3.337 -27.780  10.460  1.00211.82           H  
ATOM   4893 1HE  LYS A 314      -4.544 -29.647  11.604  1.00211.82           H  
ATOM   4894 2HE  LYS A 314      -6.079 -28.854  11.211  1.00211.82           H  
ATOM   4895 1HZ  LYS A 314      -5.508 -30.475   9.503  1.00211.82           H  
ATOM   4896 2HZ  LYS A 314      -4.047 -29.776   9.233  1.00211.82           H  
ATOM   4897 3HZ  LYS A 314      -5.434 -28.976   8.843  1.00211.82           H  
ATOM   4898  N   ASP A 315      -0.325 -26.211  12.140  1.00189.66           N  
ATOM   4899  CA  ASP A 315       0.564 -25.055  12.244  1.00189.66           C  
ATOM   4900  C   ASP A 315       0.065 -23.838  11.469  1.00189.66           C  
ATOM   4901  O   ASP A 315       0.759 -22.828  11.368  1.00189.66           O  
ATOM   4902  CB  ASP A 315       1.957 -25.445  11.744  1.00177.04           C  
ATOM   4903  CG  ASP A 315       2.628 -26.484  12.624  1.00177.04           C  
ATOM   4904  OD1 ASP A 315       2.272 -26.607  13.815  1.00177.04           O  
ATOM   4905  OD2 ASP A 315       3.519 -27.199  12.118  1.00177.04           O1-
ATOM   4906  H   ASP A 315      -0.187 -26.847  11.369  1.00189.66           H  
ATOM   4907  HA  ASP A 315       0.643 -24.763  13.292  1.00189.66           H  
ATOM   4908 1HB  ASP A 315       1.869 -25.843  10.733  1.00177.04           H  
ATOM   4909 2HB  ASP A 315       2.587 -24.556  11.713  1.00177.04           H  
ATOM   4910  N   THR A 316      -1.151 -23.919  10.939  1.00150.21           N  
ATOM   4911  CA  THR A 316      -1.772 -22.777  10.272  1.00150.21           C  
ATOM   4912  C   THR A 316      -2.501 -21.871  11.262  1.00150.21           C  
ATOM   4913  O   THR A 316      -2.976 -20.797  10.894  1.00150.21           O  
ATOM   4914  CB  THR A 316      -2.747 -23.214   9.157  1.00155.48           C  
ATOM   4915  CG2 THR A 316      -4.035 -23.804   9.719  1.00155.48           C  
ATOM   4916  OG1 THR A 316      -3.074 -22.082   8.341  1.00155.48           O  
ATOM   4917  H   THR A 316      -1.677 -24.776  11.029  1.00150.21           H  
ATOM   4918  HA  THR A 316      -0.986 -22.181   9.808  1.00150.21           H  
ATOM   4919  HB  THR A 316      -2.257 -23.964   8.536  1.00155.48           H  
ATOM   4920  HG1 THR A 316      -3.455 -21.405   8.906  1.00155.48           H  
ATOM   4921 1HG2 THR A 316      -4.649 -24.176   8.898  1.00155.48           H  
ATOM   4922 2HG2 THR A 316      -4.590 -23.039  10.261  1.00155.48           H  
ATOM   4923 3HG2 THR A 316      -3.800 -24.629  10.391  1.00155.48           H  
ATOM   4924  N   LYS A 317      -2.564 -22.298  12.519  1.00108.90           N  
ATOM   4925  CA  LYS A 317      -3.215 -21.540  13.585  1.00108.90           C  
ATOM   4926  C   LYS A 317      -2.340 -21.535  14.833  1.00108.90           C  
ATOM   4927  O   LYS A 317      -1.488 -22.403  15.018  1.00108.90           O  
ATOM   4928  CB  LYS A 317      -4.606 -22.106  13.888  1.00 92.37           C  
ATOM   4929  CG  LYS A 317      -4.619 -23.534  14.422  1.00 92.37           C  
ATOM   4930  CD  LYS A 317      -6.042 -23.978  14.729  1.00 92.37           C  
ATOM   4931  CE  LYS A 317      -6.097 -25.417  15.214  1.00 92.37           C  
ATOM   4932  NZ  LYS A 317      -7.530 -25.762  15.491  1.00 92.37           N1+
ATOM   4933  H   LYS A 317      -2.108 -23.166  12.765  1.00108.90           H  
ATOM   4934  HA  LYS A 317      -3.323 -20.507  13.255  1.00108.90           H  
ATOM   4935 1HB  LYS A 317      -5.089 -21.459  14.620  1.00 92.37           H  
ATOM   4936 2HB  LYS A 317      -5.197 -22.078  12.972  1.00 92.37           H  
ATOM   4937 1HG  LYS A 317      -4.190 -24.200  13.674  1.00 92.37           H  
ATOM   4938 2HG  LYS A 317      -4.024 -23.589  15.333  1.00 92.37           H
[truncated: 682,349 more chars]
