# Supplementary material for: Structural underpinnings of Ric8A function as a G-protein α-subunit chaperone and guanine-nucleotide exchange factor
Source: Nat Commun. 2019 Jul 12;10:3084. doi: 10.1038/s41467-019-11088-x (PMC6625990; doi:10.1038/s41467-019-11088-x)
Supplement: Supplementary file 13 — Source Data [file 41467_2019_11088_MOESM13_ESM.xlsx]

## Sheet: Figure 1a
Figure 1a
temperature C		RFU normalized)
		Ric8A1-492			+Gαt340-350
40		2.05613	2.0539	2.37333	0.95106	2.36588	0.943341	0	0	0.0201218
41		3.2214	3.18943	3.83916	1.56985	3.27515	1.58495	0.14394	0.0725546	0.0308023
42		5.00563	4.93213	5.96047	2.541	4.67411	2.42416	0.222478	0.161663	0.179181
43		7.88388	7.7717	9.60698	3.97142	6.66601	3.68228	0.447155	0.336664	0.27725
44		12.8288	12.4942	15.3781	6.17663	9.83058	5.72795	0.730544	0.587064	0.675716
45		21.2515	20.7005	24.5006	10.2122	15.1636	9.22579	1.17938	0.93416	1.04117
46		34.7302	34.1837	38.7036	17.8068	24.4895	15.8503	1.69931	1.39946	1.56843
47		52.4871	52.1975	56.6701	30.8157	38.6325	27.3622	2.38858	2.00668	2.34691
48		69.3718	69.4545	72.9389	49.1447	56.5921	44.4261	3.21401	2.75539	3.24678
49		83.0223	83.3226	85.8606	66.8655	72.4489	62.9754	4.32908	3.75535	4.42682
50		92.2083	92.504	94.0371	81.3016	84.999	78.5804	5.61144	4.89276	5.81131
51		97.0895	97.3292	98.0786	90.786	92.7731	89.3878	7.48327	6.62646	7.85643
52		99.2489	99.451	99.703	96.2384	97.2155	95.8189	10.3555	9.33987	11.005
53		99.8746	100	100	98.6425	99.1421	98.703	16.1001	14.8459	17.0281
54		99.932	99.8981	99.6237	99.5817	99.9174	99.7035	25.3362	23.875	26.4441
55		100	99.6799	98.8002	99.9268	100	100	41.5052	39.6025	42.6472
56		99.7421	99.1121	97.5346	100	99.7711	99.9196	60.112	58.2976	61.1231
57		99.0246	98.1964	95.9537	99.7757	98.989	99.4469	76.8453	75.3683	77.6875
58		97.1918	96.3866	93.7124	98.973	97.5665	98.1886	89.4005	88.5982	90.1449
59		94.9767	94.3967	91.5761	97.9898	95.827	96.7228	96.5797	96.3648	97.1627
			Ric8A1-492				Ric8A1-492 + Gαt340-350				Ric8A1-492 + Gαt333-350
		Tm (C )	46.9	46.96	46.7		48.1	47.69	48.35		55.6	55.7	55.55
		mean Tm	46.8				48				55.6
		SD	0.2				0.3				0.1

## Sheet: Figure 1b
Figure 1b
	concentration of Ric8A-1-492
	25 nM	50 nM	100 nM	250 nM	500 nM	750 nM
time (sec.)	response (nm)
270	-0.00213	-0.0001	0.008337	0.021048	0.032686	0.040344
270.2	-0.00182	0.0009	0.010351	0.026476	0.04332	0.057642
270.4	-0.00146	0.00194	0.012921	0.03271	0.056099	0.077949
270.6	-0.00113	0.003282	0.015547	0.040119	0.070903	0.101405
270.8	-0.00055	0.00496	0.018917	0.048402	0.087861	0.128175
271	-0.00018	0.006701	0.022544	0.057524	0.106181	0.157854
271.2	0.0001	0.008192	0.026299	0.067103	0.125527	0.1891
271.4	0.000704	0.009804	0.030029	0.076992	0.146387	0.22201
271.6	0.001314	0.011567	0.034131	0.087424	0.16757	0.256685
271.8	0.001899	0.013764	0.038478	0.097927	0.188816	0.291061
272	0.002618	0.015964	0.042665	0.108182	0.209685	0.3245
272.2	0.003128	0.017596	0.04681	0.117494	0.229101	0.35601
272.4	0.003717	0.019472	0.051164	0.127034	0.248141	0.387081
272.6	0.004639	0.021557	0.055744	0.136759	0.267574	0.417491
272.8	0.004806	0.022795	0.059627	0.145934	0.2858	0.447047
273	0.005059	0.024159	0.063612	0.15562	0.304372	0.476424
273.2	0.005607	0.026407	0.067383	0.165027	0.322682	0.504861
273.4	0.006292	0.028622	0.071325	0.17456	0.341097	0.533116
273.6	0.007128	0.030498	0.075597	0.183925	0.35898	0.560176
273.8	0.007912	0.0323	0.079793	0.193129	0.376904	0.587573
274	0.0088	0.033897	0.083489	0.201938	0.394048	0.613899
274.2	0.009114	0.035354	0.086957	0.210541	0.410731	0.639798
274.4	0.010394	0.037333	0.090673	0.219581	0.427811	0.664931
274.6	0.010804	0.039046	0.093958	0.227918	0.444133	0.689158
274.8	0.011519	0.040582	0.097728	0.23598	0.460248	0.713485
275	0.012098	0.04214	0.10128	0.243832	0.475752	0.736636
275.2	0.012946	0.043564	0.104713	0.251559	0.49074	0.758742
275.4	0.01401	0.045619	0.107949	0.259635	0.506904	0.781429
275.6	0.014761	0.047977	0.11176	0.26824	0.52196	0.80365
275.8	0.015661	0.050255	0.115342	0.276202	0.537054	0.824462
276	0.016909	0.052319	0.119536	0.284113	0.551954	0.845199
276.2	0.017359	0.053642	0.123476	0.29158	0.565992	0.86505
276.4	0.01758	0.055003	0.127102	0.299317	0.580048	0.88434
276.6	0.018335	0.056573	0.130793	0.306986	0.593951	0.90303
276.8	0.018468	0.057204	0.133637	0.313953	0.60643	0.920403
277	0.019705	0.059126	0.137572	0.322199	0.619825	0.938074
277.2	0.020695	0.060923	0.141094	0.329509	0.632369	0.955267
277.4	0.021358	0.062487	0.144478	0.337208	0.645195	0.972234
277.6	0.022321	0.064004	0.147751	0.344735	0.657665	0.987807
277.8	0.023173	0.065537	0.1509	0.352538	0.66996	1.00342
278	0.023972	0.06707	0.15418	0.359693	0.681741	1.01833
278.2	0.024405	0.068276	0.156771	0.366622	0.693531	1.03251
278.4	0.025316	0.069761	0.159513	0.373231	0.704913	1.04643
278.6	0.025255	0.070754	0.162631	0.379333	0.715284	1.0592
278.8	0.025548	0.071984	0.165769	0.385799	0.725713	1.07216
279	0.026122	0.073906	0.169121	0.392363	0.7362	1.0842
279.2	0.026925	0.076014	0.172495	0.399068	0.746744	1.09617
279.4	0.027299	0.07793	0.175241	0.405489	0.756953	1.10725
279.6	0.027761	0.079323	0.178369	0.411823	0.766374	1.11781
279.8	0.028297	0.080765	0.181411	0.417251	0.775944	1.12825
280	0.028639	0.082248	0.184831	0.423079	0.785182	1.13833
280.2	0.028392	0.083497	0.187177	0.42847	0.794058	1.14803
280.4	0.02899	0.084709	0.189908	0.434296	0.80289	1.15753
280.6	0.029819	0.086366	0.19299	0.44007	0.811236	1.16695
280.8	0.030231	0.087428	0.196337	0.445853	0.819407	1.17559
281	0.030836	0.089237	0.199745	0.45221	0.827983	1.18464
281.2	0.031162	0.09066	0.202522	0.457692	0.836099	1.19344
281.4	0.031738	0.092293	0.20524	0.463678	0.844292	1.20171
281.6	0.032456	0.093794	0.207694	0.469248	0.8518	1.20893
281.8	0.033357	0.095039	0.210633	0.474617	0.859608	1.21697
282	0.033919	0.096203	0.213183	0.479595	0.866989	1.22421
282.2	0.034789	0.097389	0.215695	0.484761	0.874089	1.23173
282.4	0.035553	0.098789	0.218505	0.490235	0.88123	1.23885
282.6	0.036411	0.100383	0.221736	0.496251	0.888498	1.24577
282.8	0.036989	0.101976	0.224266	0.501306	0.895507	1.25252
283	0.038154	0.104047	0.227222	0.506671	0.902627	1.25877
283.2	0.039206	0.105554	0.229695	0.511325	0.909185	1.2642
283.4	0.040022	0.10623	0.231979	0.515659	0.915137	1.26935
283.6	0.040719	0.107454	0.234619	0.52065	0.921814	1.27492
283.8	0.041066	0.109026	0.236847	0.524693	0.927975	1.28011
284	0.0414	0.110717	0.239078	0.529094	0.934144	1.2853
284.2	0.041929	0.112369	0.24153	0.533312	0.940123	1.29039
284.4	0.042893	0.113941	0.244258	0.53809	0.945994	1.29541
284.6	0.043336	0.11529	0.246837	0.54239	0.95169	1.30007
284.8	0.043632	0.116476	0.249473	0.546535	0.957268	1.30408
285	0.044028	0.117787	0.251845	0.550931	0.962493	1.30828
285.2	0.044457	0.118905	0.254466	0.555005	0.967613	1.31249
285.4	0.04471	0.119507	0.256591	0.558861	0.972274	1.31597
285.6	0.04501	0.120761	0.259042	0.562583	0.976811	1.31932
285.8	0.045542	0.121555	0.261373	0.56638	0.981471	1.32316
286	0.045774	0.122396	0.263841	0.570506	0.985891	1.32651
286.2	0.046561	0.122965	0.266618	0.574628	0.990264	1.33011
286.4	0.047117	0.123859	0.269475	0.579424	0.995235	1.33353
286.6	0.047631	0.124867	0.271865	0.583421	0.99951	1.33694
286.8	0.047697	0.125519	0.273979	0.586721	1.00305	1.33976
287	0.048482	0.126393	0.276653	0.590573	1.00722	1.34275
287.2	0.04922	0.127263	0.278974	0.594061	1.01105	1.34593
287.4	0.04995	0.128185	0.281357	0.597805	1.01469	1.34891
287.6	0.050358	0.129804	0.283543	0.601668	1.01856	1.3517
287.8	0.05099	0.131155	0.285205	0.604426	1.02181	1.35468
288	0.051341	0.132355	0.28716	0.607706	1.02525	1.3578
288.2	0.052379	0.134043	0.289381	0.611023	1.02886	1.36099
288.4	0.052684	0.135349	0.290814	0.613884	1.0317	1.36342
288.6	0.053292	0.136855	0.292739	0.616924	1.03505	1.366
288.8	0.054036	0.138379	0.294747	0.620393	1.03823	1.3684
289	0.054254	0.139406	0.296696	0.623191	1.04115	1.37063
289.2	0.054415	0.140382	0.298457	0.626195	1.04442	1.37256
289.4	0.054603	0.141124	0.299912	0.629243	1.04718	1.3742
289.6	0.055487	0.142713	0.302224	0.632541	1.05062	1.37618
289.8	0.056113	0.144072	0.304066	0.635625	1.05386	1.37858
290	0.057105	0.145222	0.306576	0.639244	1.05695	1.38098
290.2	0.057448	0.145905	0.308803	0.64238	1.05954	1.38302
290.4	0.057438	0.146908	0.311082	0.645402	1.06248	1.38493
290.6	0.057783	0.148204	0.313209	0.647979	1.06496	1.3869
290.8	0.057602	0.148577	0.314869	0.649828	1.06699	1.38801
291	0.0584	0.149593	0.31725	0.65274	1.06998	1.38987
291.2	0.058499	0.150506	0.318859	0.655287	1.07234	1.39123
291.4	0.058984	0.151472	0.320509	0.657518	1.07424	1.39225
291.6	0.059581	0.152878	0.322587	0.659943	1.07679	1.39425
291.8	0.06002	0.153701	0.324097	0.661652	1.07868	1.39582
292	0.060301	0.15442	0.325889	0.66413	1.08065	1.39734
292.2	0.061009	0.155643	0.327727	0.666665	1.08272	1.39879
292.4	0.060972	0.156365	0.329256	0.668673	1.08387	1.39939
292.6	0.061386	0.157296	0.330888	0.671335	1.086	1.40086
292.8	0.061435	0.157735	0.332298	0.673582	1.08755	1.40182
293	0.061296	0.158213	0.333363	0.675483	1.08907	1.40285
293.2	0.061791	0.159526	0.33482	0.678171	1.0915	1.40441
293.4	0.062698	0.160807	0.336807	0.680699	1.09373	1.40649
293.6	0.063487	0.162125	0.338574	0.682823	1.09604	1.40823
293.8	0.063795	0.163234	0.339877	0.684992	1.09798	1.41012
294	0.064694	0.164124	0.341847	0.688025	1.09974	1.41201
294.2	0.064801	0.165131	0.34333	0.68984	1.10154	1.41328
294.4	0.065242	0.166352	0.345314	0.692212	1.10362	1.41462
294.6	0.066198	0.167743	0.346962	0.694612	1.10558	1.41621
294.8	0.066208	0.167996	0.34804	0.696298	1.10717	1.41709
295	0.067219	0.169127	0.350026	0.699168	1.10933	1.41843
295.2	0.067322	0.169712	0.351333	0.700582	1.11044	1.41932
295.4	0.067974	0.170694	0.35303	0.70231	1.1116	1.4204
295.6	0.068651	0.171484	0.354612	0.704518	1.11312	1.42186
295.8	0.069158	0.172046	0.356234	0.706383	1.11426	1.42267
296	0.069328	0.17249	0.358052	0.708725	1.11559	1.42372
296.2	0.069599	0.173377	0.359698	0.710754	1.11675	1.42468
296.4	0.06957	0.17449	0.361177	0.712302	1.11785	1.42537
296.6	0.069607	0.175074	0.362277	0.713832	1.11933	1.42612
296.8	0.069399	0.175483	0.363412	0.715333	1.12033	1.42659
297	0.069383	0.176371	0.36441	0.716739	1.12147	1.42731
297.2	0.069898	0.177441	0.366002	0.718155	1.12309	1.4285
297.4	0.070547	0.178295	0.367286	0.719888	1.12419	1.42934
297.6	0.071093	0.179219	0.368404	0.721461	1.12559	1.42992
297.8	0.071558	0.180501	0.369839	0.723767	1.12714	1.43131
298	0.072828	0.182121	0.371624	0.72628	1.12856	1.43227
298.2	0.073401	0.183336	0.372912	0.727963	1.13024	1.43352
298.4	0.074054	0.184136	0.374605	0.730328	1.13171	1.4344
298.6	0.074761	0.185083	0.376292	0.731837	1.13319	1.43571
298.8	0.075389	0.185582	0.377784	0.733442	1.13456	1.4364
299	0.075989	0.185923	0.379242	0.73479	1.13573	1.43687
299.2	0.076116	0.186322	0.38088	0.735608	1.13648	1.43746
299.4	0.076711	0.187233	0.382511	0.7372	1.13749	1.43829
299.6	0.077334	0.187825	0.383805	0.738682	1.13826	1.43926
299.8	0.078017	0.189048	0.385773	0.740399	1.1393	1.44011
300	0.07764	0.189447	0.387444	0.741832	1.14048	1.44085
300.2	0.077853	0.190494	0.388832	0.743118	1.14159	1.44168
300.4	0.077459	0.190793	0.389664	0.743803	1.142	1.4419
300.6	0.07743	0.191017	0.390727	0.74462	1.14282	1.44221
300.8	0.076885	0.191464	0.391341	0.745529	1.14342	1.44237
301	0.076777	0.192209	0.392147	0.746141	1.14411	1.44296
301.2	0.07696	0.192667	0.392791	0.747359	1.14459	1.44335
301.4	0.076984	0.193587	0.39361	0.748938	1.14541	1.44369
301.6	0.077064	0.194176	0.394734	0.750144	1.14595	1.44412
301.8	0.076924	0.195229	0.395728	0.751613	1.14684	1.44525
302	0.076996	0.195878	0.396626	0.752765	1.14747	1.44559
302.2	0.07714	0.196745	0.397274	0.754081	1.14837	1.44665
302.4	0.076993	0.197361	0.398177	0.755482	1.14913	1.44675
302.6	0.077305	0.198135	0.399565	0.756726	1.15051	1.4478
302.8	0.078369	0.199349	0.401102	0.75824	1.15201	1.44817
303	0.078756	0.200306	0.402535	0.759579	1.15293	1.44896
303.2	0.079635	0.201677	0.404355	0.761055	1.15423	1.44988
303.4	0.080536	0.202902	0.405885	0.762627	1.15508	1.45118
303.6	0.081244	0.203484	0.406935	0.763842	1.1555	1.45174
303.8	0.081994	0.204753	0.408551	0.765393	1.1563	1.45256
304	0.082162	0.205134	0.409835	0.766519	1.15732	1.45369
304.2	0.082822	0.205987	0.410991	0.767373	1.15779	1.45463
304.4	0.082993	0.206167	0.411737	0.768047	1.15766	1.45516
304.6	0.083325	0.206723	0.413152	0.769036	1.15849	1.45579
304.8	0.083243	0.206805	0.41366	0.769316	1.15874	1.45595
305	0.083407	0.206783	0.414664	0.770152	1.15913	1.45653
305.2	0.083285	0.206262	0.41551	0.770843	1.15891	1.45648
305.4	0.083226	0.206612	0.416847	0.771994	1.15947	1.45727
305.6	0.083124	0.207139	0.417391	0.7729	1.15998	1.4578
305.8	0.082476	0.207734	0.417855	0.77366	1.16088	1.45865
306	0.082068	0.207758	0.418093	0.774427	1.16155	1.45915
306.2	0.082321	0.208146	0.418716	0.775553	1.16237	1.45976
306.4	0.082608	0.208666	0.419963	0.776979	1.16362	1.46034
306.6	0.083139	0.209409	0.421269	0.778197	1.16471	1.46104
306.8	0.08362	0.210254	0.422259	0.779204	1.16563	1.4611
307	0.083458	0.211113	0.422917	0.780177	1.16633	1.46176
307.2	0.084175	0.212083	0.424076	0.781213	1.16719	1.46244
307.4	0.084843	0.213397	0.425249	0.782331	1.16796	1.46317
307.6	0.08511	0.214075	0.425625	0.782961	1.16836	1.46319
307.8	0.085901	0.215162	0.426833	0.784137	1.16916	1.46373
308	0.086392	0.215726	0.427925	0.784882	1.16991	1.46443
308.2	0.086832	0.216706	0.429103	0.785658	1.17006	1.46481
308.4	0.087384	0.217206	0.430069	0.786755	1.17024	1.46536
308.6	0.087277	0.217531	0.431153	0.787529	1.17033	1.46553
308.8	0.087465	0.21764	0.4317	0.787686	1.17028	1.46543
309	0.087958	0.217885	0.432774	0.78878	1.17063	1.46562
309.2	0.088217	0.218161	0.433634	0.789301	1.17066	1.46585
309.4	0.088722	0.219484	0.434927	0.790424	1.17201	1.4667
309.6	0.089141	0.220363	0.43562	0.791453	1.17308	1.4673
309.8	0.089084	0.220509	0.43649	0.791822	1.17355	1.46758
310	0.089408	0.220886	0.437274	0.792358	1.17442	1.4682
310.2	0.089787	0.221129	0.438064	0.792967	1.17501	1.4683
310.4	0.090253	0.222012	0.439252	0.793903	1.17592	1.46867
310.6	0.090073	0.222201	0.440032	0.794056	1.17618	1.46855
310.8	0.090361	0.222501	0.440642	0.794605	1.17637	1.46884
311	0.090859	0.223625	0.44157	0.795272	1.17714	1.46977
311.2	0.091682	0.224552	0.442533	0.795976	1.17767	1.47055
311.4	0.092176	0.225438	0.443517	0.796413	1.17848	1.47121
311.6	0.092109	0.226184	0.444232	0.797088	1.1794	1.47175
311.8	0.092483	0.226406	0.444759	0.797485	1.17956	1.47199
312	0.092508	0.227048	0.445553	0.797804	1.18027	1.47254
312.2	0.093027	0.228087	0.446399	0.798713	1.18066	1.47325
312.4	0.093345	0.22852	0.446976	0.799523	1.18102	1.47378
312.6	0.09317	0.228625	0.447337	0.799547	1.18075	1.47358
312.8	0.093683	0.229278	0.447872	0.800356	1.1815	1.47383
313	0.094097	0.229985	0.448989	0.801352	1.18232	1.47428
313.2	0.094228	0.230795	0.449685	0.802531	1.18314	1.47456
313.4	0.094587	0.231191	0.450816	0.803896	1.18406	1.47488
313.6	0.095171	0.23174	0.451504	0.805163	1.18451	1.47529
313.8	0.09517	0.231888	0.45197	0.805696	1.1847	1.47527
314	0.095276	0.232147	0.452628	0.806527	1.18497	1.47561
314.2	0.095144	0.231916	0.453208	0.806824	1.18474	1.47534
314.4	0.095625	0.232245	0.454308	0.807782	1.1851	1.47593
314.6	0.095845	0.232252	0.454774	0.808307	1.18495	1.47633
314.8	0.095928	0.232902	0.455443	0.809183	1.1848	1.47682
315	0.095697	0.233331	0.455763	0.809724	1.18497	1.47698
315.2	0.095695	0.234067	0.456667	0.810534	1.18556	1.478
315.4	0.09547	0.23435	0.456911	0.810757	1.18587	1.47817
315.6	0.095532	0.235153	0.45751	0.811783	1.18683	1.47839
315.8	0.09564	0.235438	0.457409	0.811928	1.18697	1.47852
316	0.096042	0.236347	0.458658	0.812679	1.18797	1.47929
316.2	0.096612	0.237249	0.459469	0.81327	1.18841	1.47986
316.4	0.097071	0.238147	0.46061	0.813604	1.1892	1.48083
316.6	0.09737	0.239004	0.461673	0.81391	1.19008	1.48158
316.8	0.097541	0.240165	0.462845	0.81467	1.1911	1.48257
317	0.097748	0.240764	0.464015	0.814736	1.19168	1.48287
317.2	0.097669	0.241063	0.464204	0.815288	1.19192	1.48267
317.4	0.0979	0.241205	0.465021	0.815175	1.19199	1.48287
317.6	0.098243	0.241552	0.465171	0.814934	1.19194	1.48284
317.8	0.098488	0.241961	0.465871	0.815327	1.19221	1.48317
318	0.098815	0.242314	0.466612	0.815996	1.19258	1.48331
318.2	0.098784	0.242647	0.467621	0.816285	1.19295	1.48348
318.4	0.099265	0.242921	0.468134	0.816938	1.19339	1.48445
318.6	0.099716	0.243401	0.468664	0.817927	1.19372	1.48462
318.8	0.099619	0.243721	0.469145	0.818358	1.1938	1.48435
319	0.09964	0.243594	0.469313	0.81892	1.19374	1.48438
319.2	0.099829	0.243961	0.469728	0.819728	1.19441	1.48479
319.4	0.099966	0.243843	0.469485	0.820109	1.19414	1.48437
319.6	0.10057	0.244191	0.470081	0.820942	1.19458	1.48435
319.8	0.101006	0.244289	0.470207	0.821527	1.19507	1.48475
320	0.101796	0.244688	0.47153	0.822473	1.19564	1.48526
320.2	0.102325	0.245487	0.472395	0.823513	1.19605	1.48577
320.4	0.102575	0.24618	0.473457	0.824153	1.1967	1.48676
320.6	0.102379	0.246068	0.473357	0.824153	1.19662	1.48711
320.8	0.102459	0.246246	0.473384	0.824271	1.1967	1.4873
321	0.102796	0.246815	0.473718	0.824466	1.19717	1.48754
321.2	0.102861	0.246992	0.473758	0.824892	1.19756	1.48772
321.4	0.103306	0.247127	0.47413	0.825166	1.1978	1.48813
321.6	0.103623	0.247744	0.474545	0.825884	1.1981	1.48864
321.8	0.104347	0.248738	0.475558	0.827073	1.19881	1.48927
322	0.10459	0.249237	0.476027	0.827177	1.19912	1.48929
322.2	0.104735	0.249738	0.476435	0.827421	1.19939	1.48995
322.4	0.104964	0.24976	0.476759	0.827733	1.19952	1.4904
322.6	0.105448	0.250179	0.477321	0.828182	1.1995	1.49013
322.8	0.105492	0.250487	0.477878	0.827931	1.1995	1.49007
323	0.105659	0.251185	0.478611	0.828085	1.19975	1.49061
323.2	0.105798	0.251429	0.479451	0.82823	1.20057	1.49087
323.4	0.10578	0.251561	0.480248	0.828546	1.20086	1.49119
323.6	0.105998	0.251701	0.481032	0.828686	1.20134	1.49133
323.8	0.106068	0.252273	0.482033	0.829407	1.20211	1.49192
324	0.105842	0.253111	0.483266	0.830144	1.20267	1.49237
324.2	0.105635	0.253186	0.483877	0.830531	1.2029	1.49286
324.4	0.10528	0.253113	0.484249	0.830501	1.20334	1.49314
324.6	0.105351	0.253197	0.484305	0.830484	1.20373	1.49334
324.8	0.106033	0.254068	0.485141	0.831437	1.20474	1.49348
325	0.106289	0.254923	0.485768	0.831628	1.20545	1.4938
325.2	0.105926	0.254925	0.485729	0.832043	1.20561	1.49388
325.4	0.105697	0.254974	0.485868	0.832314	1.20527	1.49384
325.6	0.105542	0.255496	0.486569	0.832863	1.20536	1.49425
325.8	0.105959	0.255982	0.486668	0.833126	1.20514	1.49424
326	0.105886	0.256443	0.487095	0.832668	1.20505	1.49437
326.2	0.10595	0.256824	0.48754	0.83332	1.20513	1.49512
326.4	0.106338	0.257319	0.488069	0.833679	1.20559	1.49549
326.6	0.10679	0.257361	0.488073	0.833822	1.20544	1.49524
326.8	0.106858	0.257518	0.488529	0.834489	1.20601	1.49548
327	0.106921	0.257762	0.488709	0.834706	1.20662	1.49583
327.2	0.106842	0.25728	0.489024	0.835213	1.20673	1.49571
327.4	0.107012	0.257507	0.489307	0.835657	1.20678	1.49604
327.6	0.107335	0.257537	0.489218	0.8358	1.20687	1.49611
327.8	0.107615	0.258078	0.489839	0.836303	1.20712	1.49678
328	0.108037	0.257944	0.490096	0.836502	1.20732	1.49711
328.2	0.108687	0.257928	0.49062	0.837057	1.20762	1.49708
328.4	0.109088	0.258209	0.491142	0.837524	1.20843	1.49732
328.6	0.109764	0.258682	0.491787	0.83802	1.20898	1.49744
328.8	0.110147	0.259178	0.492125	0.838561	1.20966	1.49737
329	0.110342	0.25992	0.492869	0.838961	1.2102	1.49774
329.2	0.109901	0.259705	0.493277	0.839024	1.2096	1.49796
329.4	0.11009	0.260571	0.49449	0.839633	1.20984	1.49845
329.6	0.110185	0.261352	0.495408	0.839841	1.20998	1.49906
329.8	0.110425	0.262498	0.496022	0.840122	1.21025	1.49911
330	0.110367	0.262961	0.497004	0.84014	1.21087	1.49947
330.2	0.110268	0.263493	0.497132	0.840759	1.21125	1.50007
330.4	0.11029	0.263623	0.496984	0.841324	1.21177	1.49975
330.6	0.110125	0.263613	0.497374	0.841931	1.21193	1.49924
330.8	0.109922	0.264326	0.497706	0.842552	1.21241	1.49943
331	0.10995	0.264541	0.497748	0.842473	1.21229	1.49946
331.2	0.109888	0.264874	0.497766	0.842956	1.21243	1.49967
331.4	0.109881	0.264885	0.498121	0.843183	1.21244	1.49988
331.6	0.109804	0.265078	0.498478	0.843752	1.21269	1.50036
331.8	0.109993	0.265498	0.499501	0.844631	1.21284	1.50111
332	0.110055	0.265465	0.499919	0.844984	1.21279	1.5011
332.2	0.110401	0.265905	0.500779	0.845739	1.21337	1.50171
332.4	0.110414	0.265755	0.500999	0.845438	1.21336	1.50201
332.6	0.110456	0.266232	0.501573	0.845642	1.21349	1.50179
332.8	0.110677	0.267011	0.501893	0.846142	1.21428	1.5022
333	0.1106	0.267164	0.502488	0.846399	1.21412	1.50219
333.2	0.110142	0.267119	0.502614	0.845777	1.21368	1.50209
333.4	0.110505	0.267948	0.503074	0.845954	1.21456	1.50222
333.6	0.11026	0.267773	0.502658	0.845749	1.21437	1.50168
333.8	0.110695	0.268174	0.503134	0.846553	1.21532	1.50172
334	0.110909	0.268283	0.503226	0.846756	1.21549	1.50192
334.2	0.111189	0.268532	0.502809	0.847059	1.2157	1.50171
334.4	0.111521	0.268628	0.502778	0.8472	1.21588	1.50133
334.6	0.111723	0.269047	0.503186	0.847432	1.21626	1.50145
334.8	0.112184	0.269742	0.503343	0.847897	1.21667	1.50188
335	0.112573	0.26958	0.503312	0.847863	1.21666	1.50248
335.2	0.112646	0.269719	0.503782	0.848528	1.21679	1.50302
335.4	0.112885	0.269813	0.504525	0.848873	1.21656	1.50359
335.6	0.113297	0.270309	0.505197	0.849348	1.21648	1.5044
335.8	0.113504	0.270458	0.505377	0.849613	1.21605	1.50498
336	0.113931	0.270893	0.50565	0.849649	1.21599	1.50558
336.2	0.114396	0.271475	0.506312	0.850069	1.2164	1.50639
336.4	0.114568	0.271687	0.506779	0.850045	1.21649	1.50669
336.6	0.114921	0.272703	0.507927	0.850882	1.21732	1.50736
336.8	0.115242	0.273029	0.508473	0.851411	1.21795	1.50835
337	0.1149	0.272845	0.508951	0.851147	1.21814	1.50844
337.2	0.115393	0.27315	0.50967	0.851338	1.21924	1.50897
337.4	0.115694	0.273399	0.509956	0.851881	1.22033	1.50937
337.6	0.115314	0.27335	0.510339	0.852368	1.22054	1.50925
337.8	0.115556	0.273599	0.511084	0.853219	1.22135	1.50959
338	0.115466	0.273605	0.511475	0.852771	1.22116	1.50944
338.2	0.115514	0.273425	0.511963	0.852821	1.22167	1.50924
338.4	0.11533	0.273612	0.512529	0.852594	1.22195	1.50948
338.6	0.115146	0.273546	0.512763	0.85296	1.22238	1.50955
338.8	0.115456	0.2738	0.512993	0.853205	1.22287	1.50998
339	0.115046	0.273091	0.512899	0.853143	1.2225	1.50999
339.2	0.115157	0.273111	0.513332	0.853476	1.22198	1.51016
339.4	0.115463	0.273194	0.513337	0.85348	1.22187	1.5102
339.6	0.115341	0.272759	0.513059	0.853337	1.22112	1.50969
339.8	0.115344	0.272958	0.512857	0.853624	1.22129	1.50983
340	0.115435	0.273212	0.513152	0.854094	1.22162	1.50988
340.2	0.115662	0.273116	0.513667	0.854059	1.22158	1.51005
340.4	0.116023	0.273291	0.514127	0.854432	1.22171	1.51022
340.6	0.11629	0.273847	0.514551	0.854885	1.22223	1.51028
340.8	0.116504	0.274386	0.515104	0.855269	1.2223	1.51056
341	0.116857	0.275124	0.515457	0.855488	1.22266	1.51068
341.2	0.117401	0.275325	0.515762	0.856528	1.22328	1.51087
341.4	0.11762	0.27576	0.516119	0.856949	1.22348	1.51114
341.6	0.117969	0.276128	0.516668	0.857195	1.22368	1.51144
341.8	0.118297	0.276613	0.517157	0.857703	1.22411	1.51167
342	0.11884	0.277333	0.518213	0.858093	1.22496	1.51229
342.2	0.118523	0.277744	0.518508	0.858866	1.22588	1.5129
342.4	0.11835	0.278386	0.518568	0.858848	1.22589	1.51309
342.6	0.118277	0.27879	0.518279	0.859458	1.22616	1.51358
342.8	0.118253	0.278815	0.518094	0.859541	1.22646	1.51365
343	0.118015	0.278792	0.518124	0.859866	1.22622	1.51342
343.2	0.118049	0.279094	0.518361	0.859368	1.22569	1.51407
343.4	0.117771	0.279111	0.518529	0.859768	1.22574	1.51366
343.6	0.117345	0.279231	0.518296	0.859442	1.22524	1.51327
343.8	0.117247	0.279873	0.5189	0.859677	1.22541	1.51343
344	0.117089	0.279821	0.519018	0.859783	1.2255	1.51344
344.2	0.117536	0.280161	0.519563	0.85964	1.22562	1.5136
344.4	0.117723	0.280743	0.520221	0.860331	1.2262	1.51332
344.6	0.117888	0.280907	0.520599	0.860493	1.22666	1.51345
344.8	0.11837	0.281651	0.521163	0.860844	1.22652	1.51359
345	0.118441	0.281465	0.52127	0.860681	1.22652	1.51358
345.2	0.118414	0.281318	0.52172	0.861007	1.2266	1.51353
345.4	0.118965	0.281446	0.522438	0.860955	1.22697	1.51424
345.6	0.118809	0.281731	0.522566	0.861231	1.22741	1.51449
345.8	0.118584	0.281855	0.52302	0.861866	1.22804	1.51456
346	0.118396	0.281647	0.523115	0.862623	1.22858	1.51496
346.2	0.118041	0.281571	0.522732	0.862471	1.22845	1.51492
346.4	0.118567	0.282	0.523106	0.862657	1.22833	1.51516
346.6	0.118924	0.282482	0.523579	0.863417	1.22906	1.51594
346.8	0.119136	0.282598	0.52366	0.863352	1.22945	1.51587
347	0.118409	0.282367	0.523591	0.863034	1.2286	1.51598
347.2	0.118119	0.282713	0.523874	0.862652	1.22826	1.51643
347.4	0.118354	0.283296	0.524595	0.863804	1.22887	1.51678
347.6	0.118155	0.283521	0.524612	0.863642	1.22857	1.51703
347.8	0.118458	0.284306	0.525194	0.864283	1.22925	1.51756
348	0.118855	0.284797	0.525163	0.864773	1.22996	1.51801
348.2	0.119411	0.285338	0.525407	0.865312	1.23042	1.51824
348.4	0.119687	0.285488	0.52562	0.865581	1.23079	1.51808
348.6	0.119983	0.285755	0.526122	0.865708	1.23114	1.51841
348.8	0.120533	0.286271	0.526682	0.866068	1.23124	1.51878
349	0.120106	0.285624	0.526996	0.86569	1.2308	1.51881
349.2	0.120358	0.286236	0.527533	0.866019	1.23097	1.51907
349.4	0.120675	0.286076	0.527754	0.866454	1.23135	1.51938
349.6	0.12033	0.286156	0.527731	0.8672	1.232	1.5194
349.8	0.120734	0.286062	0.527913	0.867957	1.2324	1.51925
350	0.12064	0.285926	0.527661	0.868363	1.23221	1.51922
350.2	0.121243	0.286516	0.52822	0.868267	1.23249	1.51925
350.4	0.121135	0.286552	0.528877	0.868537	1.2327	1.51911
350.6	0.120946	0.286783	0.529397	0.868641	1.23273	1.51903
350.8	0.120566	0.286615	0.528841	0.867766	1.2324	1.51817
351	0.119863	0.28626	0.528718	0.867491	1.2317	1.51796
351.2	0.120402	0.286937	0.529282	0.867746	1.23193	1.51865
351.4	0.120189	0.286881	0.529253	0.868028	1.23202	1.51896
351.6	0.119757	0.286937	0.528744	0.867638	1.23147	1.51866
351.8	0.11994	0.287699	0.528715	0.867599	1.23173	1.5189
352	0.11967	0.287438	0.528372	0.867546	1.23132	1.5186
352.2	0.119965	0.287028	0.528552	0.867654	1.23134	1.51877
352.4	0.119968	0.287037	0.529057	0.867507	1.23138	1.51893
352.6	0.12036	0.287262	0.529838	0.867715	1.23184	1.51941
352.8	0.120553	0.287218	0.530027	0.867888	1.23201	1.51997
353	0.120543	0.287033	0.529986	0.867886	1.23215	1.52
353.2	0.121022	0.28757	0.530717	0.868629	1.23292	1.52045
353.4	0.120921	0.287551	0.530883	0.869194	1.23335	1.52096
353.6	0.121507	0.288058	0.531703	0.870114	1.2347	1.52166
353.8	0.121999	0.288375	0.532059	0.870734	1.23485	1.52186
354	0.121648	0.288575	0.532453	0.871142	1.23492	1.52223
354.2	0.121546	0.28829	0.533005	0.871186	1.23558	1.52235
354.4	0.121143	0.288101	0.533421	0.871744	1.23573	1.52207
354.6	0.121439	0.288985	0.533949	0.872378	1.23617	1.52272
354.8	0.121677	0.289343	0.534049	0.872687	1.23649	1.52283
355	0.12213	0.290022	0.534518	0.873614	1.23718	1.52336
355.2	0.122729	0.291004	0.534913	0.874526	1.23822	1.5245
355.4	0.122669	0.291478	0.535092	0.874822	1.23834	1.52435
355.6	0.123142	0.292023	0.535629	0.875344	1.23865	1.52452
355.8	0.123429	0.292375	0.536041	0.875256	1.23865	1.52458
356	0.123622	0.291931	0.536364	0.875404	1.23839	1.52442
356.2	0.12427	0.291926	0.536697	0.875591	1.23867	1.52464
356.4	0.124512	0.292711	0.537337	0.875402	1.23867	1.52474
356.6	0.124985	0.293402	0.53762	0.875262	1.239	1.52491
356.8	0.124887	0.293624	0.537782	0.875398	1.23927	1.52476
357	0.124709	0.293729	0.53773	0.875218	1.23905	1.52472
357.2	0.124703	0.293869	0.538351	0.875091	1.23907	1.52499
357.4	0.124492	0.294315	0.538432	0.874812	1.23906	1.52521
357.6	0.124522	0.294231	0.538861	0.874836	1.23899	1.52559
357.8	0.123839	0.294052	0.538688	0.874764	1.23833	1.52547
358	0.123255	0.293699	0.538441	0.874563	1.23807	1.52568
358.2	0.122948	0.293008	0.53831	0.874401	1.23821	1.52558
358.4	0.123098	0.293087	0.538405	0.87505	1.23814	1.52583
358.6	0.123286	0.293236	0.538177	0.875166	1.23827	1.52627
358.8	0.123327	0.292989	0.538385	0.875279	1.23836	1.52619
359	0.123861	0.293311	0.5386	0.875865	1.23901	1.52627
359.2	0.124184	0.293417	0.53902	0.876342	1.2392	1.52703
359.4	0.124161	0.293417	0.539328	0.876139	1.23874	1.52647
359.6	0.124383	0.293529	0.539659	0.876718	1.23909	1.52656
359.8	0.12459	0.29341	0.539762	0.87618	1.23866	1.5265
360	0.125078	0.29343	0.540268	0.876537	1.23925	1.52683
360.2	0.125135	0.293513	0.540589	0.876423	1.23953	1.52688
360.4	0.125021	0.294514	0.541296	0.876749	1.23959	1.52733
360.6	0.124648	0.294181	0.541009	0.876515	1.23949	1.52676
360.8	0.124353	0.29454	0.541481	0.876928	1.24007	1.52659
361	0.124209	0.295037	0.541357	0.877203	1.24012	1.52678
361.2	0.124206	0.295194	0.541649	0.877193	1.24029	1.52663
361.4	0.124225	0.296207	0.541999	0.877467	1.24048	1.52697
361.6	0.124204	0.296651	0.542127	0.877878	1.24075	1.52718
361.8	0.124482	0.296951	0.541953	0.878128	1.24134	1.52707
362	0.124689	0.297029	0.542186	0.878285	1.24175	1.52754
362.2	0.124755	0.297299	0.542245	0.878812	1.24266	1.52782
362.4	0.125008	0.297404	0.542177	0.879366	1.24285	1.52819
362.6	0.125269	0.297524	0.542427	0.879769	1.24349	1.52846
362.8	0.125453	0.297649	0.542668	0.880274	1.24389	1.52884
363	0.125791	0.297932	0.543034	0.880526	1.24432	1.52922
363.2	0.126101	0.298099	0.5436	0.881044	1.24439	1.5299
363.4	0.126377	0.298734	0.54403	0.881668	1.24499	1.53026
363.6	0.126634	0.29888	0.544413	0.882305	1.24522	1.53067
363.8	0.127266	0.298788	0.544692	0.882407	1.24526	1.53123
364	0.127594	0.298835	0.545203	0.882785	1.24544	1.5317
364.2	0.127377	0.298783	0.545266	0.882751	1.24508	1.53197
364.4	0.12732	0.298823	0.544886	0.882999	1.24473	1.53181
364.6	0.127106	0.298187	0.544898	0.882581	1.24437	1.53118
364.8	0.127349	0.299163	0.545365	0.883134	1.24477	1.53161
365	0.127235	0.299261	0.545452	0.883545	1.24443	1.5315
365.2	0.126969	0.298983	0.545467	0.88313	1.24407	1.53094
365.4	0.126552	0.299008	0.545772	0.882725	1.24387	1.53108
365.6	0.126045	0.298511	0.545543	0.882468	1.24376	1.53072
365.8	0.125761	0.298139	0.54512	0.882254	1.24356	1.53054
366	0.125049	0.297847	0.544774	0.882335	1.24331	1.5304
366.2	0.124772	0.297813	0.544646	0.882686	1.24357	1.53037
366.4	0.124717	0.297947	0.544734	0.883203	1.24377	1.53047
366.6	0.124869	0.298171	0.544805	0.883481	1.24408	1.53053
366.8	0.124894	0.298383	0.545128	0.883497	1.24398	1.53094
367	0.124865	0.298517	0.545402	0.883612	1.24377	1.53113
367.2	0.12529	0.298664	0.545863	0.884171	1.24397	1.53168
367.4	0.125249	0.299467	0.545664	0.884201	1.24462	1.53212
367.6	0.125498	0.29949	0.545841	0.884389	1.24491	1.53234
367.8	0.1267	0.299891	0.546064	0.884782	1.2454	1.53306
368	0.127353	0.300643	0.546551	0.884549	1.24593	1.53379
368.2	0.127761	0.300985	0.546474	0.884409	1.24619	1.53398
368.4	0.128083	0.301248	0.546527	0.88455	1.24665	1.53387
368.6	0.128548	0.30176	0.547393	0.885132	1.24752	1.53476
368.8	0.12871	0.302409	0.547775	0.885559	1.24815	1.535
369	0.128876	0.302061	0.548326	0.885693	1.24885	1.53516
369.2	0.12884	0.301816	0.54871	0.885831	1.24952	1.53518
369.4	0.128535	0.301444	0.548851	0.885575	1.24951	1.53527
369.6	0.128606	0.301539	0.548901	0.88579	1.24977	1.53529
369.8	0.128437	0.301531	0.548768	0.885938	1.24977	1.535
370	0.128161	0.301402	0.54875	0.885911	1.2494	1.53472
370.2	0.128244	0.301706	0.549211	0.88639	1.24943	1.53471
370.4	0.12831	0.302136	0.549341	0.886797	1.24956	1.53488
370.6	0.128153	0.302069	0.549211	0.88659	1.24883	1.53469
370.8	0.127393	0.301962	0.549658	0.886848	1.24835	1.53459
371	0.127257	0.302048	0.549832	0.887068	1.2482	1.53472
371.2	0.127358	0.302549	0.550472	0.887467	1.24885	1.5352
371.4	0.127159	0.303224	0.551019	0.887631	1.24898	1.5354
371.6	0.127937	0.303357	0.551805	0.888112	1.24949	1.53574
371.8	0.128226	0.303691	0.552	0.887648	1.24922	1.53591
372	0.128668	0.304216	0.552462	0.887965	1.24988	1.5369
372.2	0.129016	0.304116	0.552418	0.888398	1.25004	1.53695
372.4	0.129437	0.304606	0.552875	0.889183	1.25111	1.5377
372.6	0.129764	0.304821	0.553169	0.889735	1.25176	1.53838
372.8	0.129756	0.304786	0.553489	0.890023	1.25203	1.53851
373	0.130136	0.304823	0.55415	0.890424	1.25274	1.53915
373.2	0.130014	0.305175	0.554309	0.890551	1.25258	1.53887
373.4	0.129847	0.305005	0.554282	0.89006	1.25239	1.53847
373.6	0.129585	0.304973	0.553936	0.889648	1.25241	1.53851
373.8	0.129341	0.30453	0.55322	0.888914	1.25222	1.53763
374	0.129413	0.304549	0.553061	0.888827	1.25203	1.53767
374.2	0.129203	0.304272	0.552905	0.888842	1.2518	1.53736
374.4	0.12891	0.304224	0.552252	0.88852	1.25161	1.53697
374.6	0.128554	0.304191	0.551734	0.888492	1.25135	1.53639
374.8	0.128126	0.303891	0.551946	0.88836	1.25108	1.53578
375	0.128333	0.304315	0.552291	0.888365	1.25145	1.53622
375.2	0.128337	0.304446	0.552533	0.888698	1.25167	1.53612
375.4	0.128146	0.304707	0.553045	0.888731	1.25149	1.53624
375.6	0.128476	0.304835	0.552975	0.888658	1.25186	1.53653
375.8	0.128506	0.304964	0.552974	0.888138	1.25152	1.53655
376	0.129333	0.305413	0.553806	0.889063	1.25237	1.5375
376.2	0.12952	0.305687	0.553733	0.88921	1.25221	1.53761
376.4	0.129506	0.305864	0.553943	0.889425	1.25237	1.53832
376.6	0.129859	0.306017	0.554498	0.889961	1.25273	1.53875
376.8	0.130403	0.306401	0.55546	0.890409	1.25302	1.53904
377	0.130555	0.306577	0.555689	0.891063	1.25292	1.53924
377.2	0.130814	0.30674	0.556064	0.891306	1.25304	1.53938
377.4	0.13107	0.306497	0.55614	0.891588	1.2534	1.53951
377.6	0.131183	0.306567	0.55578	0.891815	1.25347	1.53978
377.8	0.131221	0.3064	0.555936	0.892174	1.25327	1.53957
378	0.131131	0.306592	0.556066	0.893035	1.25347	1.53998
378.2	0.130864	0.30595	0.555563	0.89294	1.25324	1.53939
378.4	0.130451	0.305946	0.554467	0.892952	1.25278	1.53912
378.6	0.130634	0.306247	0.554799	0.893427	1.25288	1.53932
378.8	0.130282	0.306411	0.555017	0.893508	1.25284	1.53925
379	0.129863	0.306867	0.555302	0.893756	1.25295	1.53962
379.2	0.129576	0.306864	0.555584	0.894115	1.25313	1.53935
379.4	0.129104	0.307353	0.555988	0.894114	1.25317	1.53933
379.6	0.129418	0.307608	0.556143	0.894026	1.25383	1.53956
379.8	0.129323	0.307608	0.55606	0.893593	1.25399	1.53936
380	0.129055	0.307937	0.556689	0.893951	1.25453	1.53994
380.2	0.12913	0.307823	0.556653	0.894295	1.25519	1.54063
380.4	0.129004	0.307515	0.556789	0.89485	1.2555	1.54096
380.6	0.129897	0.307977	0.557599	0.895603	1.25621	1.54136
380.8	0.130254	0.308474	0.558123	0.895907	1.25619	1.54155
381	0.130449	0.308952	0.558334	0.896446	1.25653	1.54225
381.2	0.130996	0.309341	0.559004	0.896406	1.25712	1.54251
381.4	0.131432	0.309772	0.559148	0.896521	1.25745	1.54287
381.6	0.131319	0.309929	0.559355	0.89703	1.25723	1.54304
381.8	0.131446	0.31013	0.559706	0.897314	1.2571	1.54315
382	0.131362	0.30974	0.5593	0.896879	1.25704	1.54277
382.2	0.131146	0.30929	0.559208	0.896101	1.25646	1.54246
382.4	0.131233	0.309506	0.559336	0.895862	1.25588	1.54261
382.6	0.131499	0.309588	0.559963	0.896017	1.2559	1.54224
382.8	0.130928	0.309639	0.559843	0.895516	1.25557	1.5415
383	0.130636	0.309376	0.559783	0.895189	1.25518	1.54117
383.2	0.130466	0.308907	0.559593	0.894701	1.25561	1.54073
383.4	0.130456	0.309105	0.559395	0.894551	1.25559	1.54069
383.6	0.130235	0.308816	0.559002	0.894113	1.25568	1.54067
383.8	0.129583	0.308246	0.558902	0.894051	1.25591	1.54059
384	0.129476	0.308522	0.5591	0.89473	1.25647	1.5411
384.2	0.129459	0.307555	0.558546	0.894959	1.25664	1.54123
384.4	0.129069	0.307476	0.558331	0.895511	1.25626	1.54115
384.6	0.129587	0.308079	0.558717	0.896133	1.25659	1.54161
384.8	0.129429	0.308614	0.559284	0.896562	1.25658	1.5417
385	0.129734	0.30932	0.559801	0.897266	1.25727	1.54269
385.2	0.129897	0.309105	0.55984	0.897574	1.25753	1.54278
385.4	0.12995	0.309514	0.56009	0.897874	1.25735	1.54316
385.6	0.129874	0.309672	0.560441	0.898625	1.25726	1.54352
385.8	0.130127	0.310232	0.561043	0.89895	1.25747	1.54348
386	0.130387	0.3104	0.561521	0.898936	1.2576	1.54337
386.2	0.130765	0.310797	0.561707	0.899111	1.25755	1.54352
386.4	0.131314	0.311088	0.562296	0.899522	1.25743	1.54375
386.6	0.131776	0.311633	0.562917	0.900142	1.25769	1.54388
386.8	0.131839	0.31219	0.56295	0.899937	1.25763	1.54409
387	0.132353	0.312709	0.563367	0.900155	1.25805	1.54439
387.2	0.132278	0.312871	0.563421	0.899763	1.25841	1.54411
387.4	0.13237	0.313514	0.563389	0.89976	1.25881	1.5442
387.6	0.13254	0.313752	0.563531	0.89975	1.25928	1.54417
387.8	0.132428	0.313753	0.563761	0.899721	1.25967	1.544
388	0.132362	0.3139	0.563679	0.899487	1.25971	1.54374
388.2	0.132019	0.313333	0.563698	0.899075	1.25954	1.54356
388.4	0.131888	0.313709	0.564207	0.899277	1.25964	1.54374
388.6	0.131953	0.313863	0.564497	0.899152	1.25967	1.54387
388.8	0.131778	0.313915	0.564991	0.898916	1.25969	1.54409
389	0.131876	0.313832	0.56502	0.898833	1.26001	1.54465
389.2	0.131696	0.313412	0.564912	0.8984	1.25992	1.54452
389.4	0.131588	0.313561	0.565202	0.898305	1.25977	1.54486
389.6	0.131643	0.313603	0.565532	0.89853	1.26017	1.54551
389.8	0.131769	0.31364	0.565752	0.898477	1.26024	1.54548
390	0.131769	0.31364	0.565752	0.898477	1.26024	1.54548
390.2	0.131978	0.313319	0.564176	0.894233	1.25247	1.53274
390.4	0.132106	0.312788	0.561976	0.888913	1.2434	1.51835
390.6	0.131777	0.311981	0.559266	0.882437	1.23285	1.50206
390.8	0.131267	0.310646	0.555952	0.875247	1.22074	1.4841
391	0.131374	0.309409	0.552723	0.867639	1.20821	1.46464
391.2	0.130991	0.307918	0.549011	0.859144	1.19446	1.44419
391.4	0.130287	0.305977	0.545076	0.85057	1.18028	1.42349
391.6	0.12964	0.304009	0.541056	0.841792	1.16649	1.40281
391.8	0.12892	0.301883	0.536911	0.833146	1.15245	1.38285
392	0.127667	0.299584	0.533108	0.824584	1.13893	1.36417
392.2	0.126782	0.297585	0.529131	0.816828	1.12672	1.34762
392.4	0.125644	0.295269	0.525102	0.808887	1.1147	1.33204
392.6	0.125331	0.293134	0.521332	0.801564	1.10315	1.31746
392.8	0.123931	0.290631	0.517146	0.794234	1.09097	1.30354
393	0.123008	0.28886	0.513936	0.787626	1.07997	1.28968
393.2	0.122402	0.287542	0.510767	0.781269	1.06978	1.27676
393.4	0.1221	0.286615	0.507449	0.775525	1.05965	1.26433
393.6	0.120991	0.284803	0.504136	0.76899	1.04928	1.25197
393.8	0.120255	0.28329	0.500594	0.763122	1.03965	1.23987
394	0.1197	0.282202	0.4976	0.7575	1.03061	1.22837
394.2	0.118851	0.280438	0.494151	0.751813	1.0214	1.21672
394.4	0.118064	0.278851	0.490654	0.745887	1.01269	1.20563
394.6	0.117212	0.277194	0.487375	0.740378	1.00386	1.19468
394.8	0.116441	0.27549	0.484154	0.734672	0.995478	1.18376
395	0.116583	0.273895	0.481438	0.729218	0.987479	1.1732
395.2	0.116025	0.27225	0.478609	0.724037	0.980048	1.16361
395.4	0.115456	0.27076	0.475992	0.71913	0.972735	1.15419
395.6	0.114754	0.268894	0.472884	0.713251	0.965645	1.14437
395.8	0.114181	0.267383	0.470007	0.70787	0.958292	1.1352
396	0.113001	0.265576	0.466979	0.702392	0.950903	1.12573
396.2	0.112192	0.264221	0.463405	0.697223	0.943625	1.11654
396.4	0.110761	0.262218	0.460398	0.691931	0.936148	1.10803
396.6	0.110342	0.26074	0.457853	0.68759	0.929387	1.09992
396.8	0.109068	0.259086	0.454966	0.682633	0.92239	1.09143
397	0.108388	0.257793	0.452633	0.677847	0.916195	1.08315
397.2	0.107858	0.256886	0.449655	0.673462	0.909882	1.07579
397.4	0.106971	0.255446	0.446891	0.669009	0.903156	1.06807
397.6	0.105966	0.254339	0.444446	0.664	0.897041	1.06075
397.8	0.105115	0.252878	0.441406	0.659523	0.890499	1.05326
398	0.104152	0.251674	0.438842	0.655435	0.884887	1.04599
398.2	0.103604	0.250344	0.43652	0.651376	0.879266	1.03925
398.4	0.103184	0.248843	0.433745	0.647309	0.873508	1.03176
398.6	0.102799	0.247815	0.431292	0.643502	0.86821	1.02532
398.8	0.102258	0.246403	0.428864	0.639279	0.863023	1.01875
399	0.102328	0.24483	0.42674	0.635191	0.85761	1.01287
399.2	0.102154	0.243482	0.424741	0.631409	0.85305	1.00682
399.4	0.10167	0.241717	0.422227	0.62738	0.847462	1.00031
399.6	0.101002	0.2397	0.419396	0.622892	0.842155	0.994004
399.8	0.100456	0.238318	0.416736	0.61873	0.837076	0.988252
400	0.099596	0.236766	0.414257	0.61485	0.832007	0.982217
400.2	0.099055	0.235699	0.411664	0.611247	0.826891	0.976401
400.4	0.098078	0.234335	0.409687	0.60744	0.821886	0.971512
400.6	0.097694	0.233192	0.407849	0.604509	0.817579	0.966031
400.8	0.096677	0.231621	0.4054	0.600775	0.812688	0.96009
401	0.095678	0.230105	0.402846	0.597129	0.807767	0.954505
401.2	0.0953	0.229497	0.400875	0.59424	0.803359	0.949991
401.4	0.094223	0.228015	0.399021	0.590463	0.798822	0.9446
401.6	0.093476	0.227172	0.396608	0.58674	0.794088	0.939435
401.8	0.092418	0.225983	0.394072	0.583569	0.789084	0.933909
402	0.091709	0.224873	0.392066	0.580577	0.785169	0.928792
402.2	0.091522	0.223904	0.390213	0.577587	0.781032	0.924077
402.4	0.091213	0.222704	0.387941	0.574556	0.776707	0.919223
402.6	0.090484	0.22187	0.385962	0.572045	0.772708	0.914435
402.8	0.090039	0.220519	0.383908	0.568882	0.768494	0.909353
403	0.089858	0.21917	0.382134	0.565796	0.764225	0.904432
403.2	0.089848	0.218002	0.380474	0.563311	0.760629	0.899653
403.4	0.089182	0.216711	0.378288	0.560643	0.756176	0.894729
403.6	0.088947	0.215825	0.376495	0.557597	0.752707	0.890503
403.8	0.088629	0.215161	0.37452	0.554714	0.749371	0.886332
404	0.088158	0.214181	0.372704	0.552269	0.745451	0.882062
404.2	0.087482	0.213464	0.370579	0.549519	0.741595	0.87766
404.4	0.08659	0.212708	0.368687	0.546762	0.737911	0.874147
404.6	0.086013	0.211361	0.366737	0.544318	0.734445	0.869732
404.8	0.08484	0.20966	0.364273	0.541037	0.730105	0.865133
405	0.084002	0.208725	0.361665	0.537843	0.726533	0.86151
405.2	0.084127	0.208098	0.360415	0.535509	0.723326	0.858289
405.4	0.083118	0.206245	0.358012	0.532006	0.719442	0.854189
405.6	0.082889	0.205719	0.356375	0.529464	0.71568	0.850994
405.8	0.081969	0.204127	0.354193	0.526279	0.71206	0.847366
406	0.081809	0.20304	0.352805	0.523732	0.709085	0.843961
406.2	0.08148	0.202071	0.351215	0.521446	0.706032	0.840376
406.4	0.081345	0.201113	0.349767	0.519358	0.70287	0.83726
406.6	0.080563	0.200002	0.348094	0.517173	0.699848	0.833164
406.8	0.080375	0.199157	0.346646	0.514499	0.697064	0.829335
407	0.080034	0.19826	0.345894	0.512411	0.694119	0.825436
407.2	0.079335	0.197215	0.344679	0.510357	0.69147	0.821312
407.4	0.078936	0.196538	0.343794	0.508759	0.688768	0.817783
407.6	0.078745	0.195936	0.34291	0.506672	0.686858	0.814591
407.8	0.077851	0.194918	0.340943	0.504309	0.683818	0.811042
408	0.077159	0.194016	0.339563	0.502421	0.680508	0.807863
408.2	0.076289	0.193285	0.338111	0.500035	0.67806	0.804344
408.4	0.075825	0.192261	0.33658	0.498044	0.675121	0.801437
408.6	0.075207	0.190835	0.335214	0.495694	0.672142	0.797929
408.8	0.074286	0.18966	0.332978	0.493198	0.668809	0.794496
409	0.073967	0.189362	0.331298	0.491183	0.666165	0.791782
409.2	0.07337	0.188169	0.329917	0.489022	0.663346	0.788795
409.4	0.072572	0.187156	0.327796	0.486394	0.660735	0.785813
409.6	0.072081	0.186607	0.326669	0.484075	0.657948	0.78278
409.8	0.071446	0.185506	0.324047	0.481672	0.654829	0.779456
410	0.071358	0.185023	0.32254	0.479664	0.652446	0.776547
410.2	0.070851	0.183664	0.32061	0.477327	0.649258	0.773304
410.4	0.070712	0.182715	0.318847	0.475319	0.64671	0.770425
410.6	0.07011	0.181856	0.317047	0.473157	0.643935	0.766851
410.8	0.069909	0.181366	0.315763	0.471198	0.641879	0.763875
411	0.069428	0.180491	0.3146	0.469534	0.639542	0.760925
411.2	0.069202	0.179769	0.313206	0.467767	0.637736	0.758004
411.4	0.069422	0.179533	0.312079	0.46621	0.635593	0.755533
411.6	0.068765	0.178724	0.310617	0.464011	0.633364	0.752633
411.8	0.068232	0.177733	0.308981	0.46246	0.630716	0.750291
412	0.06778	0.176813	0.308183	0.46066	0.62852	0.747816
412.2	0.067136	0.176418	0.307283	0.458259	0.626734	0.745377
412.4	0.066762	0.175494	0.305998	0.456291	0.624341	0.742647
412.6	0.066471	0.174711	0.305019	0.454324	0.622227	0.740073
412.8	0.06581	0.174209	0.303696	0.452473	0.619764	0.73747
413	0.065249	0.173498	0.302506	0.450395	0.617396	0.735036
413.2	0.064387	0.172007	0.301112	0.447938	0.614827	0.732129
413.4	0.06384	0.170649	0.299648	0.445564	0.611873	0.729168
413.6	0.063415	0.169577	0.298492	0.443562	0.609037	0.726528
413.8	0.062977	0.168334	0.296398	0.441787	0.60597	0.724208
414	0.062782	0.166991	0.295249	0.43967	0.603964	0.72219
414.2	0.062561	0.165654	0.293697	0.437733	0.601176	0.719656
414.4	0.06235	0.164861	0.292368	0.436525	0.598983	0.717713
414.6	0.061922	0.1639	0.291076	0.434404	0.596301	0.71543
414.8	0.061713	0.163481	0.290131	0.433213	0.594473	0.713391
415	0.061282	0.162873	0.28869	0.431381	0.592252	0.710815
415.2	0.061312	0.162754	0.287534	0.429628	0.590323	0.708463
415.4	0.060828	0.16212	0.286469	0.428521	0.587968	0.706369
415.6	0.060365	0.161341	0.285303	0.427432	0.586058	0.704686
415.8	0.060244	0.161193	0.284316	0.426186	0.584377	0.70308
416	0.05981	0.160629	0.283044	0.424146	0.583073	0.700865
416.2	0.059329	0.160348	0.281928	0.422379	0.581109	0.698715
416.4	0.058865	0.159411	0.280538	0.42092	0.57944	0.696242
416.6	0.058506	0.15874	0.279675	0.419856	0.577745	0.694364
416.8	0.057637	0.157835	0.278447	0.418296	0.575697	0.692243
417	0.056977	0.156699	0.277109	0.416596	0.573894	0.690087
417.2	0.055976	0.155293	0.276028	0.414511	0.571681	0.687095
417.4	0.055213	0.154305	0.275123	0.413132	0.569807	0.684908
417.6	0.054885	0.154204	0.274315	0.412067	0.568544	0.683508
417.8	0.054497	0.153291	0.272911	0.410667	0.567073	0.68159
418	0.054803	0.152735	0.272629	0.409562	0.566069	0.680118
418.2	0.054253	0.151987	0.271305	0.408075	0.563973	0.677916
418.4	0.05387	0.151429	0.270524	0.4069	0.562334	0.675985
418.6	0.053286	0.150909	0.269205	0.405264	0.560431	0.673765
418.8	0.053135	0.150916	0.268234	0.404286	0.558906	0.671681
419	0.052841	0.150305	0.267203	0.402634	0.557185	0.66975
419.2	0.053023	0.150286	0.266149	0.401801	0.555476	0.66846
419.4	0.052773	0.149405	0.265312	0.400857	0.554045	0.666813
419.6	0.052627	0.148442	0.26376	0.399225	0.552431	0.664775
419.8	0.052339	0.148173	0.262739	0.397982	0.550965	0.663364
420	0.051619	0.146976	0.261408	0.396388	0.54928	0.661032
420.2	0.051083	0.146261	0.260166	0.395127	0.547328	0.659302
420.4	0.050668	0.145646	0.258638	0.394264	0.546127	0.657795
420.6	0.050092	0.145077	0.257241	0.393518	0.544472	0.655957
420.8	0.049897	0.144355	0.256623	0.39197	0.542894	0.654549
421	0.049999	0.144517	0.256009	0.391032	0.541801	0.652952
421.2	0.049474	0.14383	0.254973	0.389186	0.540258	0.650848
421.4	0.04885	0.143624	0.254067	0.388241	0.538738	0.649285
421.6	0.048605	0.14355	0.252944	0.386505	0.537353	0.647577
421.8	0.048205	0.1427	0.251703	0.385138	0.535746	0.645682
422	0.047823	0.141973	0.251101	0.383692	0.534068	0.644055
422.2	0.047131	0.141414	0.249785	0.382147	0.532389	0.64236
422.4	0.046953	0.140885	0.249092	0.380567	0.531106	0.640582
422.6	0.046401	0.140346	0.248242	0.379543	0.529445	0.63887
422.8	0.046108	0.13959	0.247459	0.378108	0.527396	0.63727
423	0.045637	0.138768	0.246825	0.376873	0.525755	0.635953
423.2	0.045772	0.138239	0.246109	0.375733	0.524308	0.634495
423.4	0.045363	0.136907	0.245283	0.373975	0.522798	0.632669
423.6	0.045246	0.135971	0.244349	0.372467	0.521299	0.63131
423.8	0.044935	0.135395	0.243725	0.37131	0.519513	0.630096
424	0.044528	0.134842	0.242597	0.369873	0.518463	0.628379
424.2	0.044596	0.134711	0.241886	0.369237	0.517564	0.627393
424.4	0.04473	0.134532	0.241149	0.368561	0.516509	0.626436
424.6	0.044821	0.134482	0.240852	0.367785	0.515332	0.625156
424.8	0.045467	0.133835	0.240481	0.367054	0.514152	0.624092
425	0.045435	0.133683	0.239342	0.366133	0.512941	0.622878
425.2	0.045033	0.132934	0.238139	0.365009	0.511695	0.621151
425.4	0.044304	0.132583	0.237045	0.363784	0.509824	0.619229
425.6	0.043821	0.132222	0.236292	0.362632	0.508355	0.617548
425.8	0.043268	0.13128	0.23568	0.361724	0.506544	0.615616
426	0.043178	0.130676	0.234753	0.360684	0.505432	0.614196
426.2	0.043085	0.130433	0.233737	0.359698	0.50368	0.61249
426.4	0.042346	0.129556	0.232868	0.358662	0.502067	0.610634
426.6	0.041572	0.128785	0.232001	0.357864	0.500572	0.608488
426.8	0.041066	0.127899	0.230923	0.356819	0.498819	0.607134
427	0.040904	0.127256	0.230245	0.355589	0.497541	0.606101
427.2	0.041464	0.126719	0.229803	0.354985	0.496542	0.605043
427.4	0.041336	0.126432	0.229033	0.353672	0.495433	0.603758
427.6	0.040999	0.125956	0.228454	0.352413	0.49411	0.60247
427.8	0.040752	0.125602	0.22783	0.35161	0.492591	0.601312
428	0.040461	0.125772	0.227044	0.350616	0.492053	0.600503
428.2	0.040533	0.125727	0.226506	0.350195	0.491091	0.599905
428.4	0.040783	0.125884	0.226064	0.349313	0.490071	0.599189
428.6	0.040954	0.125426	0.225074	0.348784	0.489339	0.597903
428.8	0.041091	0.12498	0.224363	0.348338	0.488583	0.59707
429	0.040604	0.124522	0.223452	0.347251	0.4877	0.596186
429.2	0.040661	0.124051	0.222626	0.346786	0.486904	0.59511
429.4	0.040147	0.12378	0.222126	0.345717	0.485781	0.593794
429.6	0.039803	0.123404	0.221559	0.345039	0.484708	0.59245
429.8	0.040032	0.123037	0.220822	0.344232	0.48393	0.591252
430	0.039882	0.122409	0.219626	0.343206	0.482957	0.590184
430.2	0.039011	0.121764	0.218684	0.34183	0.480989	0.588543
430.4	0.038332	0.120937	0.218122	0.341202	0.480392	0.587582
430.6	0.038201	0.120435	0.217881	0.340481	0.479476	0.586255
430.8	0.037911	0.11975	0.217434	0.339665	0.478464	0.585499
431	0.037908	0.119264	0.217074	0.338521	0.47707	0.584753
431.2	0.038162	0.119132	0.216638	0.337782	0.476015	0.583586
431.4	0.037777	0.118871	0.216179	0.33662	0.474687	0.58216
431.6	0.037335	0.118051	0.215732	0.335625	0.473515	0.580735
431.8	0.036895	0.117634	0.214751	0.334706	0.472081	0.579669
432	0.036105	0.117605	0.213876	0.333535	0.4712	0.578353
432.2	0.035979	0.117074	0.213054	0.332976	0.470037	0.577136
432.4	0.035925	0.116727	0.212691	0.332023	0.4689	0.575672
432.6	0.035768	0.116505	0.212097	0.331753	0.468517	0.574557
432.8	0.035166	0.115896	0.211386	0.330563	0.467838	0.573301
433	0.034771	0.115096	0.21075	0.329659	0.46683	0.572197
433.2	0.034998	0.114565	0.209959	0.328771	0.465928	0.570677
433.4	0.034702	0.114381	0.209351	0.327957	0.465231	0.569336
433.6	0.03509	0.114293	0.208557	0.327412	0.464606	0.56812
433.8	0.03514	0.114036	0.207912	0.326236	0.463916	0.5668
434	0.034739	0.113837	0.207494	0.325309	0.462665	0.565708
434.2	0.034021	0.113333	0.206532	0.323948	0.461098	0.564265
434.4	0.034145	0.112724	0.206614	0.323505	0.460624	0.563481
434.6	0.03346	0.112289	0.206618	0.32246	0.459731	0.562543
434.8	0.032743	0.111217	0.206009	0.32137	0.458412	0.56154
435	0.032299	0.110569	0.204797	0.319922	0.457035	0.560728
435.2	0.031866	0.110431	0.204045	0.319201	0.455892	0.559563
435.4	0.0316	0.110046	0.203523	0.318665	0.455231	0.558804
435.6	0.030963	0.109304	0.202972	0.318095	0.454456	0.557869
435.8	0.03026	0.108802	0.201942	0.317234	0.453303	0.55678
436	0.029303	0.108268	0.201082	0.316764	0.452138	0.555299
436.2	0.02912	0.107675	0.200494	0.316239	0.450893	0.554402
436.4	0.028564	0.107538	0.199847	0.315808	0.449927	0.553478
436.6	0.028274	0.107403	0.199547	0.315449	0.449241	0.552732
436.8	0.027697	0.106535	0.198151	0.314492	0.447999	0.551624
437	0.027789	0.106401	0.197886	0.314334	0.446964	0.550884
437.2	0.027666	0.105993	0.19671	0.313866	0.445849	0.549394
437.4	0.027881	0.105784	0.195926	0.313224	0.444774	0.548609
437.6	0.027828	0.105908	0.195316	0.312486	0.443845	0.547411
437.8	0.027444	0.105482	0.194426	0.311273	0.44246	0.546106
438	0.027176	0.105623	0.193813	0.310615	0.441494	0.545404
438.2	0.026614	0.104902	0.192403	0.309333	0.440053	0.544307
438.4	0.02654	0.104664	0.191975	0.308919	0.439525	0.543884
438.6	0.025847	0.104338	0.191196	0.307686	0.438498	0.542935
438.8	0.025759	0.103677	0.190148	0.306726	0.437455	0.541981
439	0.025774	0.103573	0.189619	0.305384	0.436723	0.541295
439.2	0.026476	0.103863	0.189755	0.305506	0.436691	0.541007
439.4	0.026649	0.10346	0.189063	0.304601	0.436301	0.540168
439.6	0.026648	0.102551	0.188703	0.303913	0.435504	0.539037
439.8	0.026089	0.101537	0.187744	0.303033	0.434647	0.537375
440	0.025738	0.100872	0.186829	0.301699	0.432953	0.535822
440.2	0.025669	0.100286	0.18659	0.301022	0.432019	0.53528
440.4	0.025496	0.100014	0.186496	0.300408	0.431342	0.534496
440.6	0.02554	0.099526	0.186424	0.299793	0.430553	0.53373
440.8	0.025234	0.098749	0.185648	0.29926	0.429765	0.532917
441	0.025013	0.098605	0.18608	0.299127	0.429088	0.532131
441.2	0.024668	0.097683	0.185365	0.298327	0.428181	0.531266
441.4	0.024939	0.097453	0.185217	0.297443	0.427934	0.531006
441.6	0.024429	0.097522	0.184883	0.297153	0.427375	0.530493
441.8	0.024101	0.097485	0.184486	0.296513	0.426818	0.529776
442	0.023553	0.097489	0.183752	0.29579	0.426201	0.529071
442.2	0.023341	0.097155	0.183192	0.294997	0.425642	0.52865
442.4	0.023412	0.09701	0.18324	0.294654	0.425484	0.527957
442.6	0.023139	0.096657	0.183151	0.293511	0.424726	0.526977
442.8	0.023189	0.096446	0.182802	0.293329	0.424275	0.526497
443	0.023686	0.096469	0.183062	0.29312	0.423826	0.526016
443.2	0.023819	0.096405	0.182256	0.292979	0.423506	0.525538
443.4	0.023279	0.096143	0.181264	0.291921	0.422567	0.523914
443.6	0.023325	0.095854	0.180646	0.29168	0.422043	0.52311
443.8	0.023356	0.09547	0.179922	0.291045	0.421379	0.522359
444	0.023543	0.095233	0.179088	0.289684	0.420524	0.521361
444.2	0.023428	0.095274	0.178733	0.28936	0.420255	0.520769
444.4	0.023536	0.095328	0.178513	0.288811	0.419821	0.519905
444.6	0.023546	0.094774	0.177886	0.288387	0.419014	0.519109
444.8	0.022986	0.094171	0.177269	0.287468	0.418205	0.518437
445	0.022964	0.094252	0.177221	0.287262	0.418127	0.518015
445.2	0.022839	0.093775	0.176438	0.286602	0.418025	0.517686
445.4	0.022626	0.093716	0.176373	0.286381	0.417437	0.51738
445.6	0.022047	0.093671	0.175649	0.286071	0.416319	0.516271
445.8	0.021007	0.092738	0.174919	0.284786	0.415151	0.514986
446	0.020342	0.091814	0.174189	0.284296	0.414072	0.514151
446.2	0.019984	0.0912	0.174224	0.283942	0.413162	0.513477
446.4	0.01984	0.090684	0.174035	0.283817	0.41228	0.512641
446.6	0.019201	0.090216	0.173592	0.282924	0.411029	0.511533
446.8	0.019028	0.089937	0.173152	0.282706	0.41005	0.510754
447	0.019028	0.09009	0.173119	0.282282	0.409181	0.510018
447.2	0.018502	0.089764	0.172327	0.281454	0.408525	0.508726
447.4	0.018556	0.089862	0.171881	0.281121	0.40777	0.507808
447.6	0.018926	0.089601	0.171462	0.280686	0.407415	0.507453
447.8	0.019394	0.089281	0.170875	0.280053	0.406735	0.506782
448	0.019127	0.088778	0.170174	0.279182	0.405927	0.505441
448.2	0.019285	0.088802	0.169913	0.278746	0.405554	0.505009
448.4	0.01899	0.088129	0.169453	0.277865	0.404809	0.504228
448.6	0.018728	0.087608	0.168743	0.277054	0.404221	0.503391
448.8	0.018409	0.087146	0.168175	0.276002	0.403909	0.503019
449	0.018586	0.087006	0.167674	0.275986	0.403895	0.502481
449.2	0.018541	0.086963	0.16733	0.27569	0.403957	0.502243
449.4	0.01847	0.08685	0.166865	0.275275	0.403175	0.501765
449.6	0.018186	0.086431	0.166114	0.274395	0.402453	0.500922
449.8	0.017631	0.085795	0.165656	0.273734	0.401746	0.500645
450	0.017737	0.085651	0.165579	0.273646	0.401235	0.500232
450.2	0.017875	0.085816	0.165918	0.273562	0.400796	0.499961
450.4	0.017605	0.086017	0.165564	0.272753	0.400058	0.499142
450.6	0.016958	0.085654	0.16513	0.271771	0.398938	0.498334
450.8	0.016385	0.085141	0.164223	0.271141	0.397898	0.497066
451	0.016452	0.085156	0.163728	0.270509	0.397209	0.496131
451.2	0.015898	0.084625	0.163001	0.269854	0.396493	0.495139
451.4	0.01582	0.084264	0.162427	0.269873	0.395473	0.494557
451.6	0.015531	0.08362	0.162442	0.269349	0.39489	0.493588
451.8	0.015488	0.083356	0.162094	0.268991	0.393971	0.492943
452	0.01444	0.082018	0.161111	0.267644	0.392708	0.491817
452.2	0.014158	0.081757	0.160882	0.267209	0.392065	0.49106
452.4	0.013636	0.080994	0.160389	0.266284	0.391105	0.490193
452.6	0.01358	0.080508	0.159827	0.265975	0.390636	0.489597
452.8	0.013731	0.079896	0.159265	0.26562	0.390399	0.489257
453	0.013776	0.08002	0.159047	0.265869	0.39046	0.488733
453.2	0.014163	0.080378	0.159176	0.265549	0.39075	0.488876
453.4	0.014422	0.08035	0.159076	0.265241	0.390369	0.488522
453.6	0.014591	0.080457	0.15904	0.264982	0.390053	0.488482
453.8	0.014588	0.080625	0.158734	0.264856	0.389636	0.48843
454	0.014992	0.08096	0.158935	0.264782	0.389541	0.488297
454.2	0.014716	0.081292	0.158782	0.264456	0.388944	0.487946
454.4	0.014252	0.081228	0.158236	0.263793	0.388134	0.487141
454.6	0.014212	0.080999	0.157822	0.263766	0.387791	0.486845
454.8	0.013866	0.081077	0.157184	0.263301	0.387312	0.485867
455	0.013846	0.081011	0.156706	0.262608	0.386715	0.485414
455.2	0.013236	0.080906	0.156516	0.262372	0.385978	0.484811
455.4	0.012774	0.080326	0.156017	0.26146	0.38503	0.483661
455.6	0.01245	0.080044	0.155813	0.260591	0.384058	0.482806
455.8	0.0123	0.079416	0.155041	0.259501	0.382896	0.482021
456	0.011805	0.078624	0.154116	0.258371	0.381827	0.480669
456.2	0.01219	0.078748	0.15468	0.258532	0.381255	0.480526
456.4	0.012094	0.077884	0.153769	0.257478	0.380441	0.479599
456.6	0.012033	0.077333	0.153275	0.25746	0.379949	0.47877
456.8	0.012232	0.077081	0.15303	0.257389	0.379784	0.478168
457	0.012386	0.076948	0.152844	0.256962	0.378846	0.477755
457.2	0.012513	0.077078	0.152801	0.256414	0.378763	0.477662
457.4	0.012939	0.076684	0.152587	0.256359	0.37836	0.477224
457.6	0.013123	0.076336	0.151991	0.255852	0.377467	0.47685
457.8	0.012774	0.076282	0.151619	0.255531	0.377155	0.476581
458	0.013007	0.07633	0.151594	0.255446	0.37707	0.476237
458.2	0.012623	0.075921	0.151232	0.254749	0.376632	0.475691
458.4	0.012528	0.075925	0.150915	0.254623	0.376691	0.475703
458.6	0.012049	0.075779	0.150569	0.254327	0.376604	0.475268
458.8	0.011587	0.075498	0.150104	0.253809	0.376316	0.474871
459	0.011364	0.075169	0.149918	0.253705	0.37611	0.474631
459.2	0.010891	0.074532	0.149605	0.253193	0.375557	0.473723
459.4	0.010503	0.074073	0.149299	0.252606	0.375104	0.473021
459.6	0.010399	0.073967	0.148884	0.252393	0.374814	0.472474
459.8	0.010555	0.073376	0.14862	0.251831	0.374614	0.471995
460	0.010407	0.073367	0.148084	0.251766	0.374363	0.471471
460.2	0.010501	0.072944	0.148459	0.251727	0.374165	0.471525
460.4	0.010326	0.072669	0.147562	0.251185	0.373472	0.470536
460.6	0.010042	0.072594	0.147486	0.251209	0.372825	0.470321
460.8	0.010347	0.072538	0.147319	0.250979	0.372046	0.469994
461	0.009953	0.071833	0.146665	0.250266	0.370678	0.469625
461.2	0.009738	0.07165	0.146294	0.249878	0.370192	0.469217
461.4	0.009747	0.070757	0.145768	0.249333	0.368964	0.468153
461.6	0.009557	0.070748	0.145087	0.248528	0.368258	0.467572
461.8	0.009062	0.070812	0.144695	0.247704	0.367883	0.467152
462	0.00932	0.07071	0.144702	0.247283	0.367882	0.466628
462.2	0.00919	0.070912	0.144323	0.246669	0.367933	0.466639
462.4	0.009285	0.071067	0.14399	0.246109	0.367796	0.466449
462.6	0.008776	0.07091	0.143869	0.245831	0.367491	0.465797
462.8	0.009324	0.071087	0.143911	0.245886	0.367471	0.465555
463	0.009539	0.07116	0.143877	0.245801	0.367145	0.465111
463.2	0.009207	0.070425	0.143422	0.244858	0.36667	0.46455
463.4	0.009275	0.070935	0.143155	0.244667	0.366703	0.464093
463.6	0.009445	0.071012	0.142534	0.244325	0.366462	0.463542
463.8	0.009371	0.070929	0.14221	0.243755	0.365887	0.462482
464	0.009093	0.071105	0.141833	0.244008	0.365281	0.461999
464.2	0.008949	0.070852	0.141881	0.24366	0.364685	0.461531
464.4	0.008592	0.070491	0.141072	0.243227	0.363707	0.460666
464.6	0.007749	0.06961	0.140393	0.242534	0.362546	0.45938
464.8	0.007704	0.069219	0.140123	0.242321	0.362079	0.458703
465	0.00707	0.068796	0.139413	0.242021	0.361421	0.458012
465.2	0.006739	0.068473	0.139326	0.241464	0.360867	0.457396
465.4	0.006413	0.068093	0.139082	0.240954	0.360659	0.456475
465.6	0.006371	0.067868	0.138739	0.240594	0.36059	0.456234
465.8	0.005833	0.06747	0.138386	0.240265	0.360238	0.455234
466	0.006244	0.06749	0.138688	0.240456	0.360419	0.455135
466.2	0.006424	0.06744	0.138226	0.240039	0.359892	0.455167
466.4	0.006199	0.06715	0.138134	0.239251	0.359069	0.454518
466.6	0.005986	0.067373	0.138156	0.239105	0.358719	0.454187
466.8	0.006672	0.067603	0.138016	0.23906	0.358816	0.454491
467	0.006356	0.067236	0.137739	0.238618	0.358411	0.454272
467.2	0.006106	0.066634	0.137597	0.237864	0.357914	0.45414
467.4	0.006283	0.06659	0.137418	0.237401	0.35716	0.453591
467.6	0.006292	0.066242	0.137182	0.236661	0.356525	0.453292
467.8	0.006119	0.06594	0.13704	0.23618	0.356003	0.452629
468	0.006036	0.065631	0.136852	0.236339	0.355956	0.452545
468.2	0.005683	0.065092	0.136435	0.235594	0.355439	0.451846
468.4	0.005438	0.064568	0.136048	0.235188	0.355097	0.45101
468.6	0.005204	0.064613	0.136053	0.235238	0.35543	0.450676
468.8	0.005528	0.064859	0.136302	0.235514	0.355833	0.45094
469	0.005239	0.064924	0.136006	0.23575	0.355475	0.450612
469.2	0.004828	0.064835	0.135907	0.235476	0.355287	0.450421
469.4	0.004722	0.064541	0.135633	0.235356	0.35515	0.449899
469.6	0.004134	0.063948	0.134984	0.235162	0.35443	0.449095
469.8	0.003443	0.063748	0.134204	0.234654	0.35359	0.448097
470	0.003694	0.063317	0.133848	0.234766	0.353241	0.448306
470.2	0.003412	0.063299	0.133409	0.234656	0.352609	0.44792
470.4	0.003086	0.063514	0.133224	0.234138	0.352286	0.447666
470.6	0.002488	0.062977	0.132601	0.233999	0.352172	0.447414
470.8	0.002553	0.062708	0.131941	0.233501	0.351649	0.447607
471	0.002494	0.06235	0.132111	0.233109	0.351167	0.447158
471.2	0.00281	0.061852	0.131937	0.232531	0.350435	0.447088
471.4	0.002851	0.061626	0.13177	0.231948	0.34986	0.446702
471.6	0.003104	0.061345	0.131752	0.232071	0.350048	0.446557
471.8	0.003545	0.061096	0.131794	0.231986	0.350115	0.446178
472	0.003415	0.060861	0.131536	0.23169	0.349983	0.445832
472.2	0.003433	0.060666	0.131259	0.23128	0.349194	0.44538
472.4	0.003674	0.060537	0.131354	0.231149	0.34902	0.444969
472.6	0.004353	0.060827	0.13131	0.231397	0.349457	0.444936
472.8	0.004455	0.06072	0.131194	0.230923	0.348722	0.444372
473	0.004269	0.061141	0.131147	0.230775	0.348176	0.443822
473.2	0.004117	0.061087	0.130704	0.23035	0.34775	0.443159
473.4	0.003522	0.060798	0.130379	0.229673	0.347025	0.442117
473.6	0.003238	0.060691	0.129623	0.229344	0.346417	0.44141
473.8	0.003348	0.06066	0.129357	0.229232	0.346018	0.440987
474	0.003243	0.060675	0.129609	0.22915	0.345866	0.440632
474.2	0.002782	0.060691	0.129617	0.228726	0.345416	0.440064
474.4	0.002464	0.060818	0.12945	0.228254	0.345302	0.440004
474.6	0.002251	0.060677	0.128987	0.228086	0.344833	0.439821
474.8	0.002372	0.061115	0.129091	0.227547	0.344297	0.439765
475	0.002391	0.061334	0.12923	0.227624	0.344284	0.439402
475.2	0.002368	0.061443	0.128881	0.227359	0.344112	0.439369
475.4	0.002466	0.061554	0.129018	0.227124	0.343989	0.439482
475.6	0.003004	0.061411	0.129101	0.227395	0.343995	0.439669
475.8	0.003162	0.061153	0.128399	0.226754	0.343636	0.439407
476	0.002818	0.060686	0.127897	0.226067	0.34301	0.438844
476.2	0.002923	0.060296	0.127265	0.225353	0.342367	0.438151
476.4	0.003068	0.060276	0.12693	0.224919	0.342046	0.437787
476.6	0.003117	0.059863	0.126564	0.224508	0.341686	0.437318
476.8	0.002872	0.059376	0.126312	0.223796	0.340608	0.436794
477	0.002731	0.058905	0.1259	0.223498	0.340151	0.436169
477.2	0.002365	0.058124	0.124745	0.222951	0.339574	0.435194
477.4	0.002019	0.057773	0.124567	0.222753	0.339283	0.434675
477.6	0.002203	0.05769	0.124116	0.222582	0.339417	0.434338
477.8	0.001924	0.057029	0.124042	0.222385	0.338771	0.433398
478	0.001286	0.056711	0.123408	0.222027	0.338328	0.432607
478.2	0.000853	0.056559	0.123239	0.222011	0.337974	0.432055
478.4	0.001065	0.056917	0.123019	0.222071	0.337847	0.431814
478.6	0.000712	0.057232	0.122883	0.221782	0.337648	0.431337
478.8	0.000297	0.057448	0.122658	0.221309	0.337439	0.430732
479	0.000313	0.057787	0.122416	0.221474	0.337165	0.430516
479.2	-9.4e-05	0.057431	0.121787	0.220647	0.336976	0.430126
479.4	-8.4e-05	0.057093	0.121781	0.220341	0.336653	0.429492
479.6	0.000143	0.05716	0.12218	0.220363	0.336819	0.429433
479.8	-0.00027	0.0567	0.121578	0.219617	0.336582	0.429158
480	-0.00049	0.056411	0.121739	0.219035	0.336215	0.42856
480.2	-0.00071	0.056054	0.121426	0.218676	0.335623	0.428222
480.4	-0.00082	0.055972	0.121807	0.218628	0.334817	0.428505
480.6	-0.0014	0.05502	0.121433	0.217961	0.334201	0.427815
480.8	-0.00171	0.054506	0.120816	0.21744	0.333495	0.427363
481	-0.00222	0.054203	0.120786	0.217313	0.333248	0.427022
481.2	-0.00231	0.053979	0.120484	0.217262	0.333102	0.426561
481.4	-0.00205	0.053914	0.120851	0.217638	0.3332	0.426724
481.6	-0.00196	0.053557	0.120334	0.217483	0.333168	0.42678
481.8	-0.00168	0.053308	0.120189	0.217589	0.332807	0.426624
482	-0.00175	0.053556	0.119566	0.217563	0.332607	0.426122
482.2	-0.00168	0.053415	0.11993	0.217407	0.332266	0.426131
482.4	-0.00119	0.053257	0.11931	0.217339	0.332004	0.425853
482.6	-0.0011	0.053299	0.118875	0.216786	0.331882	0.425517
482.8	-0.00109	0.052781	0.118373	0.216443	0.331406	0.425345
483	-0.00137	0.052271	0.117338	0.215911	0.330901	0.424798
483.2	-0.00134	0.05177	0.117175	0.215221	0.330885	0.424594
483.4	-0.00107	0.051973	0.117555	0.21541	0.330763	0.424662
483.6	-0.00064	0.052309	0.117575	0.215518	0.330529	0.425364
483.8	-0.0008	0.052316	0.117239	0.215122	0.330058	0.425322
484	-0.00147	0.052012	0.117101	0.214842	0.329486	0.424837
484.2	-0.00194	0.051597	0.11677	0.214472	0.3288	0.424353
484.4	-0.00236	0.051679	0.116567	0.21405	0.328194	0.423926
484.6	-0.00336	0.051118	0.115599	0.213316	0.327585	0.422596
484.8	-0.00383	0.051207	0.115554	0.213056	0.327164	0.421857
485	-0.00372	0.051684	0.115893	0.213107	0.327251	0.421669
485.2	-0.00348	0.051877	0.115837	0.212976	0.327437	0.421103
485.4	-0.00313	0.052123	0.115907	0.212994	0.327767	0.421066
485.6	-0.00317	0.052118	0.115937	0.212619	0.3276	0.421053
485.8	-0.00353	0.052284	0.11578	0.212238	0.327536	0.420044
486	-0.00367	0.052152	0.115308	0.212097	0.327477	0.419275
486.2	-0.0035	0.051802	0.115536	0.211756	0.327281	0.419088
486.4	-0.0031	0.05138	0.11528	0.211761	0.327297	0.418601
486.6	-0.00306	0.05055	0.114768	0.211306	0.32691	0.418307
486.8	-0.00336	0.050059	0.114419	0.211178	0.326404	0.418046
487	-0.00341	0.050396	0.114087	0.21101	0.326285	0.418104
487.2	-0.00342	0.050589	0.11469	0.211304	0.326014	0.418668
487.4	-0.00323	0.050886	0.114654	0.211669	0.3256	0.418797
487.6	-0.00338	0.050822	0.114563	0.211505	0.325088	0.418495
487.8	-0.00333	0.05084	0.114796	0.211642	0.325064	0.418515
488	-0.00379	0.050676	0.114024	0.211338	0.324413	0.418348
488.2	-0.004	0.050376	0.113589	0.210611	0.323967	0.417669
488.4	-0.00429	0.050294	0.113307	0.210353	0.323706	0.417329
488.6	-0.00486	0.049619	0.112545	0.209969	0.323083	0.416576
488.8	-0.00486	0.049749	0.112429	0.209973	0.323217	0.416386
489	-0.0048	0.049863	0.112339	0.209637	0.323337	0.416287
489.2	-0.00486	0.049379	0.112335	0.20907	0.323208	0.416087
489.4	-0.00478	0.0496	0.112585	0.208857	0.323	0.41588
489.6	-0.005	0.049369	0.112736	0.208426	0.322647	0.415525
489.8	-0.00523	0.049063	0.112349	0.20844	0.322602	0.414584
490	-0.00511	0.048557	0.112034	0.20806	0.322182	0.414043
490.2	-0.00475	0.048508	0.112379	0.207841	0.321626	0.413643
490.4	-0.00494	0.047858	0.111961	0.207876	0.320969	0.413211
490.6	-0.00543	0.047249	0.111163	0.207278	0.319912	0.412645
490.8	-0.00566	0.047429	0.111045	0.206989	0.319516	0.412814
491	-0.00579	0.047496	0.111182	0.207128	0.319696	0.413097
491.2	-0.00587	0.046962	0.111057	0.207189	0.318753	0.412615
491.4	-0.00567	0.047054	0.111007	0.206938	0.318685	0.412423
491.6	-0.00602	0.046919	0.110855	0.206976	0.318252	0.41236
491.8	-0.00554	0.04704	0.110648	0.207003	0.318327	0.412672
492	-0.00604	0.047028	0.109935	0.206474	0.317931	0.412378
492.2	-0.00659	0.046513	0.109504	0.205786	0.318055	0.411528
492.4	-0.00678	0.045914	0.108822	0.205761	0.317849	0.411062
492.6	-0.00703	0.045505	0.108222	0.205452	0.317414	0.410576
492.8	-0.00751	0.045021	0.107734	0.205083	0.317518	0.410161
493	-0.00727	0.045182	0.107581	0.204801	0.317193	0.409715
493.2	-0.00747	0.044951	0.107245	0.204553	0.316876	0.409296
493.4	-0.00717	0.045184	0.107222	0.204657	0.316517	0.408882
493.6	-0.0075	0.04422	0.106535	0.204477	0.315975	0.408522
493.8	-0.00752	0.044253	0.106311	0.204744	0.315372	0.408315
494	-0.00742	0.044215	0.106205	0.204394	0.315279	0.407996
494.2	-0.00702	0.044526	0.106096	0.204413	0.314855	0.407771
494.4	-0.0075	0.044064	0.105857	0.204062	0.314466	0.407789
494.6	-0.00752	0.043789	0.105723	0.203664	0.314267	0.4079
494.8	-0.00753	0.044183	0.1062	0.203548	0.314379	0.408333
495	-0.00725	0.044195	0.106483	0.203606	0.314753	0.408647
495.2	-0.00725	0.043855	0.106337	0.203325	0.314482	0.408319
495.4	-0.00694	0.044762	0.107059	0.203095	0.315189	0.408769
495.6	-0.00721	0.044453	0.107019	0.203197	0.314763	0.408483
495.8	-0.00725	0.044458	0.107312	0.202495	0.315159	0.408067
496	-0.00755	0.044203	0.107207	0.201747	0.315019	0.407133
496.2	-0.00778	0.04364	0.106762	0.20099	0.314673	0.406527
496.4	-0.00794	0.043183	0.106356	0.200535	0.313923	0.406255
496.6	-0.0082	0.043031	0.105976	0.200014	0.31338	0.405776
496.8	-0.00852	0.04276	0.105395	0.199498	0.313087	0.405015
497	-0.0081	0.043465	0.105427	0.199401	0.312363	0.404759
497.2	-0.00875	0.042936	0.104841	0.198821	0.31143	0.404297
497.4	-0.00865	0.042731	0.104507	0.198772	0.311093	0.403785
497.6	-0.00927	0.042276	0.103627	0.198728	0.310195	0.40338
497.8	-0.00894	0.043072	0.103739	0.198916	0.309893	0.403419
498	-0.00901	0.042916	0.103417	0.198611	0.309565	0.403174
498.2	-0.00914	0.042723	0.102849	0.198555	0.30884	0.402866
498.4	-0.00953	0.042472	0.102874	0.198202	0.308747	0.403164
498.6	-0.00967	0.042443	0.102772	0.198241	0.308642	0.403065
498.8	-0.0095	0.042799	0.103191	0.198409	0.309231	0.403289
499	-0.00912	0.042888	0.103336	0.198599	0.309779	0.403331
499.2	-0.00929	0.042493	0.103285	0.198714	0.309768	0.402821
499.4	-0.00887	0.042744	0.10377	0.199078	0.310368	0.40299
499.6	-0.00933	0.042142	0.103691	0.199111	0.31033	0.402683
499.8	-0.00927	0.042151	0.103681	0.198741	0.310621	0.402104
500	-0.00915	0.042038	0.103598	0.198453	0.310636	0.401885
500.2	-0.00898	0.042194	0.103657	0.198737	0.31042	0.402263
500.4	-0.00857	0.042575	0.104032	0.198984	0.31044	0.402613
500.6	-0.00846	0.042837	0.104319	0.199084	0.310692	0.402576
500.8	-0.00825	0.043365	0.104402	0.199237	0.31052	0.402811
501	-0.00792	0.043724	0.104497	0.198866	0.310305	0.402805
501.2	-0.0081	0.043559	0.103937	0.198544	0.309802	0.402384
501.4	-0.00782	0.043872	0.103997	0.199016	0.309852	0.402099
501.6	-0.00816	0.043736	0.103693	0.198807	0.308723	0.401617
501.8	-0.00767	0.044148	0.103975	0.198618	0.308675	0.401644
502	-0.00777	0.043387	0.103706	0.198141	0.30808	0.401334
502.2	-0.00836	0.042567	0.102989	0.197378	0.307714	0.400553
502.4	-0.00889	0.042063	0.102802	0.196757	0.307211	0.400187
502.6	-0.00912	0.04153	0.102485	0.196507	0.307184	0.39971
502.8	-0.00902	0.041516	0.102044	0.196329	0.307256	0.399479
503	-0.00942	0.041067	0.101355	0.195788	0.306935	0.398637
503.2	-0.00918	0.040639	0.100783	0.195663	0.307014	0.398132
503.4	-0.00942	0.040373	0.100416	0.195475	0.307501	0.397734
503.6	-0.00991	0.040224	0.099787	0.195248	0.307562	0.397228
503.8	-0.01004	0.040264	0.098941	0.194923	0.307188	0.39674
504	-0.00978	0.040913	0.099346	0.195557	0.307472	0.397433
504.2	-0.00984	0.040895	0.099221	0.195602	0.307364	0.397569
504.4	-0.00958	0.040873	0.099296	0.195564	0.307428	0.397329
504.6	-0.00953	0.040906	0.099178	0.195397	0.307349	0.397244
504.8	-0.00941	0.041111	0.098905	0.195363	0.306979	0.397215
505	-0.00882	0.041189	0.099737	0.195362	0.307038	0.397115
505.2	-0.00908	0.04095	0.099895	0.195121	0.306288	0.396767
505.4	-0.00864	0.041098	0.100678	0.195549	0.306246	0.396675
505.6	-0.00881	0.041162	0.101033	0.194996	0.305807	0.396332
505.8	-0.00815	0.041394	0.101613	0.194854	0.305928	0.396523
506	-0.00853	0.041021	0.101778	0.1948	0.305164	0.396399
506.2	-0.00918	0.040685	0.101109	0.194544	0.304321	0.395801
506.4	-0.00946	0.04072	0.101396	0.194717	0.303841	0.395669
506.6	-0.00927	0.040659	0.101405	0.194321	0.303613	0.395588
506.8	-0.00927	0.040281	0.100709	0.193987	0.303177	0.395188
507	-0.00941	0.040091	0.100515	0.193467	0.303312	0.394627
507.2	-0.00956	0.039755	0.099974	0.193359	0.303395	0.394712
507.4	-0.01071	0.038952	0.099462	0.192625	0.303206	0.394343
507.6	-0.01075	0.038936	0.098674	0.192413	0.302769	0.394361
507.8	-0.01104	0.038903	0.098358	0.192152	0.302148	0.394141
508	-0.01126	0.038887	0.09801	0.192194	0.302249	0.39382
508.2	-0.01154	0.038149	0.097649	0.191417	0.301915	0.393156
508.4	-0.01176	0.03769	0.097388	0.190953	0.301241	0.392276
508.6	-0.01199	0.037246	0.096857	0.190626	0.300661	0.392215
508.8	-0.01187	0.037258	0.096759	0.190603	0.300502	0.392325
509	-0.01191	0.037064	0.097139	0.190585	0.300277	0.392292
509.2	-0.01215	0.037022	0.097032	0.190393	0.299836	0.391967
509.4	-0.0114	0.0377	0.097847	0.191138	0.300404	0.392081
509.6	-0.01092	0.03834	0.09799	0.191469	0.300436	0.391923
509.8	-0.01067	0.038382	0.098176	0.191959	0.300316	0.391693
510	-0.01059	0.038652	0.098315	0.192481	0.300137	0.391635
510.2	-0.01066	0.038469	0.097894	0.192111	0.299828	0.391029
510.4	-0.01044	0.038787	0.098191	0.192154	0.300085	0.39076
510.6	-0.01037	0.038694	0.098117	0.19164	0.300015	0.390757
510.8	-0.01061	0.037867	0.097671	0.19113	0.299981	0.39049
511	-0.0113	0.037972	0.09741	0.190754	0.300185	0.390463
511.2	-0.01156	0.037415	0.097155	0.19042	0.300155	0.39054
511.4	-0.01163	0.037346	0.097267	0.189944	0.299659	0.390412
511.6	-0.012	0.037242	0.096792	0.189779	0.299184	0.390412
511.8	-0.01265	0.03676	0.096148	0.189247	0.298774	0.389479
512	-0.0135	0.036042	0.095293	0.188871	0.298116	0.388602
512.2	-0.01363	0.03622	0.095335	0.188567	0.2977	0.388811
512.4	-0.01434	0.035819	0.09464	0.18799	0.296956	0.38798
512.6	-0.01431	0.035844	0.0939	0.187795	0.296723	0.388104
512.8	-0.01434	0.036261	0.093816	0.18777	0.296563	0.387742
513	-0.01484	0.035827	0.09331	0.187735	0.295567	0.387072
513.2	-0.01453	0.036214	0.09352	0.187897	0.295427	0.386726
513.4	-0.01372	0.036398	0.093416	0.187906	0.295613	0.386425
513.6	-0.0133	0.03639	0.092882	0.18771	0.295315	0.38637
513.8	-0.01333	0.036322	0.092689	0.187295	0.295257	0.386167
514	-0.01305	0.03652	0.092311	0.186831	0.295339	0.385994
514.2	-0.01321	0.035751	0.092107	0.186204	0.294969	0.385724
514.4	-0.01305	0.035432	0.092366	0.186185	0.295232	0.385733
514.6	-0.01335	0.035208	0.092797	0.186177	0.295534	0.386073
514.8	-0.01348	0.034687	0.092412	0.186091	0.295323	0.386137
515	-0.01386	0.034707	0.092349	0.186423	0.295276	0.386244
515.2	-0.01368	0.034432	0.092686	0.186129	0.295134	0.386287
515.4	-0.01412	0.034279	0.092722	0.185985	0.294546	0.386203
515.6	-0.01475	0.033912	0.092208	0.185834	0.294314	0.385715
515.8	-0.01511	0.033623	0.091775	0.185256	0.293553	0.38481
516	-0.01567	0.033311	0.091548	0.18539	0.293195	0.384678
516.2	-0.01554	0.033796	0.091727	0.185373	0.293345	0.385176
516.4	-0.01589	0.033477	0.091669	0.184983	0.293421	0.38466
516.6	-0.01571	0.033582	0.091608	0.184709	0.293366	0.38496
516.8	-0.01602	0.033244	0.091707	0.18449	0.292553	0.384654
517	-0.01576	0.032887	0.091205	0.184469	0.29227	0.384469
517.2	-0.01524	0.033501	0.09158	0.184264	0.292743	0.384782
517.4	-0.01476	0.033585	0.091318	0.184028	0.293147	0.384639
517.6	-0.01458	0.033391	0.091131	0.18392	0.29317	0.384889
517.8	-0.0143	0.033608	0.091035	0.184057	0.293564	0.38472
518	-0.01402	0.033184	0.091203	0.184012	0.293433	0.384618
518.2	-0.0137	0.033054	0.091695	0.184607	0.293703	0.384911
518.4	-0.01355	0.033314	0.092173	0.185289	0.294041	0.384914
518.6	-0.01351	0.033713	0.092063	0.18597	0.294369	0.385161
518.8	-0.01332	0.034008	0.092151	0.186026	0.294368	0.385187
519	-0.01335	0.034382	0.092692	0.18656	0.294719	0.385133
519.2	-0.01393	0.034175	0.092431	0.185943	0.294176	0.38457
519.4	-0.0142	0.033825	0.092212	0.185874	0.293789	0.384022
519.6	-0.01452	0.033387	0.091385	0.185671	0.293159	0.383396
519.8	-0.01469	0.033261	0.091489	0.185551	0.29251	0.383202
520	-0.01488	0.033006	0.09129	0.185431	0.292394	0.383015
520.2	-0.01511	0.033106	0.09078	0.185111	0.292178	0.382775
520.4	-0.01508	0.033118	0.090756	0.184418	0.292261	0.382712
520.6	-0.01517	0.033286	0.09077	0.183778	0.291586	0.382254
520.8	-0.0153	0.033294	0.090437	0.183635	0.291109	0.381725
521	-0.01516	0.033358	0.089992	0.182904	0.291368	0.381029
521.2	-0.01526	0.033373	0.089815	0.182183	0.291285	0.380792
521.4	-0.01527	0.033016	0.089303	0.181728	0.291225	0.380473
521.6	-0.01555	0.032453	0.089087	0.181474	0.290769	0.380464
521.8	-0.01584	0.032484	0.08904	0.181395	0.290911	0.38008
522	-0.01617	0.032174	0.089083	0.180972	0.29013	0.38007
522.2	-0.01659	0.032328	0.089048	0.181339	0.290335	0.379877
522.4	-0.0171	0.032228	0.088916	0.181444	0.289908	0.379709
522.6	-0.01742	0.031962	0.088609	0.181294	0.290114	0.379679
522.8	-0.01747	0.032232	0.088801	0.181377	0.290173	0.379316
523	-0.01777	0.031652	0.088279	0.181481	0.289548	0.378799
523.2	-0.01852	0.030927	0.087524	0.180744	0.28866	0.378049
523.4	-0.01822	0.030526	0.087797	0.180904	0.288771	0.377903
523.6	-0.01812	0.030601	0.087919	0.181357	0.288787	0.378034
523.8	-0.01765	0.031037	0.088518	0.181769	0.288674	0.378329
524	-0.01785	0.031171	0.087792	0.181406	0.288445	0.378014
524.2	-0.01793	0.031657	0.08695	0.181335	0.28828	0.377936
524.4	-0.0175	0.031964	0.087048	0.181134	0.288505	0.378236
524.6	-0.01731	0.032497	0.087048	0.180928	0.288592	0.377844
524.8	-0.01734	0.031931	0.086387	0.180254	0.288221	0.377508
525	-0.01736	0.032035	0.086372	0.179994	0.288211	0.37749
525.2	-0.01745	0.031979	0.086305	0.179739	0.288209	0.377731
525.4	-0.01752	0.031751	0.086149	0.17917	0.28805	0.377791
525.6	-0.0177	0.031463	0.08629	0.178661	0.287621	0.377668
525.8	-0.01817	0.031326	0.086069	0.17827	0.287385	0.377443
526	-0.01814	0.031081	0.086071	0.178062	0.287116	0.377415
526.2	-0.01825	0.030907	0.086408	0.178333	0.287336	0.37725
526.4	-0.01864	0.030492	0.085843	0.178056	0.286963	0.377196
526.6	-0.01901	0.029841	0.085799	0.177787	0.286834	0.376958
526.8	-0.01884	0.029609	0.085635	0.177804	0.286552	0.376393
527	-0.01857	0.029468	0.085982	0.177884	0.286569	0.376363
527.2	-0.01864	0.029092	0.085863	0.177805	0.28669	0.376263
527.4	-0.01817	0.028867	0.08631	0.178106	0.286776	0.376313
527.6	-0.0181	0.028845	0.086276	0.178175	0.286691	0.376081
527.8	-0.01792	0.029097	0.086253	0.178328	0.286232	0.376394
528	-0.01768	0.029642	0.085839	0.178422	0.28618	0.376436
528.2	-0.01739	0.02952	0.085918	0.178466	0.286193	0.376201
528.4	-0.01746	0.029257	0.085937	0.178365	0.285689	0.375825
528.6	-0.01768	0.029135	0.085739	0.178136	0.285127	0.375418
528.8	-0.01807	0.028849	0.085955	0.178028	0.284809	0.375142
529	-0.0179	0.029571	0.086734	0.178619	0.284764	0.375408
529.2	-0.01822	0.029231	0.086456	0.178149	0.284274	0.375122
529.4	-0.01785	0.029081	0.086738	0.17781	0.284012	0.374962
529.6	-0.01823	0.028553	0.086585	0.177536	0.283264	0.374606
529.8	-0.01841	0.02861	0.086831	0.177681	0.283446	0.374542
530	-0.01834	0.028829	0.087097	0.17777	0.283541	0.37429
530.2	-0.01887	0.028746	0.087129	0.17764	0.283183	0.373952
530.4	-0.0195	0.028723	0.086408	0.177063	0.283012	0.373484
530.6	-0.0195	0.028024	0.086148	0.17667	0.282573	0.37283
530.8	-0.0192	0.027961	0.085977	0.17623	0.282789	0.372365
531	-0.01906	0.027915	0.085536	0.17586	0.282766	0.372531
531.2	-0.01918	0.027442	0.084654	0.17567	0.282471	0.372356
531.4	-0.0192	0.026786	0.08403	0.175453	0.282271	0.371719
531.6	-0.01909	0.026667	0.083725	0.175312	0.282493	0.371455
531.8	-0.01866	0.026886	0.083816	0.175357	0.282604	0.371837
532	-0.0183	0.026902	0.083916	0.175664	0.282879	0.371775
532.2	-0.01834	0.026566	0.083667	0.175317	0.282756	0.371665
532.4	-0.01845	0.026876	0.083491	0.175618	0.282779	0.371577
532.6	-0.01852	0.026898	0.083372	0.175666	0.283274	0.371914
532.8	-0.01864	0.027264	0.083583	0.175684	0.283723	0.371878
533	-0.01881	0.027483	0.083488	0.175666	0.283755	0.371802
533.2	-0.01933	0.026956	0.083287	0.175108	0.283498	0.371179
533.4	-0.01929	0.027152	0.083582	0.174931	0.283548	0.371216
533.6	-0.01983	0.027182	0.083311	0.174571	0.28331	0.370888
533.8	-0.0198	0.027557	0.08361	0.174121	0.283352	0.370421
534	-0.01999	0.02799	0.083648	0.174094	0.283075	0.370258
534.2	-0.02011	0.027881	0.083318	0.173693	0.28292	0.369862
534.4	-0.01995	0.027613	0.08335	0.173432	0.282731	0.369786
534.6	-0.01965	0.02688	0.083119	0.173309	0.282356	0.369512
534.8	-0.01963	0.026687	0.082588	0.173025	0.28171	0.369492
535	-0.01998	0.026134	0.081804	0.17274	0.2812	0.369637
535.2	-0.01997	0.026099	0.081334	0.173094	0.281188	0.369887
535.4	-0.01991	0.025907	0.08086	0.173522	0.280769	0.369705
535.6	-0.01962	0.025789	0.081083	0.17372	0.280388	0.369943
535.8	-0.01945	0.025803	0.081332	0.174261	0.280669	0.370301
536	-0.01892	0.026018	0.081731	0.175352	0.280852	0.370831
536.2	-0.01888	0.026228	0.08167	0.175406	0.280598	0.370535
536.4	-0.01836	0.026538	0.081992	0.175876	0.281106	0.370546
536.6	-0.01899	0.026421	0.081855	0.175567	0.281032	0.370355
536.8	-0.01904	0.026586	0.082187	0.175604	0.280859	0.370071
537	-0.01966	0.026377	0.082047	0.175303	0.280899	0.369603
537.2	-0.01958	0.026493	0.082303	0.175142	0.280606	0.369496
537.4	-0.01955	0.027205	0.082541	0.174976	0.280549	0.369702
537.6	-0.01948	0.027875	0.082969	0.175098	0.280664	0.369559
537.8	-0.01963	0.028162	0.083204	0.174858	0.280512	0.369477
538	-0.0198	0.028184	0.083041	0.174844	0.28035	0.369428
538.2	-0.0203	0.027467	0.082572	0.174093	0.279957	0.368763
538.4	-0.02056	0.026913	0.082648	0.173825	0.279359	0.368686
538.6	-0.02085	0.026585	0.081707	0.173094	0.278962	0.368144
538.8	-0.02119	0.026228	0.081104	0.172131	0.27857	0.368388
539	-0.02184	0.026013	0.080784	0.171432	0.278355	0.368009
539.2	-0.022	0.026119	0.080267	0.17117	0.277545	0.368189
539.4	-0.02208	0.025964	0.079914	0.171364	0.277273	0.368011
539.6	-0.02187	0.025482	0.079911	0.171379	0.277315	0.367868
539.8	-0.02181	0.025583	0.079587	0.171233	0.277294	0.367631
540	-0.02145	0.025538	0.079766	0.171261	0.276811	0.367513
540.2	-0.02157	0.025326	0.079203	0.170822	0.276323	0.367038
540.4	-0.02113	0.025343	0.079336	0.170561	0.276392	0.367026
540.6	-0.02187	0.024931	0.079364	0.170174	0.276159	0.366548
540.8	-0.02131	0.024779	0.079648	0.170272	0.276008	0.36646
541	-0.02147	0.024701	0.079629	0.170359	0.27594	0.366329
541.2	-0.0206	0.025467	0.080584	0.170968	0.27609	0.366735
541.4	-0.02018	0.025757	0.081377	0.171293	0.276251	0.366765
541.6	-0.02018	0.02563	0.081381	0.171513	0.276227	0.366489
541.8	-0.0206	0.025317	0.080976	0.171266	0.275983	0.366371
542	-0.02075	0.024795	0.081069	0.171295	0.275804	0.365737
542.2	-0.02102	0.024585	0.080634	0.17142	0.275786	0.365265
542.4	-0.02083	0.024975	0.080969	0.171713	0.276032	0.365336
542.6	-0.02115	0.024723	0.080922	0.171288	0.275967	0.365224
542.8	-0.02176	0.024915	0.081179	0.171323	0.276038	0.365314
543	-0.02223	0.024835	0.080625	0.171252	0.275392	0.364547
543.2	-0.02244	0.024925	0.080128	0.171254	0.275229	0.364698
543.4	-0.02256	0.024793	0.079869	0.171524	0.275472	0.364411
543.6	-0.02297	0.024437	0.079496	0.171231	0.275304	0.364033
543.8	-0.02322	0.024349	0.078892	0.170765	0.274885	0.363844
544	-0.02339	0.024464	0.078926	0.170671	0.274781	0.363857
544.2	-0.02345	0.024373	0.078436	0.169992	0.27484	0.363757
544.4	-0.02371	0.024098	0.078693	0.169495	0.274711	0.363315
544.6	-0.02399	0.023871	0.078355	0.169131	0.274516	0.362984
544.8	-0.02361	0.023663	0.078147	0.169329	0.274594	0.363062
545	-0.02338	0.023358	0.078159	0.169441	0.274982	0.363335
545.2	-0.02303	0.023369	0.077869	0.16893	0.274876	0.363287
545.4	-0.02315	0.022722	0.076978	0.168557	0.274597	0.362847
545.6	-0.02328	0.022205	0.076284	0.168311	0.274498	0.362783
545.8	-0.02307	0.022252	0.076123	0.168064	0.27439	0.363099
546	-0.02292	0.022049	0.076038	0.167942	0.274066	0.362847
546.2	-0.02328	0.02158	0.07562	0.1676	0.273927	0.362431
546.4	-0.02327	0.02146	0.076129	0.167349	0.273429	0.362486
546.6	-0.02362	0.02105	0.076235	0.167264	0.273273	0.362455
546.8	-0.02369	0.021236	0.076177	0.167408	0.273434	0.362086
547	-0.0235	0.020664	0.075912	0.167343	0.272805	0.361391
547.2	-0.02382	0.020541	0.076177	0.16738	0.272576	0.361125
547.4	-0.02409	0.019881	0.076301	0.167492	0.272336	0.360903
547.6	-0.02435	0.020211	0.076609	0.167316	0.272045	0.360974
547.8	-0.02408	0.0208	0.076957	0.167673	0.271852	0.36127
548	-0.02376	0.021263	0.077716	0.16785	0.271619	0.36148
548.2	-0.02359	0.021004	0.077661	0.167693	0.271494	0.361299
548.4	-0.02382	0.02101	0.077124	0.167618	0.270985	0.360964
548.6	-0.02385	0.020969	0.076795	0.167704	0.270615	0.36046
548.8	-0.02389	0.021333	0.076687	0.168078	0.270944	0.360507
549	-0.0236	0.021735	0.076455	0.168039	0.27104	0.3606
549.2	-0.02397	0.022064	0.075893	0.167646	0.270739	0.360576
549.4	-0.02423	0.021806	0.07553	0.167836	0.270957	0.360142
549.6	-0.02469	0.021671	0.075625	0.167733	0.270986	0.359794
549.8	-0.02468	0.021912	0.075563	0.167254	0.270973	0.359717
550	-0.02471	0.022225	0.075626	0.167381	0.271216	0.359743
550.2	-0.02488	0.022125	0.076099	0.167289	0.271668	0.359555
550.4	-0.02472	0.022217	0.076006	0.166996	0.271609	0.359526
550.6	-0.02425	0.022523	0.076328	0.167501	0.272608	0.359924
550.8	-0.02414	0.022546	0.076435	0.167168	0.272541	0.359873
551	-0.02425	0.022014	0.076315	0.166995	0.272047	0.359218
551.2	-0.02437	0.022291	0.076753	0.166931	0.272305	0.359478
551.4	-0.0244	0.021988	0.076598	0.166548	0.272137	0.359731
551.6	-0.02421	0.022352	0.076377	0.166044	0.27162	0.359673
551.8	-0.02402	0.021941	0.076021	0.16592	0.271458	0.359604
552	-0.02381	0.021633	0.076052	0.165696	0.271254	0.35958
552.2	-0.02378	0.021339	0.075529	0.165243	0.270683	0.359092
552.4	-0.0241	0.020983	0.074947	0.165126	0.270148	0.358791
552.6	-0.0242	0.020878	0.075252	0.165631	0.269809	0.358689
552.8	-0.02416	0.021519	0.075374	0.165888	0.269744	0.358929
553	-0.02402	0.021158	0.075346	0.16619	0.26959	0.358973
553.2	-0.02439	0.021006	0.075665	0.166656	0.269208	0.359092
553.4	-0.02488	0.021013	0.075426	0.166515	0.268827	0.358449
553.6	-0.02506	0.021281	0.075631	0.16669	0.268316	0.358196
553.8	-0.02478	0.02144	0.075824	0.166832	0.268484	0.358472
554	-0.02486	0.02128	0.07583	0.166664	0.268509	0.358379
554.2	-0.02532	0.020852	0.075671	0.166646	0.268179	0.357772
554.4	-0.0251	0.021263	0.075465	0.166685	0.268252	0.35778
554.6	-0.02457	0.021986	0.076004	0.166923	0.268889	0.358121
554.8	-0.02472	0.0216	0.075853	0.166122	0.26841	0.357317
555	-0.02499	0.021017	0.075424	0.165401	0.268134	0.356197
555.2	-0.02477	0.021102	0.075274	0.16474	0.268413	0.356008
555.4	-0.02501	0.020813	0.074938	0.164144	0.268389	0.355846
555.6	-0.02546	0.020525	0.074258	0.16356	0.268135	0.354981
555.8	-0.02537	0.020318	0.074106	0.162809	0.268303	0.354844
556	-0.02544	0.020283	0.074118	0.162505	0.268365	0.354868
556.2	-0.02504	0.020391	0.074328	0.162645	0.268526	0.354936
556.4	-0.02524	0.019897	0.074142	0.162714	0.268449	0.355325
556.6	-0.02493	0.019951	0.074614	0.163021	0.26856	0.355989
556.8	-0.02484	0.020281	0.074816	0.16322	0.268531	0.356342
557	-0.02488	0.019874	0.074805	0.163302	0.268065	0.35644
557.2	-0.02489	0.019918	0.074741	0.16364	0.267574	0.356767
557.4	-0.02479	0.020065	0.074414	0.163762	0.267689	0.356481
557.6	-0.0247	0.019915	0.074414	0.164316	0.267398	0.356237
557.8	-0.02446	0.020021	0.074327	0.164795	0.267648	0.356487
558	-0.02458	0.020435	0.074159	0.164981	0.267882	0.356711
558.2	-0.02502	0.020572	0.073918	0.165359	0.267531	0.356188
558.4	-0.02446	0.021167	0.074567	0.165495	0.267918	0.356363
558.6	-0.02444	0.0212	0.074766	0.165441	0.267975	0.356244
558.8	-0.02445	0.021115	0.074437	0.165333	0.267705	0.355804
559	-0.02468	0.020798	0.074038	0.165097	0.267595	0.355511
559.2	-0.02479	0.020716	0.074191	0.164829	0.267622	0.355409
559.4	-0.02522	0.020491	0.074296	0.164504	0.267504	0.355122
559.6	-0.02554	0.020209	0.073758	0.163686	0.267087	0.354667
559.8	-0.02547	0.02003	0.073665	0.163151	0.266848	0.354578
560	-0.02586	0.019564	0.073207	0.162754	0.266587	0.354099
560.2	-0.02615	0.019212	0.073266	0.162623	0.26628	0.353833
560.4	-0.02675	0.018578	0.072521	0.161782	0.265453	0.353815
560.6	-0.02673	0.018182	0.072444	0.16168	0.265322	0.35361
560.8	-0.02712	0.018082	0.072029	0.161613	0.264697	0.353173
561	-0.02758	0.017439	0.071554	0.161113	0.263978	0.352585
561.2	-0.02763	0.01719	0.070937	0.161449	0.264352	0.352332
561.4	-0.02703	0.017772	0.071422	0.162084	0.26498	0.352201
561.6	-0.02705	0.017826	0.070834	0.161926	0.264617	0.351968
561.8	-0.02684	0.018041	0.070586	0.161886	0.2649	0.352193
562	-0.02696	0.01808	0.070388	0.16188	0.265161	0.352331
562.2	-0.02668	0.018076	0.070431	0.16199	0.265171	0.352231
562.4	-0.0261	0.01833	0.071337	0.162505	0.266042	0.352717
562.6	-0.02655	0.018525	0.071129	0.162704	0.265573	0.352787
562.8	-0.02611	0.01866	0.071212	0.163059	0.265803	0.352982
563	-0.0263	0.017979	0.071177	0.162625	0.265446	0.352501
563.2	-0.02612	0.018249	0.071858	0.162671	0.265474	0.352597
563.4	-0.02579	0.01852	0.072122	0.162886	0.265892	0.353116
563.6	-0.02594	0.018503	0.071661	0.162776	0.26553	0.353192
563.8	-0.02593	0.018761	0.072006	0.162817	0.265465	0.353328
564	-0.02592	0.018765	0.071928	0.162455	0.265171	0.353194
564.2	-0.02583	0.018861	0.072203	0.162481	0.265166	0.3532
564.4	-0.02569	0.018737	0.072084	0.162077	0.264862	0.353062
564.6	-0.02543	0.018554	0.072298	0.162264	0.264721	0.352604
564.8	-0.02576	0.018155	0.071729	0.161758	0.263847	0.351987
565	-0.02607	0.017993	0.07189	0.161576	0.263867	0.351712
565.2	-0.026	0.017907	0.071734	0.161537	0.264101	0.351162
565.4	-0.02587	0.017826	0.072064	0.161237	0.264088	0.350914
565.6	-0.02618	0.017496	0.071272	0.160169	0.263493	0.350571
565.8	-0.02613	0.017471	0.071382	0.159793	0.263677	0.350692
566	-0.02616	0.017286	0.071588	0.159423	0.263593	0.350816
566.2	-0.02663	0.016991	0.07137	0.159	0.2634	0.350594
566.4	-0.02732	0.016352	0.071284	0.158865	0.26301	0.350099
566.6	-0.02779	0.016313	0.070965	0.158426	0.262336	0.350012
566.8	-0.02754	0.016301	0.071133	0.158498	0.262865	0.350215
567	-0.02825	0.015784	0.07053	0.157611	0.262229	0.349785
567.2	-0.02803	0.016462	0.070763	0.157892	0.262356	0.350282
567.4	-0.02787	0.01645	0.070544	0.157939	0.262753	0.350347
567.6	-0.02802	0.016667	0.070301	0.157952	0.262311	0.350024
567.8	-0.02788	0.01679	0.070512	0.158023	0.261896	0.349578
568	-0.0278	0.016484	0.070094	0.158096	0.261385	0.348843
568.2	-0.02765	0.016225	0.06975	0.15817	0.261175	0.348232
568.4	-0.02758	0.015941	0.069473	0.158153	0.260596	0.347719
568.6	-0.02751	0.015709	0.068976	0.158238	0.260222	0.347337
568.8	-0.02754	0.015481	0.06859	0.158222	0.259969	0.347142
569	-0.02751	0.015693	0.06891	0.158569	0.260384	0.347259
569.2	-0.02734	0.015686	0.068613	0.158314	0.260551	0.347165
569.4	-0.02704	0.015874	0.068629	0.158232	0.260969	0.347611
569.6	-0.02666	0.016294	0.068641	0.158183	0.261286	0.348137
569.8	-0.02636	0.016394	0.068738	0.158273	0.261912	0.348709

## Sheet: Figure1c
Figure 1c
concentration of Ric8A-1-492 nM	response (nm)
0	0
25	0.1361
50	0.3167
100	0.5582
250	0.8759
500	1.227
750	1.508	KD 270 nM
Steady state KD values for n=4 (uM)	0.27	0.33	0.33	0.19
	mean KD uM 0.28	SD 0.07

## Sheet: Figure 3f
Figure 3f
exeriment #	1	2	3	4
concentration of F169R (nM)		response (nm)
0	0	0	0	0
500	0.2719	0.3057	0.4363	0.2362
1000	0.4067	0.4763	0.6134	0.3966
2000	0.6337	0.7565	0.9422	0.6555
4000	0.8165	0.9666	1.1811	0.8752
8000	1.0237	1.1591	1.345	0.963
exeriment #	1	2	3
concentration of A173W (nM)		response (nm)
0	0	0	0
500	0.005	-0.0055	0.0124
1000	0.0424	0.0412	0.0574
2000	0.127	0.1129	0.1391
4000	0.2434	0.2421	0.2374
8000	0.3998	0.3497	0.34
	F169R					A173W
KD (uM), Gαt333-350	2.041	1.89	1.445	1.893		23.8	26.9	26.8
	Mean KD	1.8	SD	0.3			>10

## Sheet: Figure 3g
	Figure 3g
	exeriment #	1	2	3
	concentration of WtRic8a1-492 (nM)		response (nm)
	0	0	0	0
	20	0.1195	0.1296	0.1166
	50	0.1707	0.176	0.1468
	100	0.2232	0.2469	0.1961
	200	0.2378	0.2664	0.2142
	500	0.2364	0.2756	0.2215
	exeriment #	1	2	3
	concentration of A173W (nM)		response (nm)
	0	0	0	0
	1000	0.0301	0.0325	0.0229
	2000	0.0534	0.0522	0.0409
	4000	0.1082	0.1087	0.0812
	6000	0.1391	0.1322	0.1077
	8000	0.1595	0.1616	0.1289
	concentration of F169R (nM)
	0	0	0	0
	500	0.1032	0.0983	0.1073
	1000	0.1313	0.1194	0.1438
	2000	0.2295	0.1926	0.2017
	4000	0.2989	0.2578	0.2807
	6000	0.3364	0.289	0.3107
		F169R					A173W						WtRic8a1-492
	KD (uM), Gαt	2.045	1.842	1.658			11.2	11.5	15.1		KD (nM), Gαt		22.6	27	23.1
		mean KD	1.8	SD	0.2		mean KD	>10				mean KD		24.2		SD 2.4

## Sheet: Figure 3h
Figure 3H
	F169R					A173W
KD (uM), Gαt333-350	2.041	1.89	1.445	1.893		23.8	26.9	26.8
	Mean KD	1.8	SD	0.3			>10
KD (uM), Gαt	2.045	1.842	1.658			11.2	11.5	15.1
	mean KD	1.8	SD	0.2			>10
	R75M					N123E					F169R					A173W
Tm (C )	45.86	45.81	45.88	45.96		46.78	46.59	46.65	46.83		45.84	45.62	45.65	45.38		45.57	45.54	45.74	45.49
	mean Tm	45.9	SD	0.1		mean Tm	46.7	SD	0.1		mean Tm	45.6	SD	0.2		mean Tm	45.6	SD	0.1

## Sheet: Figure 5a
Figure 5a
temperature C	RFU normalized)			temperature C	RFU normalized)
		Ric8A1-452			+Gαt340-350
30	1.24504	1.4271		30	0.0333885	0.0215201
31	1.64051	1.80969		31	0.0690673	0.054271
32	2.10835	2.26452		32	0.121884	0.0987241
33	2.69253	2.82905		33	0.192528	0.16859
34	3.36023	3.48463		34	0.297254	0.275681
35	4.1606	4.3015		35	0.419885	0.40408
36	5.41002	5.40194		36	0.516525	0.500909
37	6.87946	6.9527		37	0.695867	0.686733
38	8.70845	8.89186		38	0.914866	0.902331
39	11.0194	11.3414		39	1.14915	1.14862
40	14.1011	14.694		40	1.45281	1.45042
41	18.0464	19.0028		41	1.7844	1.78449
42	23.247	24.594		42	2.1703	2.19914
43	29.1819	31.2315		43	2.6636	2.70195
44	36.8135	39.4913		44	3.20439	3.24572
45	47.2239	50.569		45	3.85181	3.91226
46	59.2266	63.3367		46	4.70481	4.80969
47	70.6276	75.5301		47	5.80748	5.95311
48	80.827	86.3871		48	7.19938	7.39368
49	88.7304	94.7677		49	8.99588	9.22172
50	94.0182	100.289		50	11.4837	11.7578
51	96.4729	102.937		51	14.9754	15.3119
52	96.7586	103.241		52	19.7971	20.1635
				53	27.1803	27.489
				54	36.1741	36.3825
				55	47.2274	47.3772
				56	60.943	61.4741
				57	74.4123	75.3677
				58	86.413	87.6478
				59	94.838	96.025
				60	99.0766	99.8026
				61	99.959	100.041
Tm (°C)
mean Tm	45.5	SD	0.04	mean Tm	55.75	SD	0.07

## Sheet: Figure 5f
Figure 5f
	Ric8A1-452				Ric8A1-426
MD simulation	run1	run2	run3	run4	run1	run2	run3	run4
residue number	RMSF (A)
1	2.18349	3.1779	3.34496	2.1795	2.61573	3.04946	1.98543	2.61837
2	2.07306	3.09887	3.25593	2.15757	2.54053	2.93594	1.93565	2.56005
3	1.77541	2.67914	2.81749	1.84833	2.20976	2.55871	1.70745	2.25175
4	1.91816	2.92001	3.07331	2.06445	2.44412	2.81443	1.86223	2.5347
5	1.97612	2.87143	3.02807	2.15007	2.47246	2.88284	1.87192	2.59061
6	1.69521	2.37268	2.50282	1.76901	2.15519	2.46676	1.60343	2.21303
7	1.62429	2.38988	2.5191	1.78995	2.1264	2.38884	1.61168	2.24056
8	1.88449	2.68655	2.83527	2.115	2.43931	2.69925	1.83334	2.62095
9	1.84553	2.41723	2.5453	1.99048	2.34269	2.53274	1.75057	2.48361
10	1.63934	2.13672	2.24186	1.77053	2.11855	2.20961	1.68377	2.24443
11	1.87148	2.54532	2.67467	2.13015	2.41211	2.48626	2.04956	2.62672
12	2.18975	2.7956	2.94173	2.3524	2.74053	2.56931	2.17072	2.89325
13	2.14079	2.59222	2.7173	2.22245	3.15431	3.67008	2.81399	2.65131
14	2.16098	2.43205	2.53203	2.18758	2.77452	2.79021	2.2569	2.76091
15	1.92952	1.96975	2.03781	1.94515	2.38055	2.24845	2.02494	2.56141
16	2.04002	2.02441	2.10134	1.93454	2.58544	2.60701	2.5913	2.78222
17	1.96002	2.33291	2.44659	1.9752	2.62466	2.81593	2.04364	2.64664
18	1.64528	1.97859	2.07635	1.69591	2.13871	2.36253	1.56003	2.09554
19	1.66276	1.75041	1.83096	1.52613	1.97452	2.26824	1.47124	1.88174
20	1.84813	2.22931	2.34589	1.70224	2.23932	2.63902	1.64387	2.12008
21	1.71327	2.31156	2.43886	1.70432	2.14148	2.55981	1.59124	2.1205
22	1.50351	1.8965	1.99918	1.41041	1.83355	2.16185	1.28367	1.69381
23	1.74189	2.13754	2.24743	1.47526	1.97487	2.37611	1.37866	1.73294
24	1.92275	2.63186	2.77219	1.71218	2.24592	2.72808	1.61742	2.0913
25	1.74586	2.46199	2.59522	1.56987	2.08041	2.4606	1.49784	1.97519
26	1.71366	2.288	2.40685	1.40732	1.91732	2.24654	1.36234	1.7244
27	2.08179	2.83097	2.97535	1.677	2.2634	2.68906	1.69285	2.10649
28	2.23223	3.12589	3.28546	1.85872	2.4237	2.83454	1.8395	2.39168
29	2.04212	2.84737	2.99063	1.73349	2.21877	2.45912	1.66312	2.19516
30	2.36622	3.00464	3.14257	1.92156	2.2645	2.53422	1.79735	2.39544
31	3.31984	4.03341	4.18903	2.86255	3.07133	3.24638	2.29918	3.38583
32	3.03333	3.7691	3.90088	2.97576	2.95258	2.88752	2.21931	3.15831
33	3.01345	3.64854	3.76669	2.87396	3.08247	2.87726	2.2073	3.3633
34	2.72247	3.4137	3.5081	2.65657	2.89703	2.66831	2.16438	2.94901
35	2.31354	3.17625	3.27585	2.25826	2.60793	2.5871	2.00404	2.61791
36	2.58785	3.51939	3.64192	2.6487	2.94714	3.02748	2.30722	2.98596
37	2.7448	3.76457	3.88922	2.79676	3.17192	3.19815	2.50053	3.16351
38	2.6063	3.66615	3.80474	2.73308	3.20639	3.28652	2.48033	3.1341
39	2.15709	3.19466	3.32656	2.25411	2.72979	2.89581	2.09348	2.61675
40	1.98202	2.86096	2.97166	1.97968	2.50679	2.64729	1.92237	2.36668
41	1.91948	2.8297	2.94354	1.99631	2.49587	2.67353	1.93338	2.40337
42	1.83252	2.81972	2.94636	1.91189	2.33409	2.59926	1.79873	2.3203
43	1.5809	2.33953	2.44408	1.58244	2.03316	2.27033	1.55437	1.96494
44	1.46313	2.0557	2.14155	1.48606	2.00618	2.1703	1.52902	1.86932
45	1.5267	2.24696	2.35208	1.62826	2.07586	2.27159	1.57668	2.04441
46	1.36015	1.93226	2.03155	1.43294	1.82452	2.06473	1.36181	1.82238
47	1.15828	1.50012	1.57014	1.15398	1.60615	1.73902	1.22046	1.51341
48	1.25554	1.65149	1.72345	1.31926	1.77916	1.83393	1.34643	1.66098
49	1.30312	1.69894	1.78282	1.42042	1.78845	1.87095	1.30871	1.79178
50	1.11187	1.25228	1.31411	1.13164	1.49828	1.55763	1.10385	1.46244
51	1.07015	1.1251	1.1706	1.05841	1.44657	1.36296	1.08451	1.36853
52	1.26346	1.43676	1.49129	1.31562	1.69313	1.55117	1.25718	1.56854
53	1.16619	1.1752	1.21321	1.24818	1.57855	1.36892	1.21546	1.37557
54	0.997748	0.898113	0.921998	1.03855	1.35048	1.08045	1.01481	1.24568
55	1.23105	1.26034	1.29989	1.30695	1.61442	1.24515	1.19082	1.51772
56	1.38207	1.41658	1.45476	1.48957	1.76281	1.38594	1.44633	1.62833
57	1.21333	1.1133	1.13009	1.18928	1.51537	1.1804	1.29926	1.34426
58	1.15789	0.906816	0.916158	1.08966	1.37922	1.31352	1.12543	1.29016
59	1.4146	1.09286	1.10255	1.28426	1.70986	1.71058	1.29844	1.5832
60	1.59578	1.2236	1.21968	1.35086	1.87095	1.92121	1.48871	1.792
61	1.67525	1.34809	1.34446	1.32563	1.85893	2.21754	1.54815	1.56641
62	1.44916	1.1755	1.18249	1.16101	1.6008	1.77784	1.22215	1.59855
63	1.12361	0.934863	0.942023	0.932501	1.23241	1.38784	0.947707	1.00136
64	1.0876	1.17346	1.2074	0.878794	1.21582	1.60766	0.851678	0.972507
65	1.25248	1.32883	1.38008	1.03043	1.41284	1.79428	0.957312	1.13409
66	1.0795	1.04743	1.09011	0.950527	1.29805	1.4729	0.846641	1.10729
67	0.890555	0.974962	1.01221	0.753823	1.10177	1.29659	0.697091	0.871541
68	1.11824	1.46154	1.5309	0.879739	1.31003	1.5962	0.858788	1.04933
69	1.16925	1.46041	1.53749	0.980309	1.42192	1.64765	0.913363	1.22299
70	0.997776	1.06672	1.11625	0.80879	1.26087	1.36153	0.794875	1.01567
71	1.21339	1.53332	1.61384	0.880962	1.27023	1.37908	0.856846	1.03405
72	1.40054	2.02016	2.12751	1.10995	1.56857	1.68139	1.06689	1.38812
73	1.26537	1.71008	1.79567	1.12643	1.6485	1.6735	1.07013	1.44741
74	1.34213	1.55273	1.61606	1.08845	1.57848	1.38831	1.06687	1.36939
75	1.69059	2.14101	2.26133	1.38437	1.84281	1.67111	1.33976	1.85124
76	1.47007	1.99503	2.09891	1.48589	1.97093	1.84738	1.46137	1.7471
77	1.43479	1.73914	1.83218	1.45772	1.99821	1.80685	1.46274	1.74048
78	1.47693	1.89681	2.00152	1.4766	2.04615	1.91967	1.63566	1.98926
79	1.24313	1.50458	1.57511	1.1796	1.71721	1.65292	1.26894	1.44397
80	1.17505	1.15298	1.20204	0.942134	1.53474	1.45125	1.00693	1.2347
81	1.22036	1.30073	1.35328	1.02519	1.7004	1.54422	1.20447	1.30604
82	1.1447	1.34986	1.40402	1.01902	1.65685	1.53607	1.15444	1.26932
83	0.911601	0.960009	0.998083	0.846357	1.29446	1.23269	0.849952	1.03389
84	0.891285	0.961814	1.00365	0.858727	1.29405	1.15382	0.83647	1.01947
85	0.941862	1.13394	1.18243	0.89871	1.3031	1.16623	0.843192	1.16439
86	0.952363	1.25427	1.26868	0.900279	1.26557	1.13634	0.790686	1.18674
87	0.847885	1.1465	1.19817	0.89065	1.27281	1.09279	0.737918	1.19139
88	0.748861	0.848579	0.886046	0.758928	1.10195	0.942107	0.613244	0.9705
89	0.681803	0.79265	0.824091	0.685967	0.9083	0.752695	0.508857	0.787715
90	0.739986	0.914706	0.948356	0.745755	0.948345	0.786048	0.556049	0.867404
91	0.686889	0.699015	0.719904	0.723347	0.920561	0.775463	0.545723	0.81109
92	0.578314	0.541611	0.56068	0.584246	0.687034	0.796526	0.445167	0.637494
93	0.616056	0.730408	0.760367	0.612498	0.627937	0.749298	0.432483	0.620825
94	0.675401	0.763054	0.782551	0.705882	0.75765	0.787362	0.478516	0.707702
95	0.65972	0.685848	0.700836	0.634293	0.688854	0.912825	0.451444	0.709438
96	0.668355	0.753092	0.780133	0.600334	0.594749	1.05133	0.432297	0.703093
97	0.741993	1.03057	1.06	0.737775	0.76771	1.17593	0.523072	0.859984
98	0.72662	1.116	1.15671	0.743659	0.817862	1.10116	0.557662	0.8952
99	0.87518	1.26574	1.29072	0.906213	1.14582	1.46941	0.665281	0.951423
100	2.4765	2.60336	2.61641	1.76064	3.03243	1.97967	1.22298	1.58206
101	3.12754	2.85147	2.92218	2.77079	4.12747	2.46125	2.09972	2.4171
102	4.46169	3.23869	3.30531	3.9964	5.46736	2.92032	2.45459	3.60519
103	5.53171	3.192	3.36762	5.16606	5.70939	2.64507	2.47961	4.4505
104	5.81034	2.78652	2.94326	6.24926	5.1274	2.09743	1.65344	4.00424
105	4.50817	2.43322	2.5786	5.1265	4.15367	1.41487	1.49196	3.49256
106	3.65736	1.99858	2.08267	4.25601	3.58867	1.5477	1.8888	2.85128
107	2.6491	2.1226	2.22119	3.01841	2.99496	1.27991	2.43098	2.65904
108	1.92058	2.45655	2.57421	1.82125	2.13619	1.74286	1.8083	2.19462
109	1.62555	2.33345	2.44233	1.04586	1.2792	1.82654	2.00171	1.32875
110	1.42298	1.37902	1.42361	0.884228	1.06634	1.72625	1.10523	1.05516
111	1.14012	1.20545	1.24824	0.751736	0.88281	1.81541	0.782651	0.956968
112	1.07419	1.1504	1.18871	0.736321	0.889571	1.80555	0.784659	0.901374
113	0.900255	0.902273	0.925028	0.637474	0.766389	1.41611	0.656385	0.7385
114	0.803069	0.76711	0.789918	0.553318	0.624452	1.2704	0.509858	0.677846
115	0.79048	0.701304	0.701558	0.571104	0.66931	1.30778	0.509514	0.702089
116	0.738805	0.62792	0.623742	0.571675	0.703266	1.25146	0.534931	0.716227
117	0.608763	0.538339	0.541638	0.512921	0.591385	0.930233	0.475205	0.609631
118	0.608104	0.537226	0.530591	0.485935	0.533047	0.89715	0.452322	0.561693
119	0.670516	0.569645	0.559473	0.578295	0.674505	0.991767	0.528825	0.70211
120	0.649063	0.561127	0.554564	0.5867	0.700201	0.901774	0.543697	0.718089
121	0.561982	0.479597	0.478447	0.508865	0.568816	0.717658	0.560207	0.572659
122	0.596811	0.514082	0.51995	0.530977	0.612062	0.804058	0.601739	0.637368
123	0.665893	0.623411	0.627125	0.653369	0.796385	0.980222	0.614957	0.797951
124	0.63134	0.577055	0.582513	0.687789	0.763005	0.906994	0.588432	0.767881
125	0.58693	0.58309	0.59812	0.609003	0.716001	0.868048	0.592374	0.679661
126	0.741102	0.796388	0.818445	0.632751	0.881392	1.09508	0.739059	0.882718
127	0.911162	0.980671	0.981682	1.04927	1.01653	1.59743	0.859808	1.09386
128	0.814568	0.850393	0.880731	0.704802	0.954249	1.77296	0.69552	0.938214
129	0.792179	0.90778	0.946555	0.757893	0.974698	2.25655	0.725495	0.971729
130	0.743865	0.887396	0.930077	0.724993	1.01121	1.43079	0.759281	0.924775
131	0.64626	0.725485	0.7556	0.595803	0.84144	0.888211	0.609617	0.757242
132	0.595587	0.701727	0.731044	0.566417	0.778307	0.800235	0.538611	0.776044
133	0.670097	0.790906	0.816757	0.641208	0.91211	1.01207	0.633567	0.891673
134	0.654672	0.764623	0.781985	0.617961	0.894569	0.898202	0.607664	0.820726
135	0.606723	0.711372	0.726272	0.550414	0.799404	0.715185	0.540342	0.737255
136	0.668582	0.794123	0.802819	0.617987	0.870227	1.31469	0.581813	0.967551
137	0.779805	0.888714	0.883203	0.775929	0.9475	1.59452	0.681053	1.06819
138	0.769038	0.889161	0.889275	0.747938	0.957188	1.30937	0.659809	0.961755
139	0.746772	0.831815	0.834321	0.750807	0.929099	1.31901	0.684525	0.938671
140	0.614443	0.706991	0.724475	0.684795	0.816986	0.88448	0.519902	0.708177
141	0.605267	0.635128	0.654441	0.571694	0.960009	0.658305	0.515211	0.830986
142	0.741061	0.667471	0.688252	0.646463	1.20178	0.7273	0.499111	0.971565
143	0.771826	0.727076	0.744976	0.745939	1.09094	0.821389	0.500838	0.858862
144	0.693563	0.576403	0.57655	0.700111	0.814544	0.6564	0.425337	0.673059
145	0.829043	0.637511	0.638455	0.764534	1.05514	0.911457	0.476455	0.985548
146	1.02256	0.76834	0.760991	0.951539	1.21499	1.14648	0.527641	1.23391
147	1.05375	0.723131	0.695624	1.04673	0.944157	0.855558	0.481158	1.07151
148	1.09091	0.767431	0.705451	1.267	0.917271	1.13131	0.497692	1.22804
149	1.97006	1.03585	0.960601	1.70921	1.34798	1.68162	0.657686	1.77901
150	2.04933	1.2262	1.09006	1.62781	1.42145	1.56176	0.733518	1.84458
151	2.48095	2.33357	1.4367	1.64026	1.57713	1.7598	0.700832	1.44981
152	3.15835	1.62857	1.62562	2.18737	1.73626	1.7881	1.01963	1.58525
153	3.45381	2.27378	2.12456	2.69902	1.61991	1.96756	1.66879	1.87548
154	2.99669	2.70767	2.67303	1.9784	1.42008	1.7308	1.52471	1.53858
155	3.59756	2.00817	1.79112	1.77233	1.74035	1.67534	2.12589	2.02487
156	2.6213	1.17382	1.12506	1.08636	1.38915	1.33278	1.43193	1.29899
157	2.08286	0.975504	0.938606	0.903959	1.27069	1.14451	0.745852	1.00308
158	1.69173	1.12547	0.998096	0.814695	1.18009	1.12426	0.696155	0.917205
159	1.36793	1.00262	0.768461	0.679273	1.05788	0.915419	0.617736	0.772673
160	1.44173	0.785723	0.655075	0.654701	0.877418	0.797483	0.481088	0.6758
161	0.936805	0.919534	0.686826	0.797074	0.821292	0.921947	0.504603	0.670714
162	0.88549	0.58394	0.551322	0.750189	0.693917	0.819696	0.446289	0.619529
163	0.732083	0.540413	0.532302	0.592951	0.639209	0.748806	0.404717	0.612177
164	0.64963	0.494719	0.499691	0.572905	0.641149	0.690016	0.3735	0.547934
165	0.648958	0.461561	0.461891	0.551088	0.617648	0.658807	0.390641	0.533173
166	0.605444	0.497074	0.507451	0.555888	0.606746	0.676701	0.421729	0.567956
167	0.547068	0.508887	0.521827	0.462367	0.561369	0.58041	0.398721	0.476436
168	0.576077	0.519989	0.529349	0.483089	0.602102	0.590368	0.422195	0.477565
169	0.540219	0.52779	0.541723	0.51491	0.630115	0.586174	0.428568	0.534806
170	0.526359	0.583104	0.601685	0.521973	0.650233	0.654384	0.451935	0.585426
171	0.56477	0.618302	0.632601	0.523206	0.714978	0.654115	0.506552	0.557194
172	0.566582	0.626179	0.645887	0.530145	0.774375	0.584412	0.488817	0.571691
173	0.599648	0.713335	0.738961	0.568307	0.813718	0.660867	0.521335	0.681622
174	0.592727	0.738195	0.768418	0.577835	0.88447	0.751641	0.518974	0.797974
175	0.593425	0.778101	0.812533	0.556971	0.964881	0.713027	0.494136	0.885366
176	0.666258	0.828361	0.867567	0.5701	1.02572	0.746182	0.573669	0.853422
177	0.69609	0.77776	0.808449	0.582895	1.17788	0.798609	0.584617	1.19634
178	0.608138	0.651954	0.67455	0.518942	1.10605	0.673249	0.514833	0.820011
179	0.661	0.658332	0.684102	0.534255	1.275	0.593769	0.493777	0.718658
180	0.698903	0.641585	0.66159	0.564035	1.25283	0.701097	0.558416	0.852844
181	0.705773	0.678298	0.697751	0.590084	1.45977	0.735711	0.555761	0.900043
182	0.614875	0.59763	0.616775	0.549738	1.24222	0.672576	0.507816	0.708275
183	0.666141	0.603302	0.621638	0.555935	1.05897	0.711771	0.558121	0.713556
184	0.861316	0.791731	0.818787	0.707225	1.59404	0.970665	0.678914	1.40763
185	0.895553	0.822425	0.849461	0.703515	1.64556	0.820316	0.660437	0.975858
186	0.765187	0.697661	0.716858	0.650419	1.56158	0.700128	0.530301	0.840601
187	0.775586	0.737049	0.745146	0.769271	1.24242	0.77039	0.579173	0.893137
188	0.653814	0.602472	0.599178	0.66726	1.14798	0.758888	0.518273	0.740167
189	0.60278	0.541048	0.534647	0.608015	0.976958	0.704097	0.45589	0.637054
190	0.62818	0.57017	0.562506	0.667033	1.0109	0.714334	0.43852	0.638524
191	0.621582	0.569587	0.56023	0.682904	0.995208	0.701513	0.453162	0.674682
192	0.549492	0.474027	0.466678	0.583894	0.879495	0.595626	0.395051	0.57358
193	0.535961	0.47676	0.477387	0.574973	0.845503	0.601235	0.376346	0.497875
194	0.597522	0.582458	0.58054	0.673715	0.954741	0.74145	0.453272	0.598028
195	0.618801	0.559114	0.55308	0.661431	0.88231	0.726363	0.454165	0.613461
196	0.546824	0.509359	0.511099	0.58337	0.754632	0.581276	0.387481	0.487435
197	0.647426	0.621708	0.630721	0.668525	0.902064	0.735107	0.411864	0.534508
198	0.691475	0.722457	0.728123	0.76671	0.97191	0.877159	0.462308	0.656606
199	0.651155	0.697576	0.701729	0.70207	0.871371	0.782546	0.47231	0.60418
200	0.739728	0.772472	0.785589	0.775624	0.953315	0.797634	0.513749	0.576969
201	1.0997	1.00904	1.0161	0.949363	1.17275	1.17666	0.644036	0.736488
202	2.7539	1.28342	1.27936	1.20076	1.22132	2.6704	0.704543	0.766011
203	2.42323	1.31993	1.31051	1.07388	1.47558	4.48418	0.836031	1.19028
204	2.3907	1.62912	1.6305	1.61933	2.45733	5.58789	1.23142	2.0895
205	2.56222	1.5336	1.54601	1.43258	3.67544	4.89966	1.32285	2.30811
206	2.71389	1.22327	1.21582	1.03968	3.83792	3.12828	1.08232	1.96476
207	2.52574	1.52514	1.46382	1.61815	2.49919	3.22205	0.992211	2.24037
208	2.03049	1.29011	1.2019	1.43392	2.15663	1.82161	0.889716	2.08578
209	2.46552	1.80957	1.59328	1.92452	1.90368	1.59086	1.20807	2.34516
210	1.94822	1.21369	1.14649	1.28371	1.61137	1.72512	1.074	1.77239
211	1.3442	0.862388	0.839988	1.03864	1.15851	1.10057	0.730645	1.17079
212	0.946393	0.730365	0.717939	0.817744	0.997709	0.925244	0.543115	0.720002
213	1.01116	0.807666	0.78634	0.857796	1.06404	0.963964	0.636892	0.770456
214	0.958511	0.836766	0.807226	0.843758	1.02873	0.988703	0.729404	0.891179
215	1.02367	0.858963	0.821604	0.85069	0.958037	0.96343	0.781992	0.888507
216	0.787245	0.68491	0.666435	0.729852	0.856806	0.882999	0.512393	0.660999
217	0.703372	0.591703	0.583072	0.664225	0.825158	0.827278	0.463585	0.589778
218	0.785246	0.658302	0.64183	0.671078	0.774065	0.885408	0.533459	0.660943
219	0.671174	0.54586	0.527182	0.6069	0.685546	0.796203	0.451189	0.592308
220	0.538914	0.481755	0.476124	0.540355	0.693725	0.681841	0.425883	0.508276
221	0.571433	0.491904	0.487528	0.511747	0.633177	0.672606	0.460092	0.572907
222	0.572871	0.470761	0.46054	0.503503	0.63518	0.755861	0.450315	0.668839
223	0.513151	0.418797	0.411533	0.496195	0.664414	0.593852	0.377443	0.559903
224	0.485072	0.401933	0.403945	0.465567	0.610723	0.548456	0.378538	0.520794
225	0.547327	0.456594	0.460347	0.489663	0.691082	0.638742	0.435757	0.705123
226	0.558007	0.449863	0.45103	0.484026	0.71992	0.625421	0.424715	0.695549
227	0.504675	0.406044	0.40837	0.461166	0.700978	0.560743	0.399791	0.486679
228	0.515065	0.436863	0.445703	0.469669	0.718704	0.575496	0.443412	0.545753
229	0.614644	0.533693	0.5457	0.515455	0.841721	0.66611	0.505775	0.642428
230	0.635399	0.59245	0.610319	0.586828	0.952563	0.659673	0.554851	0.639548
231	0.601549	0.601959	0.601644	0.583698	0.927924	0.743667	0.545143	0.542364
232	0.735954	0.711046	0.710516	0.679761	0.88935	1.0561	0.674081	0.725371
233	1.02082	0.931296	0.935213	0.624102	1.20247	0.969277	0.734722	0.986221
234	1.08145	1.18611	1.09766	0.871054	1.32817	0.992429	0.797696	0.807948
235	1.02626	1.34106	1.23351	1.06239	1.2793	1.13598	0.86811	0.794515
236	1.70133	2.26601	2.06635	1.83817	1.90384	1.60478	1.03319	1.05736
237	2.22163	2.618	2.4951	2.16033	2.3512	1.99223	1.56467	1.1223
238	1.9567	2.22639	2.09986	1.89545	1.84306	1.62788	1.37385	1.14862
239	1.43679	1.18671	1.19761	1.3666	1.23707	1.2439	1.00246	1.01555
240	1.75591	1.30182	1.31967	1.47598	1.41215	1.37303	1.11956	1.2761
241	1.61401	1.26631	1.28818	1.40478	1.47343	1.39677	1.14823	1.33313
242	1.65932	1.29916	1.32863	1.37792	1.66194	1.37221	1.38656	1.45663
243	1.33665	0.971042	0.984198	1.10032	1.32521	1.07847	0.930283	1.14227
244	0.959987	0.836103	0.835413	1.07781	1.16721	0.993744	0.747129	0.823509
245	0.926844	0.848532	0.857802	0.959605	1.28734	1.01847	0.730603	0.869304
246	0.75409	0.670344	0.669985	0.746892	1.12742	0.845639	0.588797	0.709063
247	0.670184	0.596885	0.596072	0.783414	0.909039	0.731672	0.542471	0.595744
248	0.74446	0.683654	0.691854	0.832385	0.980862	0.809851	0.624466	0.676505
249	0.702148	0.640706	0.654596	0.715386	1.06919	0.765061	0.586902	0.657345
250	0.5403	0.522144	0.534008	0.584552	0.852539	0.600876	0.449496	0.494191
251	0.604881	0.566012	0.578397	0.644355	0.846468	0.640124	0.500659	0.607082
252	0.696444	0.626033	0.644505	0.694917	0.96004	0.688835	0.595846	0.682406
253	0.626804	0.534638	0.553108	0.635904	0.852881	0.626204	0.529734	0.514888
254	0.549882	0.46998	0.476939	0.578799	0.767911	0.586527	0.440973	0.509664
255	0.710575	0.567059	0.572278	0.64447	0.902233	0.692679	0.567	0.662302
256	0.762803	0.634374	0.640124	0.759699	0.973923	0.734784	0.674748	0.6458
257	0.679674	0.598497	0.602894	0.773036	0.762247	0.654221	0.666318	0.642528
258	0.750818	0.683739	0.682737	0.738168	0.95624	0.698116	0.704107	0.784887
259	0.856504	0.806099	0.794956	0.740011	1.23076	0.830279	0.765955	0.936395
260	0.928756	0.71197	0.70599	0.709136	1.01169	0.927517	0.591548	0.980562
261	1.29957	0.725545	0.715108	1.06779	1.08429	1.16352	0.702962	2.01892
262	2.4319	0.739843	0.729117	1.23945	1.01764	1.1942	0.706827	1.97192
263	2.02362	0.904515	0.885625	1.51987	1.2419	1.5227	0.822457	2.97092
264	1.65821	1.15821	1.14667	1.4739	1.55878	2.20102	1.33228	1.78999
265	1.4475	1.11056	1.09945	1.29648	1.53855	1.96213	1.48013	1.31606
266	1.10294	0.817942	0.806199	1.00377	1.24679	1.23467	1.02377	0.878418
267	1.02171	0.734275	0.721625	0.858088	1.15939	1.04807	1.12433	0.83858
268	0.945229	0.855792	0.854035	0.850007	1.10822	1.0097	0.773167	0.919951
269	0.826149	0.776487	0.776489	0.761991	1.01065	0.95096	0.686683	0.832582
270	0.662064	0.622058	0.622504	0.659741	0.869065	0.783727	0.589456	0.644587
271	0.67948	0.618655	0.618363	0.653935	0.880412	0.704965	0.54702	0.692221
272	0.744985	0.675542	0.672991	0.684173	0.877518	0.812663	0.591423	0.852656
273	0.635269	0.571434	0.573698	0.582876	0.743514	0.730764	0.49845	0.708202
274	0.542133	0.542816	0.551007	0.580689	0.716686	0.548259	0.460344	0.561668
275	0.660426	0.669383	0.672036	0.699205	0.835839	0.665195	0.539287	0.732219
276	0.706176	0.680275	0.679369	0.705842	0.792356	0.740746	0.564757	0.774488
277	0.594858	0.570563	0.581735	0.631087	0.710939	0.591832	0.482251	0.592663
278	0.650464	0.639425	0.653867	0.734446	0.800734	0.682555	0.527751	0.646071
279	0.738991	0.739972	0.758151	0.810268	0.857857	0.824628	0.639944	0.939265
280	0.68281	0.685112	0.701154	0.738858	0.821794	0.751209	0.593573	0.794506
281	0.740118	0.742182	0.755352	0.766161	0.970875	0.85705	0.699876	0.692007
282	0.925527	0.855121	0.871622	0.814616	1.08834	0.969776	0.924435	0.785622
283	1.02791	0.996383	1.00802	1.14016	1.14174	1.10976	0.883661	0.884885
284	1.17853	1.05216	1.02811	1.87027	1.14748	1.24369	0.944303	0.932103
285	0.923344	0.833467	0.835758	1.88631	1.06489	1.04562	0.796985	0.786572
286	1.01073	0.845775	0.847703	1.36175	1.03473	1.04775	0.798751	0.909515
287	1.19127	0.942338	0.960757	1.15149	1.36901	1.15212	0.929188	1.05749
288	1.12581	0.837221	0.841852	0.918852	1.17355	0.992904	0.85927	0.927797
289	1.07982	0.853188	0.860021	1.18582	1.15849	0.947973	0.858903	1.04986
290	1.35651	1.02249	1.03416	1.80062	1.5167	1.16565	1.14742	1.4527
291	1.6448	1.05027	1.04496	1.95779	1.65862	2.0448	2.08346	1.92381
292	1.66134	1.0494	1.03029	1.90616	2.1008	1.9755	2.00415	1.93006
293	1.42041	1.26498	1.23778	2.739	2.94373	2.34389	2.45973	2.68463
294	2.08152	1.47032	1.46582	2.66106	3.87784	2.65502	3.223	3.08609
295	3.13037	1.83704	1.85521	2.62376	5.07062	3.10425	4.27728	3.53792
296	3.65121	2.02793	2.05499	2.41262	6.15081	3.04314	6.41926	5.15494
297	4.00567	2.23636	2.28179	2.60319	7.63223	2.54718	7.54981	6.84206
298	3.81626	1.90317	1.87823	2.59436	6.55553	2.66408	7.79682	7.71964
299	3.212	1.62447	1.58648	2.16824	6.42765	2.76606	8.96518	8.48306
300	3.14726	1.65708	1.61351	2.21434	4.75414	2.68175	8.40169	8.67772
301	3.70399	1.75929	1.72381	2.17454	4.11051	2.73366	5.30152	6.80017
302	4.54364	1.93779	1.89092	2.2312	4.82271	3.00635	4.72915	5.87797
303	3.92393	1.81031	1.7754	2.45703	3.95212	3.29043	2.94672	4.02936
304	3.15371	1.45526	1.43367	2.54719	2.92386	2.50426	2.79571	3.03035
305	2.23423	1.27235	1.24132	2.23782	2.10049	2.16061	1.85717	1.9591
306	1.57872	1.23196	1.21496	1.94427	1.71429	1.64349	1.35953	1.5611
307	1.4545	1.1649	1.1488	1.76756	1.66045	1.45525	1.27708	1.37625
308	1.156	0.950279	0.94773	1.35202	1.3814	1.08903	0.950787	1.17252
309	1.19821	1.09459	1.10549	1.5022	1.51006	1.13855	1.00634	1.32405
310	1.34063	1.27842	1.27809	1.60246	1.62566	1.26499	1.14506	1.43595
311	1.18755	1.18114	1.17835	1.29767	1.39862	1.12989	1.00564	1.22249
312	1.07453	1.11951	1.13444	1.22086	1.32265	1.0009	0.907427	1.18622
313	1.26417	1.37593	1.39084	1.52684	1.62014	1.21057	1.10833	1.45482
314	1.3212	1.51183	1.5252	1.47945	1.67289	1.2555	1.15455	1.45455
315	1.13714	1.45155	1.47064	1.23103	1.47779	1.17421	1.01419	1.27553
316	1.19909	1.56244	1.59695	1.44633	1.59301	1.27769	1.09494	1.43635
317	1.43026	1.71736	1.74378	1.71371	1.95263	1.49393	1.28134	1.67265
318	1.41976	1.87097	1.92072	1.60394	1.9103	1.62851	1.27432	1.63409
319	1.29824	1.90174	1.95439	1.57359	1.91099	1.69359	1.22605	1.63957
320	1.52369	1.83863	1.8767	1.87612	2.20559	1.86998	1.43521	1.88113
321	1.9345	2.35947	2.41844	2.12259	2.71389	2.37714	2.13545	2.10247
322	2.4126	3.6265	3.65815	2.43555	3.24042	3.16275	2.79049	2.38783
323	2.22885	3.18222	3.3205	2.22088	3.18556	2.76522	2.25842	2.20497
324	2.48127	3.78144	4.02249	2.15493	3.59123	2.87317	2.43353	2.20539
325	1.96219	2.88032	3.06793	1.86216	3.3277	2.39781	1.75704	1.8433
326	2.07151	3.27393	3.49485	1.87542	2.12151	2.06559	1.70377	1.8006
327	2.33301	2.96221	3.1341	1.97069	2.03598	2.10203	1.97979	1.77569
328	1.86728	2.40145	2.55422	1.62854	1.92196	1.88407	1.67695	1.60883
329	1.35475	2.22484	2.2887	1.49978	2.00183	1.67315	1.38804	1.40901
330	1.32911	1.75532	1.80094	1.36565	1.75807	1.57613	1.24464	1.42043
331	1.36056	1.75003	1.79002	1.52079	1.7168	1.65207	1.29646	1.42625
332	1.15264	1.3819	1.40251	1.28952	1.47812	1.34853	1.06181	1.22128
333	1.06641	1.24352	1.27101	1.20509	1.45522	1.19693	0.903414	1.2225
334	1.27947	1.42771	1.46921	1.50587	1.5866	1.39386	1.11141	1.39934
335	1.27955	1.40868	1.4517	1.51222	1.55571	1.448	1.12541	1.34018
336	1.08265	1.15379	1.19293	1.36782	1.3915	1.18529	0.918834	1.18526
337	1.22123	1.22786	1.26939	1.55305	1.52243	1.25229	1.01548	1.36226
338	1.42719	1.39332	1.44266	1.74715	1.66388	1.51671	1.18431	1.47114
339	1.34009	1.36045	1.39703	1.68922	1.63551	1.50805	1.14545	1.35077
340	1.30722	1.262	1.29397	1.71079	1.653	1.41809	1.11456	1.38911
341	1.57434	1.4096	1.44422	1.94135	1.8318	1.65264	1.29787	1.65492
342	1.6821	1.53742	1.56873	2.0038	1.95973	1.85874	1.4079	1.68547
343	1.58963	1.52211	1.54004	1.97857	1.94986	1.82629	1.40992	1.65509
344	1.73897	1.51914	1.5347	2.12068	2.00321	1.88096	1.42044	1.7902
345	1.93313	1.6978	1.71907	2.32918	2.22666	2.26864	1.67652	2.02213
346	1.89545	1.65186	1.66094	2.33614	2.22925	2.2093	1.67539	2.1078
347	1.63358	1.45114	1.46665	2.03736	1.89785	1.7462	1.41531	1.87915
348	1.79825	1.57141	1.60411	2.15981	1.97687	1.86222	1.49063	1.90429
349	1.99541	1.72504	1.74079	2.41364	2.23651	2.10793	1.71404	2.15459
350	1.82459	1.62625	1.63466	2.23667	2.12347	1.88628	1.62983	2.09455
351	1.71284	1.58819	1.61581	2.07209	1.95507	1.66562	1.49469	1.95428
352	2.03462	1.81638	1.84569	2.36926	2.19079	1.9491	1.73347	2.17332
353	2.18655	1.95707	1.9663	2.49984	2.4297	2.01402	1.88484	2.36709
354	2.01734	1.91772	1.93529	2.26883	2.29062	1.83981	1.75165	2.2727
355	2.04994	1.93086	1.95702	2.27322	2.27291	1.82274	1.70804	2.2325
356	2.35971	2.12034	2.12186	2.63144	2.53558	2.14628	2.08769	2.43698
357	2.6972	2.43966	2.36914	2.84985	3.19747	2.76829	2.77801	2.69529
358	2.95853	2.94156	2.83722	3.22582	3.48086	2.74308	3.29243	3.50341
359	3.20198	3.25841	3.12936	3.42288	4.03628	3.77899	3.98092	4.54637
360	4.00123	3.63646	3.49603	3.89777	4.33187	4.42367	4.52475	5.37411
361	3.68176	3.648	3.54088	3.66494	4.00812	4.58755	4.69249	5.40605
362	3.41346	3.57134	3.51795	3.82856	4.51281	4.32202	4.39433	4.83467
363	3.66497	3.62449	3.58848	4.11773	4.98495	4.30562	4.54715	4.98432
364	3.02853	3.33687	3.31771	3.79614	4.61771	3.81129	3.50806	4.07669
365	2.87475	3.09418	3.09916	3.59472	5.46697	3.54373	2.9853	3.67017
366	2.59637	2.70525	2.70098	3.17201	5.93148	3.14165	2.56562	3.09224
367	2.53333	2.7558	2.74887	3.0086	5.46419	2.91152	2.50844	2.9358
368	2.68882	2.9893	2.9567	3.20501	4.20555	3.10811	2.65343	3.09955
369	2.65279	2.85247	2.83806	3.07747	4.25872	2.90534	2.61211	2.9034
370	2.4805	2.70167	2.66236	2.78639	4.82468	2.67847	2.38079	2.60769
371	2.31691	2.37144	2.36155	2.59742	3.95972	2.469	2.19486	2.48398
372	2.05392	2.06825	2.06175	2.27826	3.28526	2.07603	1.866	2.22699
373	2.16474	2.08301	2.10023	2.47725	3.04479	2.32545	1.96811	2.43547
374	2.26726	2.30407	2.31375	2.62549	3.46244	2.47376	2.14332	2.55551
375	2.08391	2.22081	2.22686	2.32694	3.32883	2.24668	1.96594	2.29955
376	1.98878	2.01152	2.03345	2.20692	2.89086	2.11267	1.79448	2.21311
377	2.20262	2.30758	2.33456	2.52191	3.08024	2.54441	2.07033	2.49285
378	2.23763	2.47963	2.49444	2.5269	3.09257	2.71024	2.19671	2.54489
379	2.07572	2.24063	2.28288	2.25822	2.73703	2.63485	1.96724	2.29506
380	2.25003	2.36925	2.40875	2.54861	2.88585	2.87857	2.09428	2.47118
381	2.49327	2.75756	2.80776	2.84628	3.27988	3.25506	2.47859	2.97772
382	2.3599	2.58718	2.62322	2.57363	3.12528	3.16529	2.3416	2.67794
383	2.54927	2.8106	2.82329	2.76876	3.389	3.48005	2.66639	2.89624
384	2.42468	2.44906	2.46643	2.37034	3.08688	3.1893	2.44158	2.47089
385	2.42255	2.47531	2.47353	2.43395	3.14524	3.03569	2.42314	2.29594
386	2.32755	2.33002	2.31838	2.15219	3.00683	2.62103	2.35049	2.16667
387	1.90323	2.12482	2.13026	2.01487	2.30766	2.32589	1.85748	1.98297
388	2.11443	2.18638	2.21955	2.25346	2.55656	2.57997	2.01134	2.12532
389	2.08094	2.05497	2.09875	2.25846	2.44793	2.46091	1.95399	2.06344
390	1.78629	1.83656	1.87316	1.9829	2.02917	2.00143	1.55422	1.73761
391	1.79776	1.89612	1.93787	2.04736	2.05039	2.03062	1.58987	1.87587
392	2.02428	2.04324	2.0998	2.3132	2.27505	2.2829	1.81649	2.05183
393	1.94507	1.89363	1.95882	2.22433	2.11173	2.14935	1.66972	1.91413
394	1.7321	1.70237	1.76236	2.01603	1.91054	1.83608	1.44993	1.78328
395	1.93494	1.91092	1.96868	2.26407	2.17537	2.04006	1.71471	2.00723
396	2.15738	2.01073	2.07871	2.45002	2.3114	2.29037	1.83464	2.10424
397	2.00424	1.82478	1.88653	2.31569	2.12664	2.09568	1.62493	1.98086
398	1.9849	1.82644	1.87773	2.34422	2.21343	2.09219	1.70926	2.06728
399	2.32384	2.10757	2.15016	2.66968	2.526	2.47712	2.00826	2.29418
400	2.4473	2.13773	2.17023	2.71722	2.53327	2.63629	1.95622	2.3217
401	2.56184	2.22646	2.30003	2.77868	2.51855	2.71812	2.01311	2.30666
402	2.81932	2.4654	2.54056	3.05234	2.89266	3.0754	2.35491	2.58381
403	2.93956	2.56832	2.64109	3.17115	3.03107	3.21506	2.51889	2.72254
404	3.09534	2.78674	2.85535	3.43395	3.20799	3.36612	2.76168	2.92784
405	2.79531	2.58611	2.65471	3.17753	3.08887	2.99725	2.52735	2.7516
406	2.54954	2.41041	2.4777	2.92405	2.89739	2.71317	2.32064	2.54542
407	2.81861	2.65971	2.72391	3.20951	3.25485	3.06104	2.61601	2.83571
408	2.8868	2.79093	2.84804	3.35839	3.66819	3.1157	2.74111	2.94238
409	2.55071	2.52795	2.56781	2.97732	3.86091	2.8405	2.43621	2.65455
410	2.46074	2.49776	2.54264	2.92135	3.86954	2.86494	2.38964	2.61231
411	2.76018	2.78032	2.83713	3.30309	4.35464	3.2847	2.74397	2.95936
412	2.99181	2.88668	2.95712	3.49397	4.10727	3.58475	2.89656	3.23907
413	3.01867	2.93873	2.99848	3.48387	4.40311	3.91051	3.03018	3.41305
414	2.69757	2.62749	2.68131	3.04069	4.07009	3.46759	2.63586	2.94859
415	2.68703	2.5485	2.61387	2.99167	3.68216	3.31382	2.53836	2.80206
416	3.03546	2.76784	2.83863	3.23014	3.98255	3.96041	2.90793	3.18084
417	2.89728	2.66895	2.72673	2.99223	3.51326	3.9109	2.8139	3.05415
418	2.62859	2.41829	2.47787	2.78326	2.86937	3.29286	2.52077	2.49205
419	2.97823	2.62282	2.70153	3.14847	3.28095	3.96499	2.74274	3.40291
420	3.26225	2.86722	2.94401	3.30822	3.56385	4.62189	3.06355	3.96883
421	3.03342	2.72485	2.78549	3.02884	3.11886	4.1578	2.91232	3.12973
422	3.07302	2.6786	2.74757	3.07868	3.04125	4.12155	2.88804	2.78354
423	3.58293	2.97928	3.06057	3.49667	3.73686	4.48431	3.26043	3.51831
424	3.65328	2.93382	3.03142	3.55566	3.85477	4.89889	3.2934	3.37206
425	3.56754	3.28185	3.38417	3.74606	5.04304	4.64722	3.64929	4.32816
426	4.18191	3.89158	4.02178	4.22954	5.22652	5.01587	5.01832	5.94933
427	4.84358	4.58374	4.78404	4.00936
428	5.79473	5.67792	5.96295	4.00388
429	5.76656	5.81741	6.13687	3.70358
430	5.65129	5.87137	6.19835	3.3682
431	4.57767	5.83768	6.14012	3.37012
432	4.41709	6.30657	6.63979	3.18969
433	4.87337	6.32543	6.61026	3.14558
434	4.36183	5.00521	5.13126	3.3686
435	3.54354	4.04751	3.91775	3.30788
436	3.34073	3.91859	3.5652	3.58692
437	2.86192	3.48258	3.16265	3.42366
438	2.79442	3.36989	3.14055	3.75049
439	2.90075	3.436	3.17994	3.55674
440	3.26434	3.96293	3.96673	3.50424
441	3.52409	5.27387	5.23523	3.60877
442	3.54584	5.28366	5.28413	3.4118
443	4.09711	5.07221	4.96236	3.52401
444	4.38196	5.79847	5.91922	4.0045
445	4.44908	6.03481	5.99835	3.78838
446	5.55558	6.5175	6.28512	4.23308
447	6.44854	8.20255	7.92008	4.34372
448	7.53791	9.58698	9.14807	5.07026
449	9.36124	10.7701	10.4425	4.26504
450	10.6012	11.3526	11.0087	5.00864
451	11.4233	12.0645	11.4835	5.82926
452	12.5769	13.4166	12.7499	7.83463
	Ric8A1-452				Ric8A1-426
residue 299	3.212	1.62447	1.58648	2.16824	6.42765	2.76606	8.96518	8.48306
mean RMSF	2.14	SE	0.4	mean RMSF	6.66		SE	1.4
residue 363	3.66497	3.62449	3.58848	4.11773	4.98495	4.30562	4.54715	4.98432
mean RMSF	3.74	SE	0.126	mean RMSF	4.7	SE	0.16

## Sheet: Suppl Figure 8
Suppl Figure 8
mutant	R75M					N123E					F169R					A173W
exeriment #	1	2	3	4		1	2	3	4		1	2	3	4		1	2	3	4
temperature C		RFU normalized)
31.5	0	0	0	0.00788064		0.00658038	0.0475051	0	0.00667176		0	0	0	0		0.0154516	0	0.059408	0.0348968
32	0.00273904	0.0318191	0.0579914	0		0	0	0.0361131	0.0166868		0.0156352	0.0372252	0.00800765	0.00673839		0.0415618	0.0221117	0.0648896	0.0237927
32.5	0.0370759	0.0474511	0.0712272	0.0745241		0.0331141	0.00673113	0.0488428	0		0.0378424	0.0516633	0.0609688	0.0539502		0.0122332	0.000606632	0.00267755	0
33	0.0745396	0.063598	0.102849	0.163819		0.0652542	0.0638804	0.104634	0.0545018		0.0911366	0.120505	0.108909	0.115709		0.00891536	0.0143902	0	0.0180844
33.5	0.120792	0.0839416	0.0901446	0.22579		0.130423	0.113276	0.134504	0.0914298		0.155872	0.184313	0.155621	0.185759		0.0472021	0.088837	0.0706748	0.054629
34	0.189435	0.125139	0.200633	0.319906		0.175151	0.13133	0.202922	0.135988		0.252437	0.233194	0.195443	0.246996		0.0877101	0.150007	0.0963498	0.0941522
34.5	0.261936	0.180736	0.267217	0.45389		0.302738	0.212167	0.283816	0.202689		0.352797	0.363318	0.306372	0.402034		0.189119	0.293216	0.186214	0.184722
35	0.382336	0.29685	0.336126	0.574069		0.412537	0.31166	0.405189	0.336329		0.53205	0.503818	0.422701	0.539437		0.297415	0.447202	0.284349	0.328839
35.5	0.27018	0.171622	0.053982	0.551471		0.399942	0.0765397	0.270732	0.265057		0.669448	0.580868	0.580586	0.575662		0	0.513841	0.15024	0.132259
36	0.472737	0.401434	0.20917	0.788607		0.606458	0.287135	0.483137	0.472502		0.920053	0.864677	0.814127	0.902102		0.22879	0.812124	0.349404	0.404136
36.5	0.70136	0.651328	0.400127	1.03167		0.80314	0.462098	0.668818	0.677072		1.22078	1.16726	1.12376	1.27036		0.536474	1.16292	0.669912	0.780368
37	0.997452	0.911119	0.670471	1.3011		1.08619	0.737674	0.9185	0.926341		1.5624	1.48186	1.48936	1.72625		0.847454	1.53636	0.961233	1.14046
37.5	1.3302	1.23054	0.972852	1.63842		1.3775	1.01493	1.19512	1.14946		1.96173	1.91283	1.89901	2.267		1.32327	1.97211	1.34404	1.65702
38	1.70357	1.59973	1.32074	2.03872		1.6979	1.37159	1.5191	1.48212		2.43711	2.41708	2.47522	2.91922		1.85321	2.52759	1.85347	2.23577
38.5	2.09758	2.01805	1.70198	2.458		2.0052	1.64796	1.84177	1.79863		2.95237	2.91906	3.0687	3.62629		2.41417	3.09703	2.3514	2.88861
39	2.70724	2.61463	2.26851	3.02332		2.46211	2.13998	2.32461	2.24163		3.65519	3.62429	3.91007	4.56326		3.12494	3.81757	3.04636	3.69768
39.5	3.32792	3.27844	2.88135	3.65006		2.88962	2.59421	2.77108	2.67418		4.43272	4.40947	4.80241	5.62273		4.029	4.71474	3.81865	4.66764
40	4.22082	4.10339	3.74339	4.49094		3.48314	3.25949	3.37239	3.25726		5.42182	5.48053	5.97241	6.99791		5.22637	5.85912	4.85432	5.92885
40.5	5.20233	5.14658	4.638	5.46454		4.09451	3.90166	4.02807	3.89123		6.54957	6.62394	7.35252	8.47766		6.49499	7.17055	6.04855	7.35029
41	6.53899	6.47594	6.03022	6.74804		4.97776	4.88043	4.89079	4.7403		8.00431	8.20432	9.06937	10.4471		8.28264	8.87658	7.71076	9.1855
41.5	8.12929	8.15398	7.6548	8.30393		5.89006	5.89207	5.87776	5.68226		9.67783	10.092	11.0662	12.6767		10.3058	10.9168	9.59464	11.2487
42	10.1456	10.1576	9.65252	10.2299		7.11931	7.24236	7.16387	6.90857		11.7864	12.3943	13.4957	15.3125		12.8428	13.3606	11.862	13.7651
42.5	12.6382	12.6861	12.0789	12.5476		8.62321	8.93633	8.76321	8.33563		14.106	15.0286	16.1052	18.2193		15.9174	16.3404	14.7322	16.8809
43	15.355	15.4871	14.8265	15.1101		10.2622	10.7624	10.469	10.0324		16.8112	18.0181	19.3198	21.6302		19.0929	19.4359	17.665	20.0489
43.5	18.7873	18.9224	18.2437	18.3621		12.4171	13.1274	12.7753	12.1344		20.1434	21.9219	22.8965	25.4059		23.0879	23.2845	21.386	23.9106
44	22.8354	23.1117	22.7498	22.2028		15.0349	15.9543	15.5165	14.7168		24.0675	26.5341	27.3149	29.9774		27.7936	27.9527	25.9767	28.6492
44.5	28.6923	29.1337	28.1887	27.8719		18.8518	20.0549	19.5215	18.5914		29.8832	32.2188	32.6991	35.4843		33.2587	33.4013	31.3123	34.1319
45	35.1216	35.7105	34.64	34.0573		23.9803	25.4386	25.0888	23.6132		36.1501	38.8438	38.9345	41.8044		39.6058	39.7533	37.5442	40.4677
45.5	42.3699	43.059	41.9205	41.0143		30.2165	32.0304	31.2842	29.8364		43.0742	46.0895	45.7171	48.6496		46.6285	46.7767	44.4651	47.4418
46	49.9947	50.8405	49.5977	48.4342		36.9805	39.1802	38.3321	36.5832		50.3042	53.536	52.7293	55.7029		53.8858	54.0395	51.6606	54.6534
46.5	57.9268	58.8192	57.6244	56.0723		44.2991	46.9217	45.9688	43.857		57.5842	60.9439	59.6948	62.7577		61.2988	61.4277	58.9721	61.9384
47	65.4425	66.3247	65.2409	63.384		51.5657	54.6133	53.6069	51.116		64.3803	67.7983	66.2037	69.3132		68.1639	68.3056	65.8165	68.7067
47.5	72.5224	73.3242	72.4865	70.305		58.8997	62.2541	61.2052	58.3587		70.8276	74.1695	72.2667	75.4969		74.6735	74.8082	72.3048	75.0806
48	78.864	79.5956	79.0048	76.7237		66.0979	69.56	68.5268	65.4488		76.8604	79.9682	77.9777	81.1308		80.4128	80.5806	78.2316	80.874
48.5	84.5391	85.3099	84.8839	82.6796		73.1788	76.4804	75.5159	72.3757		82.5017	85.1758	83.2456	86.2471		85.4931	85.6999	83.6236	86.0809
49	89.1656	90.0031	89.6375	87.7563		79.5439	82.5941	81.6773	78.6037		87.2886	89.4378	87.7416	90.41		89.5795	89.887	88.2266	90.4463
49.5	92.8459	93.7335	93.4798	91.9877		85.176	87.7909	86.9265	84.0314		91.2362	92.8065	91.3936	93.7419		92.8256	93.2234	91.8936	93.8424
50	95.6055	96.4369	96.2151	95.1718		89.8434	91.9608	91.2112	88.6273		94.3205	95.3433	94.2423	96.218		95.3242	95.7297	94.6944	96.3425
50.5	97.6483	98.2994	98.2124	97.5086		93.6605	95.2188	94.5956	92.4231		96.644	97.1692	96.4339	98.0058		97.2042	97.466	96.7181	98.1161
51	99.0031	99.4537	99.3111	98.9694		96.3795	97.4483	97.0191	95.3601		98.2049	98.4187	97.9852	99.1525		98.4327	98.5938	98.1162	99.2349
51.5	99.8045	100	100	99.7955		98.2931	99.0219	98.694	97.5244		99.2386	99.223	99.0215	99.8297		99.3436	99.3829	99.1512	99.9356
52	99.987	99.9532	99.9026	100		99.3448	99.6007	99.4915	98.9968		99.7269	99.6896	99.6214	100		99.6266	99.7013	99.6494	100
52.5	100	99.7327	99.6388	99.9211		100	100	100	100		100	100	100	99.9474		100	100	100	99.9192
	R75M					N123E					F169R					A173W
Tm (C )	45.86	45.81	45.88	45.96		46.78	46.59	46.65	46.83		45.84	45.62	45.65	45.38		45.57	45.54	45.74	45.49
	mean Tm	45.9	SD	0.1		mean Tm	46.7	SD	0.1		mean Tm	45.6	SD	0.2		mean Tm	45.6	SD	0.1

## Sheet: Suppl Figure 9 A B
Suppl Figure 9A											Suppl Figure 9B
concentration of Ric8A-1-492											concentration of Ric8A-1-492 F169R
time (sec.)	response (nm)										time (sec.)	response (nm)
	20 nM	50 nM	100 nM	200 nM	500 nM							0.5 µM	1 µM	2 µM	4 µM	6 µM
330	0.002387	0.004354	0.005927	0.009459	0.017072						330.03	0.004395	0.008473	0.04958	0.048301	0.055184
330.2	0.002104	0.004398	0.006358	0.011283	0.020747						330.23	0.007002	0.01248	0.053387	0.057443	0.065229
330.4	0.002223	0.00454	0.007202	0.013503	0.025327						330.43	0.010107	0.017126	0.057134	0.067089	0.075622
330.6	0.002201	0.004923	0.008083	0.016055	0.030316						330.63	0.013627	0.022431	0.061987	0.077193	0.086683
330.8	0.002942	0.00569	0.009731	0.01908	0.036037						330.83	0.016724	0.027871	0.066388	0.087177	0.097781
331	0.003523	0.006474	0.011659	0.022645	0.042306						331.03	0.020255	0.033171	0.070522	0.097097	0.108351
331.2	0.004303	0.006943	0.01338	0.026239	0.048547						331.23	0.024165	0.038336	0.074561	0.106388	0.118268
331.4	0.004555	0.007145	0.015216	0.029346	0.05473						331.43	0.027788	0.04336	0.078645	0.11431	0.12716
331.6	0.005127	0.007886	0.017486	0.032852	0.060944						331.63	0.030692	0.047506	0.081748	0.121127	0.134462
331.8	0.005506	0.008629	0.01972	0.035884	0.066948						331.83	0.033472	0.051448	0.084706	0.126529	0.140164
332	0.006191	0.009279	0.02178	0.038853	0.072018						332.03	0.035677	0.054368	0.086581	0.129797	0.143836
332.2	0.006578	0.010119	0.023568	0.04161	0.076557						332.23	0.037626	0.056727	0.087948	0.131371	0.145428
332.4	0.006988	0.011484	0.026045	0.044716	0.080929						332.43	0.038811	0.05816	0.089116	0.132471	0.146558
332.6	0.006677	0.012319	0.027513	0.047255	0.084348						332.63	0.039771	0.059149	0.089937	0.13364	0.147244
332.8	0.006838	0.013278	0.029871	0.050254	0.088281						332.83	0.041439	0.060436	0.091287	0.135138	0.149122
333	0.007138	0.014143	0.031054	0.052837	0.092195						333.03	0.042566	0.061002	0.091876	0.13614	0.150269
333.2	0.007935	0.015022	0.032064	0.055676	0.095107						333.23	0.043557	0.061581	0.092483	0.136769	0.151009
333.4	0.008307	0.015962	0.033704	0.058371	0.098057						333.43	0.044724	0.062454	0.093373	0.137662	0.152039
333.6	0.00846	0.01707	0.034983	0.061056	0.100894						333.63	0.045151	0.063048	0.093756	0.138531	0.152815
333.8	0.008839	0.017576	0.036168	0.063609	0.103755						333.83	0.045739	0.063274	0.093655	0.138689	0.153186
334	0.009387	0.018304	0.037536	0.066032	0.106572						334.03	0.046249	0.063551	0.094126	0.139286	0.153866
334.2	0.009341	0.018704	0.038528	0.067976	0.108518						334.23	0.046877	0.063733	0.094463	0.139491	0.154607
334.4	0.010088	0.019239	0.040072	0.070601	0.110943						334.43	0.047396	0.064204	0.094526	0.139791	0.154863
334.6	0.010513	0.020129	0.041396	0.073029	0.113054						334.63	0.047678	0.064792	0.095597	0.140157	0.155396
334.8	0.011406	0.02139	0.043538	0.075654	0.115543						334.83	0.047756	0.065506	0.09563	0.14064	0.156016
335	0.012023	0.022097	0.045234	0.078006	0.11781						335.03	0.048411	0.065801	0.095805	0.14124	0.156293
335.2	0.012388	0.022652	0.046826	0.079798	0.119675						335.23	0.048944	0.066056	0.096421	0.141487	0.156693
335.4	0.012313	0.023299	0.048547	0.081644	0.121812						335.43	0.04862	0.066406	0.097043	0.141495	0.157056
335.6	0.013046	0.024349	0.050658	0.083914	0.123773						335.63	0.048445	0.066697	0.097277	0.14197	0.157351
335.8	0.013121	0.025093	0.052588	0.085166	0.125792						335.83	0.048725	0.067745	0.09816	0.143335	0.15862
336	0.0135	0.025638	0.053661	0.086884	0.12709						336.03	0.048669	0.068125	0.098832	0.144255	0.159283
336.2	0.013373	0.026318	0.054516	0.088148	0.128661						336.23	0.048995	0.068989	0.099661	0.145475	0.160297
336.4	0.013351	0.027112	0.055918	0.089255	0.130269						336.43	0.048914	0.069266	0.100051	0.146029	0.160455
336.6	0.01344	0.027533	0.056758	0.090598	0.131865						336.63	0.049415	0.069847	0.100702	0.147038	0.160838
336.8	0.013851	0.028394	0.058119	0.092584	0.133767						336.83	0.049444	0.069878	0.101287	0.147851	0.161777
337	0.014171	0.028951	0.058961	0.094076	0.134881						337.03	0.049416	0.070172	0.101542	0.148394	0.162441
337.2	0.014449	0.029519	0.059796	0.095445	0.135904						337.23	0.049432	0.070597	0.102285	0.149056	0.163212
337.4	0.014633	0.029938	0.060877	0.096761	0.137167						337.43	0.049816	0.071329	0.103339	0.149985	0.164147
337.6	0.015042	0.030541	0.061772	0.098408	0.138019						337.63	0.049946	0.071578	0.103592	0.150659	0.164786
337.8	0.015287	0.031261	0.062689	0.100139	0.138759						337.83	0.050651	0.071791	0.104085	0.150938	0.165638
338	0.015537	0.031996	0.063934	0.101631	0.139582						338.03	0.051304	0.0719	0.104573	0.151522	0.166951
338.2	0.015706	0.03247	0.065432	0.103071	0.140325						338.23	0.05228	0.072528	0.10526	0.152022	0.167734
338.4	0.016442	0.033577	0.066767	0.105277	0.141325						338.43	0.052451	0.072867	0.105564	0.152431	0.168049
338.6	0.016743	0.034717	0.068111	0.10657	0.142386						338.63	0.052873	0.073256	0.106229	0.152802	0.168606
338.8	0.017728	0.036176	0.070418	0.10838	0.14399						338.83	0.053122	0.073797	0.106477	0.153294	0.169342
339	0.01852	0.036977	0.072136	0.11001	0.145431						339.03	0.053458	0.073872	0.106727	0.153603	0.170083
339.2	0.019117	0.038199	0.073575	0.111795	0.146862						339.23	0.053454	0.074313	0.106976	0.153669	0.170572
339.4	0.019623	0.038789	0.075169	0.113211	0.147934						339.43	0.053366	0.074341	0.106629	0.153404	0.170974
339.6	0.020176	0.039461	0.077045	0.114486	0.149151						339.63	0.053681	0.074593	0.106686	0.153708	0.171082
339.8	0.020268	0.040211	0.078366	0.115569	0.150311						339.83	0.053608	0.074527	0.106734	0.154401	0.17132
340	0.020517	0.04075	0.078962	0.116604	0.150803						340.03	0.053136	0.074355	0.106342	0.154161	0.170799
340.2	0.021011	0.041471	0.080167	0.117555	0.152254						340.23	0.053382	0.07435	0.106109	0.154103	0.170875
340.4	0.021147	0.042019	0.081552	0.118414	0.152999						340.43	0.053036	0.07463	0.105999	0.154173	0.170601
340.6	0.021775	0.04288	0.082743	0.119772	0.153928						340.63	0.053317	0.075086	0.106695	0.154884	0.170707
340.8	0.022317	0.043746	0.083884	0.120915	0.154841						340.83	0.053265	0.074963	0.106861	0.155179	0.170943
341	0.022434	0.044001	0.084688	0.121662	0.155581						341.03	0.053469	0.075073	0.107134	0.155494	0.171497
341.2	0.022059	0.044129	0.085668	0.122451	0.156097						341.23	0.053596	0.075289	0.108027	0.155652	0.172057
341.4	0.02202	0.044456	0.086389	0.123783	0.156927						341.43	0.053773	0.075427	0.108642	0.155971	0.172376
341.6	0.022137	0.045481	0.087066	0.125227	0.157754						341.63	0.054159	0.075048	0.108971	0.156142	0.172435
341.8	0.022225	0.045756	0.087697	0.126261	0.158256						341.83	0.055427	0.075503	0.109517	0.15707	0.173271
342	0.0225	0.045813	0.088249	0.126432	0.158542						342.03	0.056264	0.075509	0.110105	0.157623	0.17378
342.2	0.022672	0.046131	0.089074	0.126998	0.159294						342.23	0.057014	0.07602	0.110783	0.158797	0.174394
342.4	0.023376	0.046493	0.089805	0.128159	0.159797						342.43	0.056524	0.075794	0.1106	0.158902	0.174665
342.6	0.023028	0.046576	0.090543	0.128328	0.160566						342.63	0.056678	0.075871	0.110876	0.159676	0.175389
342.8	0.023257	0.046731	0.0913	0.128986	0.161106						342.83	0.056875	0.076715	0.111365	0.160518	0.176269
343	0.02317	0.046734	0.091375	0.129403	0.161416						343.03	0.057159	0.077342	0.111899	0.161402	0.177712
343.2	0.023464	0.047315	0.091854	0.130527	0.161992						343.23	0.057279	0.077601	0.111819	0.161903	0.178049
343.4	0.02377	0.047878	0.092999	0.131757	0.162784						343.43	0.057262	0.077492	0.111733	0.162236	0.178282
343.6	0.023713	0.048701	0.093688	0.132587	0.163722						343.63	0.056976	0.077683	0.111988	0.162634	0.178209
343.8	0.023932	0.049574	0.094416	0.133311	0.163964						343.83	0.056701	0.07737	0.11193	0.162519	0.178284
344	0.024839	0.05036	0.095547	0.133893	0.164583						344.03	0.05672	0.07766	0.111938	0.162498	0.17858
344.2	0.02557	0.05095	0.097114	0.134865	0.165371						344.23	0.056811	0.077698	0.112398	0.162457	0.178677
344.4	0.026	0.051612	0.097846	0.135618	0.16577						344.43	0.056451	0.078137	0.112468	0.162293	0.17867
344.6	0.026681	0.052489	0.098569	0.136803	0.166447						344.63	0.056881	0.078001	0.112732	0.162183	0.178782
344.8	0.026937	0.052848	0.09975	0.137708	0.167323						344.83	0.056873	0.078027	0.112791	0.16186	0.179086
345	0.026973	0.053672	0.10093	0.139023	0.167838						345.03	0.057109	0.078206	0.113112	0.161606	0.179253
345.2	0.027562	0.054494	0.102158	0.140085	0.168577						345.23	0.057331	0.078318	0.113955	0.161855	0.179653
345.4	0.028147	0.055287	0.102954	0.141445	0.169519						345.43	0.057669	0.07841	0.114674	0.16194	0.179799
345.6	0.028853	0.056173	0.103621	0.142277	0.170022						345.63	0.058322	0.078459	0.115133	0.162466	0.179872
345.8	0.029471	0.056537	0.104482	0.142798	0.170281						345.83	0.059093	0.07913	0.11534	0.163078	0.180376
346	0.02979	0.056687	0.105466	0.142916	0.170447						346.03	0.059452	0.079252	0.115464	0.163442	0.180788
346.2	0.029814	0.056763	0.105933	0.143332	0.170628						346.23	0.05944	0.079596	0.115493	0.16433	0.181355
346.4	0.02978	0.05705	0.106676	0.144111	0.170775						346.43	0.059017	0.079881	0.115559	0.164533	0.181533
346.6	0.0295	0.057135	0.107003	0.144413	0.171145						346.63	0.059056	0.08033	0.115769	0.165194	0.182053
346.8	0.029899	0.057597	0.107339	0.144615	0.171062						346.83	0.058955	0.080707	0.115924	0.165431	0.182357
347	0.031072	0.058542	0.108338	0.145411	0.171816						347.03	0.058989	0.081133	0.116306	0.166124	0.183026
347.2	0.031979	0.059505	0.109314	0.147097	0.173093						347.23	0.059045	0.081211	0.115786	0.166128	0.182731
347.4	0.032748	0.060466	0.110169	0.147594	0.17411						347.43	0.059006	0.081556	0.115506	0.166281	0.18275
347.6	0.033016	0.060948	0.110505	0.147373	0.174274						347.63	0.059114	0.081447	0.115135	0.166276	0.183152
347.8	0.033556	0.061485	0.111448	0.147807	0.174451						347.83	0.059163	0.081326	0.115237	0.166645	0.183267
348	0.03407	0.061762	0.112444	0.148577	0.174849						348.03	0.059449	0.08145	0.115373	0.166915	0.183437
348.2	0.034073	0.062049	0.112996	0.149372	0.175297						348.23	0.059551	0.081698	0.115482	0.166851	0.18358
348.4	0.034053	0.062461	0.113354	0.150105	0.176339						348.43	0.060158	0.082034	0.115633	0.166861	0.183744
348.6	0.033913	0.062535	0.114281	0.150557	0.176628						348.63	0.060508	0.082389	0.115789	0.16674	0.184024
348.8	0.033975	0.06349	0.115691	0.151194	0.177264						348.83	0.060898	0.083302	0.1162	0.167134	0.184443
349	0.034106	0.064602	0.116522	0.152342	0.177817						349.03	0.061352	0.083764	0.116891	0.167698	0.184931
349.2	0.033956	0.064752	0.117027	0.152315	0.177785						349.23	0.061592	0.083985	0.117641	0.168313	0.186038
349.4	0.033371	0.065065	0.117884	0.153228	0.178113						349.43	0.061901	0.084459	0.118352	0.168568	0.186733
349.6	0.033467	0.06581	0.118821	0.153916	0.178491						349.63	0.06208	0.084609	0.118403	0.168937	0.187483
349.8	0.032951	0.066245	0.119454	0.154135	0.178509						349.83	0.062137	0.084836	0.118448	0.169327	0.187892
350	0.032805	0.066305	0.119952	0.154368	0.178511						350.03	0.062243	0.085419	0.11935	0.170068	0.188697
350.2	0.032367	0.066372	0.119834	0.154678	0.178474						350.23	0.061775	0.085291	0.119635	0.170701	0.189146
350.4	0.032405	0.066654	0.120399	0.155215	0.178952						350.43	0.061819	0.085482	0.120388	0.17136	0.189828
350.6	0.033076	0.067356	0.121387	0.155975	0.179157						350.63	0.061614	0.085561	0.120591	0.171698	0.190188
350.8	0.033855	0.068052	0.12177	0.156356	0.179245						350.83	0.061667	0.085564	0.12104	0.172144	0.19073
351	0.035471	0.068935	0.122595	0.157568	0.18008						351.03	0.061927	0.08587	0.121166	0.17271	0.191019
351.2	0.036007	0.069187	0.122736	0.158202	0.180672						351.23	0.061909	0.085662	0.120997	0.173064	0.191054
351.4	0.03647	0.069594	0.122797	0.158409	0.181155						351.43	0.0617	0.085383	0.120747	0.173938	0.191166
351.6	0.036556	0.06991	0.122843	0.158875	0.181137						351.63	0.061844	0.084795	0.120644	0.174459	0.191362
351.8	0.036822	0.070435	0.123529	0.159525	0.181811						351.83	0.062043	0.085141	0.121493	0.175427	0.191464
352	0.037617	0.071029	0.124376	0.160501	0.182632						352.03	0.062797	0.085636	0.121777	0.176048	0.191695
352.2	0.038063	0.071498	0.124298	0.160895	0.1835						352.23	0.063511	0.086378	0.122228	0.176695	0.191941
352.4	0.038495	0.071687	0.125031	0.161014	0.184131						352.43	0.063624	0.086734	0.122397	0.176819	0.19164
352.6	0.038776	0.071679	0.125543	0.161097	0.184137						352.63	0.063548	0.087266	0.122563	0.17691	0.191779
352.8	0.039095	0.072614	0.126461	0.161939	0.184548						352.83	0.063909	0.088003	0.123058	0.177163	0.192226
353	0.039228	0.072581	0.127307	0.162706	0.185023						353.03	0.063981	0.087806	0.123385	0.177153	0.192091
353.2	0.03894	0.072445	0.127837	0.162463	0.184398						353.23	0.063761	0.087929	0.123684	0.177122	0.192516
353.4	0.039093	0.072753	0.128867	0.16279	0.184479						353.43	0.063747	0.087717	0.123428	0.176805	0.192313
353.6	0.039086	0.07309	0.129636	0.163003	0.184794						353.63	0.063765	0.087666	0.123227	0.176532	0.192273
353.8	0.038719	0.073088	0.129604	0.163198	0.18464						353.83	0.064051	0.088218	0.1236	0.177182	0.192656
354	0.039112	0.073231	0.130101	0.163897	0.184989						354.03	0.063999	0.088455	0.123681	0.177106	0.193035
354.2	0.039076	0.073608	0.131063	0.164717	0.185535						354.23	0.064162	0.088769	0.123844	0.177249	0.193081
354.4	0.039657	0.0741	0.132101	0.165463	0.185975						354.43	0.064726	0.089497	0.124193	0.177288	0.19349
354.6	0.040458	0.075247	0.133169	0.166624	0.186333						354.63	0.064904	0.089777	0.1244	0.177086	0.193762
354.8	0.041057	0.075642	0.133254	0.167334	0.186585						354.83	0.064761	0.08937	0.124184	0.176457	0.193676
355	0.041434	0.076166	0.133653	0.167814	0.187022						355.03	0.065027	0.089375	0.124034	0.176609	0.193544
355.2	0.041782	0.076293	0.13396	0.168259	0.187369						355.23	0.064954	0.089317	0.124225	0.176656	0.193785
355.4	0.042196	0.077091	0.13396	0.169219	0.187983						355.43	0.065024	0.089539	0.12427	0.177031	0.194365
355.6	0.042212	0.077954	0.134736	0.169731	0.188576						355.63	0.065355	0.089719	0.124658	0.177456	0.194995
355.8	0.04273	0.078694	0.1355	0.170321	0.189422						355.83	0.065314	0.090146	0.125541	0.177776	0.195398
356	0.043627	0.079389	0.136235	0.170962	0.189863						356.03	0.065546	0.089986	0.125446	0.178049	0.195597
356.2	0.043646	0.079469	0.136218	0.170737	0.189964						356.23	0.065415	0.089616	0.12567	0.177992	0.195951
356.4	0.044121	0.079692	0.13643	0.170732	0.190026						356.43	0.065397	0.089414	0.125718	0.177467	0.195947
356.6	0.04413	0.080463	0.137049	0.171332	0.190305						356.63	0.065346	0.089397	0.125694	0.177339	0.19644
356.8	0.044572	0.081324	0.137911	0.171563	0.1907						356.83	0.06526	0.089223	0.125975	0.177231	0.196875
357	0.04439	0.081515	0.13829	0.171072	0.19067						357.03	0.064928	0.088407	0.126065	0.177425	0.196695
357.2	0.044074	0.081575	0.13823	0.170547	0.190434						357.23	0.064996	0.088469	0.12638	0.177675	0.197388
357.4	0.044163	0.081687	0.138517	0.170511	0.190391						357.43	0.065118	0.088214	0.12609	0.177818	0.19739
357.6	0.044143	0.081775	0.138781	0.171042	0.190795						357.63	0.065193	0.088875	0.126211	0.178246	0.197754
357.8	0.043706	0.081375	0.138819	0.170692	0.190759						357.83	0.064987	0.088856	0.125847	0.178378	0.197618
358	0.043647	0.081825	0.139674	0.170921	0.19132						358.03	0.064872	0.089372	0.126152	0.178468	0.197498
358.2	0.043753	0.082271	0.140675	0.171133	0.19192						358.23	0.065851	0.090348	0.126863	0.179091	0.197586
358.4	0.04396	0.082401	0.14094	0.171334	0.191733						358.43	0.066567	0.090344	0.126979	0.179485	0.197532
358.6	0.044655	0.083306	0.141528	0.172276	0.192095						358.63	0.066629	0.090197	0.127109	0.179736	0.197518
358.8	0.044684	0.08298	0.141607	0.17257	0.192145						358.83	0.066366	0.089747	0.126665	0.17992	0.197228
359	0.045109	0.083093	0.141814	0.173224	0.192532						359.03	0.066566	0.090098	0.126932	0.180764	0.197459
359.2	0.04604	0.082984	0.142275	0.17399	0.193251						359.23	0.066558	0.090154	0.127203	0.181164	0.197797
359.4	0.04639	0.083294	0.142624	0.174597	0.193674						359.43	0.066612	0.09024	0.127446	0.181644	0.198522
359.6	0.046448	0.083448	0.1437	0.175039	0.194375						359.63	0.066725	0.089828	0.127522	0.182096	0.198923
359.8	0.04688	0.083286	0.144118	0.175342	0.194425						359.83	0.067351	0.089748	0.127851	0.18218	0.19928
360	0.047514	0.083794	0.145063	0.175926	0.194673						360.03	0.06794	0.089377	0.127814	0.182539	0.199746
360.2	0.047841	0.084032	0.145581	0.176336	0.194918						360.23	0.067921	0.089149	0.128197	0.18274	0.20023
360.4	0.04823	0.085068	0.145847	0.176983	0.195101						360.43	0.067743	0.089333	0.127998	0.182236	0.200339
360.6	0.04887	0.086413	0.147209	0.178142	0.195884						360.63	0.067592	0.089585	0.128191	0.182701	0.200992
360.8	0.04912	0.086788	0.147529	0.178151	0.196047						360.83	0.067889	0.089752	0.128983	0.183073	0.20206
361	0.049195	0.086932	0.147654	0.178546	0.195994						361.03	0.067676	0.089867	0.128949	0.183185	0.202482
361.2	0.049785	0.087454	0.148422	0.179399	0.196681						361.23	0.067899	0.090632	0.129508	0.1832	0.20273
361.4	0.050368	0.088291	0.149286	0.180069	0.197353						361.43	0.067921	0.091088	0.129887	0.1833	0.202789
361.6	0.050598	0.088776	0.149953	0.180298	0.197646						361.63	0.067858	0.09164	0.130136	0.183314	0.202668
361.8	0.050539	0.089368	0.150474	0.180311	0.198354						361.83	0.067792	0.091821	0.130678	0.18329	0.20219
362	0.050864	0.090148	0.150598	0.180822	0.199043						362.03	0.068454	0.092994	0.131804	0.184299	0.202954
362.2	0.051268	0.090794	0.150853	0.181095	0.199467						362.23	0.068955	0.093606	0.132197	0.184702	0.203189
362.4	0.051653	0.091767	0.151209	0.181685	0.199761						362.43	0.069186	0.093924	0.132433	0.18488	0.203202
362.6	0.051815	0.092644	0.151305	0.182093	0.200439						362.63	0.068863	0.094341	0.132419	0.184742	0.2035
362.8	0.052254	0.092958	0.151332	0.182373	0.20131						362.83	0.068511	0.094277	0.132198	0.184843	0.203499
363	0.053004	0.093734	0.151927	0.182555	0.202143						363.03	0.068904	0.094964	0.132828	0.185143	0.203748
363.2	0.053629	0.093826	0.152353	0.182356	0.202837						363.23	0.069411	0.094961	0.132897	0.185633	0.204355
363.4	0.053519	0.094114	0.152232	0.182213	0.203131						363.43	0.069883	0.095123	0.132885	0.185863	0.205005
363.6	0.053384	0.094209	0.152467	0.182103	0.2031						363.63	0.070576	0.095245	0.133054	0.186756	0.205447
363.8	0.053507	0.094261	0.152575	0.182076	0.202624						363.83	0.071193	0.095269	0.133487	0.1871	0.205697
364	0.05349	0.094357	0.153103	0.182224	0.202502						364.03	0.070984	0.094624	0.133674	0.187444	0.205786
364.2	0.053645	0.094437	0.153344	0.18231	0.202127						364.23	0.070422	0.094452	0.133756	0.187523	0.205901
364.4	0.053582	0.094863	0.153637	0.182451	0.20208						364.43	0.069735	0.094497	0.133545	0.187049	0.205725
364.6	0.053969	0.094707	0.153973	0.182666	0.202244						364.63	0.070168	0.094587	0.134263	0.187374	0.206308
364.8	0.05384	0.094707	0.15421	0.182613	0.202154						364.83	0.070497	0.094796	0.134138	0.187668	0.206707
365	0.054044	0.094715	0.154775	0.183012	0.202017						365.03	0.070136	0.094449	0.133755	0.187413	0.206105
365.2	0.054269	0.095083	0.155921	0.183381	0.202547						365.23	0.070313	0.094408	0.134262	0.187082	0.205542
365.4	0.054169	0.095136	0.156323	0.183449	0.202431						365.43	0.07011	0.094137	0.134272	0.187095	0.205398
365.6	0.054666	0.095064	0.157069	0.18391	0.202566						365.63	0.069974	0.094228	0.134308	0.187532	0.205481
365.8	0.054735	0.095097	0.157681	0.18423	0.202896						365.83	0.069724	0.094736	0.134528	0.187645	0.205616
366	0.054707	0.095133	0.158003	0.184448	0.203056						366.03	0.069762	0.095208	0.134305	0.187525	0.205834
366.2	0.054994	0.095934	0.159031	0.184964	0.203265						366.23	0.069729	0.095655	0.134624	0.187609	0.205881
366.4	0.055358	0.096385	0.159447	0.185405	0.203603						366.43	0.069848	0.096059	0.134559	0.187442	0.205705
366.6	0.055509	0.096999	0.159782	0.185662	0.204355						366.63	0.069753	0.096294	0.134294	0.187785	0.206279
366.8	0.055963	0.097075	0.160246	0.186042	0.204967						366.83	0.069764	0.096121	0.133915	0.187864	0.206032
367	0.05624	0.097464	0.160923	0.186222	0.205749						367.03	0.070318	0.096499	0.13419	0.188484	0.206549
367.2	0.056731	0.097475	0.160797	0.187058	0.206493						367.23	0.070367	0.096523	0.133937	0.188901	0.206762
367.4	0.056165	0.097221	0.160611	0.187232	0.206493						367.43	0.070743	0.096757	0.133858	0.189798	0.207238
367.6	0.056406	0.097226	0.16059	0.187426	0.206353						367.63	0.070686	0.096559	0.134018	0.190353	0.2076
367.8	0.0571	0.097461	0.160688	0.188027	0.207025						367.83	0.070598	0.096139	0.134118	0.190192	0.207615
368	0.057844	0.097696	0.160869	0.188351	0.207365						368.03	0.070065	0.096075	0.133887	0.190259	0.207592
368.2	0.058441	0.098594	0.161121	0.188783	0.208018						368.23	0.069456	0.095904	0.1338	0.189803	0.207424
368.4	0.05855	0.099077	0.161003	0.18904	0.208628						368.43	0.069693	0.095901	0.134448	0.190065	0.20788
368.6	0.058887	0.099414	0.161076	0.188957	0.208518						368.63	0.070253	0.095693	0.134634	0.189896	0.208456
368.8	0.058695	0.099772	0.160795	0.188794	0.208108						368.83	0.070467	0.095792	0.133926	0.190263	0.208799
369	0.058549	0.100072	0.161046	0.189078	0.20787						369.03	0.070567	0.095502	0.134054	0.190281	0.209246
369.2	0.058875	0.100242	0.161688	0.189685	0.208045						369.23	0.070998	0.095438	0.134384	0.190693	0.20947
369.4	0.0594	0.10085	0.162014	0.190209	0.20825						369.43	0.070977	0.095701	0.134768	0.191325	0.209852
369.6	0.060403	0.10147	0.162733	0.190838	0.209013						369.63	0.071136	0.095738	0.135074	0.191538	0.210299
369.8	0.060405	0.102186	0.163233	0.191406	0.208853						369.83	0.070996	0.095813	0.134968	0.191046	0.210201
370	0.060544	0.102818	0.163666	0.191913	0.208595						370.03	0.071661	0.095996	0.135434	0.191208	0.210399
370.2	0.060921	0.103505	0.164084	0.192341	0.208647						370.23	0.07178	0.096099	0.135928	0.191496	0.210512
370.4	0.06077	0.103255	0.163837	0.192104	0.208829						370.43	0.072391	0.096311	0.13596	0.191854	0.210804
370.6	0.06088	0.103585	0.164495	0.19269	0.209002						370.63	0.072939	0.096263	0.136382	0.192452	0.211511
370.8	0.060809	0.103341	0.165062	0.192799	0.208787						370.83	0.073496	0.096391	0.136557	0.192766	0.211383
371	0.060775	0.103542	0.165329	0.193282	0.208953						371.03	0.073417	0.09659	0.136957	0.192809	0.211706
371.2	0.060644	0.102932	0.165292	0.193756	0.208942						371.23	0.073602	0.097063	0.137121	0.19339	0.212159
371.4	0.060663	0.102785	0.165868	0.193841	0.208799						371.43	0.073387	0.097328	0.13732	0.194245	0.21265
371.6	0.061235	0.10332	0.166293	0.193976	0.209201						371.63	0.07329	0.097746	0.137643	0.193907	0.21295
371.8	0.061649	0.103591	0.166598	0.194186	0.209845						371.83	0.072765	0.097599	0.137065	0.193321	0.212547
372	0.062072	0.103961	0.167113	0.194334	0.209759						372.03	0.072504	0.097926	0.136908	0.193296	0.212692
372.2	0.061849	0.104323	0.167335	0.194271	0.210177						372.23	0.072367	0.097649	0.137075	0.193212	0.212753
372.4	0.061831	0.104369	0.167469	0.194318	0.209831						372.43	0.072831	0.098042	0.137772	0.193943	0.213488
372.6	0.06189	0.104395	0.167666	0.194274	0.209869						372.63	0.072876	0.098347	0.137331	0.193851	0.213569
372.8	0.06155	0.104274	0.167458	0.193981	0.209715						372.83	0.072923	0.098989	0.137403	0.194692	0.213711
373	0.061483	0.104844	0.168533	0.194526	0.21031						373.03	0.073084	0.099227	0.137892	0.195096	0.213944
373.2	0.062278	0.105369	0.169008	0.195035	0.211251						373.23	0.072865	0.099245	0.138074	0.195012	0.213722
373.4	0.063139	0.106343	0.169603	0.195269	0.211956						373.43	0.072766	0.099271	0.138655	0.195075	0.213516
373.6	0.063155	0.10677	0.16986	0.195579	0.212635						373.63	0.073004	0.099134	0.138949	0.194875	0.213386
373.8	0.063278	0.107261	0.170303	0.196348	0.21261						373.83	0.073293	0.099516	0.13928	0.195295	0.21373
374	0.063332	0.107474	0.170673	0.1963	0.21249						374.03	0.073962	0.099711	0.140004	0.195888	0.213927
374.2	0.063823	0.107779	0.170628	0.196108	0.212771						374.23	0.074264	0.099659	0.139707	0.196351	0.213915
374.4	0.063893	0.107917	0.170747	0.196087	0.212858						374.43	0.075141	0.099661	0.140063	0.196912	0.214695
374.6	0.064473	0.108592	0.17123	0.196928	0.21289						374.63	0.075489	0.099455	0.140416	0.196756	0.215076
374.8	0.064889	0.108722	0.171163	0.196481	0.213003						374.83	0.076333	0.099992	0.140829	0.197499	0.215817
375	0.065075	0.108923	0.170849	0.19705	0.213264						375.03	0.07604	0.099717	0.141071	0.197651	0.216007
375.2	0.065305	0.109167	0.171389	0.19721	0.213544						375.23	0.076174	0.100027	0.140969	0.198313	0.216447
375.4	0.065969	0.109969	0.171948	0.197474	0.2138						375.43	0.07595	0.099949	0.14103	0.19871	0.216596
375.6	0.065858	0.109959	0.171653	0.197298	0.213895						375.63	0.076442	0.100301	0.141345	0.198852	0.217001
375.8	0.066251	0.110159	0.171562	0.197186	0.213839						375.83	0.076167	0.100225	0.140957	0.199216	0.21701
376	0.066771	0.110461	0.172103	0.197668	0.21405						376.03	0.076541	0.100745	0.141269	0.199702	0.218049
376.2	0.066801	0.110814	0.172193	0.19768	0.214295						376.23	0.076208	0.100535	0.141098	0.199887	0.218073
376.4	0.066601	0.110789	0.172269	0.197992	0.214436						376.43	0.075762	0.100649	0.140956	0.200148	0.218329
376.6	0.06612	0.110471	0.171749	0.197818	0.214385						376.63	0.075326	0.100951	0.14086	0.199897	0.218733
376.8	0.066082	0.110583	0.172157	0.197944	0.214472						376.83	0.074635	0.100988	0.141328	0.199727	0.21878
377	0.066314	0.111088	0.172924	0.198268	0.215224						377.03	0.074632	0.101094	0.141638	0.19974	0.21916
377.2	0.066963	0.111521	0.173457	0.198653	0.215985						377.23	0.07444	0.101347	0.14211	0.199986	0.219522
377.4	0.067123	0.111877	0.174382	0.199027	0.216385						377.43	0.074538	0.101187	0.142612	0.200184	0.219644
377.6	0.067118	0.111959	0.175084	0.199791	0.216959						377.63	0.073894	0.101032	0.142655	0.199888	0.219763
377.8	0.067842	0.112473	0.176026	0.200099	0.217006						377.83	0.073845	0.100898	0.142761	0.200442	0.220078
378	0.067752	0.11253	0.176034	0.19993	0.217071						378.03	0.073993	0.1006	0.142787	0.199896	0.220063
378.2	0.067975	0.112853	0.176084	0.200199	0.216978						378.23	0.073996	0.100479	0.142539	0.19983	0.220207
378.4	0.067932	0.112895	0.176524	0.200595	0.216837						378.43	0.074152	0.100262	0.142685	0.199463	0.220842
378.6	0.068438	0.112988	0.177095	0.201173	0.217105						378.63	0.074025	0.100165	0.142579	0.199284	0.22073
378.8	0.068368	0.112711	0.177092	0.201126	0.217188						378.83	0.07447	0.100841	0.142501	0.199947	0.221186
379	0.068155	0.112949	0.177157	0.201568	0.21718						379.03	0.073815	0.100403	0.14245	0.199958	0.220896
379.2	0.067801	0.112802	0.17739	0.201252	0.217303						379.23	0.07413	0.100694	0.142534	0.200491	0.221336
379.4	0.067877	0.112699	0.176965	0.201502	0.217493						379.43	0.074718	0.100688	0.14299	0.200614	0.221414
379.6	0.067945	0.11261	0.176673	0.201374	0.217324						379.63	0.075617	0.101027	0.14335	0.200718	0.221877
379.8	0.068461	0.113383	0.176908	0.201291	0.217217						379.83	0.075923	0.10132	0.143406	0.201206	0.222698
380	0.068663	0.113696	0.176822	0.20129	0.217423						380.03	0.076336	0.101646	0.143615	0.201704	0.223726
380.2	0.068243	0.113541	0.176358	0.201403	0.217146						380.23	0.076332	0.10163	0.143802	0.20204	0.223797
380.4	0.068266	0.113375	0.176296	0.201715	0.217456						380.43	0.076903	0.102422	0.144348	0.202747	0.224651
380.6	0.068411	0.113419	0.17631	0.201996	0.217504						380.63	0.077398	0.102925	0.145125	0.203045	0.225107
380.8	0.06876	0.114082	0.176691	0.202404	0.218343						380.83	0.077849	0.103402	0.14549	0.203793	0.225351
381	0.069012	0.114347	0.177251	0.202514	0.218666						381.03	0.078405	0.103539	0.145688	0.204217	0.225561
381.2	0.069482	0.114737	0.177829	0.203016	0.219099						381.23	0.078266	0.103903	0.145956	0.204549	0.225795
381.4	0.069821	0.11501	0.178391	0.203445	0.219499						381.43	0.078363	0.10364	0.146074	0.204566	0.226017
381.6	0.070051	0.115508	0.178965	0.203865	0.219819						381.63	0.078251	0.103382	0.145902	0.204686	0.225875
381.8	0.070155	0.11616	0.178752	0.203766	0.219546						381.83	0.078304	0.10323	0.145732	0.2045	0.225698
382	0.070118	0.116427	0.178599	0.20426	0.21955						382.03	0.077995	0.103065	0.145408	0.203778	0.225609
382.2	0.070406	0.117039	0.179383	0.204574	0.219724						382.23	0.077097	0.10319	0.144864	0.204083	0.225412
382.4	0.070263	0.116846	0.179704	0.20475	0.219628						382.43	0.076545	0.103326	0.144423	0.204237	0.22572
382.6	0.070672	0.117282	0.179937	0.20517	0.22						382.63	0.076101	0.10374	0.144445	0.204656	0.225117
382.8	0.070427	0.1173	0.180022	0.205494	0.220081						382.83	0.075752	0.103648	0.144167	0.204792	0.224965
383	0.070853	0.117676	0.18058	0.205479	0.220552						383.03	0.075295	0.103712	0.144972	0.204564	0.224981
383.2	0.070569	0.117189	0.180694	0.205117	0.220222						383.23	0.075452	0.103583	0.144911	0.204308	0.224778
383.4	0.071192	0.117592	0.181197	0.205447	0.220444						383.43	0.075528	0.103481	0.144885	0.204021	0.224631
383.6	0.071891	0.118253	0.181717	0.205679	0.2206						383.63	0.075516	0.103466	0.145021	0.204507	0.224986
383.8	0.07274	0.119035	0.182431	0.205917	0.220678						383.83	0.075791	0.103763	0.145735	0.205272	0.22589
384	0.073318	0.119149	0.182883	0.206208	0.220901						384.03	0.075661	0.103918	0.146156	0.205559	0.226055
384.2	0.073395	0.11896	0.183183	0.207088	0.221224						384.23	0.075914	0.104151	0.146563	0.205782	0.226227
384.4	0.074325	0.119431	0.183916	0.207136	0.221761						384.43	0.076138	0.104219	0.146479	0.205986	0.226031
384.6	0.07486	0.119696	0.184305	0.207885	0.221946						384.63	0.076348	0.104154	0.146943	0.206251	0.226212
384.8	0.074976	0.120106	0.184058	0.208262	0.221846						384.83	0.076669	0.104596	0.147081	0.206723	0.226745
385	0.07519	0.11991	0.184171	0.208435	0.221715						385.03	0.077072	0.104387	0.147395	0.206841	0.226962
385.2	0.075456	0.120033	0.184083	0.208585	0.222033						385.23	0.077248	0.10492	0.147504	0.207064	0.227403
385.4	0.075447	0.120291	0.183713	0.20873	0.222227						385.43	0.077527	0.104553	0.147509	0.20709	0.227792
385.6	0.075526	0.121064	0.183475	0.208725	0.222506						385.63	0.077655	0.104324	0.147265	0.207347	0.22767
385.8	0.07539	0.121306	0.182932	0.208842	0.222378						385.83	0.07754	0.104581	0.147147	0.207402	0.227681
386	0.075437	0.121315	0.183021	0.208848	0.222891						386.03	0.077416	0.105066	0.147264	0.207908	0.227604
386.2	0.075723	0.121443	0.183227	0.20881	0.223251						386.23	0.077066	0.105385	0.147566	0.208582	0.227577
386.4	0.075404	0.121268	0.183147	0.209249	0.223039						386.43	0.077072	0.105737	0.147685	0.20899	0.227386
386.6	0.075741	0.121336	0.183261	0.209337	0.223241						386.63	0.077446	0.106169	0.148137	0.209455	0.227075
386.8	0.07574	0.121271	0.18358	0.209702	0.223426						386.83	0.077385	0.10626	0.148026	0.209214	0.227276
387	0.076132	0.121428	0.184327	0.209709	0.223894						387.03	0.077679	0.106583	0.148399	0.209268	0.227828
387.2	0.075888	0.120949	0.18433	0.209604	0.223697						387.23	0.077526	0.106274	0.147719	0.209201	0.227719
387.4	0.076624	0.121752	0.185222	0.210167	0.224476						387.43	0.077868	0.106651	0.147786	0.209833	0.228205
387.6	0.077038	0.122397	0.185606	0.21043	0.224665						387.63	0.077949	0.106413	0.148224	0.209909	0.228376
387.8	0.077591	0.122988	0.186324	0.210496	0.224709						387.83	0.078513	0.10686	0.148683	0.210099	0.22893
388	0.077902	0.123163	0.186888	0.21098	0.225051						388.03	0.078432	0.106843	0.148853	0.210024	0.228958
388.2	0.078133	0.123338	0.187231	0.21126	0.225372						388.23	0.078873	0.107382	0.149495	0.210432	0.229834
388.4	0.078699	0.124001	0.187655	0.211453	0.225397						388.43	0.079068	0.10763	0.149754	0.210309	0.230142
388.6	0.078921	0.12471	0.188093	0.212433	0.225526						388.63	0.079488	0.10804	0.150208	0.210418	0.231128
388.8	0.078671	0.124964	0.188046	0.212458	0.225465						388.83	0.079904	0.108438	0.150569	0.210864	0.231983
389	0.078462	0.124795	0.187824	0.211973	0.225043						389.03	0.080463	0.108803	0.150989	0.210946	0.232841
389.2	0.078465	0.12519	0.188009	0.212197	0.22528						389.23	0.080133	0.108898	0.151387	0.210632	0.233099
389.4	0.078814	0.125726	0.188369	0.212595	0.225526						389.43	0.080292	0.108965	0.151576	0.210715	0.233568
389.6	0.078869	0.125998	0.188611	0.212729	0.22562						389.63	0.08049	0.109157	0.15199	0.21135	0.233508
389.8	0.078412	0.125451	0.188849	0.212789	0.225569						389.83	0.080818	0.109638	0.152695	0.211569	0.234088
390	0.078296	0.125493	0.189168	0.212595	0.225645						390.03	0.080699	0.109806	0.152867	0.211463	0.233655
390.2	0.077965	0.125202	0.189164	0.212465	0.225634						390.23	0.080521	0.109365	0.152498	0.21121	0.23331
390.4	0.077552	0.125187	0.188875	0.21259	0.225509						390.43	0.080775	0.109734	0.15245	0.211666	0.233516
390.6	0.078018	0.125236	0.189434	0.212472	0.225772						390.63	0.081548	0.110072	0.152813	0.212026	0.23379
390.8	0.07798	0.125364	0.189243	0.212163	0.22591						390.83	0.081517	0.110008	0.152489	0.212547	0.234014
391	0.077775	0.124973	0.189164	0.211987	0.226041						391.03	0.081722	0.109599	0.152083	0.213215	0.234032
391.2	0.077413	0.125148	0.188962	0.211842	0.225951						391.23	0.081487	0.109478	0.152038	0.213361	0.233972
391.4	0.077347	0.12538	0.189111	0.21159	0.22617						391.43	0.08185	0.109467	0.152306	0.213764	0.234088
391.6	0.077428	0.125766	0.189061	0.211153	0.226232						391.63	0.081801	0.109372	0.15255	0.213846	0.233992
391.8	0.077858	0.126254	0.18928	0.211588	0.226639						391.83	0.081719	0.109401	0.152368	0.213885	0.234224
392	0.07832	0.12649	0.189418	0.212063	0.227134						392.03	0.081312	0.109095	0.152857	0.214134	0.234507
392.2	0.078966	0.127001	0.189581	0.212153	0.227419						392.23	0.081002	0.109105	0.152952	0.214421	0.234822
392.4	0.079371	0.128029	0.190032	0.212931	0.227777						392.43	0.080982	0.108699	0.152335	0.214083	0.234441
392.6	0.07966	0.128377	0.190798	0.213228	0.227793						392.63	0.081068	0.10898	0.152182	0.214005	0.234605
392.8	0.079874	0.128523	0.191061	0.213333	0.227734						392.83	0.081469	0.10929	0.152489	0.21403	0.235293
393	0.080327	0.128514	0.191294	0.213399	0.227447						393.03	0.081588	0.109196	0.152476	0.213468	0.235377
393.2	0.080984	0.129166	0.192076	0.214124	0.227906						393.23	0.081544	0.109107	0.15276	0.213511	0.235326
393.4	0.081693	0.129546	0.192973	0.21433	0.228089						393.43	0.081648	0.109398	0.152584	0.2137	0.235244
393.6	0.081886	0.129766	0.193048	0.214314	0.228131						393.63	0.081408	0.109126	0.152855	0.213689	0.234927
393.8	0.081939	0.129767	0.19328	0.214177	0.22803						393.83	0.081746	0.109148	0.153067	0.213319	0.235116
394	0.081601	0.129812	0.193671	0.213971	0.227937						394.03	0.081784	0.109347	0.152622	0.213093	0.234746
394.2	0.081992	0.129659	0.19375	0.214052	0.227992						394.23	0.081849	0.109178	0.152512	0.213007	0.235062
394.4	0.082266	0.130003	0.193934	0.213992	0.227926						394.43	0.082428	0.110026	0.153298	0.214123	0.236127
394.6	0.082826	0.129873	0.194527	0.214142	0.227865						394.63	0.082023	0.110096	0.153669	0.214405	0.236407
394.8	0.082723	0.129589	0.193793	0.2141	0.227925						394.83	0.081256	0.109641	0.153429	0.214844	0.236963
395	0.082564	0.12922	0.19376	0.214456	0.227579						395.03	0.082064	0.109314	0.15349	0.215173	0.237157
395.2	0.082603	0.129087	0.19372	0.214395	0.227845						395.23	0.082618	0.109346	0.153924	0.21495	0.237595
395.4	0.082635	0.128832	0.193512	0.214446	0.228243						395.43	0.083098	0.109289	0.153749	0.215126	0.237769
395.6	0.082956	0.128763	0.193185	0.214325	0.228557						395.63	0.083493	0.108898	0.153701	0.21528	0.237926
395.8	0.083395	0.128724	0.193227	0.215165	0.228969						395.83	0.08408	0.108737	0.153913	0.215721	0.238577
396	0.083543	0.128519	0.192935	0.21522	0.229295						396.03	0.084568	0.108623	0.154217	0.216343	0.238931
396.2	0.083832	0.129336	0.193452	0.215801	0.229982						396.23	0.08508	0.108622	0.15412	0.216602	0.239117
396.4	0.083993	0.129685	0.194049	0.216477	0.230791						396.43	0.08568	0.109309	0.154204	0.216758	0.239752
396.6	0.084181	0.130083	0.194604	0.217134	0.231305						396.63	0.086311	0.110124	0.154688	0.216904	0.240208
396.8	0.084103	0.13035	0.194632	0.217432	0.231933						396.83	0.086668	0.110377	0.155001	0.217099	0.240562
397	0.08413	0.13056	0.19496	0.217527	0.232293						397.03	0.087068	0.110968	0.155414	0.217829	0.240766
397.2	0.083865	0.130808	0.195079	0.218027	0.23244						397.23	0.086931	0.111347	0.155993	0.218034	0.240814
397.4	0.083568	0.130961	0.194884	0.217858	0.232277						397.43	0.08646	0.111491	0.15601	0.218414	0.241137
397.6	0.083194	0.130955	0.194868	0.218032	0.232355						397.63	0.086033	0.111216	0.156025	0.21791	0.240839
397.8	0.083145	0.131409	0.195679	0.218299	0.232709						397.83	0.086044	0.111527	0.15647	0.218322	0.241211
398	0.083027	0.131809	0.196346	0.218526	0.233169						398.03	0.085554	0.111869	0.157	0.218671	0.241487
398.2	0.083399	0.132359	0.196668	0.218713	0.233203						398.23	0.0847	0.112301	0.157266	0.219101	0.241936
398.4	0.083472	0.132891	0.197486	0.219011	0.233054						398.43	0.083901	0.113086	0.157952	0.219643	0.242376
398.6	0.084326	0.133251	0.198158	0.219888	0.233218						398.63	0.082806	0.112754	0.158175	0.219577	0.242316
398.8	0.08456	0.133512	0.198248	0.22006	0.233145						398.83	0.082797	0.112723	0.157587	0.219367	0.242208
399	0.084983	0.133659	0.198664	0.220306	0.233099						399.03	0.083523	0.113362	0.157817	0.219758	0.242462
399.2	0.085059	0.133609	0.198494	0.219999	0.233513						399.23	0.083517	0.113421	0.157749	0.219396	0.242232
399.4	0.085687	0.133972	0.198619	0.220369	0.233671						399.43	0.083551	0.11337	0.15766	0.219309	0.241662
399.6	0.086076	0.133699	0.198499	0.22006	0.233718						399.63	0.083924	0.113284	0.158052	0.219484	0.241649
399.8	0.086576	0.133861	0.198756	0.220329	0.233447						399.83	0.08392	0.113648	0.158453	0.219615	0.241845
400	0.086697	0.134169	0.198952	0.220111	0.233804						400.03	0.083813	0.113375	0.158315	0.219787	0.241581
400.2	0.087471	0.134804	0.199786	0.220531	0.233916						400.23	0.083371	0.113543	0.15833	0.219481	0.241406
400.4	0.087888	0.134751	0.200052	0.220537	0.234153						400.43	0.083915	0.113752	0.158623	0.219651	0.241825
400.6	0.087722	0.13478	0.200161	0.220594	0.233967						400.63	0.084276	0.113545	0.15877	0.219426	0.241438
400.8	0.087541	0.134145	0.1999	0.220116	0.233892						400.83	0.084192	0.113371	0.158906	0.219288	0.241365
401	0.087417	0.133775	0.200004	0.220174	0.233295						401.03	0.08454	0.113384	0.159004	0.21943	0.241746
401.2	0.087239	0.13325	0.199821	0.220426	0.23289						401.23	0.084324	0.11257	0.15904	0.219305	0.241819
401.4	0.087316	0.133419	0.200252	0.220738	0.232966						401.43	0.084277	0.112224	0.158504	0.219782	0.242066
401.6	0.087762	0.133738	0.200898	0.220957	0.23353						401.63	0.084153	0.111725	0.158379	0.219734	0.241483
401.8	0.08774	0.133747	0.201346	0.221374	0.233583						401.83	0.084558	0.11227	0.158816	0.220777	0.242332
402	0.087343	0.133403	0.201047	0.221529	0.233388						402.03	0.084459	0.112628	0.15906	0.220979	0.24251
402.2	0.087701	0.133301	0.201367	0.222076	0.233358						402.23	0.084275	0.113341	0.158983	0.221115	0.243188
402.4	0.087868	0.13407	0.201945	0.223085	0.233628						402.43	0.084252	0.113619	0.159363	0.220889	0.24374
402.6	0.088139	0.134488	0.20193	0.223782	0.234307						402.63	0.084321	0.11348	0.159135	0.22131	0.244388
402.8	0.088185	0.134725	0.201415	0.223508	0.234446						402.83	0.084576	0.114228	0.158781	0.221614	0.245054
403	0.088432	0.135448	0.20189	0.223976	0.235369						403.03	0.085081	0.114798	0.158988	0.222328	0.246084
403.2	0.088617	0.135655	0.201915	0.223836	0.235786						403.23	0.085637	0.114957	0.159021	0.222313	0.246488
403.4	0.089569	0.136221	0.202389	0.224579	0.236361						403.43	0.085712	0.115187	0.159328	0.222832	0.246744
403.6	0.089701	0.13611	0.202297	0.224202	0.236321						403.63	0.085256	0.114891	0.159547	0.222944	0.247005
403.8	0.090008	0.136415	0.203051	0.22474	0.236554						403.83	0.084843	0.114719	0.159462	0.223032	0.247307
404	0.090096	0.13683	0.203448	0.224554	0.23666						404.03	0.085053	0.114773	0.159156	0.223482	0.247362
404.2	0.090439	0.137156	0.203752	0.224286	0.236556						404.23	0.084969	0.114648	0.159056	0.222927	0.247425
404.4	0.090176	0.137489	0.203854	0.223769	0.237047						404.43	0.085766	0.114708	0.159469	0.22328	0.248042
404.6	0.089748	0.13738	0.203709	0.223393	0.236896						404.63	0.085645	0.114647	0.159417	0.22302	0.247954
404.8	0.089742	0.13751	0.203919	0.222965	0.237315						404.83	0.085514	0.114602	0.159572	0.22337	0.24801
405	0.090091	0.138078	0.204338	0.223582	0.237962						405.03	0.086063	0.114521	0.159665	0.223672	0.248254
405.2	0.089987	0.138162	0.204129	0.223939	0.238163						405.23	0.085722	0.11447	0.159855	0.223958	0.248224
405.4	0.08954	0.137851	0.203805	0.223586	0.238178						405.43	0.085325	0.114317	0.159868	0.223988	0.248217
405.6	0.088943	0.137224	0.203379	0.222716	0.237393						405.63	0.08527	0.114547	0.160397	0.22445	0.248445
405.8	0.088049	0.136658	0.20312	0.222819	0.236978						405.83	0.08539	0.114934	0.160932	0.224553	0.249054
406	0.087683	0.136401	0.202209	0.222673	0.236854						406.03	0.085215	0.115107	0.161307	0.224647	0.249525
406.2	0.087775	0.136732	0.20213	0.223447	0.237142						406.23	0.08485	0.114995	0.161439	0.224386	0.249737
406.4	0.087556	0.137379	0.202163	0.223616	0.237366						406.43	0.084698	0.114655	0.161449	0.224449	0.250068
406.6	0.087899	0.137418	0.201914	0.224064	0.237547						406.63	0.084819	0.114805	0.16123	0.225497	0.250534
406.8	0.08826	0.137542	0.201594	0.223735	0.237876						406.83	0.085234	0.115398	0.161691	0.226397	0.25089
407	0.08877	0.138153	0.201984	0.224573	0.238505						407.03	0.085442	0.115371	0.161962	0.227351	0.251311
407.2	0.089663	0.138252	0.202135	0.225246	0.238346						407.23	0.085702	0.115657	0.162457	0.227651	0.251313
407.4	0.090505	0.138723	0.202399	0.225803	0.238456						407.43	0.085434	0.11562	0.162724	0.228103	0.251124
407.6	0.091361	0.139101	0.202458	0.226328	0.238779						407.63	0.085625	0.11545	0.162978	0.22789	0.251011
407.8	0.092368	0.139986	0.203197	0.227192	0.239652						407.83	0.08591	0.115754	0.162727	0.22813	0.251159
408	0.093376	0.140548	0.203728	0.227061	0.239773						408.03	0.086133	0.116024	0.162448	0.227918	0.250845
408.2	0.093765	0.141016	0.204111	0.22683	0.240372						408.23	0.086049	0.116293	0.162753	0.227902	0.251076
408.4	0.09389	0.14126	0.204735	0.226919	0.240895						408.43	0.085972	0.116843	0.162804	0.22798	0.251264
408.6	0.094176	0.141412	0.205249	0.227406	0.241298						408.63	0.085842	0.116893	0.162871	0.227892	0.251169
408.8	0.094476	0.141658	0.205902	0.227458	0.241699						408.83	0.085931	0.116981	0.163042	0.228008	0.25111
409	0.094507	0.141494	0.205901	0.228314	0.241927						409.03	0.086087	0.117226	0.163276	0.227919	0.251456
409.2	0.093811	0.140653	0.206005	0.227646	0.24132						409.23	0.086354	0.117893	0.164048	0.228503	0.252109
409.4	0.092762	0.139783	0.206271	0.226941	0.241045						409.43	0.08654	0.11787	0.164051	0.228815	0.252428
409.6	0.092613	0.139553	0.206913	0.22673	0.240647						409.63	0.086795	0.118416	0.164518	0.229166	0.252995
409.8	0.092633	0.139859	0.207493	0.227095	0.241273						409.83	0.086703	0.118333	0.164505	0.229099	0.253336
410	0.092894	0.139354	0.207302	0.227308	0.241381						410.03	0.086346	0.11795	0.164354	0.229304	0.253818
410.2	0.092779	0.139504	0.207737	0.227881	0.241512						410.23	0.086376	0.117249	0.164053	0.229006	0.253886
410.4	0.093282	0.139748	0.208036	0.228107	0.241682						410.43	0.086537	0.117177	0.163981	0.229531	0.254126
410.6	0.093075	0.139722	0.208029	0.228138	0.241506						410.63	0.087292	0.117845	0.164656	0.230691	0.254918
410.8	0.09339	0.139881	0.207735	0.228187	0.241674						410.83	0.087337	0.117697	0.164878	0.230944	0.254825
411	0.093691	0.140569	0.207926	0.228896	0.241676						411.03	0.087624	0.1174	0.165466	0.231011	0.255382
411.2	0.094393	0.141135	0.207775	0.229258	0.241661						411.23	0.08805	0.117448	0.165891	0.230836	0.255692
411.4	0.095038	0.141999	0.207829	0.229372	0.242384						411.43	0.087988	0.117305	0.16576	0.230601	0.255927
411.6	0.096461	0.142784	0.207966	0.229835	0.243232						411.63	0.088088	0.116917	0.165731	0.230229	0.255881
411.8	0.096941	0.142775	0.208105	0.229756	0.243364						411.83	0.087763	0.116749	0.165115	0.230013	0.256068
412	0.097295	0.142964	0.208289	0.229835	0.243171						412.03	0.087549	0.117017	0.165214	0.230178	0.256113
412.2	0.096891	0.14279	0.208087	0.22961	0.242963						412.23	0.087139	0.117451	0.165539	0.230761	0.256515
412.4	0.096915	0.142771	0.208086	0.229496	0.242813						412.43	0.086886	0.117129	0.165388	0.230071	0.256344
412.6	0.097039	0.142572	0.207784	0.229522	0.242648						412.63	0.086841	0.116971	0.165428	0.2302	0.25641
412.8	0.096991	0.142385	0.207433	0.229583	0.242243						412.83	0.086708	0.116998	0.165275	0.23015	0.256559
413	0.097204	0.142541	0.207413	0.229851	0.2423						413.03	0.086959	0.117394	0.165698	0.230699	0.257049
413.2	0.097192	0.142648	0.20781	0.229543	0.242591						413.23	0.087007	0.117604	0.165935	0.230754	0.257103
413.4	0.097101	0.142941	0.208262	0.229902	0.242736						413.43	0.086847	0.117501	0.16566	0.230711	0.257159
413.6	0.097287	0.143242	0.208555	0.230027	0.242812						413.63	0.08674	0.117794	0.16568	0.230614	0.257471
413.8	0.097562	0.143452	0.209241	0.231064	0.243304						413.83	0.086753	0.117859	0.165238	0.230696	0.257511
414	0.097796	0.143303	0.209321	0.231609	0.243341						414.03	0.086687	0.118078	0.165054	0.230615	0.257501
414.2	0.097705	0.143643	0.209561	0.23206	0.243717						414.23	0.087424	0.118734	0.16494	0.23119	0.257264
414.4	0.097859	0.144219	0.209794	0.23262	0.243935						414.43	0.086876	0.119379	0.164926	0.23162	0.25683
414.6	0.097644	0.144515	0.210214	0.232951	0.244277						414.63	0.087525	0.120077	0.16534	0.23226	0.257286
414.8	0.097977	0.144929	0.210495	0.233801	0.244659						414.83	0.087835	0.120276	0.165495	0.232494	0.257123
415	0.097995	0.145544	0.210962	0.234495	0.245138						415.03	0.088452	0.120696	0.166379	0.232876	0.257463
415.2	0.09786	0.145805	0.210845	0.234625	0.245137						415.23	0.088229	0.121006	0.166086	0.232849	0.25719
415.4	0.098251	0.146489	0.211608	0.234981	0.245782						415.43	0.088453	0.121234	0.165785	0.232809	0.257236
415.6	0.09847	0.146441	0.211851	0.235243	0.245741						415.63	0.0888	0.12157	0.166325	0.233359	0.257468
415.8	0.097536	0.145738	0.211842	0.235026	0.245465						415.83	0.088938	0.12188	0.166578	0.233643	0.257683
416	0.097868	0.145987	0.212335	0.23501	0.245806						416.03	0.088731	0.122459	0.167002	0.234329	0.257847
416.2	0.098186	0.146006	0.212706	0.234633	0.246238						416.23	0.088919	0.122604	0.167381	0.234954	0.258688
416.4	0.098572	0.146159	0.212778	0.234394	0.246677						416.43	0.088891	0.121906	0.167334	0.234523	0.25839
416.6	0.098505	0.145958	0.212818	0.233948	0.246669						416.63	0.08889	0.121529	0.167408	0.235111	0.25859
416.8	0.098994	0.14626	0.212948	0.233837	0.246987						416.83	0.088844	0.121276	0.16775	0.235235	0.258931
417	0.099241	0.146845	0.213109	0.233204	0.246902						417.03	0.089244	0.121709	0.168334	0.235778	0.259749
417.2	0.098988	0.146718	0.21289	0.232665	0.246689						417.23	0.089032	0.121717	0.168603	0.235875	0.260197
417.4	0.098601	0.146825	0.213202	0.233014	0.246354						417.43	0.089442	0.121443	0.16865	0.236034	0.260814
417.6	0.098456	0.146587	0.213157	0.232794	0.245883						417.63	0.089616	0.121392	0.168656	0.23605	0.260747
417.8	0.098118	0.146246	0.213463	0.232756	0.245379						417.83	0.09012	0.121548	0.168631	0.235976	0.260832
418	0.098448	0.146271	0.213312	0.232648	0.245397						418.03	0.090362	0.12187	0.168792	0.236333	0.260823
418.2	0.098731	0.146171	0.213088	0.23284	0.245443						418.23	0.090522	0.121896	0.169147	0.237282	0.260772
418.4	0.098722	0.146167	0.21274	0.233353	0.245237						418.43	0.09047	0.121665	0.16945	0.237104	0.26051
418.6	0.098945	0.146259	0.212785	0.233714	0.245637						418.63	0.091447	0.121746	0.169491	0.237248	0.26071
418.8	0.098891	0.146142	0.212895	0.23419	0.245426						418.83	0.091718	0.121827	0.169808	0.237292	0.26128
419	0.099205	0.146354	0.212794	0.23471	0.245536						419.03	0.091171	0.121516	0.169621	0.237027	0.261239
419.2	0.09899	0.146123	0.212555	0.234865	0.245147						419.23	0.091166	0.121589	0.169601	0.236935	0.261642
419.4	0.099672	0.1465	0.213045	0.235569	0.245677						419.43	0.091487	0.121851	0.169662	0.23703	0.262176
419.6	0.099655	0.146364	0.213148	0.235736	0.245701						419.63	0.09167	0.121992	0.169854	0.23724	0.2625
419.8	0.099985	0.146469	0.213603	0.235783	0.246194						419.83	0.091129	0.121874	0.16961	0.237068	0.262558
420	0.100913	0.146883	0.214168	0.23631	0.24688						420.03	0.091024	0.121788	0.169823	0.237505	0.263083
420.2	0.100547	0.146812	0.213675	0.236267	0.24696						420.23	0.091464	0.121496	0.170285	0.237946	0.263455
420.4	0.100353	0.146545	0.213383	0.236123	0.2471						420.43	0.091402	0.121237	0.170371	0.23811	0.263553
420.6	0.100312	0.146399	0.213645	0.235969	0.247527						420.63	0.091455	0.121594	0.170608	0.238711	0.263858
420.8	0.100808	0.146804	0.213917	0.235664	0.247788						420.83	0.091401	0.122217	0.170782	0.238891	0.264104
421	0.100414	0.147191	0.213864	0.235355	0.247286						421.03	0.091463	0.122647	0.17061	0.239306	0.264758
421.2	0.100342	0.147038	0.214289	0.235769	0.247204						421.23	0.091133	0.122494	0.170839	0.239446	0.264642
421.4	0.100563	0.147557	0.214965	0.236052	0.246909						421.43	0.090977	0.122384	0.170729	0.239256	0.264564
421.6	0.100921	0.14775	0.215332	0.235632	0.246793						421.63	0.091115	0.122502	0.171113	0.239417	0.264583
421.8	0.101059	0.147843	0.21556	0.235827	0.247081						421.83	0.091299	0.122868	0.171497	0.239658	0.264856
422	0.101751	0.148096	0.215398	0.236312	0.247287						422.03	0.09125	0.123016	0.172284	0.240136	0.264422
422.2	0.101571	0.147994	0.21533	0.236289	0.246986						422.23	0.090547	0.122728	0.172504	0.240216	0.264209
422.4	0.10175	0.148515	0.215634	0.236651	0.247391						422.43	0.089986	0.122644	0.172545	0.239661	0.26375
422.6	0.102491	0.149061	0.216376	0.237259	0.248113						422.63	0.089735	0.122744	0.172013	0.239828	0.263964
422.8	0.102777	0.148922	0.216795	0.237572	0.248031						422.83	0.089435	0.122789	0.172461	0.239701	0.264407
423	0.103074	0.149404	0.217113	0.237783	0.248427						423.03	0.089186	0.122869	0.172302	0.23994	0.2641
423.2	0.102951	0.14944	0.216939	0.237529	0.248016						423.23	0.089466	0.123224	0.172506	0.239867	0.264274
423.4	0.103398	0.149682	0.217305	0.237539	0.248362						423.43	0.089465	0.123289	0.172179	0.239747	0.264224
423.6	0.103277	0.149868	0.216962	0.237411	0.248436						423.63	0.090135	0.123304	0.172566	0.240296	0.264654
423.8	0.103373	0.150298	0.217294	0.237561	0.248498						423.83	0.089964	0.123439	0.172874	0.240365	0.264875
424	0.103421	0.150695	0.217117	0.238195	0.248667						424.03	0.090602	0.123584	0.173693	0.241064	0.265814
424.2	0.103114	0.1503	0.216647	0.237987	0.248701						424.23	0.09109	0.12367	0.173679	0.241435	0.266314
424.4	0.103043	0.15017	0.216776	0.237495	0.24884						424.43	0.091707	0.124118	0.173779	0.241677	0.267139
424.6	0.103119	0.1505	0.217317	0.237865	0.249357						424.63	0.092077	0.124192	0.1733	0.241509	0.267045
424.8	0.102971	0.150624	0.217433	0.237505	0.249123						424.83	0.092589	0.124321	0.173017	0.241611	0.267373
425	0.102494	0.150186	0.217384	0.23788	0.248991						425.03	0.093012	0.124248	0.172803	0.242347	0.268146
425.2	0.103179	0.150192	0.21815	0.238214	0.249162						425.23	0.09303	0.124476	0.173204	0.242748	0.268781
425.4	0.103009	0.150372	0.218042	0.238155	0.249047						425.43	0.093277	0.124352	0.173115	0.243108	0.26924
425.6	0.10327	0.15074	0.218479	0.23864	0.249721						425.63	0.094053	0.124642	0.173734	0.243728	0.269853
425.8	0.103379	0.150655	0.218053	0.238574	0.25014						425.83	0.094197	0.124732	0.173838	0.243753	0.269666
426	0.102882	0.150633	0.217511	0.238453	0.249937						426.03	0.094233	0.124897	0.174088	0.244088	0.269935
426.2	0.102785	0.151014	0.217478	0.238321	0.250172						426.23	0.093688	0.125007	0.174133	0.244763	0.270303
426.4	0.103148	0.150887	0.217767	0.238593	0.250629						426.43	0.093557	0.125132	0.174362	0.244943	0.270432
426.6	0.103412	0.150485	0.217647	0.238634	0.250429						426.63	0.094118	0.125696	0.174284	0.245093	0.270745
426.8	0.103265	0.150318	0.217359	0.238604	0.250251						426.83	0.094154	0.125706	0.174592	0.244739	0.270412
427	0.103352	0.150811	0.217648	0.238818	0.250615						427.03	0.094345	0.126484	0.174644	0.244894	0.270331
427.2	0.103779	0.150903	0.217716	0.238809	0.250203						427.23	0.094714	0.126659	0.174957	0.244776	0.270323
427.4	0.104343	0.150968	0.217577	0.239241	0.250625						427.43	0.094956	0.126799	0.174802	0.244811	0.270341
427.6	0.104633	0.151322	0.21744	0.239771	0.250653						427.63	0.095258	0.127272	0.175545	0.244987	0.270466
427.8	0.104802	0.151514	0.21788	0.239899	0.250724						427.83	0.094546	0.126978	0.17559	0.244373	0.270185
428	0.105206	0.151915	0.218039	0.240206	0.250802						428.03	0.094505	0.126781	0.175872	0.244337	0.270335
428.2	0.105167	0.15122	0.218014	0.240144	0.250631						428.23	0.094848	0.126968	0.175872	0.244196	0.270409
428.4	0.105322	0.151355	0.218684	0.240327	0.250745						428.43	0.094886	0.127155	0.175844	0.243684	0.270531
428.6	0.105596	0.151683	0.219394	0.241134	0.251117						428.63	0.094919	0.127019	0.175608	0.24354	0.270294
428.8	0.105761	0.151662	0.220109	0.24108	0.25088						428.83	0.09475	0.126592	0.175737	0.243755	0.270582
429	0.10594	0.1519	0.220553	0.241333	0.251085						429.03	0.094173	0.126025	0.175801	0.244071	0.270752
429.2	0.106532	0.152861	0.221214	0.241398	0.251509						429.23	0.094054	0.125806	0.17629	0.244372	0.270967
429.4	0.106105	0.152946	0.220964	0.241506	0.251401						429.43	0.093751	0.124882	0.175679	0.244385	0.270771
429.6	0.106551	0.153581	0.221307	0.241915	0.252025						429.63	0.093613	0.125109	0.175768	0.244423	0.270871
429.8	0.106173	0.153608	0.220885	0.241635	0.251952						429.83	0.093318	0.12495	0.175529	0.244197	0.270851
430	0.10623	0.154184	0.2206	0.241622	0.252011						430.03	0.09378	0.125537	0.176414	0.245258	0.271719
430.2	0.106358	0.154853	0.221241	0.241661	0.252227						430.23	0.093584	0.125523	0.176609	0.245795	0.272085
430.4	0.106764	0.154709	0.221642	0.241656	0.252428						430.43	0.093537	0.125491	0.176845	0.245939	0.272694
430.6	0.107023	0.155177	0.22198	0.241937	0.252391						430.63	0.09355	0.125684	0.176996	0.246141	0.273078
430.8	0.106909	0.155552	0.222003	0.242056	0.252608						430.83	0.093537	0.12563	0.177088	0.246354	0.273136
431	0.107071	0.155735	0.222578	0.242203	0.252734						431.03	0.094036	0.12627	0.177574	0.246868	0.274032
431.2	0.10735	0.155764	0.222459	0.242183	0.252273						431.23	0.094501	0.126069	0.177746	0.247385	0.274001
431.4	0.107684	0.155595	0.222261	0.242453	0.252608						431.43	0.094861	0.126307	0.178147	0.247664	0.274179
431.6	0.107884	0.155464	0.222247	0.242718	0.252912						431.63	0.094998	0.126845	0.178798	0.248243	0.274485
431.8	0.108262	0.155393	0.222222	0.242901	0.253284						431.83	0.094771	0.126614	0.178796	0.24854	0.274509
432	0.108848	0.155974	0.222681	0.243117	0.253571						432.03	0.09487	0.12692	0.178855	0.248815	0.274267
432.2	0.109126	0.155827	0.223054	0.243663	0.2541						432.23	0.094962	0.126817	0.178738	0.24898	0.274139
432.4	0.108965	0.155614	0.223384	0.243332	0.254354						432.43	0.094766	0.126999	0.178733	0.248919	0.273977
432.6	0.10844	0.155213	0.223418	0.242992	0.254479						432.63	0.094768	0.12685	0.179032	0.249445	0.273979
432.8	0.10876	0.155668	0.223576	0.243033	0.254468						432.83	0.094165	0.126308	0.178917	0.249416	0.274045
433	0.108076	0.155492	0.222983	0.243142	0.254278						433.03	0.094009	0.126218	0.178724	0.249541	0.273931
433.2	0.107585	0.155432	0.222675	0.242733	0.254017						433.23	0.093877	0.126146	0.17864	0.249417	0.274397
433.4	0.106976	0.154918	0.222084	0.242602	0.253467						433.43	0.093258	0.125929	0.178073	0.249041	0.274643
433.6	0.106968	0.155486	0.22228	0.243014	0.253734						433.63	0.093702	0.126551	0.178422	0.24885	0.274703
433.8	0.106834	0.155811	0.222319	0.243175	0.253753						433.83	0.094314	0.126913	0.178758	0.249148	0.275192
434	0.10695	0.15625	0.222365	0.24314	0.253871						434.03	0.094404	0.126968	0.17874	0.249323	0.275776
434.2	0.107171	0.156805	0.222959	0.243205	0.254132						434.23	0.093666	0.126857	0.178897	0.24913	0.276265
434.4	0.107414	0.156674	0.222921	0.243056	0.25425						434.43	0.093638	0.126834	0.179429	0.249175	0.277154
434.6	0.10726	0.15663	0.223081	0.2434	0.253866						434.63	0.093836	0.127051	0.179645	0.249108	0.277687
434.8	0.107333	0.156561	0.222891	0.243476	0.253819						434.83	0.09403	0.127271	0.179822	0.249254	0.277909
435	0.108149	0.156694	0.223115	0.243956	0.253893						435.03	0.094464	0.127421	0.18004	0.249315	0.27807
435.2	0.108635	0.156891	0.223212	0.244424	0.254132						435.23	0.09499	0.127848	0.179995	0.249584	0.27824
435.4	0.109771	0.157592	0.223517	0.2452	0.255177						435.43	0.095167	0.127979	0.180346	0.249751	0.278445
435.6	0.110488	0.158098	0.223698	0.245543	0.255722						435.63	0.094915	0.128165	0.180224	0.250265	0.27861
435.8	0.111475	0.158718	0.224551	0.24579	0.256452						435.83	0.095033	0.128053	0.180449	0.250551	0.278318
436	0.11201	0.15881	0.22493	0.245417	0.256547						436.03	0.095139	0.128205	0.180379	0.250692	0.278007
436.2	0.11206	0.158347	0.225304	0.245189	0.256787						436.23	0.095388	0.128101	0.180505	0.250696	0.277862
436.4	0.112171	0.158158	0.22588	0.245148	0.256855						436.43	0.096217	0.129106	0.181378	0.251458	0.278285
436.6	0.112034	0.158054	0.22605	0.245352	0.256947						436.63	0.096571	0.129264	0.181879	0.251901	0.278865
436.8	0.112571	0.158684	0.226833	0.245944	0.257136						436.83	0.096991	0.129542	0.182226	0.252096	0.279291
437	0.111991	0.158349	0.226674	0.245662	0.256575						437.03	0.097025	0.129424	0.182137	0.252262	0.279662
437.2	0.11187	0.158581	0.226888	0.245449	0.256465						437.23	0.096784	0.129529	0.182327	0.252659	0.279787
437.4	0.111708	0.15848	0.226292	0.245376	0.255958						437.43	0.096986	0.129698	0.18239	0.252755	0.279487
437.6	0.112052	0.158698	0.226698	0.245777	0.25634						437.63	0.097277	0.130136	0.182203	0.25291	0.279439
437.8	0.112099	0.158738	0.226998	0.245685	0.256687						437.83	0.096972	0.129888	0.181659	0.252845	0.279499
438	0.112094	0.158631	0.226799	0.245317	0.256743						438.03	0.09668	0.129921	0.181247	0.252503	0.279493
438.2	0.111845	0.158659	0.226719	0.245539	0.256974						438.23	0.096618	0.13043	0.181838	0.252803	0.279885
438.4	0.111605	0.158618	0.226652	0.24606	0.257281						438.43	0.096731	0.130438	0.181168	0.252434	0.280092
438.6	0.111607	0.159317	0.226857	0.247138	0.257893						438.63	0.096649	0.130745	0.181187	0.252728	0.279912
438.8	0.111541	0.159455	0.226687	0.247492	0.258103						438.83	0.096032	0.130428	0.180834	0.252484	0.279576
439	0.111345	0.159459	0.226279	0.24736	0.25787						439.03	0.095979	0.13048	0.180273	0.252196	0.27936
439.2	0.111146	0.159739	0.226637	0.247523	0.258449						439.23	0.096073	0.130574	0.179964	0.252363	0.279627
439.4	0.111385	0.160334	0.227009	0.247355	0.259206						439.43	0.095999	0.130428	0.180357	0.252714	0.279707
439.6	0.111338	0.160309	0.227249	0.24744	0.259281						439.63	0.096057	0.130461	0.180253	0.253243	0.279885
439.8	0.112039	0.1604	0.227781	0.247379	0.259713						439.83	0.096578	0.130474	0.180441	0.253404	0.2802
440	0.112022	0.160109	0.227882	0.247016	0.259458						440.03	0.096718	0.130201	0.180338	0.2538	0.280155
440.2	0.112081	0.160143	0.228323	0.24735	0.259738						440.23	0.097196	0.130028	0.18062	0.254176	0.280258
440.4	0.112075	0.160438	0.228737	0.248073	0.259795						440.43	0.097573	0.130227	0.181381	0.254834	0.280874
440.6	0.112106	0.160305	0.228828	0.248245	0.259798						440.63	0.09774	0.129958	0.181841	0.255095	0.281319
440.8	0.112591	0.16034	0.229703	0.248221	0.259908						440.83	0.097765	0.129907	0.182295	0.255764	0.281533
441	0.112721	0.160452	0.22957	0.248009	0.259295						441.03	0.097759	0.129907	0.182687	0.256626	0.281884
441.2	0.113075	0.160538	0.229672	0.247981	0.25927						441.23	0.097622	0.130514	0.183188	0.257486	0.28169
441.4	0.113352	0.16024	0.2293	0.247871	0.258882						441.43	0.097339	0.130283	0.183154	0.257123	0.281505
441.6	0.113971	0.160096	0.229681	0.247774	0.259249						441.63	0.09726	0.130533	0.183387	0.256993	0.28166
441.8	0.114468	0.160607	0.229874	0.248024	0.259621						441.83	0.097329	0.130528	0.183702	0.257008	0.281993
442	0.114601	0.160725	0.22996	0.248611	0.259792						442.03	0.097147	0.130654	0.184303	0.256651	0.282266
442.2	0.114544	0.161191	0.230148	0.249011	0.259915						442.23	0.097152	0.1308	0.184764	0.256978	0.282946
442.4	0.114554	0.161617	0.230034	0.249485	0.260355						442.43	0.097158	0.130661	0.184717	0.256549	0.282953
442.6	0.114772	0.162092	0.230258	0.250107	0.260283						442.63	0.096781	0.130683	0.18494	0.256251	0.282317
442.8	0.114791	0.161951	0.230264	0.250059	0.259903						442.83	0.096862	0.13071	0.18475	0.255569	0.282014
443	0.114555	0.161946	0.229715	0.249789	0.259803						443.03	0.097001	0.130779	0.18465	0.255111	0.281868
443.2	0.114454	0.162234	0.229977	0.249677	0.260158						443.23	0.097301	0.130854	0.184884	0.25517	0.282191
443.4	0.114142	0.161995	0.229757	0.249473	0.26027						443.43	0.096978	0.131012	0.185118	0.255352	0.28246
443.6	0.113988	0.161981	0.22945	0.249342	0.26068						443.63	0.096939	0.131166	0.184705	0.255578	0.282547
443.8	0.114297	0.16216	0.23004	0.249251	0.26104						443.83	0.097024	0.130925	0.184699	0.255709	0.283079
444	0.113953	0.162128	0.229999	0.249205	0.261059						444.03	0.097087	0.1308	0.184461	0.255928	0.28313
444.2	0.114278	0.162068	0.230123	0.249894	0.261515						444.23	0.09729	0.131064	0.184716	0.256019	0.283576
444.4	0.114171	0.161851	0.230232	0.249996	0.261611						444.43	0.097341	0.130928	0.185018	0.256347	0.283606
444.6	0.114594	0.161869	0.23096	0.250028	0.262132						444.63	0.097638	0.130883	0.185167	0.256663	0.283832
444.8	0.114406	0.161592	0.231247	0.249901	0.261838						444.83	0.09783	0.131285	0.184961	0.257155	0.284203
445	0.114453	0.161762	0.231223	0.249715	0.261375						445.03	0.097912	0.13134	0.184784	0.257862	0.284526
445.2	0.114432	0.161506	0.231056	0.249431	0.261065						445.23	0.097266	0.131301	0.184614	0.257895	0.284213
445.4	0.114592	0.161457	0.231216	0.249558	0.261096						445.43	0.097423	0.1308	0.184565	0.258013	0.28444
445.6	0.114682	0.161335	0.231695	0.249427	0.261249						445.63	0.098139	0.130929	0.184768	0.258157	0.285279
445.8	0.114974	0.161653	0.231956	0.250067	0.261428						445.83	0.098215	0.13083	0.185297	0.258474	0.285722
446	0.114924	0.16151	0.23207	0.250211	0.261192						446.03	0.098129	0.130857	0.185306	0.258357	0.285872
446.2	0.115011	0.161422	0.231786	0.250292	0.261038						446.23	0.098328	0.13101	0.185099	0.25859	0.286171
446.4	0.115149	0.161614	0.232288	0.25094	0.261394						446.43	0.098269	0.131102	0.184698	0.258175	0.285851
446.6	0.115532	0.161865	0.232192	0.251285	0.261154						446.63	0.098296	0.131539	0.184483	0.258127	0.285768
446.8	0.115631	0.161922	0.231727	0.251322	0.261204						446.83	0.099079	0.131974	0.184849	0.258157	0.286257
447	0.115063	0.161647	0.230694	0.250764	0.260998						447.03	0.098804	0.131957	0.18513	0.257899	0.286617
447.2	0.115155	0.161608	0.230441	0.250412	0.260952						447.23	0.09894	0.132663	0.185774	0.258362	0.287244
447.4	0.115177	0.161416	0.230238	0.250505	0.261313						447.43	0.098885	0.132839	0.186294	0.258453	0.287229
447.6	0.11549	0.161698	0.230459	0.250638	0.262095						447.63	0.099361	0.133567	0.186639	0.258856	0.287862
447.8	0.116281	0.162049	0.230906	0.251166	0.262104						447.83	0.09953	0.133744	0.187096	0.258857	0.288013
448	0.116194	0.16205	0.230745	0.25135	0.262098						448.03	0.099482	0.134111	0.18731	0.258773	0.28789
448.2	0.116533	0.16248	0.231209	0.251921	0.262479						448.23	0.099708	0.13459	0.187709	0.25929	0.288145
448.4	0.116487	0.162565	0.231112	0.252157	0.262607						448.43	0.099719	0.13467	0.187933	0.259468	0.288087
448.6	0.116365	0.162695	0.231079	0.25216	0.26259						448.63	0.100223	0.135079	0.188173	0.259998	0.288651
448.8	0.116041	0.162318	0.230953	0.252209	0.261889						448.83	0.10054	0.135115	0.188537	0.260669	0.288798
449	0.1163	0.162791	0.230965	0.252447	0.261969						449.03	0.100339	0.13498	0.188786	0.261374	0.288616
449.2	0.116181	0.162624	0.231161	0.252401	0.262324						449.23	0.100329	0.134937	0.189483	0.261383	0.288542
449.4	0.116364	0.163103	0.23212	0.252915	0.262683						449.43	0.101035	0.134841	0.189979	0.26198	0.289
449.6	0.116523	0.162947	0.232453	0.253075	0.262498						449.63	0.101038	0.134483	0.18998	0.261264	0.288672
449.8	0.116977	0.162991	0.232202	0.253229	0.262451						449.83	0.100621	0.134473	0.190388	0.261411	0.288198
450	0.117386	0.16304	0.232181	0.253406	0.262415						450.03	0.100528	0.134766	0.190089	0.261381	0.288099
450.2	0.117973	0.163483	0.232595	0.253664	0.262972						450.23	0.09984	0.134206	0.189517	0.26117	0.288001
450.4	0.117981	0.163694	0.232671	0.253674	0.263508						450.43	0.099547	0.133881	0.18887	0.261132	0.28799
450.6	0.118184	0.163788	0.232087	0.253663	0.263452						450.63	0.099513	0.13407	0.189029	0.261497	0.288211
450.8	0.118567	0.163941	0.232017	0.253819	0.263906						450.83	0.099454	0.133953	0.188818	0.261461	0.28836
451	0.118849	0.164721	0.232159	0.253787	0.264385						451.03	0.099424	0.133889	0.188588	0.261353	0.288752
451.2	0.11911	0.164538	0.232651	0.253822	0.264433						451.23	0.099126	0.133992	0.188376	0.261439	0.288834
451.4	0.119579	0.164649	0.233343	0.254352	0.265251						451.43	0.098972	0.133803	0.188265	0.261824	0.289065
451.6	0.119852	0.164918	0.233713	0.254446	0.265627						451.63	0.098606	0.133936	0.187604	0.262096	0.289504
451.8	0.119864	0.164972	0.234157	0.254356	0.265486						451.83	0.098216	0.133694	0.187419	0.262073	0.289418
452	0.119385	0.16494	0.234446	0.254617	0.265738						452.03	0.098361	0.13361	0.187316	0.262359	0.289763
452.2	0.119569	0.165394	0.23471	0.254583	0.266049						452.23	0.09899	0.134018	0.187857	0.263064	0.290855
452.4	0.119471	0.165614	0.234558	0.2547	0.266082						452.43	0.099459	0.134173	0.188417	0.263645	0.291605
452.6	0.118996	0.165494	0.234512	0.254405	0.265728						452.63	0.099854	0.134777	0.189171	0.264716	0.292426
452.8	0.119154	0.165733	0.23503	0.255015	0.266065						452.83	0.099683	0.13447	0.18963	0.264506	0.292655
453	0.118935	0.165998	0.234881	0.255231	0.266248						453.03	0.100117	0.134874	0.189907	0.264865	0.293233
453.2	0.118885	0.166073	0.235546	0.255475	0.266315						453.23	0.100756	0.134878	0.190911	0.264977	0.293857
453.4	0.118975	0.166519	0.236181	0.256036	0.266244						453.43	0.101323	0.135416	0.19164	0.265621	0.294544
453.6	0.118969	0.166355	0.235924	0.255916	0.266066						453.63	0.101394	0.135611	0.191958	0.265553	0.294673
453.8	0.11911	0.16621	0.235839	0.256246	0.265767						453.83	0.101509	0.136482	0.192079	0.266313	0.295244
454	0.119258	0.166387	0.236085	0.256834	0.265819						454.03	0.10154	0.136741	0.191789	0.266288	0.295153
454.2	0.11928	0.166603	0.236324	0.257145	0.265997						454.23	0.101623	0.136671	0.19162	0.266615	0.295097
454.4	0.118737	0.166089	0.23566	0.25711	0.266022						454.43	0.102214	0.137031	0.191666	0.2668	0.295575
454.6	0.118906	0.166372	0.236101	0.257251	0.265966						454.63	0.102361	0.137569	0.191986	0.26717	0.295664
454.8	0.119059	0.166415	0.236319	0.257372	0.266206						454.83	0.102563	0.137839	0.191637	0.267222	0.295738
455	0.119427	0.166543	0.236747	0.25738	0.266226						455.03	0.102299	0.13814	0.191455	0.267119	0.295455
455.2	0.118927	0.165789	0.236458	0.2569	0.265706						455.23	0.101659	0.137936	0.191613	0.267306	0.295492
455.4	0.119311	0.16577	0.236832	0.256852	0.265854						455.43	0.101891	0.138154	0.192061	0.26798	0.295961
455.6	0.119204	0.165564	0.236705	0.256474	0.265396						455.63	0.101837	0.137917	0.191845	0.267455	0.295567
455.8	0.118963	0.165422	0.236543	0.256027	0.265104						455.83	0.10198	0.137682	0.192192	0.267603	0.295114
456	0.118908	0.165724	0.236482	0.255724	0.265381						456.03	0.102685	0.137823	0.192603	0.267863	0.295631
456.2	0.11929	0.166328	0.236847	0.255439	0.265249						456.23	0.102897	0.138117	0.193029	0.268343	0.296389
456.4	0.119271	0.166633	0.236704	0.25532	0.264883						456.43	0.102818	0.138414	0.193194	0.268607	0.296605
456.6	0.11947	0.166432	0.236605	0.255547	0.265039						456.63	0.102565	0.138659	0.193516	0.268725	0.297131
456.8	0.119998	0.166657	0.236544	0.256099	0.265547						456.83	0.102397	0.138164	0.193478	0.268458	0.297437
457	0.11965	0.166584	0.236217	0.255892	0.265403						457.03	0.102462	0.13829	0.193638	0.268821	0.297703
457.2	0.120449	0.167139	0.236875	0.256361	0.265757						457.23	0.102393	0.138137	0.193717	0.268941	0.298133
457.4	0.120759	0.16769	0.237232	0.256541	0.266228						457.43	0.102393	0.138274	0.193319	0.268938	0.298202
457.6	0.120979	0.167749	0.237536	0.256613	0.266587						457.63	0.102275	0.138626	0.193114	0.268757	0.29845
457.8	0.121381	0.167756	0.237978	0.257192	0.266754						457.83	0.101857	0.138562	0.192425	0.268538	0.298115
458	0.121621	0.168277	0.238645	0.257579	0.267419						458.03	0.101725	0.137836	0.192171	0.267996	0.297537
458.2	0.12147	0.168107	0.238438	0.257415	0.267544						458.23	0.102133	0.137801	0.192493	0.2684	0.297452
458.4	0.121638	0.168532	0.238771	0.257755	0.268531						458.43	0.10232	0.137488	0.192499	0.268106	0.297707
458.6	0.121866	0.168616	0.239421	0.258022	0.26884						458.63	0.101829	0.137212	0.192682	0.268094	0.297059
458.8	0.1223	0.168574	0.239549	0.258399	0.268981						458.83	0.101506	0.137174	0.19239	0.267931	0.296795
459	0.122585	0.168707	0.239782	0.258763	0.269419						459.03	0.100901	0.13714	0.192846	0.267975	0.296946
459.2	0.122623	0.168976	0.239968	0.258869	0.269722						459.23	0.101056	0.137265	0.193364	0.268251	0.297546
459.4	0.123144	0.169193	0.240537	0.259471	0.270136						459.43	0.100941	0.137428	0.193687	0.268249	0.297229
459.6	0.123417	0.169521	0.240419	0.259628	0.27056						459.63	0.101041	0.137323	0.19371	0.268345	0.296886
459.8	0.123558	0.16973	0.23997	0.25936	0.271021						459.83	0.101372	0.137583	0.194091	0.268971	0.297543
460	0.123848	0.169972	0.240433	0.259404	0.271945						460.03	0.101669	0.138058	0.194857	0.269208	0.298272
460.2	0.123748	0.169685	0.240311	0.259466	0.271732						460.23	0.101325	0.138244	0.19507	0.269414	0.298543
460.4	0.123756	0.169489	0.24021	0.259679	0.271832						460.43	0.101178	0.138779	0.194956	0.269997	0.298857
460.6	0.124111	0.169476	0.240502	0.259881	0.272186						460.63	0.101368	0.13889	0.195189	0.270773	0.299437
460.8	0.124208	0.169649	0.240405	0.259996	0.27201						460.83	0.101559	0.139052	0.195174	0.271109	0.299559
461	0.124129	0.169633	0.240497	0.25975	0.271796						461.03	0.101629	0.139189	0.19497	0.271362	0.299749
461.2	0.124677	0.170359	0.240929	0.260278	0.271696						461.23	0.101861	0.139708	0.194847	0.271844	0.300032
461.4	0.124723	0.170273	0.241024	0.260383	0.271709						461.43	0.101607	0.140128	0.194888	0.272107	0.299545
461.6	0.124279	0.170247	0.24108	0.259968	0.271316						461.63	0.101794	0.140857	0.195022	0.272643	0.300123
461.8	0.124148	0.170967	0.241115	0.260162	0.270956						461.83	0.101874	0.140555	0.195067	0.272893	0.299926
462	0.12432	0.171679	0.241654	0.260462	0.27107						462.03	0.102786	0.140459	0.195119	0.273556	0.299986
462.2	0.124257	0.172084	0.241895	0.260839	0.270851						462.23	0.103248	0.140712	0.195516	0.274036	0.300194
462.4	0.124549	0.172467	0.242525	0.261456	0.271393						462.43	0.103565	0.140573	0.195381	0.273606	0.300556
462.6	0.124697	0.172166	0.242658	0.261561	0.271031						462.63	0.103729	0.140938	0.195771	0.273811	0.301061
462.8	0.124999	0.172501	0.243219	0.261844	0.270798						462.83	0.103776	0.140906	0.195639	0.274	0.30166
463	0.125508	0.173	0.243566	0.262172	0.271529						463.03	0.103737	0.141139	0.195998	0.274314	0.302309
463.2	0.125635	0.17296	0.243693	0.262089	0.271762						463.23	0.103984	0.141227	0.195512	0.274216	0.302378
463.4	0.126004	0.173254	0.244014	0.262385	0.272039						463.43	0.104425	0.141161	0.195775	0.27394	0.302421
463.6	0.12611	0.173195	0.243624	0.261643	0.272198						463.63	0.105418	0.141505	0.195999	0.274173	0.303006
463.8	0.126207	0.172904	0.243568	0.261685	0.272895						463.83	0.105604	0.141728	0.196494	0.274271	0.303763
464	0.125875	0.172464	0.244184	0.261168	0.273383						464.03	0.104893	0.141285	0.196867	0.274167	0.303687
464.2	0.12524	0.171948	0.243785	0.260745	0.27269						464.23	0.104577	0.141308	0.196625	0.274075	0.303926
464.4	0.125266	0.171607	0.24398	0.260764	0.272578						464.43	0.105026	0.141156	0.196607	0.274175	0.304132
464.6	0.124902	0.171245	0.243856	0.25987	0.272077						464.63	0.105391	0.140969	0.196998	0.274455	0.304718
464.8	0.124609	0.170823	0.243067	0.259815	0.271313						464.83	0.105234	0.141158	0.19683	0.274321	0.30465
465	0.12444	0.170933	0.242728	0.259978	0.271248						465.03	0.105018	0.141123	0.196907	0.274412	0.304769
465.2	0.124652	0.17101	0.241876	0.259903	0.271041						465.23	0.104607	0.141201	0.197181	0.27469	0.304684
465.4	0.125111	0.171287	0.241989	0.26002	0.27157						465.43	0.104246	0.14104	0.197358	0.274667	0.304716
465.6	0.125374	0.172246	0.241788	0.259917	0.271945						465.63	0.104513	0.141101	0.197835	0.274509	0.305131
465.8	0.125833	0.172831	0.24182	0.260775	0.272494						465.83	0.104449	0.140748	0.197901	0.274385	0.305261
466	0.126536	0.173333	0.242257	0.261802	0.272999						466.03	0.104753	0.140932	0.197627	0.27472	0.305439
466.2	0.127038	0.173722	0.242936	0.262607	0.273043						466.23	0.104552	0.14152	0.197889	0.274531	0.306001
466.4	0.1273	0.173729	0.243155	0.262627	0.273272						466.43	0.104662	0.141498	0.197619	0.274621	0.306337
466.6	0.1276	0.174002	0.24331	0.263058	0.27322						466.63	0.104607	0.141461	0.197524	0.274688	0.306494
466.8	0.128001	0.174052	0.243831	0.263379	0.273353						466.83	0.104111	0.141516	0.197322	0.275321	0.306854
467	0.127988	0.174215	0.243613	0.263551	0.273956						467.03	0.10415	0.141681	0.197063	0.275286	0.306983
467.2	0.127885	0.17399	0.243605	0.263578	0.274163						467.23	0.104277	0.141678	0.196868	0.275238	0.306907
467.4	0.128191	0.174429	0.244354	0.263871	0.274397						467.43	0.104625	0.141973	0.197108	0.275476	0.306948
467.6	0.127824	0.173916	0.244518	0.26352	0.274228						467.63	0.104583	0.142288	0.197323	0.276091	0.306811
467.8	0.1274	0.173487	0.245119	0.26387	0.274474						467.83	0.104141	0.142369	0.19773	0.276782	0.30696
468	0.126869	0.172929	0.24516	0.263051	0.273967						468.03	0.103706	0.142588	0.197838	0.27692	0.306601
468.2	0.126525	0.17284	0.244944	0.262826	0.273479						468.23	0.103849	0.142758	0.197814	0.277117	0.30665
468.4	0.126667	0.172513	0.245152	0.262803	0.273256						468.43	0.104281	0.142489	0.198043	0.277524	0.306724
468.6	0.126659	0.172754	0.245468	0.262379	0.273211						468.63	0.104307	0.142883	0.197961	0.277991	0.30684
468.8	0.12659	0.172955	0.244994	0.262533	0.273254						468.83	0.104255	0.143129	0.197722	0.278414	0.306428
469	0.126818	0.173309	0.244591	0.262944	0.273593						469.03	0.104502	0.142893	0.19786	0.278494	0.306148
469.2	0.127501	0.17356	0.244668	0.262875	0.273979						469.23	0.104469	0.142711	0.198082	0.278248	0.305968
469.4	0.127829	0.174323	0.24542	0.263578	0.27453						469.43	0.104992	0.142899	0.19888	0.277863	0.306588
469.6	0.127737	0.174254	0.24498	0.263758	0.274664						469.63	0.105185	0.143013	0.199422	0.277682	0.306799
469.8	0.127818	0.174502	0.245435	0.264553	0.274824						469.83	0.105678	0.142704	0.199355	0.278113	0.307074
470	0.128231	0.174865	0.245866	0.264936	0.274751						470.03	0.105785	0.14248	0.19975	0.278196	0.307127
470.2	0.128837	0.175654	0.246648	0.265542	0.27516						470.23	0.106357	0.142599	0.200102	0.278473	0.307525
470.4	0.129053	0.175715	0.246601	0.265732	0.275556						470.43	0.106509	0.141972	0.200238	0.278852	0.307715
470.6	0.12914	0.175545	0.246856	0.266343	0.275877						470.63	0.106428	0.14194	0.200207	0.278719	0.307927
470.8	0.12908	0.175661	0.247204	0.266357	0.275648						470.83	0.106506	0.14215	0.200883	0.27884	0.308839
471	0.128825	0.176063	0.247193	0.266377	0.275843						471.03	0.10669	0.142075	0.200841	0.278507	0.30923
471.2	0.129043	0.175754	0.247194	0.266438	0.275608						471.23	0.106709	0.14197	0.200564	0.2786	0.309293
471.4	0.128831	0.175536	0.247568	0.266376	0.275599						471.43	0.106944	0.142184	0.20033	0.278889	0.309585
471.6	0.12872	0.175365	0.247647	0.266086	0.275213						471.63	0.107093	0.142385	0.200553	0.279283	0.309824
471.8	0.128536	0.175454	0.247351	0.265971	0.275306						471.83	0.107417	0.14255	0.200868	0.27973	0.310322
472	0.128832	0.175808	0.247566	0.265693	0.275363						472.03	0.107799	0.14343	0.201049	0.279775	0.310784
472.2	0.129294	0.17619	0.247835	0.266223	0.275611						472.23	0.108131	0.143532	0.201118	0.280126	0.311018
472.4	0.129572	0.176159	0.247879	0.266593	0.275508						472.43	0.108539	0.143906	0.201658	0.280591	0.311499
472.6	0.129469	0.176194	0.247644	0.266505	0.275568						472.63	0.108406	0.144354	0.20146	0.280578	0.311585
472.8	0.1292	0.175999	0.247106	0.266399	0.275448						472.83	0.10833	0.144872	0.201576	0.28104	0.311388
473	0.129524	0.175952	0.246729	0.266639	0.275147						473.03	0.108102	0.144634	0.201471	0.280595	0.311324
473.2	0.129613	0.176146	0.246714	0.266306	0.275213						473.23	0.107986	0.144782	0.201763	0.28067	0.311729
473.4	0.129292	0.175748	0.246088	0.266145	0.275119						473.43	0.107886	0.14507	0.202553	0.281228	0.312298
473.6	0.12952	0.175899	0.24599	0.266102	0.275028						473.63	0.107622	0.144954	0.2027	0.281704	0.311995
473.8	0.1299	0.176103	0.246221	0.265959	0.274974						473.83	0.107615	0.144846	0.203061	0.282421	0.311866
474	0.130326	0.176033	0.245788	0.265938	0.275						474.03	0.107219	0.144862	0.203287	0.282879	0.311824
474.2	0.131167	0.17669	0.246237	0.267078	0.276341						474.23	0.107882	0.145389	0.203591	0.283958	0.312481
474.4	0.131306	0.176395	0.2463	0.267205	0.276274						474.43	0.107151	0.145386	0.20385	0.283923	0.312745
474.6	0.131248	0.176469	0.246484	0.267508	0.276463						474.63	0.106323	0.145417	0.203733	0.283573	0.312345
474.8	0.131418	0.177124	0.246945	0.267874	0.27648						474.83	0.106293	0.145546	0.203418	0.283461	0.312413
475	0.131728	0.177217	0.246962	0.268195	0.276781						475.03	0.106354	0.145978	0.203339	0.28371	0.312805
475.2	0.131613	0.176958	0.246475	0.268263	0.276647						475.23	0.106129	0.145743	0.203024	0.283974	0.312702
475.4	0.131327	0.176985	0.246547	0.268289	0.277359						475.43	0.106117	0.145556	0.203032	0.284003	0.312995
475.6	0.131634	0.177399	0.246623	0.268699	0.277215						475.63	0.106493	0.145301	0.202818	0.28348	0.312971
475.8	0.131276	0.177484	0.246839	0.269093	0.277756						475.83	0.10733	0.145471	0.202998	0.283515	0.313614
476	0.131387	0.177957	0.247154	0.269435	0.277646						476.03	0.107731	0.146115	0.203116	0.283349	0.313929
476.2	0.131407	0.177786	0.247256	0.269976	0.277883						476.23	0.108231	0.146073	0.203261	0.283314	0.314101
476.4	0.131067	0.177395	0.247658	0.270008	0.277774						476.43	0.108609	0.146441	0.20367	0.283397	0.314885
476.6	0.130896	0.177351	0.247487	0.269505	0.27798						476.63	0.108108	0.146074	0.203441	0.282928	0.314285
476.8	0.130559	0.177213	0.24741	0.269399	0.278036						476.83	0.108368	0.146175	0.203648	0.283135	0.313792
477	0.130579	0.176991	0.247667	0.268966	0.277957						477.03	0.107805	0.145299	0.203382	0.282726	0.313351
477.2	0.130435	0.177061	0.247987	0.268394	0.278052						477.23	0.107927	0.145482	0.203632	0.283091	0.313218
477.4	0.130203	0.176788	0.248066	0.267869	0.277682						477.43	0.108024	0.145334	0.20392	0.28339	0.313193
477.6	0.130439	0.176985	0.248568	0.267639	0.277218						477.63	0.108139	0.145279	0.203834	0.28358	0.313395
477.8	0.130238	0.176634	0.24853	0.267262	0.276778						477.83	0.107875	0.145177	0.203895	0.283683	0.3136
478	0.130407	0.176645	0.248645	0.267479	0.276807						478.03	0.107739	0.145058	0.203982	0.283822	0.314025
478.2	0.130827	0.177003	0.24941	0.267939	0.277309						478.23	0.107737	0.145116	0.204365	0.2839	0.314612
478.4	0.130973	0.177041	0.249818	0.267841	0.276931						478.43	0.106971	0.144972	0.204537	0.283521	0.314534
478.6	0.13122	0.177257	0.250239	0.268115	0.277262						478.63	0.106825	0.14491	0.204694	0.283894	0.31454
478.8	0.131606	0.177619	0.250947	0.268452	0.277363						478.83	0.107106	0.145187	0.204766	0.284221	0.315061
479	0.131961	0.177663	0.251065	0.268633	0.277486						479.03	0.107156	0.145436	0.205626	0.284633	0.31592
479.2	0.132223	0.177799	0.25129	0.268862	0.277925						479.23	0.106813	0.145101	0.205694	0.284845	0.316154
479.4	0.132679	0.177928	0.251824	0.269256	0.278506						479.43	0.107061	0.145026	0.205855	0.284747	0.316542
479.6	0.133375	0.178331	0.252278	0.269779	0.27874						479.63	0.107511	0.145207	0.205889	0.284746	0.317005
479.8	0.133556	0.178584	0.252718	0.269896	0.279302						479.83	0.107816	0.145605	0.20634	0.285252	0.317624
480	0.133556	0.178584	0.252718	0.269896	0.279302						480.03	0.107816	0.145605	0.20634	0.285252	0.317624
480.2	0.133394	0.178423	0.252083	0.269135	0.278234						480.23	0.106422	0.142497	0.202967	0.278896	0.312537
480.4	0.13356	0.178331	0.251734	0.268539	0.277099						480.43	0.104998	0.13934	0.19934	0.272407	0.306889
480.6	0.133565	0.178368	0.251237	0.267731	0.275982						480.63	0.102948	0.135773	0.195319	0.264678	0.300348
480.8	0.133356	0.178265	0.24971	0.266796	0.274915						480.83	0.101317	0.132609	0.19126	0.257532	0.293809
481	0.133065	0.178235	0.248828	0.265846	0.273579						481.03	0.09904	0.12897	0.186945	0.249834	0.287343
481.2	0.132764	0.177872	0.24796	0.264723	0.272352						481.23	0.096639	0.12524	0.18243	0.242353	0.280562
481.4	0.132584	0.177739	0.247188	0.263851	0.271291						481.43	0.094471	0.121567	0.177922	0.235597	0.274162
481.6	0.132087	0.177504	0.246427	0.262863	0.270665						481.63	0.092469	0.118392	0.173656	0.229246	0.268334
481.8	0.131626	0.177173	0.245729	0.26235	0.269997						481.83	0.090347	0.115787	0.169904	0.223921	0.263296
482	0.131385	0.176864	0.245302	0.262245	0.269623						482.03	0.088278	0.113447	0.166275	0.219338	0.258803
482.2	0.130967	0.176538	0.244919	0.262076	0.269181						482.23	0.086365	0.111858	0.163679	0.216426	0.255606
482.4	0.130653	0.176347	0.24447	0.261861	0.269072						482.43	0.085165	0.110316	0.161666	0.213343	0.252776
482.6	0.130538	0.176025	0.244129	0.261915	0.269252						482.63	0.08408	0.10878	0.15937	0.210965	0.249853
482.8	0.130153	0.1757	0.244047	0.261468	0.269019						482.83	0.082945	0.107806	0.157754	0.208739	0.247546
483	0.130175	0.175643	0.24381	0.26134	0.26952						483.03	0.081504	0.106831	0.155839	0.206486	0.244909
483.2	0.129671	0.17533	0.243813	0.26127	0.269092						483.23	0.080402	0.105759	0.15354	0.204683	0.242563
483.4	0.129652	0.175182	0.244242	0.26131	0.268601						483.43	0.079048	0.104145	0.151578	0.202842	0.240429
483.6	0.129564	0.175141	0.243962	0.260926	0.268541						483.63	0.077449	0.102629	0.149739	0.200906	0.237815
483.8	0.129463	0.175379	0.243748	0.260565	0.268258						483.83	0.076486	0.101189	0.147944	0.199342	0.235892
484	0.129072	0.174632	0.243044	0.259536	0.267386						484.03	0.075434	0.09993	0.146523	0.197525	0.234097
484.2	0.128703	0.174358	0.242675	0.259697	0.266832						484.23	0.075067	0.098962	0.145537	0.196183	0.232179
484.4	0.129012	0.174728	0.242738	0.259819	0.266505						484.43	0.074516	0.09837	0.144712	0.195151	0.230429
484.6	0.128995	0.174654	0.241757	0.259345	0.266244						484.63	0.073358	0.097447	0.143547	0.193462	0.228653
484.8	0.129023	0.17472	0.240802	0.259085	0.265896						484.83	0.073059	0.096844	0.142933	0.192953	0.227519
485	0.1292	0.174736	0.240853	0.259089	0.265415						485.03	0.071804	0.095532	0.141673	0.191132	0.226152
485.2	0.129371	0.174317	0.240963	0.259198	0.265322						485.23	0.071377	0.094808	0.140768	0.190304	0.224645
485.4	0.12949	0.174519	0.240854	0.259535	0.265563						485.43	0.071131	0.094221	0.14009	0.189551	0.223904
485.6	0.129555	0.174627	0.241044	0.259389	0.26582						485.63	0.070706	0.093556	0.139738	0.188514	0.223098
485.8	0.129423	0.174631	0.240919	0.259851	0.265659						485.83	0.069839	0.09285	0.138713	0.187356	0.222578
486	0.129863	0.174786	0.241006	0.260309	0.26591						486.03	0.069373	0.092194	0.137633	0.186132	0.22156
486.2	0.130361	0.174959	0.241286	0.2605	0.265644						486.23	0.069034	0.091792	0.137007	0.185142	0.221037
486.4	0.130728	0.175185	0.241276	0.260391	0.26557						486.43	0.068727	0.091204	0.136221	0.184237	0.220071
486.6	0.130633	0.174883	0.240914	0.260239	0.265501						486.63	0.068271	0.091205	0.135377	0.183347	0.219423
486.8	0.130748	0.175049	0.241386	0.259884	0.265457						486.83	0.067821	0.091092	0.134884	0.18276	0.218722
487	0.1307	0.174989	0.241217	0.259719	0.265081						487.03	0.067138	0.090623	0.133431	0.181827	0.217615
487.2	0.130038	0.174686	0.241475	0.259068	0.263984						487.23	0.066601	0.089938	0.132836	0.18109	0.21696
487.4	0.129716	0.174467	0.240972	0.258873	0.26364						487.43	0.066212	0.089167	0.132028	0.180557	0.216123
487.6	0.128964	0.173974	0.239877	0.258118	0.263186						487.63	0.065811	0.088566	0.131132	0.179689	0.215002
487.8	0.12873	0.173656	0.239561	0.258091	0.262637						487.83	0.065594	0.088129	0.13114	0.179284	0.214179
488	0.128393	0.173146	0.238976	0.25761	0.262209						488.03	0.064806	0.087412	0.130613	0.178418	0.213051
488.2	0.128318	0.173159	0.238689	0.257744	0.262143						488.23	0.064448	0.087004	0.130153	0.177635	0.211896
488.4	0.12801	0.172892	0.238396	0.256808	0.261408						488.43	0.063546	0.08643	0.129189	0.176936	0.2107
488.6	0.127835	0.17241	0.238005	0.256243	0.26102						488.63	0.062924	0.085742	0.12846	0.176084	0.209837
488.8	0.127391	0.172145	0.238122	0.256172	0.260481						488.83	0.06287	0.085757	0.128545	0.17583	0.209344
489	0.12702	0.171365	0.237922	0.256094	0.260479						489.03	0.062366	0.085606	0.127676	0.175035	0.208509
489.2	0.126894	0.1706	0.238341	0.256324	0.260355						489.23	0.062212	0.085577	0.127681	0.175125	0.208192
489.4	0.126908	0.170607	0.238213	0.255687	0.260476						489.43	0.061624	0.085209	0.127299	0.174751	0.208076
489.6	0.126843	0.17068	0.238073	0.255516	0.260099						489.63	0.061831	0.085029	0.127289	0.174584	0.207846
489.8	0.126719	0.170474	0.237807	0.255628	0.259954						489.83	0.061723	0.085133	0.12659	0.174191	0.207643
490	0.12732	0.17056	0.237936	0.255497	0.260001						490.03	0.062652	0.086102	0.126799	0.174362	0.207608
490.2	0.127408	0.170433	0.238064	0.255147	0.25987						490.23	0.062788	0.085984	0.126609	0.174179	0.207486
490.4	0.127345	0.170375	0.237841	0.254525	0.259366						490.43	0.063027	0.086309	0.126332	0.174086	0.207101
490.6	0.1271	0.17023	0.237606	0.25395	0.259472						490.63	0.063086	0.086395	0.126155	0.17371	0.206981
490.8	0.126984	0.170159	0.237451	0.25332	0.258682						490.83	0.063102	0.08642	0.126118	0.173864	0.20655
491	0.126423	0.169729	0.236935	0.252644	0.258107						491.03	0.063123	0.08632	0.125528	0.173893	0.206387
491.2	0.125987	0.169438	0.236746	0.25213	0.257984						491.23	0.063062	0.086454	0.125625	0.174098	0.20651
491.4	0.125611	0.169573	0.235999	0.251992	0.257933						491.43	0.063308	0.086329	0.125309	0.174382	0.206856
491.6	0.125475	0.169722	0.235429	0.251938	0.258112						491.63	0.063106	0.08586	0.125093	0.174259	0.206475
491.8	0.125553	0.170342	0.235302	0.251725	0.258085						491.83	0.062909	0.085739	0.125245	0.174497	0.206387
492	0.125093	0.170264	0.234901	0.251077	0.257689						492.03	0.062581	0.085725	0.124445	0.17435	0.206243
492.2	0.124786	0.170063	0.234494	0.25065	0.257017						492.23	0.061805	0.085026	0.123937	0.173404	0.20511
492.4	0.124807	0.170173	0.234501	0.250443	0.256731						492.43	0.061358	0.084637	0.123239	0.173123	0.204384
492.6	0.124668	0.170288	0.233987	0.250595	0.256356						492.63	0.060995	0.083897	0.123332	0.17241	0.204249
492.8	0.124578	0.17031	0.233712	0.250938	0.256151						492.83	0.060338	0.083558	0.123246	0.172086	0.204138
493	0.124824	0.170104	0.233302	0.25123	0.255982						493.03	0.059614	0.082712	0.12239	0.170875	0.202992
493.2	0.125578	0.170221	0.233221	0.251783	0.255805						493.23	0.059073	0.081992	0.122299	0.170344	0.202749
493.4	0.125623	0.17035	0.232896	0.251512	0.255249						493.43	0.058468	0.081483	0.121906	0.169267	0.20232
493.6	0.125777	0.170232	0.232896	0.251946	0.255186						493.63	0.058696	0.081095	0.121991	0.168408	0.201847
493.8	0.126241	0.170035	0.233417	0.251865	0.25534						493.83	0.058197	0.080248	0.121472	0.167564	0.200882
494	0.12637	0.169918	0.23338	0.251473	0.255326						494.03	0.058665	0.080009	0.12162	0.166928	0.200634
494.2	0.126641	0.169584	0.233708	0.25147	0.255864						494.23	0.058424	0.07898	0.121075	0.166341	0.200036
494.4	0.127019	0.169903	0.234139	0.251639	0.255725						494.43	0.058742	0.078918	0.120461	0.165934	0.199681
494.6	0.126881	0.16985	0.233712	0.251254	0.255883						494.63	0.0584	0.078362	0.120035	0.165434	0.199029
494.8	0.126653	0.169267	0.233816	0.250838	0.255535						494.83	0.05837	0.078197	0.119585	0.165474	0.198724
495	0.126664	0.169223	0.234123	0.250733	0.256183						495.03	0.058189	0.078216	0.118791	0.165406	0.198309
495.2	0.126893	0.169343	0.234439	0.250839	0.256672						495.23	0.057878	0.078407	0.118313	0.165466	0.198042
495.4	0.126369	0.16957	0.234353	0.250394	0.256694						495.43	0.058066	0.078119	0.118384	0.165552	0.197801
495.6	0.126452	0.169597	0.234324	0.250755	0.256628						495.63	0.057892	0.077983	0.118419	0.165534	0.196929
495.8	0.126236	0.169873	0.234247	0.250667	0.256189						495.83	0.058069	0.078785	0.118462	0.165695	0.1969
496	0.12595	0.170014	0.23431	0.250864	0.256088						496.03	0.058026	0.079421	0.118279	0.165763	0.196691
496.2	0.125613	0.16991	0.234027	0.250813	0.255925						496.23	0.057345	0.078929	0.118611	0.165265	0.195939
496.4	0.125362	0.170016	0.233653	0.250713	0.255627						496.43	0.057571	0.079096	0.118518	0.165355	0.195845
496.6	0.124748	0.170018	0.233145	0.250213	0.254701						496.63	0.057897	0.079079	0.119027	0.165566	0.196114
496.8	0.124205	0.169748	0.232352	0.250043	0.254024						496.83	0.058176	0.079359	0.119242	0.165438	0.196452
497	0.123794	0.169415	0.231876	0.249785	0.253595						497.03	0.058424	0.07939	0.119153	0.164645	0.195982
497.2	0.123926	0.169216	0.231339	0.249212	0.253363						497.23	0.058261	0.079582	0.119103	0.1642	0.196173
497.4	0.123157	0.168451	0.230921	0.248118	0.252339						497.43	0.057958	0.079356	0.118863	0.163599	0.195982
497.6	0.123169	0.167957	0.230796	0.247575	0.252487						497.63	0.058077	0.078929	0.118552	0.163207	0.195655
497.8	0.123065	0.167835	0.230529	0.247119	0.25202						497.83	0.057675	0.078123	0.11836	0.163036	0.195357
498	0.122837	0.167311	0.229741	0.246576	0.251798						498.03	0.057779	0.077953	0.118115	0.162259	0.195468
498.2	0.123274	0.167444	0.230248	0.246369	0.252053						498.23	0.057751	0.077349	0.117548	0.162146	0.195058
498.4	0.122894	0.167381	0.229823	0.245986	0.251562						498.43	0.057606	0.076869	0.116945	0.161987	0.194767
498.6	0.122602	0.166765	0.229411	0.245947	0.251292						498.63	0.056855	0.076245	0.116021	0.161296	0.193595
498.8	0.12212	0.165869	0.229145	0.245475	0.250668						498.83	0.056601	0.075867	0.115605	0.161868	0.193057
499	0.122157	0.165858	0.22852	0.245559	0.250632						499.03	0.056063	0.075594	0.115106	0.161603	0.192374
499.2	0.122232	0.165462	0.22847	0.245573	0.250475						499.23	0.055671	0.075228	0.114781	0.16137	0.192137
499.4	0.121844	0.165335	0.228174	0.245354	0.250016						499.43	0.055428	0.074778	0.114903	0.161329	0.191774
499.6	0.122015	0.165116	0.228124	0.24574	0.249505						499.63	0.05511	0.074902	0.114753	0.161334	0.191989
499.8	0.121748	0.164897	0.228013	0.245611	0.249084						499.83	0.055034	0.075226	0.11441	0.16141	0.192335
500	0.121693	0.164691	0.227953	0.245691	0.24873						500.03	0.054681	0.074803	0.113841	0.16124	0.192328
500.2	0.121457	0.164229	0.228105	0.24545	0.248206						500.23	0.054833	0.074196	0.113866	0.161303	0.192231
500.4	0.121782	0.164233	0.228316	0.245489	0.247685						500.43	0.05544	0.074286	0.113912	0.161458	0.192841
500.6	0.122052	0.164436	0.228384	0.245385	0.248029						500.63	0.056045	0.074445	0.114064	0.161864	0.192942
500.8	0.122089	0.164336	0.228128	0.245422	0.247934						500.83	0.056198	0.074362	0.114236	0.161379	0.192828
501	0.122853	0.164801	0.22897	0.245801	0.248621						501.03	0.056156	0.074262	0.113927	0.161008	0.192029
501.2	0.123473	0.164646	0.229121	0.245133	0.248401						501.23	0.056245	0.074671	0.113826	0.160821	0.191734
501.4	0.123642	0.164623	0.229064	0.245013	0.248378						501.43	0.055934	0.074406	0.113667	0.160771	0.19135
501.6	0.12412	0.165105	0.229543	0.245201	0.248882						501.63	0.055753	0.074487	0.113296	0.160142	0.190791
501.8	0.123907	0.165136	0.229537	0.244638	0.248574						501.83	0.055235	0.074299	0.113242	0.15978	0.191092
502	0.123989	0.164982	0.229511	0.244356	0.248648						502.03	0.055693	0.074858	0.113364	0.159459	0.190851
502.2	0.12404	0.164945	0.229622	0.24395	0.248818						502.23	0.056099	0.075126	0.113462	0.159923	0.190657
502.4	0.123663	0.164879	0.229264	0.244207	0.249034						502.43	0.055768	0.075626	0.113068	0.160108	0.190615
502.6	0.12317	0.164588	0.22877	0.244363	0.248616						502.63	0.0555	0.075944	0.112525	0.159971	0.19015
502.8	0.123019	0.164626	0.228369	0.244293	0.248663						502.83	0.055384	0.076288	0.11246	0.160413	0.190357
503	0.123039	0.165217	0.22787	0.244478	0.248991						503.03	0.055366	0.076867	0.112229	0.159933	0.190681
503.2	0.122794	0.164718	0.227578	0.244209	0.248777						503.23	0.055248	0.07714	0.112433	0.159903	0.190735
503.4	0.12197	0.16422	0.2272	0.243831	0.247959						503.43	0.055056	0.076926	0.112248	0.159855	0.190466
503.6	0.121487	0.163649	0.226994	0.243938	0.247427						503.63	0.054836	0.077051	0.112191	0.159659	0.190836
503.8	0.121279	0.163577	0.226568	0.243981	0.246902						503.83	0.054569	0.076268	0.111763	0.159123	0.1904
504	0.120733	0.163448	0.225883	0.243987	0.246498						504.03	0.054454	0.07589	0.111798	0.158545	0.190053
504.2	0.120953	0.163721	0.226209	0.243755	0.246514						504.23	0.054601	0.075514	0.112089	0.158043	0.189638
504.4	0.120669	0.164098	0.226055	0.24329	0.246466						504.43	0.054448	0.075193	0.112188	0.157577	0.18941
504.6	0.120515	0.163994	0.226037	0.242941	0.246293						504.63	0.054439	0.074886	0.112294	0.157238	0.188903
504.8	0.120248	0.163794	0.225961	0.242646	0.245689						504.83	0.053952	0.073822	0.112419	0.156313	0.188022
505	0.120492	0.163877	0.225736	0.242496	0.245791						505.03	0.053795	0.073405	0.112414	0.155953	0.187647
505.2	0.120455	0.163928	0.225317	0.24167	0.245315						505.23	0.053712	0.073319	0.112521	0.155796	0.187355
505.4	0.120626	0.1642	0.224904	0.241452	0.245036						505.43	0.052624	0.072368	0.111958	0.155091	0.186282
505.6	0.120899	0.164285	0.22525	0.24086	0.24474						505.63	0.052381	0.072238	0.111535	0.154688	0.186381
505.8	0.120636	0.163811	0.225043	0.2402	0.244177						505.83	0.05229	0.07219	0.11156	0.154751	0.186818
506	0.120855	0.163453	0.225396	0.240567	0.244159						506.03	0.05231	0.072209	0.111957	0.154777	0.186644
506.2	0.121165	0.163573	0.225842	0.240748	0.244359						506.23	0.052342	0.072397	0.111824	0.155175	0.186846
506.4	0.121365	0.1636	0.226253	0.240981	0.244404						506.43	0.051588	0.072758	0.111375	0.155058	0.186729
506.6	0.121316	0.162949	0.225722	0.240764	0.24418						506.63	0.05151	0.072848	0.111144	0.155086	0.186762
506.8	0.121465	0.162797	0.225702	0.241173	0.24429						506.83	0.051704	0.072964	0.110854	0.155296	0.18666
507	0.121618	0.162435	0.225765	0.241121	0.244061						507.03	0.051663	0.073035	0.110692	0.15545	0.18649
507.2	0.121351	0.161906	0.225887	0.241133	0.244097						507.23	0.051671	0.073134	0.110686	0.155638	0.186362
507.4	0.121165	0.161422	0.225884	0.240553	0.243739						507.43	0.051538	0.072945	0.110252	0.155368	0.186108
507.6	0.120859	0.161403	0.225392	0.240803	0.244121						507.63	0.051399	0.072907	0.109925	0.155215	0.185983
507.8	0.120628	0.161572	0.224846	0.240638	0.243846						507.83	0.051222	0.072737	0.10957	0.155033	0.185755
508	0.120051	0.161475	0.22488	0.240418	0.243842						508.03	0.051344	0.073227	0.109682	0.155112	0.185805
508.2	0.120096	0.16166	0.225202	0.240115	0.243965						508.23	0.051368	0.073366	0.109711	0.154639	0.185763
508.4	0.119671	0.161373	0.224975	0.239851	0.243803						508.43	0.051618	0.073301	0.109852	0.15485	0.185856
508.6	0.119567	0.161091	0.224567	0.239576	0.24353						508.63	0.051619	0.073169	0.110233	0.15461	0.186074
508.8	0.119463	0.160866	0.224137	0.239374	0.243414						508.83	0.051753	0.07293	0.110558	0.154828	0.185629
509	0.119677	0.160835	0.223666	0.238869	0.243445						509.03	0.052264	0.073205	0.110902	0.155653	0.185602
509.2	0.119553	0.160652	0.222846	0.238398	0.24315						509.23	0.052292	0.073103	0.110947	0.155975	0.185103
509.4	0.119523	0.160731	0.222872	0.238534	0.243361						509.43	0.052018	0.072804	0.111141	0.155705	0.18464
509.6	0.119816	0.160891	0.223254	0.238579	0.243398						509.63	0.052323	0.072818	0.110914	0.155753	0.185088
509.8	0.119703	0.160533	0.223047	0.238556	0.243501						509.83	0.052163	0.072665	0.110932	0.155655	0.184944
510	0.119885	0.160689	0.223378	0.238933	0.243685						510.03	0.05203	0.072499	0.111562	0.155834	0.18487
510.2	0.120398	0.160735	0.223387	0.238861	0.243961						510.23	0.051875	0.07258	0.111375	0.156027	0.184527
510.4	0.120145	0.160044	0.222588	0.238385	0.243648						510.43	0.051562	0.07268	0.110942	0.155612	0.184063
510.6	0.120407	0.159891	0.222121	0.238405	0.243044						510.63	0.0515	0.072114	0.110952	0.155494	0.1835
510.8	0.120274	0.159746	0.221909	0.23845	0.24263						510.83	0.051904	0.072171	0.110888	0.155172	0.183202
511	0.120247	0.159606	0.221978	0.238054	0.242349						511.03	0.051723	0.072209	0.110606	0.154683	0.183259
511.2	0.119895	0.159771	0.221793	0.237663	0.242175						511.23	0.051614	0.072329	0.110203	0.154267	0.183381
511.4	0.119462	0.159641	0.221665	0.237265	0.241712						511.43	0.051389	0.0719	0.109881	0.153569	0.183005
511.6	0.118788	0.159523	0.221323	0.237156	0.241296						511.63	0.051679	0.07199	0.10956	0.1536	0.183031
511.8	0.118688	0.1595	0.221574	0.237099	0.240556						511.83	0.051454	0.072006	0.109496	0.153592	0.183004
512	0.118513	0.15943	0.221907	0.236812	0.24034						512.03	0.051323	0.07199	0.109392	0.153372	0.1831
512.2	0.118317	0.159347	0.221652	0.236594	0.240135						512.23	0.051624	0.071779	0.109287	0.152947	0.183023
512.4	0.118605	0.159131	0.22173	0.236596	0.239983						512.43	0.051642	0.071764	0.109194	0.153065	0.183232
512.6	0.117993	0.159354	0.221401	0.23622	0.239431						512.63	0.051339	0.071349	0.109016	0.152847	0.182953
512.8	0.11739	0.158451	0.220599	0.235817	0.238666						512.83	0.051535	0.071217	0.10903	0.153121	0.182638
513	0.117114	0.158483	0.219899	0.235727	0.238735						513.03	0.051718	0.070737	0.108909	0.152759	0.182438
513.2	0.11659	0.158289	0.219624	0.236059	0.23889						513.23	0.051643	0.070366	0.109249	0.152591	0.182461
513.4	0.116501	0.158617	0.219735	0.23605	0.239294						513.43	0.05155	0.070168	0.109455	0.15214	0.182801
513.6	0.116952	0.15873	0.219623	0.23598	0.239296						513.63	0.051481	0.069933	0.108741	0.151874	0.183073
513.8	0.116901	0.158172	0.218848	0.235813	0.239296						513.83	0.051013	0.069577	0.108716	0.151606	0.182634
514	0.116918	0.158182	0.218737	0.235889	0.2394						514.03	0.050911	0.06976	0.10917	0.151963	0.182569
514.2	0.11687	0.157686	0.218191	0.235373	0.238961						514.23	0.050648	0.069593	0.108857	0.151706	0.18236
514.4	0.116335	0.157329	0.217617	0.235189	0.238546						514.43	0.051184	0.07011	0.10925	0.151774	0.182516
514.6	0.116849	0.157201	0.217346	0.235195	0.238355						514.63	0.051327	0.069809	0.109484	0.151877	0.182295
514.8	0.117073	0.157207	0.216934	0.235146	0.238513						514.83	0.051733	0.07002	0.10915	0.151579	0.182627
515	0.117302	0.157324	0.217191	0.235012	0.238497						515.03	0.051767	0.07036	0.108909	0.15177	0.183005
515.2	0.117927	0.15753	0.217375	0.235457	0.239131						515.23	0.051516	0.070622	0.108835	0.151836	0.182884
515.4	0.117821	0.157365	0.21699	0.235346	0.238906						515.43	0.05174	0.07134	0.109281	0.152147	0.182894
515.6	0.118265	0.157312	0.216914	0.235145	0.238505						515.63	0.051363	0.071367	0.109069	0.152319	0.182347
515.8	0.118631	0.157206	0.217111	0.23512	0.238476						515.83	0.050541	0.071061	0.108621	0.15245	0.18193
516	0.118857	0.157595	0.217227	0.235087	0.238546						516.03	0.049844	0.071148	0.10811	0.15225	0.181798
516.2	0.11894	0.157428	0.217232	0.234807	0.23817						516.23	0.049235	0.070412	0.107151	0.151771	0.18123
516.4	0.118922	0.15722	0.217346	0.234835	0.237801						516.43	0.048583	0.070166	0.106781	0.151519	0.181164
516.6	0.118652	0.157562	0.217254	0.234975	0.237581						516.63	0.048304	0.069891	0.106531	0.151255	0.180939
516.8	0.118339	0.157351	0.217256	0.234724	0.237563						516.83	0.048254	0.069401	0.106342	0.15086	0.180535
517	0.118852	0.157577	0.21794	0.234948	0.237848						517.03	0.048142	0.069047	0.10619	0.150226	0.180256
517.2	0.119005	0.157412	0.218427	0.234959	0.238009						517.23	0.047807	0.069131	0.106381	0.150345	0.180356
517.4	0.119	0.15761	0.218054	0.234593	0.238046						517.43	0.047784	0.069202	0.10577	0.149934	0.180247
517.6	0.118875	0.157534	0.218541	0.234642	0.237741						517.63	0.047674	0.069115	0.105341	0.149848	0.179932
517.8	0.118738	0.156849	0.218647	0.234247	0.237303						517.83	0.047416	0.069042	0.10539	0.149658	0.179505
518	0.118254	0.156612	0.218614	0.23372	0.237254						518.03	0.047634	0.069175	0.1056	0.149719	0.179773
518.2	0.117947	0.156227	0.218532	0.233345	0.236803						518.23	0.047995	0.069086	0.105451	0.149017	0.179588
518.4	0.117762	0.156078	0.218433	0.233501	0.237018						518.43	0.048347	0.069329	0.10551	0.149159	0.179544
518.6	0.117668	0.15583	0.218076	0.233329	0.237343						518.63	0.048701	0.06918	0.105671	0.149479	0.179594
518.8	0.11713	0.155714	0.217883	0.233457	0.236881						518.83	0.049217	0.069744	0.105759	0.149251	0.179856
519	0.116624	0.155523	0.217843	0.233179	0.237043						519.03	0.049721	0.070445	0.106551	0.149712	0.180167
519.2	0.116116	0.155019	0.217115	0.232584	0.236366						519.23	0.049443	0.070402	0.106537	0.149359	0.180191
519.4	0.115443	0.154657	0.216556	0.231894	0.235159						519.43	0.049341	0.070436	0.10637	0.149336	0.180178
519.6	0.115175	0.154451	0.216692	0.231612	0.234279						519.63	0.048915	0.06947	0.105906	0.148941	0.179514
519.8	0.115102	0.154123	0.216343	0.231262	0.233973						519.83	0.048615	0.068996	0.105408	0.148768	0.179485
520	0.114506	0.153944	0.215985	0.231029	0.233287						520.03	0.048558	0.068753	0.10519	0.148304	0.179334
520.2	0.114583	0.153802	0.215923	0.230929	0.232679						520.23	0.048187	0.068154	0.105003	0.147781	0.179429
520.4	0.114281	0.154054	0.215655	0.231094	0.232615						520.43	0.048435	0.068335	0.105491	0.147892	0.179484
520.6	0.114556	0.154586	0.215587	0.231554	0.232851						520.63	0.048611	0.068207	0.10554	0.147842	0.179414
520.8	0.114685	0.15514	0.215971	0.231365	0.232957						520.83	0.048636	0.067761	0.105417	0.147848	0.178999
521	0.115248	0.154856	0.216074	0.231298	0.23312						521.03	0.048386	0.068058	0.105425	0.148034	0.178533
521.2	0.115128	0.154724	0.215511	0.230692	0.23309						521.23	0.048122	0.068272	0.105068	0.148256	0.178389
521.4	0.115488	0.15525	0.215257	0.230642	0.233202						521.43	0.048184	0.068491	0.104527	0.148672	0.178335
521.6	0.115753	0.155349	0.215412	0.23048	0.233192						521.63	0.048156	0.068653	0.104595	0.148984	0.178315
521.8	0.115716	0.155047	0.214877	0.2301	0.233213						521.83	0.04834	0.068699	0.104408	0.14891	0.177798
522	0.115202	0.155287	0.214291	0.229613	0.233175						522.03	0.048269	0.068501	0.104157	0.148599	0.177325
522.2	0.115414	0.155302	0.213842	0.229954	0.23339						522.23	0.048215	0.068576	0.103989	0.148635	0.177168
522.4	0.114703	0.154959	0.213088	0.229608	0.233147						522.43	0.048381	0.068522	0.103818	0.149254	0.1772
522.6	0.113984	0.154571	0.212895	0.229335	0.232922						522.63	0.048431	0.068304	0.103979	0.149339	0.177307
522.8	0.113968	0.154683	0.212688	0.228798	0.232495						522.83	0.049046	0.068414	0.104137	0.149036	0.17764
523	0.113935	0.154721	0.212761	0.228199	0.232278						523.03	0.048991	0.0677	0.104069	0.149039	0.177718
523.2	0.113727	0.153989	0.212878	0.227798	0.231866						523.23	0.048525	0.067326	0.103541	0.148843	0.177914
523.4	0.113593	0.153895	0.212894	0.228033	0.231836						523.43	0.048688	0.067142	0.103623	0.148369	0.177797
523.6	0.113367	0.1539	0.213077	0.227959	0.231679						523.63	0.048399	0.066827	0.103463	0.147862	0.177396
523.8	0.113378	0.153702	0.212606	0.227938	0.231359						523.83	0.047828	0.066413	0.102948	0.147092	0.177278
524	0.112898	0.153491	0.212497	0.227612	0.230868						524.03	0.048148	0.066957	0.103282	0.146787	0.177552
524.2	0.113351	0.153827	0.212736	0.227642	0.230931						524.23	0.04783	0.067218	0.10362	0.146638	0.177609
524.4	0.113421	0.154009	0.212663	0.227918	0.231071						524.43	0.047657	0.067329	0.103692	0.14649	0.176873
524.6	0.113662	0.154085	0.213067	0.228411	0.231013						524.63	0.048021	0.06727	0.104035	0.146444	0.177343
524.8	0.11367	0.154106	0.213526	0.22835	0.230969						524.83	0.048096	0.067264	0.104655	0.146726	0.177296
525	0.113681	0.153409	0.213477	0.228097	0.231326						525.03	0.047495	0.067275	0.104822	0.146304	0.176755
525.2	0.113971	0.15326	0.213061	0.227901	0.231252						525.23	0.047572	0.067041	0.104849	0.146528	0.176893
525.4	0.114776	0.153567	0.213342	0.228586	0.23166						525.43	0.04766	0.066629	0.104485	0.146699	0.176523
525.6	0.114507	0.152998	0.212668	0.228309	0.231627						525.63	0.047678	0.066025	0.104253	0.146343	0.175706
525.8	0.114287	0.152518	0.212287	0.228213	0.231232						525.83	0.047633	0.065767	0.10388	0.145835	0.174867
526	0.114371	0.152521	0.21226	0.228369	0.230972						526.03	0.047457	0.06548	0.103457	0.145833	0.174515
526.2	0.114457	0.151681	0.211644	0.228636	0.230837						526.23	0.047656	0.065351	0.103233	0.14598	0.174765
526.4	0.113937	0.151458	0.211405	0.22833	0.230349						526.43	0.04799	0.065351	0.103367	0.145892	0.175066
526.6	0.113974	0.151756	0.211803	0.228408	0.230602						526.63	0.04791	0.065512	0.103312	0.145706	0.175182
526.8	0.114065	0.152166	0.211421	0.22777	0.230787						526.83	0.048067	0.06559	0.103682	0.145643	0.175331
527	0.113821	0.152058	0.211726	0.228052	0.230928						527.03	0.047446	0.065586	0.103593	0.14574	0.175433
527.2	0.113319	0.151779	0.211772	0.227973	0.231367						527.23	0.047035	0.065604	0.103362	0.145366	0.175544
527.4	0.112931	0.152021	0.21207	0.227774	0.231268						527.43	0.047067	0.065664	0.103234	0.145304	0.17542
527.6	0.113453	0.15208	0.212162	0.227774	0.231119						527.63	0.046475	0.06583	0.102438	0.145288	0.175297
527.8	0.113674	0.152329	0.211867	0.228057	0.230736						527.83	0.046503	0.0661	0.102163	0.145272	0.17533
528	0.113958	0.152449	0.212073	0.227365	0.23101						528.03	0.04716	0.066901	0.102385	0.145632	0.175715
528.2	0.113859	0.152622	0.212494	0.227306	0.230935						528.23	0.04728	0.06717	0.102646	0.145886	0.175898
528.4	0.113759	0.152895	0.212615	0.227838	0.230747						528.43	0.047801	0.067249	0.102998	0.146167	0.176166
528.6	0.113819	0.153274	0.212866	0.22795	0.230607						528.63	0.04826	0.067303	0.103462	0.146415	0.176675
528.8	0.113771	0.15343	0.212723	0.228035	0.230977						528.83	0.048185	0.067223	0.103612	0.146737	0.176792
529	0.114115	0.153312	0.212749	0.227913	0.231147						529.03	0.047995	0.067086	0.103211	0.146196	0.17663
529.2	0.114674	0.152838	0.212306	0.227782	0.231023						529.23	0.048246	0.066596	0.102813	0.146231	0.176349
529.4	0.11472	0.152695	0.211988	0.227867	0.231262						529.43	0.048159	0.066843	0.102585	0.146329	0.175978
529.6	0.11419	0.152	0.211006	0.227477	0.23044						529.63	0.048153	0.066606	0.102265	0.14615	0.175779
529.8	0.114062	0.151706	0.210571	0.22736	0.229626						529.83	0.04837	0.066858	0.102351	0.146221	0.175764
530	0.113561	0.151306	0.209932	0.22671	0.229167						530.03	0.048236	0.066596	0.102493	0.146118	0.175621
530.2	0.113385	0.151187	0.209265	0.226419	0.228997						530.23	0.04867	0.066849	0.103063	0.146126	0.176151
530.4	0.112788	0.151195	0.208925	0.226093	0.228816						530.43	0.048727	0.067099	0.103435	0.145873	0.176099
530.6	0.112373	0.151096	0.208866	0.225508	0.228523						530.63	0.048146	0.066818	0.102807	0.145718	0.175679
530.8	0.111989	0.150716	0.208403	0.225082	0.228342						530.83	0.047938	0.066927	0.103652	0.145987	0.175829
531	0.11152	0.150322	0.208597	0.225211	0.228155						531.03	0.047428	0.066631	0.103706	0.146065	0.175564
531.2	0.11109	0.149948	0.20869	0.225208	0.22809						531.23	0.047183	0.066242	0.103542	0.145619	0.175074
531.4	0.111514	0.150061	0.209071	0.225302	0.228068						531.43	0.046803	0.066023	0.1034	0.145854	0.174693
531.6	0.111886	0.149761	0.208957	0.225975	0.228145						531.63	0.046444	0.065936	0.103211	0.145497	0.174674
531.8	0.111328	0.149325	0.208841	0.225389	0.227857						531.83	0.046556	0.066039	0.103138	0.145354	0.173965
532	0.111182	0.149037	0.209073	0.22487	0.228328						532.03	0.046435	0.065619	0.102858	0.144818	0.173901
532.2	0.110264	0.149002	0.208804	0.224842	0.227936						532.23	0.046387	0.065557	0.10271	0.144517	0.173742
532.4	0.11031	0.149402	0.208782	0.22528	0.228137						532.43	0.046295	0.065304	0.102592	0.144344	0.173364
532.6	0.110583	0.149564	0.208357	0.225364	0.22779						532.63	0.045724	0.065443	0.102085	0.143922	0.172948
532.8	0.110429	0.148881	0.207899	0.225319	0.227817						532.83	0.045592	0.065301	0.101525	0.143631	0.173122
533	0.110399	0.148656	0.207803	0.22509	0.227781						533.03	0.04542	0.065475	0.101021	0.143175	0.172964
533.2	0.110502	0.148054	0.207443	0.225021	0.227705						533.23	0.045263	0.065607	0.100817	0.142859	0.172918
533.4	0.109888	0.148304	0.206868	0.224731	0.227132						533.43	0.045517	0.065986	0.101001	0.143232	0.1735
533.6	0.110185	0.148431	0.206971	0.224747	0.226767						533.63	0.04576	0.065818	0.100672	0.143097	0.173701
533.8	0.110517	0.148913	0.206912	0.224631	0.22675						533.83	0.046386	0.066123	0.101167	0.143342	0.173977
534	0.110725	0.149154	0.207089	0.224341	0.226757						534.03	0.046652	0.066337	0.101752	0.143406	0.174014
534.2	0.111389	0.149617	0.207441	0.225029	0.227044						534.23	0.047172	0.066502	0.101516	0.143789	0.174101
534.4	0.111474	0.149375	0.207432	0.224977	0.226735						534.43	0.047164	0.066355	0.10101	0.143644	0.173512
534.6	0.111904	0.14944	0.207874	0.224705	0.226513						534.63	0.046889	0.065968	0.100809	0.143834	0.17337
534.8	0.111884	0.149096	0.207819	0.224589	0.226657						534.83	0.047021	0.065877	0.101257	0.143778	0.173249
535	0.112061	0.149169	0.208144	0.224708	0.226577						535.03	0.046912	0.065643	0.101127	0.143809	0.17247
535.2	0.112486	0.149134	0.208467	0.225032	0.226952						535.23	0.046755	0.065643	0.101099	0.143521	0.172428
535.4	0.112491	0.149076	0.207969	0.224828	0.226911						535.43	0.046529	0.065067	0.100939	0.143591	0.172214
535.6	0.112234	0.148683	0.207715	0.224537	0.226717						535.63	0.046677	0.064832	0.100975	0.143331	0.171801
535.8	0.112108	0.148873	0.207192	0.224357	0.227169						535.83	0.046466	0.064619	0.101098	0.142778	0.1711
536	0.111859	0.148985	0.206955	0.224519	0.227168						536.03	0.046314	0.063812	0.100866	0.14228	0.171173
536.2	0.111223	0.148691	0.206318	0.22406	0.226586						536.23	0.04589	0.063748	0.100504	0.141935	0.170874
536.4	0.110757	0.148493	0.206158	0.223668	0.225955						536.43	0.045907	0.063886	0.10059	0.142176	0.170445
536.6	0.110159	0.147659	0.205281	0.223044	0.22493						536.63	0.045943	0.064438	0.100574	0.142343	0.170475
536.8	0.109399	0.147277	0.205362	0.222483	0.224931						536.83	0.045931	0.064374	0.10017	0.142384	0.170736
537	0.109296	0.147695	0.205341	0.222226	0.224679						537.03	0.04599	0.06454	0.100145	0.142193	0.170717
537.2	0.109399	0.147526	0.205219	0.222114	0.224255						537.23	0.046492	0.064919	0.100467	0.142303	0.171182
537.4	0.109312	0.147773	0.20502	0.221641	0.223753						537.43	0.047078	0.06516	0.100732	0.142812	0.172062
537.6	0.10982	0.148023	0.205459	0.221933	0.223923						537.63	0.04745	0.065529	0.101084	0.143048	0.172162
537.8	0.110257	0.148438	0.205789	0.222166	0.223775						537.83	0.04758	0.065351	0.101126	0.143268	0.172276
538	0.110292	0.148167	0.205829	0.222325	0.223701						538.03	0.047289	0.065072	0.100858	0.143652	0.172382
538.2	0.110794	0.148374	0.206028	0.222869	0.223762						538.23	0.047031	0.064295	0.099808	0.143445	0.172
538.4	0.110861	0.147816	0.205774	0.222749	0.223231						538.43	0.046603	0.063692	0.099482	0.143141	0.171715
538.6	0.1109	0.147621	0.206103	0.222467	0.223499						538.63	0.046065	0.063422	0.099634	0.142807	0.171546
538.8	0.110608	0.147108	0.205831	0.222142	0.223394						538.83	0.046099	0.063344	0.099313	0.142319	0.171538
539	0.110676	0.14692	0.20579	0.222362	0.223232						539.03	0.046021	0.063471	0.099507	0.142768	0.171296
539.2	0.110529	0.146773	0.205338	0.222185	0.223308						539.23	0.046284	0.063263	0.099743	0.143018	0.171678
539.4	0.110361	0.146916	0.204687	0.22238	0.223263						539.43	0.046365	0.063074	0.099762	0.143172	0.171326
539.6	0.110615	0.147271	0.204575	0.222604	0.223717						539.63	0.046631	0.063139	0.099884	0.143173	0.171509
539.8	0.110713	0.147754	0.204614	0.223665	0.224577						539.83	0.045799	0.063033	0.099692	0.142942	0.171479
540	0.110511	0.147566	0.204914	0.223528	0.224254						540.03	0.045524	0.062614	0.099216	0.142528	0.171005
540.2	0.110178	0.147319	0.204699	0.223213	0.224061						540.23	0.045225	0.062868	0.099042	0.142689	0.170764
540.4	0.109417	0.147202	0.204316	0.222767	0.223683						540.43	0.045436	0.063286	0.099227	0.143215	0.170584
540.6	0.109411	0.147113	0.204264	0.223044	0.223416						540.63	0.045788	0.063278	0.099398	0.143324	0.170798
540.8	0.109239	0.14738	0.204361	0.222727	0.223511						540.83	0.045682	0.062826	0.099095	0.14314	0.170636
541	0.109721	0.147373	0.204282	0.222535	0.223403						541.03	0.045942	0.06277	0.09907	0.142999	0.170507
541.2	0.109562	0.146936	0.203906	0.22218	0.22293						541.23	0.046502	0.063413	0.099338	0.143361	0.171152
541.4	0.109725	0.146633	0.203697	0.221674	0.22253						541.43	0.046662	0.063586	0.099507	0.143306	0.171401
541.6	0.109378	0.146672	0.203618	0.221618	0.222303						541.63	0.046491	0.063659	0.099269	0.143232	0.171229
541.8	0.109031	0.146016	0.203601	0.22099	0.221893						541.83	0.046198	0.06365	0.099145	0.143487	0.171743
542	0.108764	0.145712	0.203473	0.220966	0.221651						542.03	0.045795	0.063323	0.098639	0.143071	0.171408
542.2	0.10886	0.14539	0.203415	0.220435	0.22115						542.23	0.045485	0.062995	0.09869	0.142279	0.170831
542.4	0.108582	0.145075	0.203207	0.219641	0.220888						542.43	0.045379	0.06317	0.09926	0.141956	0.171009
542.6	0.108079	0.1446	0.202859	0.218803	0.220604						542.63	0.045418	0.063459	0.099385	0.14157	0.17076
542.8	0.107724	0.144456	0.202754	0.21839	0.220353						542.83	0.045466	0.063496	0.099362	0.141277	0.170669
543	0.107739	0.1442	0.202349	0.218231	0.219905						543.03	0.045543	0.063681	0.09984	0.141239	0.170237
543.2	0.107689	0.144051	0.202262	0.217971	0.219916						543.23	0.045726	0.063921	0.099878	0.141071	0.170181
543.4	0.107679	0.144414	0.202297	0.218677	0.220433						543.43	0.045469	0.064248	0.099761	0.140962	0.169982
543.6	0.107948	0.144226	0.202265	0.218236	0.220785						543.63	0.045121	0.064298	0.099616	0.140795	0.170358
543.8	0.107915	0.144293	0.202652	0.218374	0.220708						543.83	0.044663	0.063884	0.099233	0.140512	0.169645
544	0.107958	0.144197	0.202917	0.218384	0.220901						544.03	0.045228	0.06391	0.099068	0.140476	0.169365
544.2	0.108144	0.144228	0.20297	0.218432	0.2211						544.23	0.044996	0.063402	0.09896	0.140906	0.169198
544.4	0.108233	0.144465	0.203093	0.218773	0.221449						544.43	0.045045	0.063495	0.098948	0.141103	0.169285
544.6	0.108739	0.144719	0.203233	0.219379	0.221282						544.63	0.045298	0.06341	0.098737	0.140872	0.16899
544.8	0.108351	0.144254	0.2027	0.218531	0.22098						544.83	0.045058	0.063307	0.098406	0.140972	0.168662
545	0.108781	0.144411	0.202494	0.218782	0.221054						545.03	0.045008	0.063389	0.097909	0.141186	0.168549
545.2	0.108452	0.14468	0.201987	0.218569	0.220314						545.23	0.045214	0.063899	0.098238	0.141497	0.168863
545.4	0.108626	0.145069	0.201855	0.218454	0.220276						545.43	0.045134	0.064152	0.098099	0.141532	0.16887
545.6	0.108117	0.145205	0.201901	0.218419	0.22022						545.63	0.044701	0.063878	0.097812	0.141207	0.168712
545.8	0.108052	0.144986	0.201401	0.21821	0.219941						545.83	0.044622	0.06403	0.097973	0.141209	0.168739
546	0.108311	0.145314	0.201711	0.218813	0.219623						546.03	0.044465	0.063736	0.097554	0.140631	0.168347
546.2	0.108365	0.145067	0.201201	0.218423	0.219559						546.23	0.044652	0.063873	0.097836	0.140664	0.168396
546.4	0.108213	0.145253	0.200886	0.218433	0.219374						546.43	0.044833	0.064101	0.098389	0.140835	0.168773
546.6	0.10795	0.145026	0.200503	0.218641	0.219096						546.63	0.044796	0.06406	0.098406	0.140547	0.168557
546.8	0.107331	0.144854	0.200146	0.218561	0.21866						546.83	0.044343	0.063325	0.098181	0.140052	0.168204
547	0.107034	0.144314	0.199879	0.218577	0.218187						547.03	0.044257	0.063392	0.098509	0.139862	0.168503
547.2	0.106617	0.144545	0.200383	0.218711	0.218206						547.23	0.044113	0.06336	0.098112	0.13966	0.168681
547.4	0.106179	0.144265	0.200344	0.218287	0.218244						547.43	0.04447	0.063618	0.098446	0.140184	0.169273
547.6	0.106299	0.143827	0.200558	0.217953	0.218254						547.63	0.044588	0.063467	0.098278	0.140047	0.16911
547.8	0.10587	0.143864	0.201053	0.218221	0.218221						547.83	0.04491	0.062793	0.097776	0.140107	0.169049
548	0.105843	0.144022	0.201576	0.218709	0.219155						548.03	0.045254	0.062477	0.097652	0.140247	0.168949
548.2	0.106012	0.143772	0.201436	0.218384	0.219326						548.23	0.04473	0.062413	0.097568	0.140385	0.168625
548.4	0.106287	0.143677	0.201136	0.218422	0.219433						548.43	0.045065	0.062952	0.097803	0.140718	0.168981
548.6	0.106554	0.143581	0.201362	0.218539	0.219404						548.63	0.045175	0.062499	0.097647	0.140241	0.168643
548.8	0.106286	0.143121	0.200753	0.217752	0.219436						548.83	0.045053	0.062271	0.097753	0.140519	0.16881
549	0.106967	0.14348	0.200644	0.217801	0.219758						549.03	0.044935	0.062287	0.097558	0.140486	0.168842
549.2	0.106437	0.143099	0.200455	0.216886	0.219328						549.23	0.045706	0.062787	0.09818	0.1409	0.169377
549.4	0.106541	0.142984	0.20036	0.216548	0.219853						549.43	0.045923	0.062919	0.098385	0.140975	0.16963
549.6	0.106381	0.142274	0.199933	0.216266	0.219744						549.63	0.04558	0.062503	0.09814	0.140564	0.169005
549.8	0.106496	0.141819	0.199385	0.216141	0.219535						549.83	0.045868	0.063141	0.098441	0.141266	0.168976
550	0.106533	0.14186	0.200065	0.216428	0.219294						550.03	0.0458	0.063139	0.098853	0.141263	0.169037
550.2	0.10688	0.141799	0.199604	0.216098	0.219459						550.23	0.045733	0.063032	0.099243	0.141256	0.16862
550.4	0.106624	0.141781	0.199671	0.215991	0.218869						550.43	0.045771	0.063146	0.099818	0.14144	0.16872
550.6	0.106458	0.141753	0.199402	0.215952	0.218427						550.63	0.045576	0.062663	0.099575	0.140909	0.168259
550.8	0.10646	0.141834	0.199309	0.215609	0.218204						550.83	0.04498	0.06209	0.099198	0.140616	0.167834
551	0.106535	0.142096	0.199872	0.215603	0.217895						551.03	0.044762	0.062515	0.099443	0.140707	0.168127
551.2	0.106535	0.14226	0.200103	0.215449	0.217704						551.23	0.044322	0.062306	0.098723	0.140152	0.167745
551.4	0.106596	0.14221	0.200092	0.215067	0.217606						551.43	0.04402	0.062189	0.098325	0.140149	0.167469
551.6	0.10654	0.142579	0.2001	0.215578	0.217609						551.63	0.043762	0.061784	0.097536	0.139501	0.166953
551.8	0.106113	0.142531	0.200255	0.215192	0.21708						551.83	0.043668	0.061574	0.097422	0.139722	0.166822
552	0.106355	0.142373	0.199932	0.215105	0.217287						552.03	0.043857	0.062098	0.097625	0.139838	0.166436
552.2	0.10669	0.141875	0.199389	0.214839	0.216908						552.23	0.043318	0.06208	0.09752	0.139412	0.166179
552.4	0.106945	0.14195	0.199486	0.215024	0.216934						552.43	0.043593	0.062009	0.097569	0.139332	0.166549
552.6	0.107028	0.142269	0.19946	0.215	0.216957						552.63	0.043372	0.06152	0.096945	0.138558	0.16635
552.8	0.106869	0.142494	0.19929	0.214736	0.216981						552.83	0.043351	0.061904	0.096658	0.138563	0.166922
553	0.107056	0.142029	0.199018	0.214456	0.216825						553.03	0.043181	0.061744	0.096053	0.138218	0.167158
553.2	0.106281	0.14151	0.198752	0.214108	0.216678						553.23	0.043708	0.061709	0.095957	0.1384	0.167591
553.4	0.105771	0.140957	0.198355	0.213641	0.216317						553.43	0.043282	0.061537	0.095574	0.138262	0.167403
553.6	0.105282	0.140384	0.197529	0.213222	0.215966						553.63	0.043184	0.061332	0.095238	0.138135	0.16697
553.8	0.105348	0.140822	0.197818	0.213564	0.21623						553.83	0.043574	0.061878	0.095992	0.138722	0.167512
554	0.104842	0.140994	0.197584	0.213092	0.216245						554.03	0.043315	0.061543	0.096088	0.138623	0.167322
554.2	0.104405	0.140757	0.197247	0.212684	0.216197						554.23	0.044052	0.061361	0.096507	0.138955	0.167483
554.4	0.103918	0.140644	0.19709	0.212527	0.215819						554.43	0.044547	0.061485	0.096794	0.139169	0.167648
554.6	0.103608	0.140577	0.196507	0.211894	0.215488						554.63	0.044719	0.061083	0.097019	0.138935	0.167384
554.8	0.103634	0.140845	0.196787	0.211531	0.215891						554.83	0.044643	0.061031	0.096879	0.138476	0.167759
555	0.103025	0.140798	0.196502	0.211164	0.215477						555.03	0.044623	0.060771	0.096738	0.138409	0.167648
555.2	0.102805	0.14107	0.196547	0.211231	0.215738						555.23	0.044276	0.060472	0.096535	0.138024	0.166977
555.4	0.102984	0.141319	0.19655	0.211459	0.215724						555.43	0.044655	0.060625	0.096628	0.137861	0.166978
555.6	0.102532	0.141288	0.196121	0.211351	0.215478						555.63	0.044757	0.060581	0.097259	0.137781	0.166964
555.8	0.102144	0.140741	0.19565	0.211036	0.215057						555.83	0.044737	0.06095	0.098111	0.138099	0.166674
556	0.102589	0.140711	0.195676	0.211692	0.21554						556.03	0.044529	0.061164	0.098275	0.13777	0.166561
556.2	0.102664	0.140811	0.19607	0.212334	0.215566						556.23	0.044365	0.061037	0.09858	0.137368	0.166754
556.4	0.10317	0.141235	0.196525	0.212558	0.215938						556.43	0.044115	0.061372	0.098274	0.137375	0.167107
556.6	0.103568	0.141607	0.19649	0.213057	0.216148						556.63	0.043635	0.060946	0.097916	0.136688	0.16694
556.8	0.104543	0.141707	0.197099	0.213694	0.21674						556.83	0.043106	0.061066	0.097668	0.136404	0.167139
557	0.104861	0.141004	0.196482	0.213411	0.216556						557.03	0.04259	0.060579	0.097104	0.136126	0.167056
557.2	0.104463	0.140422	0.196027	0.212985	0.216191						557.23	0.04268	0.060421	0.096964	0.136216	0.167321
557.4	0.104445	0.139926	0.19554	0.212589	0.215717						557.43	0.04237	0.060412	0.096445	0.136232	0.16698
557.6	0.104765	0.139882	0.195258	0.2125	0.215939						557.63	0.042674	0.060556	0.096492	0.136617	0.16705
557.8	0.104811	0.140027	0.195784	0.212191	0.215676						557.83	0.042594	0.060394	0.096405	0.136739	0.167097
558	0.104451	0.139539	0.195404	0.211106	0.214891						558.03	0.042668	0.060119	0.095946	0.136568	0.166631
558.2	0.10462	0.138892	0.195367	0.210652	0.214296						558.23	0.043135	0.060134	0.095616	0.136654	0.166644
558.4	0.104575	0.138783	0.195436	0.210444	0.213713						558.43	0.043257	0.060535	0.095447	0.136446	0.166467
558.6	0.103929	0.138664	0.195413	0.209836	0.21299						558.63	0.043302	0.060665	0.095149	0.136279	0.166498
558.8	0.103916	0.138686	0.19535	0.209611	0.212572						558.83	0.042982	0.060749	0.094655	0.135903	0.166373
559	0.103977	0.138727	0.195388	0.209712	0.212139						559.03	0.043066	0.06084	0.094229	0.136372	0.165835
559.2	0.10394	0.138819	0.195366	0.209873	0.212063						559.23	0.043045	0.061075	0.094156	0.135957	0.165246
559.4	0.10404	0.138658	0.194884	0.209832	0.211704						559.43	0.043645	0.061815	0.094648	0.13627	0.165711
559.6	0.103473	0.138521	0.194204	0.209829	0.211096						559.63	0.043454	0.061914	0.094991	0.136272	0.1651
559.8	0.103298	0.138225	0.194464	0.209917	0.210886						559.83	0.043416	0.06231	0.095181	0.136379	0.16437
560	0.103889	0.138353	0.195315	0.210323	0.211218						560.03	0.04368	0.062671	0.095762	0.136422	0.164408
560.2	0.103573	0.138264	0.195457	0.210203	0.211339						560.23	0.044007	0.062958	0.096152	0.136464	0.164663
560.4	0.103464	0.138392	0.195316	0.210451	0.21154						560.43	0.044005	0.062903	0.095926	0.136722	0.164558
560.6	0.103598	0.138791	0.195218	0.210874	0.211989						560.63	0.044054	0.062579	0.096259	0.136593	0.164592
560.8	0.103361	0.138896	0.194633	0.210733	0.212172						560.83	0.043775	0.062337	0.096449	0.136781	0.164467
561	0.10285	0.138846	0.194308	0.210087	0.21179						561.03	0.043827	0.061725	0.096697	0.136767	0.164367
561.2	0.102407	0.138694	0.193914	0.209884	0.211854						561.23	0.043864	0.061354	0.09708	0.136671	0.164397
561.4	0.102655	0.139154	0.19374	0.21028	0.211939						561.43	0.043969	0.060984	0.09729	0.136676	0.164248
561.6	0.102367	0.138792	0.193887	0.209918	0.212033						561.63	0.044042	0.060294	0.097526	0.136697	0.164318
561.8	0.101829	0.138567	0.193802	0.209857	0.211572						561.83	0.04387	0.059758	0.097662	0.136301	0.164529
562	0.102091	0.138735	0.19371	0.209904	0.211814						562.03	0.043663	0.059511	0.097308	0.1359	0.164388
562.2	0.102231	0.138871	0.194058	0.209856	0.212294						562.23	0.043246	0.059148	0.096783	0.13594	0.163919
562.4	0.102211	0.139209	0.194427	0.210259	0.212255						562.43	0.04303	0.058834	0.096698	0.135321	0.163871
562.6	0.10176	0.13894	0.19395	0.20952	0.211758						562.63	0.042462	0.058356	0.096502	0.135084	0.163837
562.8	0.101781	0.138663	0.193337	0.209476	0.211578						562.83	0.042225	0.058375	0.096486	0.134588	0.163641
563	0.101843	0.13863	0.193409	0.209563	0.211636						563.03	0.042393	0.058663	0.095953	0.134493	0.163481
563.2	0.101537	0.138474	0.193165	0.20943	0.211521						563.23	0.042349	0.058587	0.095812	0.134149	0.163057
563.4	0.101268	0.137608	0.192914	0.209106	0.211129						563.43	0.041914	0.058605	0.095311	0.133938	0.16269
563.6	0.101179	0.137055	0.19275	0.209102	0.210686						563.63	0.04178	0.058545	0.094896	0.1339	0.162112
563.8	0.101593	0.136632	0.193256	0.208739	0.210809						563.83	0.04258	0.058844	0.09477	0.134301	0.16221
564	0.101626	0.136255	0.193093	0.208693	0.210905						564.03	0.043169	0.059282	0.094762	0.134509	0.162676
564.2	0.101022	0.135771	0.192451	0.208375	0.21066						564.23	0.043261	0.058958	0.094423	0.134884	0.16287
564.4	0.100912	0.135737	0.192264	0.208571	0.210307						564.43	0.043384	0.059071	0.09405	0.135393	0.163221
564.6	0.101448	0.136208	0.19225	0.208245	0.210357						564.63	0.04304	0.058366	0.093926	0.135008	0.163132
564.8	0.101156	0.136147	0.191942	0.207861	0.210048						564.83	0.042874	0.058101	0.093812	0.135345	0.162788
565	0.101459	0.136356	0.192313	0.207674	0.209766						565.03	0.042905	0.058297	0.094099	0.135763	0.162986
565.2	0.101742	0.136545	0.191995	0.207624	0.209997						565.23	0.043443	0.058592	0.09427	0.135993	0.163242
565.4	0.102362	0.136894	0.191771	0.208177	0.209865						565.43	0.043474	0.058418	0.094211	0.13609	0.163348
565.6	0.102288	0.136661	0.192527	0.208008	0.210229						565.63	0.043674	0.058631	0.094787	0.136332	0.163591
565.8	0.102867	0.137271	0.193252	0.208565	0.210624						565.83	0.043701	0.058637	0.095112	0.136599	0.163792
566	0.103362	0.137991	0.193803	0.208252	0.210748						566.03	0.04364	0.058633	0.095172	0.136673	0.163204
566.2	0.103771	0.138504	0.194158	0.207863	0.21039						566.23	0.043529	0.058349	0.095242	0.136527	0.162873
566.4	0.104107	0.138864	0.194086	0.208327	0.210281						566.43	0.043713	0.058318	0.095571	0.136034	0.163168
566.6	0.103841	0.138763	0.193605	0.207932	0.210006						566.63	0.043701	0.058611	0.096179	0.136108	0.163389
566.8	0.103871	0.139094	0.193097	0.208439	0.210178						566.83	0.04357	0.058961	0.096109	0.13591	0.163085
567	0.104027	0.138994	0.193239	0.208567	0.210634						567.03	0.043468	0.059327	0.095812	0.13605	0.162707
567.2	0.10378	0.138456	0.193119	0.2087	0.210785						567.23	0.043404	0.059236	0.096226	0.135618	0.162419
567.4	0.103702	0.137829	0.192446	0.208969	0.21067						567.43	0.043036	0.059174	0.096069	0.135364	0.162224
567.6	0.103608	0.137869	0.192175	0.209278	0.211121						567.63	0.043665	0.059746	0.096399	0.135735	0.162734
567.8	0.103286	0.137092	0.192211	0.20862	0.211256						567.83	0.044058	0.059893	0.096291	0.135453	0.163054
568	0.103	0.136701	0.192278	0.208459	0.211341						568.03	0.043427	0.060026	0.09629	0.13519	0.163418
568.2	0.102435	0.135987	0.19186	0.207961	0.21104						568.23	0.043265	0.060086	0.096213	0.135476	0.163723
568.4	0.102049	0.135811	0.192194	0.208123	0.211224						568.43	0.043249	0.060607	0.095686	0.135358	0.163873
568.6	0.101688	0.135701	0.191992	0.207972	0.211295						568.63	0.043074	0.060323	0.095276	0.13533	0.16398
568.8	0.100914	0.134965	0.1916	0.207337	0.211002						568.83	0.042901	0.060702	0.095235	0.135883	0.164519
569	0.100957	0.135121	0.191329	0.207441	0.211011						569.03	0.042685	0.060868	0.095117	0.135948	0.164896
569.2	0.101095	0.135114	0.191245	0.207167	0.211356						569.23	0.04282	0.060709	0.09485	0.135674	0.164759
569.4	0.100953	0.134784	0.191278	0.207329	0.210846						569.43	0.042581	0.060177	0.094361	0.135239	0.164499
569.6	0.10091	0.134785	0.191761	0.2072	0.210836						569.63	0.04307	0.060017	0.094794	0.135585	0.16453
569.8	0.101247	0.135226	0.191724	0.207334	0.21057						569.83	0.043015	0.059228	0.094168	0.135599	0.16419
570	0.101154	0.135625	0.191106	0.207103	0.20969						570.03	0.042979	0.058909	0.09397	0.135496	0.163945
570.2	0.101676	0.135999	0.190667	0.207265	0.209116						570.23	0.043017	0.058782	0.094094	0.135755	0.164371
570.4	0.101904	0.136192	0.190331	0.207597	0.208929						570.43	0.042728	0.058457	0.093711	0.135818	0.163679
570.6	0.101616	0.135675	0.189394	0.206896	0.208074						570.63	0.042229	0.057621	0.093162	0.135304	0.16264
570.8	0.1019	0.136176	0.189084	0.206875	0.207997						570.83	0.042419	0.057541	0.093241	0.135387	0.162262
571	0.101908	0.136071	0.189168	0.206831	0.207921						571.03	0.042574	0.057244	0.093187	0.135387	0.161652
571.2	0.101953	0.136052	0.188976	0.20698	0.207543						571.23	0.042979	0.056941	0.093626	0.135383	0.161433
571.4	0.101757	0.136169	0.189032	0.207051	0.20713						571.43	0.042759	0.056856	0.093249	0.135071	0.161543
571.6	0.101696	0.136133	0.189596	0.20678	0.207655						571.63	0.043134	0.057428	0.09372	0.135202	0.161768
571.8	0.101769	0.135905	0.18976	0.206397	0.207496						571.83	0.042992	0.057595	0.093687	0.135082	0.161709
572	0.102557	0.136279	0.190363	0.206885	0.208199						572.03	0.043171	0.058283	0.094018	0.135524	0.162175
572.2	0.102254	0.135982	0.190183	0.206632	0.207989						572.23	0.043813	0.059129	0.094133	0.135806	0.162481
572.4	0.102286	0.135921	0.190406	0.206606	0.208191						572.43	0.043962	0.059357	0.094165	0.135858	0.162396
572.6	0.101925	0.135653	0.189978	0.206601	0.208233						572.63	0.044268	0.059403	0.094405	0.136271	0.162858
572.8	0.102078	0.135559	0.189754	0.206185	0.208112						572.83	0.043981	0.05924	0.094686	0.135972	0.162984
573	0.101859	0.135156	0.189173	0.206045	0.208058						573.03	0.044504	0.059645	0.095061	0.135763	0.163153
573.2	0.101613	0.134254	0.188407	0.205274	0.207737						573.23	0.04478	0.05957	0.094999	0.13539	0.162759
573.4	0.101467	0.134184	0.188041	0.204694	0.207067						573.43	0.044699	0.059015	0.094801	0.134531	0.162491
573.6	0.101583	0.13432	0.187716	0.204495	0.207275						573.63	0.044812	0.059027	0.095014	0.1349	0.162555
573.8	0.10164	0.134677	0.187793	0.204566	0.207013						573.83	0.044388	0.058702	0.094529	0.13451	0.162507
574	0.101434	0.134547	0.187574	0.204513	0.206845						574.03	0.043842	0.05903	0.094491	0.134173	0.162343
574.2	0.101378	0.13415	0.187542	0.204319	0.206587						574.23	0.044002	0.059765	0.09426	0.134344	0.162352
574.4	0.100947	0.134197	0.187831	0.204035	0.206458						574.43	0.043382	0.059258	0.093531	0.133613	0.16135
574.6	0.100666	0.133963	0.187731	0.203556	0.206631						574.63	0.043733	0.058855	0.09337	0.133056	0.161269
574.8	0.100826	0.134295	0.187978	0.203423	0.206878						574.83	0.043878	0.059332	0.093493	0.133221	0.161801
575	0.100492	0.134267	0.188107	0.203217	0.206963						575.03	0.043408	0.058953	0.093129	0.132928	0.161604
575.2	0.100668	0.134557	0.188421	0.203825	0.207366						575.23	0.043627	0.059266	0.093405	0.132892	0.161668
575.4	0.10069	0.134641	0.189013	0.203971	0.207304						575.43	0.043099	0.059488	0.093371	0.132789	0.161781
575.6	0.100695	0.134944	0.189327	0.20456	0.207968						575.63	0.043212	0.060168	0.093818	0.133548	0.16171
575.8	0.100835	0.135605	0.189479	0.205069	0.208114						575.83	0.043302	0.060532	0.093835	0.134027	0.161931
576	0.100387	0.135496	0.189621	0.205166	0.207775						576.03	0.043364	0.061215	0.094152	0.134728	0.161738
576.2	0.099826	0.135611	0.189472	0.205046	0.207211						576.23	0.043454	0.061462	0.094516	0.134866	0.161711
576.4	0.099881	0.135803	0.189663	0.205291	0.207114						576.43	0.043102	0.061259	0.094607	0.135136	0.161228
576.6	0.099606	0.13558	0.189938	0.205766	0.206844						576.63	0.043019	0.061054	0.094887	0.135467	0.161411
576.8	0.100127	0.135741	0.189691	0.205569	0.20673						576.83	0.043071	0.060987	0.095292	0.135386	0.161339
577	0.100042	0.13539	0.189018	0.205184	0.206083						577.03	0.043566	0.061236	0.096068	0.135652	0.161652
577.2	0.10059	0.135807	0.188864	0.205247	0.20583						577.23	0.043124	0.060076	0.095447	0.135584	0.161405
577.4	0.100811	0.136444	0.189007	0.205132	0.205816						577.43	0.043163	0.059191	0.095909	0.13589	0.161315
577.6	0.101104	0.136272	0.188966	0.205527	0.205999						577.63	0.043028	0.058392	0.095418	0.136164	0.161007
577.8	0.101047	0.135896	0.188982	0.205516	0.205354						577.83	0.042585	0.057977	0.094903	0.135759	0.161009
578	0.101156	0.13573	0.189021	0.205477	0.206037						578.03	0.042292	0.057932	0.094495	0.135147	0.16067
578.2	0.101191	0.135462	0.18902	0.205191	0.206193						578.23	0.042833	0.05777	0.093889	0.135193	0.16097
578.4	0.100818	0.135125	0.188812	0.204917	0.206357						578.43	0.042354	0.056751	0.093823	0.13448	0.16057
578.6	0.100858	0.134816	0.188466	0.204163	0.206507						578.63	0.042019	0.055933	0.093126	0.133465	0.160543
578.8	0.100439	0.13412	0.187963	0.203646	0.206148						578.83	0.042236	0.055941	0.093031	0.133217	0.160622
579	0.100151	0.133796	0.188074	0.203517	0.206211						579.03	0.042323	0.055959	0.09287	0.132488	0.160166
579.2	0.100365	0.13371	0.188318	0.203682	0.206676						579.23	0.042494	0.05648	0.093258	0.132593	0.159918
579.4	0.099984	0.133368	0.188264	0.203309	0.206525						579.43	0.042704	0.057507	0.093513	0.133027	0.160419
579.6	0.099536	0.133402	0.188273	0.203369	0.206623						579.63	0.043066	0.058153	0.093557	0.132764	0.160063
579.8	0.099309	0.133286	0.188411	0.203753	0.206142						579.83	0.043083	0.058555	0.093613	0.1327	0.160299
580	0.098957	0.13272	0.18846	0.203603	0.205768						580.03	0.043382	0.059503	0.093812	0.133079	0.160231
580.2	0.099432	0.132986	0.188772	0.203978	0.206101						580.23	0.043288	0.060025	0.09387	0.132917	0.160572
580.4	0.099566	0.133406	0.189086	0.204273	0.206153						580.43	0.043279	0.060381	0.093341	0.133122	0.160492
580.6	0.09979	0.133869	0.189484	0.204922	0.205925						580.63	0.043863	0.060812	0.093563	0.133757	0.160919
580.8	0.099916	0.134149	0.189023	0.204724	0.205717						580.83	0.043989	0.061019	0.093807	0.13417	0.160952
581	0.099964	0.134387	0.188699	0.20448	0.205171						581.03	0.043582	0.060814	0.093534	0.134457	0.160792
581.2	0.100403	0.134547	0.1888	0.204796	0.205459						581.23	0.043468	0.060219	0.093025	0.134911	0.160839
581.4	0.099837	0.134362	0.188473	0.204314	0.205118						581.43	0.043462	0.060249	0.093499	0.135608	0.160828
581.6	0.09942	0.133977	0.188427	0.204357	0.20521						581.63	0.043212	0.060082	0.093179	0.135733	0.160814
581.8	0.098769	0.133787	0.187982	0.203821	0.205156						581.83	0.043017	0.060059	0.093098	0.136137	0.161435
582	0.098599	0.134036	0.187712	0.203394	0.205251						582.03	0.042744	0.059893	0.092676	0.136081	0.161221
582.2	0.09831	0.133958	0.18693	0.203078	0.205031						582.23	0.042782	0.059584	0.092339	0.135917	0.160861
582.4	0.098131	0.133452	0.186389	0.202644	0.204584						582.43	0.041964	0.05874	0.092226	0.1354	0.160297
582.6	0.097846	0.133049	0.185644	0.201817	0.204218						582.63	0.042028	0.058429	0.092025	0.134937	0.16023
582.8	0.097584	0.132538	0.185207	0.201874	0.203918						582.83	0.042488	0.058489	0.092677	0.135035	0.159974
583	0.097599	0.132583	0.185209	0.201744	0.204031						583.03	0.041563	0.057978	0.09212	0.134167	0.159661
583.2	0.097625	0.132203	0.184732	0.201144	0.203807						583.23	0.041268	0.057753	0.092085	0.133978	0.159799
583.4	0.097892	0.132192	0.184615	0.201009	0.204018						583.43	0.040841	0.057243	0.09163	0.133284	0.159574
583.6	0.098577	0.131882	0.185035	0.201142	0.203598						583.63	0.040558	0.056668	0.091642	0.132375	0.158902
583.8	0.098721	0.131697	0.184806	0.201439	0.203453						583.83	0.040692	0.056705	0.092235	0.132373	0.159089
584	0.098859	0.131743	0.18478	0.201475	0.203664						584.03	0.041012	0.057115	0.09252	0.13276	0.158829
584.2	0.098504	0.131584	0.184721	0.201762	0.203947						584.23	0.040737	0.056761	0.092394	0.132346	0.158137
584.4	0.09861	0.13197	0.184776	0.201541	0.203647						584.43	0.041183	0.057088	0.092425	0.1328	0.158064
584.6	0.098956	0.132023	0.184985	0.201582	0.203106						584.63	0.041795	0.056946	0.093192	0.133565	0.158206
584.8	0.099006	0.131938	0.185488	0.20141	0.203118						584.83	0.041616	0.056651	0.093256	0.133478	0.157906
585	0.099405	0.132296	0.185476	0.201337	0.202768						585.03	0.041715	0.056601	0.093091	0.133423	0.157955
585.2	0.099565	0.132333	0.18611	0.201829	0.202903						585.23	0.042053	0.056651	0.093379	0.133514	0.158452
585.4	0.09894	0.132056	0.18611	0.20146	0.202709						585.43	0.042444	0.057385	0.093907	0.133964	0.158606
585.6	0.098906	0.132057	0.185897	0.20184	0.202975						585.63	0.042418	0.0571	0.093952	0.133771	0.158164
585.8	0.098455	0.131924	0.185355	0.201149	0.202277						585.83	0.042039	0.056629	0.0933	0.133633	0.158029
586	0.098548	0.13224	0.185139	0.201032	0.201276						586.03	0.041868	0.056736	0.092958	0.133191	0.157599
586.2	0.09842	0.132281	0.184237	0.200766	0.201267						586.23	0.041819	0.056569	0.092529	0.132757	0.157084
586.4	0.098109	0.131553	0.183877	0.200141	0.200655						586.43	0.041159	0.056379	0.092241	0.132724	0.15716
586.6	0.097974	0.131368	0.18345	0.200071	0.200253						586.63	0.041437	0.056306	0.091925	0.132558	0.157148
586.8	0.097892	0.13143	0.183384	0.199992	0.200044						586.83	0.041085	0.056055	0.091287	0.132151	0.156865
587	0.097566	0.131038	0.182832	0.199294	0.200192						587.03	0.040691	0.055668	0.090304	0.131705	0.157017
587.2	0.097078	0.13034	0.182434	0.198711	0.199865						587.23	0.040829	0.055671	0.090376	0.131791	0.157136
587.4	0.097314	0.130234	0.182445	0.198409	0.200548						587.43	0.041186	0.05597	0.090326	0.131733	0.15715
587.6	0.096974	0.129775	0.182363	0.19838	0.200855						587.63	0.041644	0.056638	0.090479	0.131712	0.157396
587.8	0.09656	0.129593	0.18183	0.198079	0.20144						587.83	0.041621	0.056765	0.090554	0.131715	0.157353
588	0.096806	0.129486	0.182322	0.198211	0.202147						588.03	0.041567	0.05706	0.090918	0.131919	0.15712
588.2	0.096461	0.12905	0.182574	0.197981	0.202451						588.23	0.041929	0.057169	0.091312	0.132023	0.157317
588.4	0.097199	0.129423	0.182876	0.197811	0.202591						588.43	0.042404	0.057906	0.091474	0.13242	0.157968
588.6	0.097221	0.129684	0.183372	0.198173	0.202752						588.63	0.042993	0.057544	0.091817	0.132775	0.158383
588.8	0.097601	0.129974	0.183964	0.198643	0.203169						588.83	0.042853	0.057544	0.091636	0.132496	0.158597
589	0.097709	0.129686	0.183687	0.198733	0.202695						589.03	0.042814	0.057861	0.091785	0.132556	0.159103
589.2	0.097624	0.129676	0.183968	0.199252	0.203206						589.23	0.042618	0.057863	0.091713	0.13218	0.158951
589.4	0.097474	0.129556	0.184167	0.199195	0.203299						589.43	0.042292	0.058004	0.091724	0.132407	0.158543
589.6	0.097338	0.12989	0.184346	0.199803	0.203246						589.63	0.041789	0.057065	0.091366	0.131807	0.15789
589.8	0.097158	0.130456	0.184526	0.199802	0.203123						589.83	0.04163	0.057281	0.09077	0.131918	0.158167
590	0.097389	0.131477	0.184433	0.19994	0.203206						590.03	0.041599	0.057351	0.090764	0.131476	0.158164
590.2	0.097258	0.131577	0.183865	0.199801	0.203324						590.23	0.041128	0.05704	0.090304	0.131235	0.157966
590.4	0.097041	0.131423	0.183885	0.200008	0.202776						590.43	0.040683	0.056592	0.090206	0.130883	0.157823
590.6	0.097179	0.131835	0.183792	0.200525	0.202571						590.63	0.040875	0.05621	0.089871	0.130759	0.157761
590.8	0.096672	0.131626	0.183326	0.200119	0.202204						590.83	0.040975	0.056068	0.089938	0.13049	0.15737
591	0.096084	0.130956	0.182845	0.199747	0.201629						591.03	0.041117	0.055808	0.090307	0.130853	0.157506
591.2	0.095975	0.130947	0.182653	0.199549	0.201402						591.23	0.041288	0.055765	0.090458	0.130797	0.157527
591.4	0.09611	0.130258	0.182339	0.199203	0.20168						591.43	0.040984	0.055661	0.089724	0.129918	0.156797
591.6	0.096011	0.129868	0.18196	0.199059	0.201378						591.63	0.040383	0.055329	0.089545	0.129701	0.156649
591.8	0.096253	0.129548	0.181979	0.199044	0.200651						591.83	0.04011	0.054908	0.089792	0.129697	0.156316
592	0.096468	0.129552	0.182406	0.199141	0.200895						592.03	0.040351	0.055031	0.090195	0.1296	0.156132
592.2	0.095852	0.129363	0.182434	0.198766	0.200483						592.23	0.040666	0.05516	0.089968	0.129629	0.156142
592.4	0.096094	0.129511	0.182858	0.198558	0.200599						592.43	0.040516	0.055456	0.08988	0.12966	0.156004
592.6	0.095608	0.12909	0.182493	0.198569	0.200211						592.63	0.040231	0.054955	0.08989	0.129746	0.155456
592.8	0.095347	0.12869	0.182228	0.197997	0.199756						592.83	0.039973	0.055203	0.090003	0.129528	0.155312
593	0.095138	0.128465	0.182524	0.197856	0.199605						593.03	0.039956	0.055407	0.09017	0.129679	0.155335
593.2	0.095041	0.128308	0.182676	0.197711	0.199687						593.23	0.039839	0.055414	0.090272	0.1298	0.155165
593.4	0.095066	0.128289	0.182995	0.197776	0.199978						593.43	0.039717	0.055478	0.09009	0.130169	0.155221
593.6	0.094889	0.128194	0.182824	0.197615	0.200295						593.63	0.039898	0.055534	0.090184	0.12985	0.155451
593.8	0.095019	0.128426	0.182738	0.197606	0.200597						593.83	0.040439	0.056219	0.090499	0.130097	0.156108
594	0.094843	0.128326	0.182092	0.196739	0.200258						594.03	0.040653	0.055791	0.090809	0.130042	0.156016
594.2	0.094687	0.127981	0.182185	0.196718	0.20021						594.23	0.040548	0.055707	0.090713	0.130485	0.156135
594.4	0.094735	0.12777	0.181724	0.196779	0.199906						594.43	0.040759	0.055711	0.090716	0.130433	0.156044
594.6	0.094857	0.127799	0.181467	0.196938	0.199687						594.63	0.040261	0.055209	0.090587	0.130425	0.155773
594.8	0.094738	0.127567	0.180982	0.19676	0.199027						594.83	0.040271	0.055237	0.091091	0.130609	0.155625
595	0.095021	0.127378	0.18072	0.196904	0.199149						595.03	0.040306	0.055229	0.091203	0.131126	0.155863
595.2	0.095495	0.127316	0.180444	0.196801	0.19943						595.23	0.04037	0.055419	0.09109	0.130921	0.156117
595.4	0.095066	0.126572	0.179856	0.196599	0.198842						595.43	0.040206	0.055295	0.090867	0.130695	0.155777
595.6	0.095193	0.127354	0.179921	0.196964	0.198486						595.63	0.040174	0.05546	0.090989	0.130843	0.156171
595.8	0.095104	0.127404	0.180099	0.197229	0.198451						595.83	0.040034	0.055266	0.090642	0.130448	0.155903
596	0.094968	0.127495	0.179713	0.197004	0.198527						596.03	0.040433	0.055786	0.090983	0.130888	0.15584
596.2	0.095095	0.127942	0.1794	0.196779	0.198245						596.23	0.040006	0.055831	0.09024	0.130933	0.155448
596.4	0.095158	0.128315	0.179589	0.197003	0.198433						596.43	0.039795	0.056033	0.090472	0.13095	0.155613
596.6	0.095519	0.128635	0.179689	0.197515	0.198406						596.63	0.039702	0.055808	0.090458	0.130913	0.155266
596.8	0.095812	0.129111	0.180135	0.197619	0.1985						596.83	0.039693	0.055937	0.090302	0.130693	0.155472
597	0.09638	0.129281	0.181119	0.198365	0.198873						597.03	0.039898	0.055731	0.090242	0.130848	0.155775
597.2	0.096184	0.128724	0.180709	0.198093	0.198599						597.23	0.040429	0.055417	0.090441	0.130801	0.156107
597.4	0.095775	0.128724	0.180526	0.197857	0.19901						597.43	0.040822	0.055393	0.090045	0.130775	0.156651
597.6	0.095297	0.128254	0.180593	0.196877	0.198888						597.63	0.041171	0.055503	0.090602	0.130542	0.156875
597.8	0.095548	0.128584	0.181473	0.197151	0.199273						597.83	0.041818	0.055706	0.091279	0.130984	0.157053
598	0.095165	0.128299	0.181474	0.196351	0.198695						598.03	0.041666	0.055373	0.090861	0.130672	0.156618
598.2	0.095175	0.128329	0.181933	0.196538	0.198601						598.23	0.041725	0.055486	0.090674	0.130536	0.15671
598.4	0.094897	0.128212	0.18164	0.196363	0.197935						598.43	0.041275	0.054975	0.09038	0.129803	0.156583
598.6	0.094467	0.127983	0.181315	0.19615	0.197702						598.63	0.04046	0.05445	0.08998	0.129469	0.155984
598.8	0.094142	0.128097	0.181298	0.19613	0.197454						598.83	0.040528	0.054669	0.089885	0.12948	0.156014
599	0.093721	0.127813	0.180888	0.195414	0.197484						599.03	0.040309	0.054344	0.089622	0.128955	0.155635
599.2	0.092786	0.127257	0.180124	0.194222	0.196141						599.23	0.040176	0.054388	0.089622	0.12867	0.15558
599.4	0.09203	0.126904	0.179501	0.193673	0.195045						599.43	0.03987	0.054393	0.089636	0.128087	0.155142
599.6	0.091928	0.127163	0.179609	0.193845	0.194859						599.63	0.039189	0.054194	0.089203	0.127538	0.154683
599.8	0.092009	0.126965	0.178954	0.193823	0.194767						599.83	0.038962	0.054235	0.088962	0.127517	0.154658
600	0.092069	0.126987	0.178366	0.193864	0.194654						600.03	0.038825	0.054819	0.089382	0.128214	0.154745
600.2	0.092653	0.127903	0.178462	0.194501	0.195465						600.23	0.038216	0.05475	0.088617	0.127792	0.154275
600.4	0.093164	0.127929	0.178678	0.1952	0.195994						600.43	0.038445	0.054652	0.088775	0.127979	0.154006
600.6	0.093922	0.128402	0.179152	0.195873	0.196072						600.63	0.038329	0.054306	0.088134	0.127526	0.153435
600.8	0.093892	0.128121	0.178827	0.196006	0.196221						600.83	0.038311	0.054344	0.08787	0.127265	0.153335
601	0.09401	0.127786	0.178721	0.195716	0.195934						601.03	0.038705	0.053901	0.087865	0.127351	0.153309
601.2	0.093711	0.127585	0.178001	0.194931	0.195593						601.23	0.039394	0.05404	0.088559	0.127654	0.153591
601.4	0.093872	0.128038	0.178305	0.195047	0.196405						601.43	0.039622	0.054312	0.088922	0.127833	0.15377
601.6	0.093915	0.12791	0.178354	0.194639	0.196369						601.63	0.039798	0.054557	0.08963	0.127982	0.153564
601.8	0.094191	0.127951	0.178558	0.194658	0.196754						601.83	0.040608	0.054818	0.089965	0.128807	0.15409
602	0.093806	0.127391	0.178261	0.193976	0.196204						602.03	0.040923	0.054658	0.089831	0.128806	0.154034
602.2	0.093884	0.127441	0.178328	0.193869	0.196375						602.23	0.041248	0.0548	0.089521	0.129092	0.154144
602.4	0.093619	0.127403	0.17836	0.193761	0.196424						602.43	0.041508	0.054798	0.089637	0.129306	0.154543
602.6	0.093574	0.126864	0.178108	0.193491	0.196442						602.63	0.041595	0.055131	0.089575	0.129384	0.154389
602.8	0.093399	0.126992	0.178213	0.193094	0.196214						602.83	0.041717	0.05523	0.089683	0.12936	0.154655
603	0.093512	0.126678	0.177873	0.192374	0.195926						603.03	0.041643	0.055159	0.089823	0.129694	0.154791
603.2	0.09357	0.125953	0.177576	0.192147	0.195203						603.23	0.041791	0.055552	0.090037	0.130142	0.155286
603.4	0.093937	0.1263	0.178287	0.192725	0.195622						603.43	0.041335	0.05523	0.090071	0.129846	0.155035
603.6	0.094325	0.126714	0.178539	0.193243	0.196147						603.63	0.041196	0.055093	0.090022	0.129932	0.15489
603.8	0.094786	0.126805	0.178476	0.193786	0.196619						603.83	0.041052	0.055678	0.0907	0.130132	0.154796
604	0.09465	0.126746	0.178345	0.193934	0.196684						604.03	0.040647	0.055608	0.090865	0.129935	0.154353
604.2	0.095013	0.126871	0.178682	0.194326	0.197092						604.23	0.040429	0.05533	0.089978	0.129259	0.153622
604.4	0.095166	0.126815	0.178708	0.19457	0.196941						604.43	0.040723	0.055442	0.089687	0.129129	0.153613
604.6	0.095396	0.126934	0.178891	0.194734	0.196746						604.63	0.040301	0.055037	0.089284	0.128598	0.1536
604.8	0.095397	0.126503	0.178746	0.194382	0.196982						604.83	0.040008	0.055128	0.089646	0.128926	0.153546
605	0.095619	0.126713	0.178577	0.19419	0.196482						605.03	0.039519	0.054592	0.089314	0.128908	0.15347
605.2	0.095363	0.126763	0.178851	0.19433	0.196612						605.23	0.039433	0.054489	0.089659	0.129113	0.153527
605.4	0.095608	0.126986	0.178839	0.194623	0.197482						605.43	0.039104	0.05412	0.089148	0.129165	0.15293
605.6	0.094945	0.126527	0.178275	0.194227	0.196776						605.63	0.038931	0.05388	0.088641	0.12927	0.152857
605.8	0.093951	0.125771	0.177639	0.193776	0.196203						605.83	0.039368	0.05377	0.088386	0.129743	0.153211
606	0.093628	0.125441	0.177692	0.193555	0.195817						606.03	0.039114	0.053636	0.088158	0.129295	0.152822
606.2	0.093207	0.125184	0.177677	0.193717	0.195784						606.23	0.039277	0.053638	0.087678	0.128856	0.152807
606.4	0.092344	0.124821	0.177193	0.193575	0.195483						606.43	0.039439	0.053729	0.088337	0.128596	0.153609
606.6	0.091948	0.124481	0.176628	0.193255	0.195419						606.63	0.038912	0.053727	0.088091	0.128311	0.153629
606.8	0.091861	0.124387	0.176288	0.193306	0.195039						606.83	0.039079	0.053412	0.08788	0.128322	0.153818
607	0.092086	0.124205	0.176164	0.193094	0.194966						607.03	0.039036	0.053321	0.088087	0.128544	0.154106
607.2	0.09146	0.123679	0.175531	0.192573	0.194611						607.23	0.039083	0.053617	0.088607	0.128281	0.154466
607.4	0.091324	0.12371	0.175745	0.192464	0.194576						607.43	0.039243	0.053671	0.089228	0.128214	0.154239
607.6	0.090918	0.123259	0.175311	0.192115	0.194163						607.63	0.040172	0.054885	0.090329	0.128973	0.154936
607.8	0.090392	0.123154	0.174948	0.191995	0.193999						607.83	0.040836	0.05604	0.091129	0.12963	0.155231
608	0.090148	0.122951	0.174801	0.19155	0.193889						608.03	0.041365	0.056355	0.091181	0.129725	0.155637
608.2	0.090287	0.122746	0.174966	0.191405	0.194						608.23	0.041921	0.057032	0.091268	0.12987	0.155999
608.4	0.090169	0.12296	0.175371	0.19127	0.194127						608.43	0.042047	0.057345	0.091638	0.130155	0.156306
608.6	0.090498	0.122932	0.175579	0.191379	0.194357						608.63	0.041793	0.057028	0.091547	0.130459	0.156098
608.8	0.090478	0.122778	0.176023	0.191197	0.194475						608.83	0.0416	0.056989	0.091606	0.130499	0.155818
609	0.090809	0.123448	0.176428	0.191504	0.194496						609.03	0.04127	0.056398	0.091087	0.130262	0.155546
609.2	0.090704	0.123112	0.176474	0.19151	0.194244						609.23	0.041122	0.055972	0.090564	0.130261	0.154677
609.4	0.090884	0.123333	0.176227	0.191604	0.194163						609.43	0.040271	0.055432	0.089738	0.12952	0.153901
609.6	0.090768	0.12337	0.176407	0.191622	0.193536						609.63	0.040034	0.054871	0.089201	0.129379	0.153886
609.8	0.090736	0.123221	0.175934	0.191465	0.192993						609.83	0.040071	0.054456	0.088825	0.129266	0.153378
610	0.091161	0.123547	0.176426	0.191917	0.193221						610.03	0.040083	0.054388	0.08817	0.128958	0.153055
610.2	0.090918	0.123969	0.176385	0.192787	0.193308						610.23	0.039689	0.0533	0.087577	0.128308	0.152517
610.4	0.090849	0.124242	0.176025	0.192629	0.193575						610.43	0.039445	0.053085	0.08753	0.127866	0.152859
610.6	0.091137	0.124278	0.176078	0.193055	0.193592						610.63	0.039023	0.052866	0.086994	0.12747	0.1527
610.8	0.091166	0.123989	0.176287	0.192879	0.193214						610.83	0.039558	0.053013	0.086942	0.126915	0.152787
611	0.091327	0.123751	0.176031	0.192298	0.193192						611.03	0.038948	0.053023	0.087127	0.126457	0.152675
611.2	0.09129	0.123528	0.175883	0.192027	0.193113						611.23	0.039173	0.053762	0.087643	0.126619	0.153267
611.4	0.091689	0.123698	0.176428	0.192297	0.19387						611.43	0.039546	0.054213	0.087886	0.126916	0.153439
611.6	0.091397	0.123599	0.17608	0.192248	0.193588						611.63	0.03998	0.055182	0.088589	0.12803	0.154165
611.8	0.09134	0.123193	0.175747	0.19213	0.193525						611.83	0.040253	0.055371	0.088864	0.128573	0.154692
612	0.091603	0.123091	0.175996	0.191751	0.193783						612.03	0.040074	0.055654	0.089452	0.128391	0.154802
612.2	0.091242	0.122932	0.176012	0.191005	0.193801						612.23	0.03994	0.055944	0.089751	0.128295	0.154875
612.4	0.090641	0.122678	0.176325	0.190651	0.193833						612.43	0.039729	0.056116	0.089967	0.128315	0.15516
612.6	0.090473	0.122493	0.175705	0.190581	0.19366						612.63	0.039972	0.05636	0.090115	0.128454	0.155461
612.8	0.090384	0.122399	0.175755	0.19039	0.193508						612.83	0.039841	0.056393	0.090017	0.128208	0.155069
613	0.090343	0.122676	0.175683	0.190592	0.1933						613.03	0.03981	0.05636	0.090109	0.128498	0.155128
613.2	0.090492	0.122599	0.175185	0.190454	0.192815						613.23	0.039081	0.056366	0.089655	0.128485	0.154594
613.4	0.090715	0.122954	0.175476	0.190743	0.193119						613.43	0.038391	0.055895	0.089443	0.128359	0.154424
613.6	0.091185	0.123448	0.175495	0.191185	0.193459						613.63	0.03872	0.055821	0.089215	0.128806	0.154526
613.8	0.091153	0.123649	0.174974	0.191623	0.193222						613.83	0.038819	0.055972	0.088873	0.128945	0.154158
614	0.091217	0.123788	0.175041	0.191924	0.193463						614.03	0.03924	0.056151	0.088503	0.129272	0.154119
614.2	0.091496	0.123979	0.175007	0.192218	0.193334						614.23	0.03907	0.055403	0.088367	0.128541	0.153839
614.4	0.091636	0.123665	0.175127	0.191926	0.193256						614.43	0.039546	0.055636	0.088668	0.128072	0.153855
614.6	0.092045	0.123569	0.175191	0.19208	0.193024						614.63	0.039769	0.055908	0.088885	0.127717	0.153845
614.8	0.091935	0.122973	0.174869	0.191219	0.193035						614.83	0.039598	0.055498	0.088652	0.127111	0.153379
615	0.092287	0.122629	0.174369	0.191018	0.192808						615.03	0.038856	0.054425	0.088048	0.126716	0.152638
615.2	0.092605	0.122563	0.174399	0.191285	0.192938						615.23	0.038949	0.054484	0.087845	0.126983	0.152924
615.4	0.092405	0.122095	0.174163	0.190981	0.192797						615.43	0.038985	0.05408	0.087749	0.12677	0.152624
615.6	0.091537	0.121364	0.173507	0.190069	0.191488						615.63	0.038946	0.053458	0.088175	0.127065	0.152568
615.8	0.091216	0.120732	0.173396	0.189505	0.191087						615.83	0.038793	0.052766	0.088127	0.126581	0.152142
616	0.090717	0.121205	0.172934	0.188564	0.191295						616.03	0.038626	0.052588	0.08791	0.126108	0.151494
616.2	0.090178	0.120671	0.172792	0.187703	0.190688						616.23	0.03874	0.052365	0.087847	0.126149	0.151374
616.4	0.090173	0.120578	0.172365	0.187671	0.190545						616.43	0.03877	0.051964	0.087961	0.126057	0.151448
616.6	0.090177	0.120897	0.172613	0.187975	0.190466						616.63	0.038899	0.052149	0.088053	0.12619	0.151466
616.8	0.089821	0.121033	0.173112	0.188213	0.190468						616.83	0.038623	0.051806	0.087911	0.12608	0.150637
617	0.089974	0.121058	0.173183	0.187975	0.190776						617.03	0.038746	0.052086	0.088245	0.126533	0.151051
617.2	0.090307	0.121389	0.173407	0.188068	0.191213						617.23	0.038615	0.052201	0.088143	0.126767	0.150968
617.4	0.090204	0.121402	0.174039	0.188638	0.19171						617.43	0.038912	0.051971	0.08807	0.127043	0.150953
617.6	0.090366	0.121663	0.174158	0.188993	0.192118						617.63	0.03941	0.052421	0.088177	0.127593	0.151466
617.8	0.090134	0.121492	0.17431	0.188776	0.191879						617.83	0.039239	0.052769	0.088045	0.128096	0.151101
618	0.090322	0.121199	0.174178	0.188861	0.191788						618.03	0.039903	0.052858	0.088515	0.128329	0.151483
618.2	0.090451	0.120941	0.174507	0.189221	0.191691						618.23	0.039639	0.052696	0.088657	0.127911	0.151499
618.4	0.090382	0.121019	0.174669	0.189302	0.191992						618.43	0.039459	0.052978	0.088784	0.127671	0.151278
618.6	0.090485	0.120467	0.173996	0.188937	0.191831						618.63	0.039477	0.053344	0.088612	0.127935	0.151607
618.8	0.09025	0.119768	0.173457	0.188646	0.191432						618.83	0.039016	0.05281	0.087836	0.127515	0.151174
619	0.090067	0.119516	0.173343	0.188662	0.190756						619.03	0.039504	0.052856	0.087725	0.127489	0.151469
619.2	0.090391	0.119619	0.173317	0.188806	0.19069						619.23	0.03938	0.053368	0.087808	0.12763	0.151769
619.4	0.089789	0.119436	0.172982	0.18807	0.189998						619.43	0.039345	0.053384	0.087778	0.127364	0.151589
619.6	0.089529	0.119776	0.172781	0.187905	0.189768						619.63	0.0392	0.053155	0.087582	0.127432	0.15125
619.8	0.090144	0.119917	0.172632	0.188299	0.18985						619.83	0.039005	0.052953	0.087273	0.127008	0.15108
620	0.090453	0.12083	0.172317	0.188024	0.190448						620.03	0.038868	0.053123	0.08715	0.126908	0.151264
620.2	0.091126	0.121008	0.172614	0.188342	0.190215						620.23	0.038853	0.053288	0.087647	0.12695	0.151612
620.4	0.091713	0.121835	0.172713	0.188784	0.19059						620.43	0.038739	0.052905	0.087812	0.126611	0.151298
620.6	0.091733	0.121781	0.173056	0.188994	0.190606						620.63	0.03884	0.053327	0.088113	0.126846	0.151811
620.8	0.091847	0.121775	0.173175	0.18911	0.190828						620.83	0.039066	0.052974	0.088057	0.126874	0.151628
621	0.092006	0.121929	0.173142	0.188972	0.191485						621.03	0.039468	0.053288	0.087904	0.126825	0.15172
621.2	0.092324	0.122349	0.173967	0.189288	0.191829						621.23	0.039409	0.053165	0.088029	0.126925	0.151386
621.4	0.09206	0.122311	0.173927	0.188962	0.191438						621.43	0.039404	0.052846	0.08818	0.127	0.151283
621.6	0.091952	0.122016	0.17341	0.18864	0.191424						621.63	0.039248	0.052998	0.088115	0.127038	0.151282
621.8	0.09122	0.121603	0.173166	0.18799	0.190875						621.83	0.038393	0.052721	0.087977	0.126823	0.150804
622	0.090751	0.121164	0.172815	0.187906	0.19087						622.03	0.038938	0.052586	0.088434	0.126653	0.150874
622.2	0.090011	0.121047	0.173032	0.187714	0.190824						622.23	0.038395	0.052454	0.087899	0.126348	0.150336
622.4	0.089344	0.120631	0.172939	0.187205	0.190543						622.43	0.038424	0.052586	0.08775	0.126252	0.150255
622.6	0.088718	0.11962	0.172333	0.186471	0.189951						622.63	0.038469	0.052542	0.088002	0.126321	0.150563
622.8	0.088421	0.119654	0.171704	0.186023	0.189476						622.83	0.03856	0.05237	0.087982	0.125646	0.150279
623	0.087612	0.119677	0.171534	0.185807	0.189192						623.03	0.038914	0.052713	0.088107	0.125893	0.150746
623.2	0.087257	0.119784	0.1714	0.18592	0.189254						623.23	0.038324	0.052699	0.087885	0.125912	0.150384
623.4	0.086537	0.119201	0.171083	0.185717	0.188593						623.43	0.03786	0.052451	0.087381	0.125448	0.149847
623.6	0.086524	0.119287	0.17093	0.186195	0.188624						623.63	0.038246	0.052995	0.087763	0.125929	0.149907
623.8	0.08718	0.119483	0.170971	0.186395	0.188594						623.83	0.038171	0.052839	0.08782	0.125916	0.149873
624	0.087591	0.119871	0.171011	0.186124	0.188745						624.03	0.038273	0.052833	0.087991	0.125989	0.149622
624.2	0.087983	0.119874	0.170832	0.186354	0.188567						624.23	0.038261	0.052849	0.087777	0.126205	0.149456
624.4	0.088156	0.119876	0.170732	0.186353	0.188164						624.43	0.038545	0.052604	0.087829	0.126288	0.14938
624.6	0.088073	0.119321	0.170631	0.186388	0.188056						624.63	0.038569	0.05261	0.087459	0.126499	0.149426
624.8	0.088338	0.119658	0.171149	0.186523	0.188124						624.83	0.038782	0.052462	0.086821	0.12612	0.149257
625	0.088391	0.11964	0.170825	0.185987	0.188339						625.03	0.038792	0.052836	0.086453	0.125918	0.149258
625.2	0.088593	0.119687	0.170847	0.185343	0.188098						625.23	0.038699	0.053045	0.086732	0.126315	0.149639
625.4	0.088332	0.119276	0.17005	0.18473	0.187486						625.43	0.038675	0.053036	0.086325	0.126578	0.150081
625.6	0.088565	0.118572	0.169807	0.184394	0.187938						625.63	0.038636	0.05335	0.085676	0.126184	0.150424
625.8	0.088435	0.118464	0.169735	0.184035	0.18761						625.83	0.038531	0.053675	0.086318	0.126606	0.151108
626	0.088091	0.118342	0.16996	0.184181	0.187654						626.03	0.039163	0.054024	0.086626	0.126888	0.151265
626.2	0.087958	0.118338	0.170326	0.184192	0.187947						626.23	0.038491	0.053928	0.086438	0.126448	0.151203
626.4	0.088021	0.118055	0.17022	0.183845	0.187965						626.43	0.038438	0.054139	0.086819	0.126468	0.151749
626.6	0.08775	0.117868	0.169829	0.183422	0.187875						626.63	0.038097	0.053924	0.086939	0.126573	0.151997
626.8	0.087627	0.118065	0.169053	0.18349	0.187348						626.83	0.038143	0.053832	0.086831	0.126451	0.151977
627	0.086941	0.118307	0.169436	0.183344	0.18698						627.03	0.03764	0.053517	0.086133	0.126568	0.151835
627.2	0.086649	0.117718	0.169469	0.183398	0.18658						627.23	0.037472	0.053594	0.086201	0.126815	0.151799
627.4	0.086785	0.117524	0.169613	0.183315	0.186115						627.43	0.037314	0.053233	0.086158	0.126736	0.151346
627.6	0.087113	0.118364	0.169882	0.183951	0.186477						627.63	0.038111	0.053823	0.086796	0.127379	0.151457
627.8	0.087713	0.118817	0.170473	0.184263	0.186741						627.83	0.038042	0.053177	0.086432	0.127465	0.151032
628	0.087736	0.11843	0.170545	0.184212	0.186678						628.03	0.03812	0.052892	0.086286	0.127311	0.151043
628.2	0.088008	0.118405	0.170789	0.184252	0.186966						628.23	0.038297	0.053205	0.086242	0.127194	0.15094
628.4	0.088188	0.118329	0.171269	0.184298	0.186778						628.43	0.038773	0.05287	0.086414	0.127227	0.150895
628.6	0.088168	0.118123	0.171306	0.184146	0.187033						628.63	0.038376	0.052431	0.085918	0.126726	0.15012
628.8	0.088449	0.117953	0.171165	0.183903	0.186769						628.83	0.038624	0.052471	0.085969	0.12645	0.150555
629	0.088358	0.117869	0.170948	0.183947	0.1871						629.03	0.038641	0.052574	0.086254	0.12662	0.150739
629.2	0.088657	0.117936	0.17105	0.183901	0.187484						629.23	0.03828	0.052511	0.08651	0.126631	0.150933
629.4	0.088753	0.117643	0.170601	0.18398	0.187752						629.43	0.038357	0.052645	0.086612	0.126524	0.151082
629.6	0.088821	0.117305	0.170258	0.184088	0.187819						629.63	0.038648	0.052882	0.087261	0.126445	0.15161
629.8	0.088199	0.117423	0.169735	0.184257	0.187368						629.83	0.03834	0.052916	0.087898	0.126653	0.151713
630	0.087819	0.117336	0.169877	0.184477	0.187384						630.03	0.03843	0.052597	0.087842	0.126361	0.151612
630.2	0.088244	0.11746	0.169691	0.184631	0.187835						630.23	0.037954	0.052418	0.087722	0.125796	0.151942
630.4	0.087977	0.117275	0.169214	0.184517	0.187397						630.43	0.037689	0.052351	0.087485	0.125865	0.152117
630.6	0.087964	0.117184	0.168909	0.184425	0.186779						630.63	0.037228	0.052046	0.087416	0.125981	0.152213
630.8	0.087902	0.117396	0.168531	0.184646	0.186198						630.83	0.036984	0.051847	0.087638	0.125919	0.152131
631	0.087783	0.117733	0.168735	0.184195	0.185966						631.03	0.036836	0.051958	0.087641	0.126015	0.15217
631.2	0.087903	0.117483	0.168704	0.184846	0.185825						631.23	0.037559	0.052687	0.088365	0.126708	0.152428
631.4	0.088374	0.118254	0.169106	0.185376	0.186407						631.43	0.037696	0.05286	0.088527	0.1268	0.152036
631.6	0.088888	0.118899	0.169393	0.186012	0.186962						631.63	0.038382	0.053449	0.088686	0.127326	0.15208
631.8	0.088967	0.118566	0.169679	0.186114	0.187374						631.83	0.038518	0.053549	0.088851	0.127698	0.152236
632	0.089329	0.118488	0.170221	0.186011	0.187821						632.03	0.038672	0.053437	0.088918	0.127122	0.151891
632.2	0.08947	0.118379	0.170531	0.18579	0.188209						632.23	0.03903	0.053441	0.088865	0.127113	0.151188
632.4	0.088957	0.118103	0.170354	0.185418	0.188161						632.43	0.038979	0.053347	0.088911	0.127427	0.150916
632.6	0.08839	0.11789	0.169944	0.184861	0.187919						632.63	0.03895	0.053649	0.088957	0.12704	0.150877
632.8	0.088338	0.117824	0.170239	0.184749	0.188138						632.83	0.039411	0.053875	0.089415	0.12746	0.151267
633	0.088499	0.118113	0.170469	0.184694	0.18904						633.03	0.039479	0.053977	0.0894	0.127548	0.15122
633.2	0.088797	0.118392	0.17042	0.184453	0.189592						633.23	0.038963	0.053456	0.088917	0.127059	0.150666
633.4	0.088444	0.11834	0.170267	0.184331	0.189635						633.43	0.038966	0.053228	0.088727	0.126655	0.150421
633.6	0.087948	0.118087	0.170173	0.183957	0.188926						633.63	0.038501	0.052589	0.088384	0.126295	0.150288
633.8	0.087564	0.118329	0.170121	0.184013	0.188551						633.83	0.038513	0.052537	0.08826	0.126278	0.150495
634	0.087653	0.118309	0.170318	0.184256	0.188771						634.03	0.038811	0.0523	0.087912	0.125765	0.150804
634.2	0.087901	0.118443	0.170311	0.184179	0.18874						634.23	0.038492	0.05188	0.08719	0.12526	0.15064
634.4	0.08825	0.11861	0.170585	0.184079	0.188578						634.43	0.037893	0.05153	0.086798	0.125079	0.15004
634.6	0.088612	0.118354	0.170264	0.183963	0.187902						634.63	0.037886	0.051505	0.086787	0.125192	0.15003
634.8	0.088487	0.118261	0.170182	0.18379	0.187484						634.83	0.037746	0.051317	0.086303	0.125131	0.14985
635	0.088975	0.118723	0.170304	0.18368	0.187585						635.03	0.037705	0.051746	0.08627	0.12534	0.149875
635.2	0.089929	0.119215	0.170443	0.18466	0.18802						635.23	0.037914	0.051842	0.086016	0.125605	0.149667
635.4	0.090497	0.119608	0.170635	0.185147	0.188531						635.43	0.038354	0.051725	0.085797	0.125988	0.149909
635.6	0.090468	0.119423	0.170314	0.184944	0.188155						635.63	0.038347	0.051396	0.085263	0.125716	0.149903
635.8	0.089892	0.118782	0.170044	0.184876	0.187879						635.83	0.038573	0.051321	0.085543	0.125575	0.15006
636	0.089417	0.118513	0.170341	0.184458	0.187456						636.03	0.038441	0.050846	0.085324	0.124871	0.14956
636.2	0.088835	0.117623	0.169499	0.184278	0.186683						636.23	0.038735	0.051196	0.085202	0.125405	0.149834
636.4	0.088716	0.117167	0.16941	0.184264	0.186283						636.43	0.038619	0.051601	0.085408	0.125606	0.150276
636.6	0.088488	0.116708	0.169137	0.183956	0.186102						636.63	0.038905	0.052183	0.085623	0.125657	0.150356
636.8	0.088428	0.116596	0.169303	0.184056	0.186281						636.83	0.038785	0.052034	0.085996	0.126015	0.149996
637	0.088063	0.116329	0.168765	0.183652	0.185978						637.03	0.038548	0.052074	0.085719	0.125813	0.149719
637.2	0.087689	0.116074	0.168439	0.183202	0.185168						637.23	0.03811	0.052006	0.086255	0.12568	0.149572
637.4	0.087459	0.116091	0.168837	0.182906	0.184988						637.43	0.038498	0.052358	0.086963	0.125943	0.149786
637.6	0.086765	0.115889	0.168642	0.182619	0.184425						637.63	0.038646	0.052644	0.087529	0.126258	0.149948
637.8	0.086279	0.116222	0.168569	0.182912	0.184554						637.83	0.039262	0.053157	0.087872	0.126514	0.150545
638	0.086002	0.115977	0.168332	0.182755	0.184729						638.03	0.039213	0.053264	0.088035	0.126289	0.150414
638.2	0.086062	0.116257	0.168484	0.182687	0.184499						638.23	0.039223	0.053273	0.087917	0.126542	0.150464
638.4	0.086112	0.116433	0.168283	0.18253	0.184454						638.43	0.039075	0.053467	0.087886	0.126683	0.150822
638.6	0.085698	0.116584	0.167925	0.182597	0.184115						638.63	0.039185	0.05348	0.087648	0.126627	0.150843
638.8	0.085619	0.116966	0.168015	0.18234	0.184359						638.83	0.038921	0.053406	0.087361	0.126507	0.151123
639	0.08591	0.117524	0.167979	0.182093	0.184472						639.03	0.039237	0.053458	0.087733	0.126959	0.151062
639.2	0.086333	0.117715	0.167906	0.182373	0.18437						639.23	0.039491	0.052915	0.08745	0.126835	0.151057
639.4	0.085797	0.117821	0.167832	0.182479	0.184109						639.43	0.039624	0.0527	0.087548	0.126798	0.151116
639.6	0.085243	0.1172	0.167539	0.18175	0.183469						639.63	0.039199	0.052382	0.086851	0.126096	0.15045
639.8	0.085345	0.116705	0.167504	0.181824	0.183282						639.83	0.039222	0.052165	0.087143	0.126242	0.150107
640	0.085581	0.116624	0.167872	0.182101	0.183588						640.03	0.039206	0.051972	0.086833	0.126255	0.149785
640.2	0.086012	0.11627	0.167421	0.182562	0.183965						640.23	0.039035	0.052039	0.086248	0.126249	0.149407
640.4	0.086231	0.115999	0.167323	0.182782	0.184004						640.43	0.038197	0.051854	0.085843	0.126074	0.149199
640.6	0.086064	0.115056	0.166715	0.182155	0.18385						640.63	0.038092	0.051958	0.085885	0.125818	0.148772
640.8	0.085674	0.114857	0.166773	0.181772	0.183696						640.83	0.037582	0.051378	0.085441	0.125367	0.148329
641	0.085559	0.114549	0.166429	0.181286	0.183458						641.03	0.037421	0.051319	0.0845	0.124734	0.147624
641.2	0.085924	0.11432	0.166283	0.180955	0.18359						641.23	0.037265	0.051386	0.084873	0.124556	0.14764
641.4	0.086217	0.114631	0.166563	0.181003	0.184039						641.43	0.037196	0.051327	0.084351	0.124363	0.147499
641.6	0.085839	0.114428	0.166497	0.18105	0.184322						641.63	0.036883	0.051338	0.084297	0.124587	0.147445
641.8	0.085803	0.114296	0.166635	0.181322	0.184765						641.83	0.037016	0.051298	0.084161	0.124579	0.147859
642	0.085674	0.113876	0.166603	0.181236	0.184722						642.03	0.037054	0.051449	0.084615	0.12449	0.148285
642.2	0.085912	0.114591	0.166996	0.181692	0.185242						642.23	0.037491	0.051443	0.084576	0.124544	0.148749
642.4	0.08592	0.114841	0.167023	0.181667	0.185384						642.43	0.037558	0.051261	0.084235	0.124328	0.149016
642.6	0.085895	0.114991	0.166854	0.181326	0.185295						642.63	0.037974	0.051471	0.084695	0.124512	0.149017
642.8	0.085572	0.114858	0.166614	0.180566	0.184559						642.83	0.038246	0.051433	0.085304	0.124717	0.149511
643	0.085405	0.114869	0.166288	0.180351	0.184109						643.03	0.038209	0.05093	0.085218	0.124694	0.148988
643.2	0.08535	0.114955	0.166112	0.180422	0.183812						643.23	0.038405	0.050887	0.085549	0.124661	0.149128
643.4	0.085116	0.114912	0.166542	0.180556	0.18357						643.43	0.038686	0.051382	0.086282	0.124867	0.149156
643.6	0.085483	0.115036	0.166939	0.180877	0.183799						643.63	0.039005	0.051219	0.086287	0.12511	0.148614
643.8	0.085699	0.115194	0.166865	0.181196	0.183645						643.83	0.039037	0.05088	0.086757	0.125518	0.148338
644	0.085515	0.1153	0.166455	0.181465	0.183537						644.03	0.038962	0.050937	0.086853	0.125474	0.14826
644.2	0.085461	0.115041	0.166007	0.181298	0.183338						644.23	0.037901	0.050401	0.086579	0.124798	0.147821
644.4	0.085444	0.114771	0.165616	0.181359	0.18286						644.43	0.03733	0.050365	0.08676	0.124408	0.147841
644.6	0.085515	0.114221	0.16554	0.181015	0.182341						644.63	0.0375	0.050258	0.086634	0.124015	0.147589
644.8	0.085499	0.114514	0.1656	0.180596	0.182077						644.83	0.037303	0.049893	0.086535	0.123916	0.147466
645	0.085705	0.114769	0.165287	0.180478	0.181893						645.03	0.037241	0.049546	0.086516	0.12366	0.146834
645.2	0.085667	0.114656	0.165358	0.180147	0.182026						645.23	0.036868	0.049175	0.086556	0.123778	0.146873
645.4	0.085437	0.114504	0.165513	0.179857	0.182144						645.43	0.036478	0.048655	0.086593	0.124025	0.1468
645.6	0.08494	0.11429	0.165706	0.179933	0.182472						645.63	0.036334	0.048282	0.086482	0.124227	0.14642
645.8	0.085479	0.114302	0.166335	0.180288	0.182988						645.83	0.036816	0.048351	0.08649	0.124169	0.147162
646	0.085164	0.113928	0.166226	0.179717	0.182811						646.03	0.037003	0.048609	0.086685	0.124395	0.147663
646.2	0.085059	0.114239	0.16617	0.179891	0.18316						646.23	0.037249	0.048672	0.086269	0.124649	0.148131
646.4	0.084655	0.113567	0.165782	0.179428	0.182779						646.43	0.037119	0.049108	0.085803	0.124594	0.148517
646.6	0.084603	0.113204	0.165469	0.178977	0.182397						646.63	0.03741	0.049358	0.086208	0.124587	0.148965
646.8	0.084608	0.113386	0.165698	0.179266	0.182192						646.83	0.037546	0.049333	0.086432	0.124401	0.149265
647	0.084787	0.113418	0.165379	0.179646	0.182188						647.03	0.037768	0.04974	0.086133	0.124562	0.149228
647.2	0.08489	0.113606	0.16538	0.179682	0.182256						647.23	0.038522	0.050678	0.086426	0.125267	0.149647
647.4	0.085364	0.113581	0.166162	0.180204	0.182475						647.43	0.038768	0.051328	0.086651	0.12584	0.15008
647.6	0.085465	0.113976	0.166159	0.180749	0.182978						647.63	0.038339	0.051199	0.086271	0.12581	0.149717
647.8	0.084993	0.113564	0.165559	0.180445	0.182187						647.83	0.038177	0.051217	0.08603	0.125621	0.149536
648	0.0848	0.113358	0.164893	0.180444	0.182278						648.03	0.037147	0.051519	0.085596	0.124832	0.149357
648.2	0.084653	0.113311	0.165137	0.180356	0.18231						648.23	0.036703	0.051342	0.085121	0.124495	0.149094
648.4	0.084542	0.113415	0.165077	0.180351	0.182243						648.43	0.03709	0.051797	0.085493	0.124444	0.1491
648.6	0.084971	0.113572	0.165361	0.180573	0.18179						648.63	0.037571	0.052127	0.085302	0.124727	0.149201
648.8	0.084908	0.113614	0.165267	0.180087	0.181615						648.83	0.037741	0.051944	0.085619	0.124936	0.149379
649	0.084973	0.113938	0.1655	0.180039	0.181785						649.03	0.037616	0.051416	0.084951	0.124655	0.148752
649.2	0.085133	0.114123	0.165948	0.179911	0.182086						649.23	0.037537	0.051254	0.08417	0.124593	0.148625
649.4	0.085169	0.114028	0.165935	0.180188	0.181906						649.43	0.037535	0.051251	0.08419	0.124626	0.148597
649.6	0.084864	0.113664	0.165843	0.180039	0.18186						649.63	0.03745	0.051739	0.083884	0.124536	0.148349
649.8	0.085057	0.113259	0.166024	0.179821	0.182198						649.83	0.037682	0.051862	0.084302	0.124518	0.148738
650	0.08473	0.112899	0.165541	0.17943	0.181883						650.03	0.037583	0.051977	0.084285	0.124656	0.148712
650.2	0.084219	0.112769	0.165223	0.179068	0.181717						650.23	0.037319	0.051849	0.0841	0.124276	0.148499
650.4	0.084797	0.112772	0.165394	0.179061	0.181602						650.43	0.037364	0.051879	0.084398	0.124282	0.148085
650.6	0.085073	0.112948	0.165416	0.179106	0.181609						650.63	0.038002	0.05163	0.084699	0.124096	0.14784
650.8	0.085326	0.113208	0.165571	0.179282	0.181731						650.83	0.037966	0.051518	0.084542	0.124052	0.147471
651	0.085531	0.113626	0.165419	0.179444	0.181861						651.03	0.038486	0.052168	0.084716	0.124755	0.14772
651.2	0.085223	0.113679	0.165326	0.179108	0.182187						651.23	0.038278	0.052017	0.084509	0.125019	0.147267
651.4	0.085378	0.114016	0.16524	0.179068	0.181939						651.43	0.038383	0.051981	0.084597	0.125262	0.147486
651.6	0.085015	0.11405	0.164507	0.178654	0.181311						651.63	0.038406	0.051603	0.084586	0.125384	0.14742
651.8	0.084487	0.114011	0.164107	0.178557	0.180758						651.83	0.038613	0.051186	0.084337	0.125489	0.14742
652	0.084564	0.113837	0.163922	0.178465	0.181078						652.03	0.037989	0.050673	0.084262	0.125094	0.147037
652.2	0.084206	0.113538	0.163685	0.178138	0.180451						652.23	0.038447	0.050195	0.084476	0.125613	0.147248
652.4	0.083773	0.113224	0.162906	0.177932	0.180037						652.43	0.038845	0.050196	0.085102	0.125674	0.147461
652.6	0.083896	0.1133	0.162613	0.178111	0.179367						652.63	0.038971	0.049818	0.085098	0.125662	0.147489
652.8	0.083907	0.113372	0.162505	0.177968	0.178988						652.83	0.039076	0.049462	0.084921	0.125746	0.147954
653	0.084177	0.11379	0.162892	0.17846	0.179432						653.03	0.039234	0.049514	0.085017	0.125689	0.148138
653.2	0.083836	0.11347	0.162359	0.178504	0.17904						653.23	0.039469	0.049703	0.085674	0.126011	0.148508
653.4	0.083639	0.113148	0.162192	0.178841	0.179281						653.43	0.039195	0.050255	0.086476	0.126248	0.14869
653.6	0.083368	0.112485	0.161837	0.178589	0.179639						653.63	0.038926	0.050328	0.086517	0.125661	0.148831
653.8	0.08358	0.112291	0.161753	0.178638	0.180325						653.83	0.038892	0.050032	0.086665	0.125484	0.148493
654	0.08328	0.112267	0.161438	0.178521	0.180248						654.03	0.038793	0.050201	0.086455	0.125953	0.148524
654.2	0.082883	0.111995	0.161476	0.178314	0.180052						654.23	0.038778	0.050128	0.087032	0.125927	0.148346
654.4	0.08308	0.112095	0.161374	0.178737	0.180162						654.43	0.038856	0.050085	0.086765	0.125806	0.148029
654.6	0.082856	0.111993	0.161274	0.178842	0.180074						654.63	0.03909	0.050575	0.086464	0.125423	0.148058
654.8	0.083128	0.112271	0.161803	0.178987	0.180384						654.83	0.038817	0.050632	0.086127	0.125601	0.148178
655	0.083069	0.112508	0.161613	0.179495	0.180557						655.03	0.039415	0.051522	0.086639	0.126041	0.148571
655.2	0.082837	0.113259	0.161385	0.179419	0.180452						655.23	0.039526	0.051642	0.086798	0.125753	0.148521
655.4	0.083293	0.113572	0.161221	0.179215	0.180145						655.43	0.039907	0.05197	0.08661	0.12555	0.149183
655.6	0.083416	0.113312	0.160839	0.179224	0.179654						655.63	0.039844	0.051841	0.086736	0.125808	0.149478
655.8	0.083437	0.113502	0.16076	0.179214	0.179974						655.83	0.03946	0.051495	0.086077	0.125219	0.148949
656	0.083741	0.113253	0.160626	0.179011	0.180296						656.03	0.038407	0.050981	0.085787	0.124337	0.148194
656.2	0.083324	0.113002	0.160125	0.178961	0.180159						656.23	0.037878	0.050304	0.085354	0.123537	0.147613
656.4	0.083069	0.113287	0.159748	0.17896	0.180254						656.43	0.037465	0.049999	0.084973	0.122793	0.147092
656.6	0.083226	0.11308	0.159696	0.178897	0.179711						656.63	0.036849	0.0496	0.084344	0.122057	0.146496
656.8	0.083556	0.11303	0.160156	0.178722	0.179537						656.83	0.036843	0.049923	0.084264	0.122086	0.146733
657	0.083399	0.11263	0.160515	0.178413	0.180068						657.03	0.03663	0.050088	0.084734	0.122034	0.146754
657.2	0.083699	0.112428	0.160335	0.178278	0.180066						657.23	0.036046	0.050133	0.084915	0.122619	0.146583
657.4	0.083882	0.112224	0.160687	0.17804	0.180662						657.43	0.035265	0.050015	0.084635	0.122635	0.145942
657.6	0.083982	0.111713	0.160724	0.177797	0.180597						657.63	0.035065	0.049688	0.084228	0.122474	0.145616
657.8	0.083794	0.111421	0.160754	0.177462	0.180507						657.83	0.035136	0.049954	0.084527	0.123258	0.145408
658	0.083403	0.111255	0.160819	0.177408	0.179981						658.03	0.034997	0.049682	0.084601	0.123672	0.145347
658.2	0.083705	0.111113	0.161394	0.177629	0.179751						658.23	0.035441	0.049831	0.08498	0.123673	0.145744
658.4	0.083806	0.110962	0.161446	0.177601	0.179561						658.43	0.035373	0.050314	0.084481	0.123851	0.145873
658.6	0.08404	0.111132	0.162305	0.178074	0.17986						658.63	0.035846	0.050887	0.084561	0.124349	0.146217
658.8	0.083862	0.111109	0.162496	0.177949	0.179655						658.83	0.036661	0.050895	0.084767	0.124893	0.146483
659	0.083547	0.111236	0.162311	0.17813	0.179329						659.03	0.037536	0.051483	0.084989	0.124827	0.14669
659.2	0.08357	0.111807	0.162433	0.177704	0.179295						659.23	0.038068	0.051686	0.08583	0.124785	0.147249
659.4	0.084156	0.111684	0.162682	0.177816	0.179459						659.43	0.038546	0.051777	0.085799	0.125027	0.147644
659.6	0.083911	0.112062	0.162624	0.177996	0.17922						659.63	0.038423	0.051391	0.085662	0.125221	0.147598
659.8	0.083701	0.112717	0.163283	0.177815	0.179375						659.83	0.037893	0.050838	0.085163	0.124321	0.147298
660	0.083575	0.112971	0.163906	0.178233	0.179478						660.03	0.037271	0.050236	0.085208	0.123793	0.147159
660.2	0.0837	0.11348	0.16381	0.178551	0.179543						660.23	0.037678	0.049656	0.084847	0.123495	0.147397
660.4	0.083565	0.113983	0.16384	0.178338	0.179203						660.43	0.037765	0.049663	0.084826	0.12342	0.147751
660.6	0.084188	0.113664	0.16378	0.17823	0.178977						660.63	0.038348	0.050162	0.085065	0.124083	0.148456
660.8	0.084238	0.114005	0.163943	0.178022	0.178958						660.83	0.038449	0.050306	0.085158	0.124477	0.148242
661	0.084174	0.113782	0.164221	0.177765	0.179331						661.03	0.038185	0.050035	0.085232	0.124656	0.147865
661.2	0.083849	0.113483	0.163494	0.177675	0.179369						661.23	0.037885	0.050029	0.085387	0.125342	0.147746
661.4	0.083479	0.113221	0.16304	0.177291	0.179282						661.43	0.037751	0.049769	0.085305	0.125268	0.14734
661.6	0.08356	0.113184	0.162763	0.177074	0.178897						661.63	0.03762	0.04978	0.085319	0.125058	0.147364
661.8	0.083418	0.11302	0.162741	0.177074	0.178904						661.83	0.037482	0.050048	0.085354	0.12482	0.14743
662	0.083212	0.112517	0.162373	0.177045	0.178571						662.03	0.037054	0.050164	0.085259	0.124692	0.147241
662.2	0.083222	0.11233	0.162544	0.177146	0.178767						662.23	0.037197	0.050836	0.08518	0.124438	0.148032
662.4	0.082655	0.11164	0.162205	0.176834	0.178604						662.43	0.036985	0.051404	0.085081	0.124505	0.147881
662.6	0.082211	0.111535	0.161902	0.176629	0.178855						662.63	0.037421	0.051625	0.085108	0.124815	0.148002
662.8	0.08173	0.111151	0.161058	0.175902	0.177984						662.83	0.03732	0.051284	0.084713	0.124548	0.147993
663	0.081696	0.110627	0.160535	0.175584	0.177757						663.03	0.037093	0.051391	0.084768	0.124096	0.147541
663.2	0.082028	0.110481	0.160515	0.175453	0.178084						663.23	0.03632	0.051171	0.085147	0.123841	0.147454
663.4	0.081971	0.11024	0.160801	0.175433	0.178344						663.43	0.035787	0.050871	0.084503	0.123287	0.147138
663.6	0.081907	0.110171	0.160791	0.175229	0.177854						663.63	0.035108	0.050031	0.083665	0.122723	0.146965
663.8	0.082404	0.109968	0.161066	0.174966	0.177717						663.83	0.034699	0.049653	0.08373	0.122426	0.146708
664	0.082795	0.110073	0.161065	0.175337	0.178195						664.03	0.034711	0.049517	0.08373	0.122381	0.146581
664.2	0.083491	0.110303	0.16087	0.176298	0.178465						664.23	0.034879	0.048996	0.083251	0.121932	0.146422
664.4	0.083631	0.110074	0.16094	0.176091	0.178082						664.43	0.034627	0.048776	0.083215	0.121824	0.146078
664.6	0.083815	0.109753	0.160998	0.176005	0.178193						664.63	0.035127	0.048783	0.08299	0.122196	0.145745
664.8	0.083259	0.109698	0.160794	0.175754	0.177879						664.83	0.034744	0.048326	0.082672	0.121531	0.144573
665	0.082981	0.108982	0.160716	0.175357	0.177733						665.03	0.034406	0.047639	0.082465	0.121306	0.144281
665.2	0.08273	0.108696	0.160134	0.175531	0.177247						665.23	0.034642	0.047693	0.082671	0.121504	0.144729
665.4	0.082907	0.108985	0.160457	0.175464	0.176832						665.43	0.034387	0.047503	0.082155	0.12136	0.144606
665.6	0.082721	0.108739	0.160535	0.175272	0.176521						665.63	0.034341	0.047291	0.08216	0.121047	0.144702
665.8	0.08282	0.108734	0.160997	0.175898	0.176874						665.83	0.034347	0.047398	0.082223	0.120827	0.144539
666	0.082256	0.108436	0.160651	0.175497	0.176379						666.03	0.034777	0.047946	0.082479	0.121348	0.145229
666.2	0.082627	0.108957	0.161052	0.175859	0.176942						666.23	0.035339	0.048062	0.082822	0.121504	0.146049
666.4	0.082376	0.108863	0.160866	0.175692	0.176802						666.43	0.03572	0.048184	0.083183	0.122094	0.146241
666.6	0.082574	0.109446	0.160887	0.175604	0.176605						666.63	0.035935	0.048306	0.083415	0.122463	0.146621
666.8	0.082805	0.109673	0.160628	0.175974	0.17617						666.83	0.035769	0.048618	0.083546	0.122563	0.146805
667	0.082776	0.109424	0.160688	0.176136	0.176576						667.03	0.036004	0.048599	0.083919	0.12266	0.146464
667.2	0.082897	0.109782	0.161091	0.176714	0.177337						667.23	0.035798	0.048465	0.08365	0.123009	0.146552
667.4	0.082679	0.109599	0.161032	0.17656	0.177516						667.43	0.036393	0.048884	0.084136	0.123315	0.146974
667.6	0.083218	0.109873	0.161037	0.176924	0.177666						667.63	0.036664	0.048816	0.084531	0.123523	0.146892
667.8	0.08293	0.109865	0.16089	0.177049	0.177893						667.83	0.036659	0.048836	0.084831	0.123434	0.146805
668	0.082641	0.110267	0.161128	0.177588	0.178478						668.03	0.036686	0.049105	0.085237	0.123329	0.146629
668.2	0.082768	0.109947	0.161013	0.177424	0.178027						668.23	0.036804	0.0487	0.085233	0.123004	0.146285
668.4	0.082505	0.109759	0.160903	0.176275	0.178102						668.43	0.036627	0.048815	0.085431	0.123164	0.146065
668.6	0.082334	0.110045	0.160722	0.176176	0.178073						668.63	0.036591	0.049146	0.08571	0.122663	0.145751
668.8	0.082187	0.10997	0.160373	0.176272	0.177516						668.83	0.036566	0.049498	0.086378	0.122989	0.14581
669	0.082215	0.109632	0.160546	0.176145	0.177095						669.03	0.036437	0.049732	0.086262	0.12312	0.14615
669.2	0.082415	0.109911	0.16088	0.175942	0.177016						669.23	0.036619	0.049945	0.086162	0.123311	0.146336
669.4	0.082191	0.109929	0.160763	0.17528	0.176919						669.43	0.036329	0.05026	0.085889	0.123287	0.146377
669.6	0.08206	0.109864	0.160364	0.174638	0.176951						669.63	0.036261	0.050142	0.086109	0.123074	0.146462
669.8	0.082354	0.110007	0.160491	0.174801	0.176947						669.83	0.036161	0.050388	0.085837	0.123254	0.146252
670	0.082121	0.109635	0.159795	0.174025	0.176737						670.03	0.035738	0.050429	0.085488	0.123201	0.146284
670.2	0.082437	0.109761	0.159948	0.174129	0.177005						670.23	0.035728	0.050269	0.085709	0.122905	0.146325
670.4	0.082326	0.109661	0.159804	0.173928	0.176769						670.43	0.035339	0.049898	0.08536	0.122962	0.145865
670.6	0.082552	0.110121	0.159873	0.174031	0.176638						670.63	0.035315	0.050324	0.084955	0.123117	0.145895
670.8	0.082412	0.110007	0.159314	0.174254	0.176324						670.83	0.035267	0.050124	0.084747	0.123224	0.146166
671	0.082042	0.109892	0.159461	0.174327	0.176562						671.03	0.035187	0.049471	0.084065	0.122877	0.145642
671.2	0.081726	0.109974	0.15921	0.174593	0.176401						671.23	0.035464	0.049622	0.083889	0.123029	0.145549
671.4	0.081426	0.109513	0.158867	0.174352	0.176079						671.43	0.036016	0.04958	0.084547	0.123108	0.145619
671.6	0.081022	0.109244	0.158763	0.174449	0.175951						671.63	0.035856	0.049004	0.083983	0.122744	0.145215
671.8	0.080415	0.10879	0.158563	0.174312	0.176041						671.83	0.036145	0.049198	0.083684	0.122609	0.145518
672	0.080679	0.108359	0.158772	0.174344	0.176212						672.03	0.036766	0.049516	0.083896	0.122791	0.145325
672.2	0.080873	0.107837	0.158487	0.174012	0.175628						672.23	0.036769	0.049203	0.083671	0.122485	0.145214
672.4	0.080426	0.107592	0.158307	0.173938	0.175506						672.43	0.037175	0.049826	0.084143	0.12278	0.14554
672.6	0.080697	0.107958	0.1585	0.174713	0.17499						672.63	0.037527	0.050298	0.084438	0.123032	0.145846
672.8	0.081042	0.107914	0.158648	0.175308	0.175078						672.83	0.038115	0.050725	0.084958	0.124021	0.146232
673	0.081464	0.108504	0.159236	0.175459	0.175964						673.03	0.03793	0.051057	0.084797	0.124309	0.146543
673.2	0.081493	0.108748	0.159141	0.175353	0.176277						673.23	0.03776	0.051037	0.084912	0.124587	0.146538
673.4	0.081389	0.108608	0.158853	0.175516	0.176021						673.43	0.037969	0.051565	0.085547	0.124913	0.147384
673.6	0.081409	0.108429	0.15901	0.175574	0.176071						673.63	0.037735	0.051299	0.0856	0.124752	0.147159
673.8	0.081266	0.108225	0.159381	0.175721	0.176294						673.83	0.037188	0.051243	0.085328	0.124564	0.146513
674	0.0812	0.108208	0.159524	0.175456	0.176774						674.03	0.036785	0.050937	0.085246	0.124073	0.14629
674.2	0.081615	0.108951	0.160262	0.17562	0.177176						674.23	0.037054	0.050869	0.085504	0.12442	0.146526
674.4	0.081859	0.109135	0.160455	0.17547	0.177087						674.43	0.036683	0.050385	0.085115	0.1243	0.146133
674.6	0.081782	0.109164	0.160291	0.175194	0.176523						674.63	0.036882	0.050692	0.084934	0.124022	0.146194
674.8	0.081639	0.10899	0.15999	0.174759	0.176166						674.83	0.036666	0.050354	0.084732	0.123706	0.14608
675	0.081389	0.10903	0.15986	0.17474	0.175997						675.03	0.036836	0.050261	0.084653	0.123373	0.145855
675.2	0.081074	0.108705	0.159261	0.174395	0.17568						675.23	0.037021	0.050009	0.084583	0.123583	0.145812
675.4	0.081131	0.108578	0.15932	0.173994	0.175538						675.43	0.037221	0.049486	0.084185	0.123096	0.145529
675.6	0.080999	0.108626	0.159112	0.17356	0.17537						675.63	0.037222	0.049052	0.083362	0.122641	0.145921
675.8	0.081071	0.108519	0.158974	0.173412	0.175053						675.83	0.037306	0.048827	0.083388	0.122168	0.146226
676	0.081413	0.108509	0.158928	0.173656	0.174619						676.03	0.037113	0.048522	0.082974	0.121777	0.145964
676.2	0.080858	0.10781	0.158173	0.173109	0.174029						676.23	0.036529	0.0482	0.082427	0.121555	0.14598
676.4	0.080734	0.107666	0.157995	0.172718	0.173923						676.43	0.036427	0.048052	0.082136	0.121485	0.146021
676.6	0.081118	0.107752	0.157631	0.172901	0.174138						676.63	0.036294	0.047783	0.081674	0.121627	0.145966
676.8	0.081149	0.107715	0.157403	0.172982	0.174383						676.83	0.035915	0.047399	0.081465	0.121453	0.145543
677	0.080967	0.107799	0.157205	0.17275	0.174353						677.03	0.035881	0.047638	0.081627	0.121657	0.145852
677.2	0.080234	0.107194	0.156418	0.172675	0.173836						677.23	0.035919	0.047928	0.081962	0.121786	0.1461
677.4	0.079933	0.106862	0.156236	0.172899	0.173679						677.43	0.035992	0.04793	0.082318	0.121556	0.145758
677.6	0.07967	0.106964	0.15663	0.172881	0.173748						677.63	0.035747	0.047896	0.08264	0.121379	0.144889
677.8	0.079459	0.107222	0.157029	0.172742	0.174123						677.83	0.035545	0.048295	0.082771	0.121486	0.144676
678	0.079642	0.107495	0.156925	0.172875	0.17441						678.03	0.036036	0.048678	0.08353	0.121999	0.144986
678.2	0.079449	0.107792	0.157174	0.172685	0.174365						678.23	0.035765	0.048852	0.083638	0.122259	0.144858
678.4	0.07898	0.107551	0.157129	0.172448	0.174067						678.43	0.035773	0.049157	0.083888	0.121997	0.144633
678.6	0.078746	0.107403	0.156707	0.172625	0.173803						678.63	0.036622	0.049806	0.084254	0.122337	0.144658
678.8	0.078869	0.107818	0.156912	0.172441	0.174323						678.83	0.036798	0.049424	0.084256	0.122231	0.144448
679	0.078817	0.107815	0.156893	0.172565	0.174273						679.03	0.037042	0.049151	0.08485	0.121993	0.14435
679.2	0.078399	0.107592	0.156901	0.171989	0.174056						679.23	0.036902	0.048852	0.08505	0.1221	0.144123
679.4	0.078723	0.107896	0.157609	0.172239	0.174446						679.43	0.037021	0.049037	0.085161	0.122092	0.144414
679.6	0.078733	0.107764	0.157112	0.172304	0.17411						679.63	0.036849	0.048537	0.085011	0.122055	0.144731
679.8	0.078861	0.1079	0.156901	0.172497	0.173974						679.83	0.036724	0.048556	0.085007	0.121635	0.144609
680	0.079052	0.107458	0.157003	0.172505	0.174121						680.03	0.036468	0.048725	0.084846	0.121422	0.144376
680.2	0.0787	0.106877	0.156636	0.171739	0.17384						680.23	0.036338	0.048223	0.084575	0.121337	0.144251
680.4	0.078797	0.106991	0.156677	0.171614	0.173423						680.43	0.036399	0.048043	0.08428	0.120995	0.144415
680.6	0.078686	0.106745	0.155968	0.17135	0.173188						680.63	0.036624	0.048577	0.084036	0.121122	0.144565
680.8	0.078756	0.106741	0.156092	0.171387	0.172876						680.83	0.036209	0.048435	0.083739	0.121144	0.144186
681	0.078503	0.106439	0.155656	0.170949	0.172749						681.03	0.036475	0.049084	0.084021	0.121277	0.144591
681.2	0.078379	0.106567	0.155435	0.171071	0.17288						681.23	0.035797	0.049246	0.083771	0.121077	0.144373
681.4	0.079052	0.106785	0.155806	0.17128	0.173292						681.43	0.035612	0.049239	0.083667	0.120926	0.143773
681.6	0.079206	0.106734	0.155781	0.171017	0.173384						681.63	0.035619	0.049635	0.083352	0.120912	0.14392
681.8	0.079725	0.1069	0.156123	0.171565	0.173497						681.83	0.035277	0.049672	0.082822	0.121217	0.143688
682	0.079661	0.106785	0.156186	0.171968	0.173085						682.03	0.035617	0.049936	0.082991	0.121883	0.143908
682.2	0.0799	0.106885	0.156604	0.171815	0.172736						682.23	0.035747	0.050158	0.08305	0.122319	0.143939
682.4	0.080586	0.107309	0.1568	0.172128	0.173114						682.43	0.036444	0.050106	0.082987	0.122569	0.143932
682.6	0.08087	0.10751	0.156954	0.172207	0.173254						682.63	0.036951	0.049581	0.082894	0.122534	0.143788
682.8	0.081051	0.10738	0.156855	0.172022	0.173466						682.83	0.036654	0.049105	0.0831	0.122174	0.143557
683	0.080701	0.106967	0.156519	0.171446	0.173002						683.03	0.036362	0.049331	0.083379	0.122405	0.143718
683.2	0.080456	0.106942	0.156168	0.171261	0.173066						683.23	0.036476	0.049166	0.083412	0.122884	0.143695
683.4	0.081034	0.107103	0.155988	0.171833	0.17362						683.43	0.036376	0.048885	0.083154	0.122898	0.143878
683.6	0.080905	0.10711	0.155183	0.171546	0.173271						683.63	0.036393	0.048213	0.082793	0.122612	0.143769
683.8	0.081225	0.10738	0.155382	0.171605	0.173545						683.83	0.03655	0.048069	0.083153	0.122557	0.143971
684	0.081295	0.107039	0.155687	0.17113	0.173457						684.03	0.03673	0.048083	0.08381	0.122689	0.144221
684.2	0.080676	0.106892	0.155291	0.170707	0.172881						684.23	0.036505	0.048065	0.083968	0.122614	0.144196
684.4	0.080466	0.106755	0.154674	0.170572	0.172809						684.43	0.036413	0.048234	0.083777	0.122166	0.144717
684.6	0.080125	0.106686	0.154123	0.170103	0.172778						684.63	0.036635	0.048702	0.08407	0.122378	0.144802
684.8	0.07982	0.106159	0.154281	0.169777	0.173103						684.83	0.036493	0.04852	0.084004	0.122096	0.144744
685	0.079592	0.10603	0.15372	0.169136	0.173262						685.03	0.036351	0.048888	0.084325	0.121929	0.145324
685.2	0.079488	0.105998	0.153681	0.169035	0.173106						685.23	0.035525	0.048506	0.083828	0.121157	0.145002
685.4	0.07911	0.105259	0.153517	0.168567	0.172652						685.43	0.035558	0.048677	0.083776	0.120906	0.144801
685.6	0.078455	0.104826	0.153525	0.168279	0.172116						685.63	0.035725	0.048925	0.083531	0.120971	0.144985
685.8	0.078436	0.104816	0.15395	0.169043	0.171554						685.83	0.035329	0.048708	0.083806	0.12149	0.144574
686	0.078558	0.10496	0.154033	0.168833	0.171481						686.03	0.035242	0.048385	0.083766	0.121423	0.14433
686.2	0.079011	0.105451	0.154258	0.168825	0.171802						686.23	0.035344	0.048272	0.084076	0.121641	0.144038
686.4	0.079264	0.105648	0.154786	0.169086	0.172185						686.43	0.035593	0.048048	0.083731	0.121758	0.144091
686.6	0.079165	0.105484	0.155064	0.1692	0.172385						686.63	0.035079	0.047939	0.083579	0.121895	0.14401
686.8	0.079215	0.105096	0.154961	0.169532	0.172383						686.83	0.03471	0.047946	0.083227	0.121699	0.143598
687	0.079193	0.10521	0.154936	0.169389	0.172386						687.03	0.034626	0.047956	0.082987	0.122229	0.143674
687.2	0.079513	0.105563	0.155052	0.169839	0.172729						687.23	0.034314	0.047485	0.082778	0.12221	0.143213
687.4	0.079651	0.105397	0.155309	0.169957	0.172634						687.43	0.034381	0.047441	0.082755	0.122251	0.143626
687.6	0.0797	0.105262	0.155501	0.169968	0.172152						687.63	0.035054	0.047479	0.082813	0.122546	0.143793
687.8	0.079862	0.105084	0.155742	0.17008	0.172086						687.83	0.035191	0.047655	0.08329	0.12251	0.143901
688	0.079819	0.105451	0.155921	0.170029	0.172169						688.03	0.035323	0.048177	0.083431	0.122513	0.144236
688.2	0.079638	0.105338	0.155861	0.170265	0.172128						688.23	0.035362	0.048411	0.083501	0.122183	0.144004
688.4	0.080234	0.105905	0.156147	0.170263	0.172365						688.43	0.035621	0.048591	0.083543	0.121674	0.144378
688.6	0.080571	0.106179	0.156337	0.170738	0.172657						688.63	0.035974	0.048836	0.083789	0.121945	0.144808
688.8	0.080531	0.106195	0.156186	0.170491	0.172836						688.83	0.036088	0.048763	0.083654	0.121495	0.144778
689	0.080684	0.106785	0.156136	0.170728	0.172708						689.03	0.036034	0.048762	0.083828	0.121301	0.14487
689.2	0.080559	0.107056	0.156251	0.170607	0.172847						689.23	0.036165	0.049022	0.083599	0.120887	0.144475
689.4	0.080409	0.106854	0.155922	0.170416	0.172385						689.43	0.036689	0.049764	0.083807	0.12095	0.144604
689.6	0.080476	0.106853	0.155969	0.170262	0.172485						689.63	0.036705	0.049463	0.083572	0.12093	0.144332
689.8	0.080818	0.107111	0.155705	0.170625	0.172617						689.83	0.036112	0.048771	0.083686	0.120529	0.143954
690	0.080943	0.107269	0.155309	0.170542	0.17279						690.03	0.035984	0.048482	0.083282	0.119828	0.1433
690.2	0.080846	0.107189	0.155312	0.170824	0.172457						690.23	0.036239	0.04883	0.083802	0.120299	0.143581
690.4	0.080468	0.106745	0.155178	0.170603	0.171964						690.43	0.036391	0.04903	0.084114	0.120788	0.143908
690.6	0.080245	0.106844	0.154965	0.170618	0.17202						690.63	0.036313	0.049036	0.083934	0.121044	0.144002
690.8	0.079705	0.106544	0.154546	0.170348	0.171149						690.83	0.036498	0.049051	0.083824	0.121133	0.143966
691	0.078899	0.106186	0.154094	0.16978	0.17063						691.03	0.037007	0.049177	0.084573	0.122258	0.14452
691.2	0.078192	0.105696	0.153868	0.168995	0.170068						691.23	0.037062	0.049042	0.084758	0.122156	0.144373
691.4	0.077576	0.105215	0.153783	0.168747	0.169557						691.43	0.037585	0.049064	0.084976	0.122545	0.144836
691.6	0.077572	0.105337	0.153752	0.169136	0.169412						691.63	0.037729	0.048997	0.084962	0.122728	0.144882
691.8	0.077098	0.105343	0.153785	0.168828	0.170066						691.83	0.037145	0.048874	0.0849	0.122433	0.144917
692	0.076896	0.105356	0.153721	0.168635	0.169753						692.03	0.037392	0.048787	0.084833	0.122508	0.144876
692.2	0.077004	0.105207	0.15399	0.168792	0.169848						692.23	0.037421	0.048574	0.084596	0.122473	0.144289
692.4	0.077421	0.105452	0.154321	0.168787	0.17023						692.43	0.036692	0.047925	0.08403	0.122211	0.144091
692.6	0.077598	0.105776	0.153903	0.169439	0.171132						692.63	0.036889	0.04791	0.083895	0.122845	0.144146
692.8	0.077209	0.105806	0.153807	0.169071	0.171025						692.83	0.037323	0.047922	0.083645	0.122748	0.14346
693	0.077321	0.105704	0.154346	0.169156	0.171323						693.03	0.036989	0.047841	0.083276	0.122669	0.143046
693.2	0.077402	0.105527	0.154062	0.168425	0.171444						693.23	0.037	0.048075	0.082922	0.122672	0.142897
693.4	0.077469	0.105228	0.154013	0.168362	0.171297						693.43	0.036734	0.048044	0.082754	0.122079	0.142664
693.6	0.077666	0.10509	0.154238	0.168203	0.171489						693.63	0.036125	0.047626	0.082461	0.122041	0.142043
693.8	0.07778	0.10536	0.15405	0.168207	0.171027						693.83	0.035956	0.047895	0.083049	0.121878	0.141809
694	0.077732	0.105339	0.153584	0.168007	0.170944						694.03	0.035819	0.047936	0.083083	0.121865	0.141582
694.2	0.077956	0.105126	0.153928	0.168035	0.170665						694.23	0.035729	0.047917	0.083114	0.121912	0.141931
694.4	0.07776	0.105166	0.153784	0.168171	0.170655						694.43	0.036031	0.047777	0.083299	0.12214	0.142149
694.6	0.078123	0.105479	0.154187	0.168276	0.170713						694.63	0.036109	0.047891	0.08358	0.122249	0.142307
694.8	0.078143	0.105045	0.154218	0.168026	0.170418						694.83	0.036425	0.048116	0.084235	0.122518	0.142915
695	0.077572	0.104507	0.154161	0.167782	0.170597						695.03	0.036665	0.048269	0.085094	0.123046	0.143163
695.2	0.077377	0.104363	0.154184	0.167743	0.17077						695.23	0.036739	0.048398	0.085412	0.12272	0.143531
695.4	0.077276	0.104145	0.153763	0.168071	0.170634						695.43	0.036507	0.048755	0.085242	0.122757	0.144181
695.6	0.07712	0.103971	0.153486	0.168032	0.170806						695.63	0.036347	0.048788	0.085108	0.122381	0.144205
695.8	0.076583	0.103444	0.15281	0.167677	0.170591						695.83	0.035824	0.048344	0.084686	0.122072	0.144112
696	0.076647	0.103138	0.152636	0.167926	0.170394						696.03	0.03626	0.048118	0.08441	0.122084	0.143777
696.2	0.077027	0.103183	0.152472	0.167867	0.170719						696.23	0.035943	0.048048	0.0843	0.122015	0.143414
696.4	0.077167	0.103123	0.152757	0.167751	0.170908						696.43	0.035414	0.047582	0.083629	0.121936	0.142839
696.6	0.077114	0.103343	0.152379	0.167903	0.170993						696.63	0.035954	0.048197	0.083734	0.122206	0.143133
696.8	0.076621	0.103138	0.152391	0.167248	0.170306						696.83	0.035789	0.048167	0.083252	0.121805	0.142653
697	0.076635	0.103127	0.152634	0.167031	0.170647						697.03	0.035698	0.048243	0.083125	0.121668	0.142526
697.2	0.076574	0.103475	0.15251	0.166842	0.170629						697.23	0.035517	0.048233	0.082886	0.121361	0.142441
697.4	0.076673	0.103563	0.152805	0.166882	0.170493						697.43	0.035677	0.048395	0.082904	0.121116	0.142128
697.6	0.076875	0.103742	0.153008	0.167121	0.170005						697.63	0.035583	0.048328	0.082771	0.121109	0.141591
697.8	0.077263	0.104084	0.153302	0.167431	0.169863						697.83	0.035702	0.048281	0.083098	0.12068	0.141561
698	0.076892	0.104142	0.153414	0.167586	0.170288						698.03	0.035757	0.047937	0.082702	0.120682	0.141814
698.2	0.076998	0.10416	0.153708	0.168075	0.17002						698.23	0.035828	0.048022	0.082544	0.120528	0.142003
698.4	0.077189	0.104324	0.153612	0.168156	0.169977						698.43	0.035703	0.047912	0.082844	0.120343	0.142228
698.6	0.07737	0.103934	0.153466	0.168012	0.169896						698.63	0.036191	0.048706	0.083682	0.120749	0.143227
698.8	0.07697	0.103523	0.153109	0.167753	0.169595						698.83	0.036098	0.048873	0.083584	0.120445	0.143521
699	0.076454	0.103242	0.152777	0.167482	0.169881						699.03	0.03573	0.048737	0.083244	0.120406	0.143099
699.2	0.076241	0.102958	0.152623	0.16762	0.169513						699.23	0.035536	0.04831	0.082782	0.119871	0.143128
699.4	0.076445	0.102627	0.152649	0.167753	0.169596						699.43	0.035287	0.048618	0.082264	0.119986	0.143142
699.6	0.076463	0.102433	0.152373	0.167638	0.169972						699.63	0.035222	0.048157	0.082327	0.12011	0.143168
699.8	0.076886	0.102585	0.152562	0.168123	0.169861						699.83	0.035116	0.047675	0.08166	0.120262	0.143027
700	0.07716	0.102398	0.153054	0.167926	0.170107						700.03	0.035837	0.047618	0.081781	0.120545	0.143145
700.2	0.077111	0.102094	0.152877	0.167293	0.169708						700.23	0.035852	0.047254	0.082171	0.120791	0.143262
700.4	0.076728	0.102119	0.153424	0.167174	0.169669						700.43	0.035546	0.046669	0.081924	0.120807	0.143221
700.6	0.076479	0.101938	0.153069	0.166993	0.169262						700.63	0.03601	0.047156	0.082458	0.121059	0.143964
700.8	0.075977	0.101718	0.152986	0.166613	0.169082						700.83	0.035776	0.04702	0.082501	0.121144	0.143727
701	0.075746	0.101566	0.153063	0.166826	0.169367						701.03	0.035821	0.046713	0.082777	0.121211	0.143607
701.2	0.075152	0.100824	0.152914	0.166658	0.168669						701.23	0.035945	0.046574	0.082924	0.121139	0.143384
701.4	0.074766	0.100398	0.152859	0.16609	0.168092						701.43	0.036358	0.046914	0.083336	0.121523	0.14354
701.6	0.074577	0.100414	0.152673	0.16657	0.167794						701.63	0.036556	0.047059	0.083701	0.121604	0.143148
701.8	0.074295	0.100271	0.152508	0.166324	0.167504						701.83	0.037	0.047075	0.084286	0.121894	0.143423
702	0.07342	0.100011	0.151793	0.165931	0.167076						702.03	0.037521	0.047596	0.084811	0.122791	0.143977
702.2	0.073892	0.100251	0.151517	0.166202	0.166988						702.23	0.037455	0.047764	0.084854	0.12305	0.143987
702.4	0.074005	0.100021	0.151176	0.166292	0.16699						702.43	0.037241	0.048084	0.084772	0.122928	0.14417
702.6	0.074104	0.100136	0.150637	0.166284	0.16734						702.63	0.037552	0.048291	0.08477	0.123078	0.144265
702.8	0.073938	0.100589	0.150756	0.166178	0.167364						702.83	0.036344	0.047537	0.083704	0.122301	0.142996
703	0.074151	0.100748	0.150805	0.165868	0.167823						703.03	0.03611	0.047343	0.083246	0.122012	0.142305
703.2	0.074483	0.10086	0.150937	0.166037	0.167557						703.23	0.036069	0.047197	0.083105	0.121941	0.142254
703.4	0.074645	0.101319	0.151012	0.165972	0.168201						703.43	0.035991	0.047444	0.082762	0.12198	0.141968
703.6	0.074938	0.101929	0.15093	0.165418	0.168524						703.63	0.036115	0.047503	0.083	0.122062	0.142201
703.8	0.075307	0.102124	0.151283	0.165254	0.168212						703.83	0.036166	0.047384	0.082612	0.122045	0.142044
704	0.075469	0.10272	0.151677	0.164989	0.168348						704.03	0.036647	0.047369	0.083219	0.121958	0.142393
704.2	0.07577	0.103137	0.151771	0.165148	0.168563						704.23	0.036148	0.046835	0.083283	0.121779	0.142127
704.4	0.076149	0.103768	0.152329	0.165732	0.169225						704.43	0.035733	0.046852	0.08309	0.1213	0.141942
704.6	0.076236	0.103946	0.1525	0.165892	0.169594						704.63	0.036052	0.047532	0.083511	0.121804	0.142759
704.8	0.076386	0.10373	0.152492	0.166216	0.169694						704.83	0.035899	0.047522	0.083323	0.121925	0.14275
705	0.076509	0.103584	0.152404	0.166605	0.169918						705.03	0.035834	0.047554	0.082684	0.121693	0.142531
705.2	0.076548	0.10335	0.152669	0.166603	0.169909						705.23	0.036221	0.047998	0.082655	0.121461	0.142634
705.4	0.076661	0.103583	0.152804	0.166456	0.169781						705.43	0.036157	0.048027	0.082484	0.121272	0.142934
705.6	0.076748	0.103048	0.152444	0.167004	0.169897						705.63	0.036637	0.048075	0.082884	0.12122	0.143073
705.8	0.077078	0.102631	0.152141	0.1672	0.169723						705.83	0.036687	0.047619	0.082824	0.121299	0.143153
706	0.077117	0.102173	0.151577	0.167422	0.169414						706.03	0.036686	0.047388	0.082864	0.12121	0.143535
706.2	0.077232	0.101831	0.1515	0.167707	0.168889						706.23	0.036379	0.046916	0.082167	0.120593	0.14314
706.4	0.077034	0.101468	0.151066	0.167874	0.16859						706.43	0.035575	0.046589	0.081421	0.119965	0.142647
706.6	0.076798	0.10094	0.15063	0.167471	0.168218						706.63	0.035471	0.045983	0.081151	0.119406	0.142372
706.8	0.07634	0.100387	0.15028	0.166919	0.167281						706.83	0.03495	0.045915	0.080852	0.119585	0.142019
707	0.07579	0.100036	0.149775	0.166184	0.166788						707.03	0.035104	0.046177	0.080896	0.119581	0.141987
707.2	0.075285	0.099774	0.149373	0.166153	0.166158						707.23	0.035084	0.046087	0.081195	0.119473	0.142067
707.4	0.074773	0.099671	0.1495	0.165666	0.166239						707.43	0.034991	0.046339	0.081733	0.11968	0.141832
707.6	0.074914	0.09948	0.149536	0.165368	0.166161						707.63	0.035183	0.046571	0.082484	0.120043	0.141866
707.8	0.074725	0.099337	0.149262	0.165235	0.165656						707.83	0.035273	0.046351	0.083008	0.12066	0.141812
708	0.074832	0.099936	0.149392	0.165407	0.166158						708.03	0.03534	0.046316	0.083694	0.120735	0.141616
708.2	0.075006	0.10037	0.149475	0.165567	0.166916						708.23	0.035099	0.046155	0.083885	0.120932	0.141488
708.4	0.074883	0.100762	0.149855	0.165458	0.167713						708.43	0.035127	0.046421	0.08396	0.121086	0.141486
708.6	0.074947	0.101097	0.149871	0.165506	0.167866						708.63	0.035689	0.04705	0.084365	0.121561	0.142156
708.8	0.07499	0.101162	0.149524	0.165755	0.167578						708.83	0.035707	0.047013	0.083748	0.121512	0.141753
709	0.074841	0.101441	0.149783	0.165831	0.167887						709.03	0.0358	0.047026	0.083344	0.121215	0.141745
709.2	0.074513	0.101751	0.150159	0.165785	0.167975						709.23	0.035968	0.047197	0.083823	0.121223	0.142139
709.4	0.074571	0.101975	0.150566	0.166264	0.168053						709.43	0.036494	0.047573	0.084224	0.121416	0.142775
709.6	0.074718	0.101772	0.150789	0.166421	0.168005						709.63	0.036823	0.047801	0.084316	0.121741	0.143154
709.8	0.075091	0.102005	0.151223	0.166872	0.168059						709.83	0.036549	0.04763	0.084087	0.121114	0.142861
710	0.074938	0.102119	0.151009	0.166442	0.167726						710.03	0.036732	0.048035	0.084087	0.121068	0.143326
710.2	0.074774	0.102058	0.150981	0.166802	0.167565						710.23	0.036618	0.048192	0.083568	0.120851	0.143418
710.4	0.075235	0.102131	0.150955	0.166939	0.167854						710.43	0.036245	0.04813	0.083275	0.120674	0.1433
710.6	0.075604	0.101988	0.151052	0.166577	0.168107						710.63	0.037023	0.048263	0.083582	0.121087	0.144121
710.8	0.076157	0.101881	0.151034	0.166474	0.168118						710.83	0.037098	0.048496	0.083389	0.121364	0.144203
711	0.076028	0.101711	0.15097	0.166434	0.168089						711.03	0.036749	0.048139	0.0832	0.121076	0.144298
711.2	0.075949	0.101452	0.151395	0.166558	0.168016						711.23	0.036612	0.048001	0.083639	0.12142	0.144325
711.4	0.076078	0.101248	0.151657	0.166299	0.168414						711.43	0.036637	0.048096	0.083799	0.121922	0.14404
711.6	0.075474	0.100817	0.150984	0.165698	0.168213						711.63	0.03679	0.047887	0.084017	0.12208	0.143747
711.8	0.07543	0.101294	0.150608	0.165264	0.168197						711.83	0.036772	0.04784	0.084475	0.122537	0.144015
712	0.075694	0.10127	0.15054	0.165196	0.168662						712.03	0.036441	0.047484	0.084185	0.122217	0.143889
712.2	0.076163	0.101634	0.150923	0.164995	0.168905						712.23	0.03616	0.0472	0.083842	0.121986	0.14358
712.4	0.076303	0.101802	0.151181	0.164728	0.168865						712.43	0.035579	0.046831	0.083101	0.121877	0.142828
712.6	0.076988	0.102586	0.151695	0.164996	0.168899						712.63	0.035603	0.046892	0.08267	0.121634	0.142736
712.8	0.07663	0.102087	0.151108	0.164703	0.168034						712.83	0.035443	0.046675	0.082394	0.121857	0.142567
713	0.076535	0.101678	0.151298	0.164569	0.167681						713.03	0.035759	0.047117	0.082548	0.122243	0.142833
713.2	0.076431	0.102204	0.151547	0.164991	0.16738						713.23	0.03594	0.047484	0.082581	0.122791	0.142955
713.4	0.07662	0.102349	0.151757	0.165136	0.167292						713.43	0.036804	0.048342	0.082746	0.122966	0.143485
713.6	0.076661	0.102425	0.152401	0.16508	0.167577						713.63	0.037036	0.048712	0.082745	0.123143	0.143827
713.8	0.076247	0.102495	0.151868	0.16501	0.167922						713.83	0.036829	0.048717	0.082743	0.122298	0.143633
714	0.076363	0.102656	0.151709	0.164729	0.167976						714.03	0.036982	0.048674	0.082276	0.122261	0.143733
714.2	0.076452	0.102708	0.151658	0.164846	0.168069						714.23	0.036671	0.048664	0.082158	0.121929	0.14386
714.4	0.076855	0.102595	0.151644	0.164489	0.168157						714.43	0.036776	0.04851	0.082233	0.121911	0.143795
714.6	0.077186	0.102393	0.151947	0.164739	0.168601						714.63	0.037145	0.0488	0.082449	0.12181	0.144037
714.8	0.077147	0.101938	0.151878	0.164602	0.168266						714.83	0.03693	0.048964	0.082247	0.121306	0.14346
715	0.07612	0.10138	0.151567	0.164291	0.167964						715.03	0.03685	0.048993	0.082322	0.121158	0.143145
715.2	0.075384	0.101006	0.151435	0.164007	0.168017						715.23	0.037305	0.0494	0.083027	0.121629	0.143399
715.4	0.075109	0.100523	0.151072	0.163913	0.168282						715.43	0.037634	0.049634	0.08357	0.121399	0.143345
715.6	0.074659	0.100281	0.150382	0.163242	0.167786						715.63	0.037752	0.049595	0.083846	0.121363	0.143598
715.8	0.074983	0.100395	0.150278	0.163554	0.16797						715.83	0.037527	0.049268	0.083918	0.121217	0.143673
716	0.075228	0.099986	0.150373	0.163525	0.167763						716.03	0.036924	0.048765	0.083721	0.121073	0.143546
716.2	0.075793	0.100494	0.150723	0.163854	0.167979						716.23	0.036778	0.048482	0.083453	0.12075	0.143177
716.4	0.076251	0.100799	0.150864	0.164437	0.167751						716.43	0.036657	0.048101	0.083682	0.121319	0.143082
716.6	0.07658	0.100966	0.150629	0.164892	0.167543						716.63	0.037083	0.048052	0.083757	0.121517	0.143098
716.8	0.076401	0.100308	0.150032	0.164811	0.166782						716.83	0.037303	0.048052	0.083916	0.122112	0.143096
717	0.076234	0.099957	0.149884	0.164736	0.16635						717.03	0.037351	0.047774	0.08384	0.12217	0.142626
717.2	0.076283	0.100353	0.150118	0.164902	0.166033						717.23	0.03763	0.047372	0.083737	0.121937	0.142354
717.4	0.075832	0.100212	0.149722	0.164281	0.165876						717.43	0.037739	0.047421	0.083713	0.121376	0.142348
717.6	0.076005	0.100786	0.150459	0.164518	0.166604						717.63	0.037175	0.046492	0.083246	0.120943	0.141941
717.8	0.075803	0.101052	0.150078	0.164199	0.166312						717.83	0.03628	0.046097	0.082403	0.120283	0.141186
718	0.076079	0.101251	0.150478	0.164107	0.166337						718.03	0.036054	0.045872	0.081833	0.120077	0.140903
718.2	0.075664	0.101234	0.150224	0.164014	0.166169						718.23	0.036306	0.046196	0.0822	0.120244	0.141055
718.4	0.075404	0.10132	0.150196	0.163922	0.166225						718.43	0.036429	0.046133	0.08243	0.119935	0.141184
718.6	0.075175	0.101553	0.150416	0.164041	0.166238						718.63	0.036326	0.046851	0.082933	0.119558	0.141249
718.8	0.074883	0.101802	0.150396	0.163655	0.166492						718.83	0.036652	0.046945	0.083105	0.119832	0.141471
719	0.074384	0.101353	0.149696	0.163479	0.166234						719.03	0.036528	0.047177	0.083191	0.119755	0.141563
719.2	0.074054	0.101392	0.149313	0.163397	0.166438						719.23	0.03608	0.047285	0.083296	0.119723	0.141829
719.4	0.074086	0.101449	0.148822	0.163203	0.166565						719.43	0.035806	0.046961	0.083033	0.119403	0.141939
719.6	0.0741	0.101579	0.148207	0.162935	0.166093						719.63	0.035316	0.046419	0.082389	0.118869	0.141609
719.8	0.074062	0.101345	0.148024	0.162921	0.166148						719.83	0.034913	0.046301	0.082537	0.119248	0.141787
720	0.074072	0.101271	0.148114	0.163417	0.165889						720.03	0.034549	0.046247	0.082992	0.119412	0.14191
720.2	0.074375	0.101214	0.148163	0.163991	0.165863						720.23	0.034524	0.04664	0.08297	0.119458	0.142012
720.4	0.074893	0.100672	0.148112	0.164526	0.165471						720.43	0.034498	0.046773	0.083401	0.120458	0.141967
720.6	0.074332	0.100275	0.147861	0.163818	0.164514						720.63	0.034836	0.047221	0.082868	0.121004	0.141679
720.8	0.074497	0.099635	0.14816	0.163514	0.163866						720.83	0.034763	0.047209	0.082459	0.120707	0.141541
721	0.074183	0.099207	0.148054	0.163085	0.163514						721.03	0.035328	0.047445	0.082717	0.120777	0.14165
721.2	0.074366	0.099573	0.148519	0.163122	0.163846						721.23	0.035505	0.047767	0.082737	0.120794	0.141889
721.4	0.074138	0.099692	0.148717	0.163074	0.164206						721.43	0.035117	0.047852	0.082558	0.121111	0.142067
721.6	0.074456	0.099825	0.149357	0.163421	0.164858						721.63	0.03473	0.047532	0.082166	0.121196	0.141371
721.8	0.074325	0.09974	0.149361	0.163294	0.164545						721.83	0.035337	0.048218	0.082548	0.121605	0.141605
722	0.074224	0.099611	0.149165	0.162905	0.164387						722.03	0.035583	0.048079	0.082465	0.121356	0.141626
722.2	0.074112	0.099981	0.149171	0.162856	0.164522						722.23	0.036574	0.049017	0.083081	0.12192	0.142152
722.4	0.074416	0.100676	0.149403	0.162804	0.164795						722.43	0.036444	0.049228	0.083034	0.121678	0.142552
722.6	0.074587	0.100727	0.148971	0.163183	0.165005						722.63	0.036557	0.049431	0.082975	0.121561	0.142557
722.8	0.074917	0.10059	0.148893	0.163262	0.16546						722.83	0.036933	0.0493	0.082626	0.121687	0.142813
723	0.074913	0.100087	0.148081	0.162857	0.164857						723.03	0.036539	0.048816	0.082408	0.120755	0.1424
723.2	0.075194	0.100437	0.148273	0.163017	0.16559						723.23	0.036266	0.04825	0.082465	0.120282	0.14224
723.4	0.075691	0.100747	0.148203	0.163078	0.16568						723.43	0.036612	0.047784	0.082565	0.120139	0.142351
723.6	0.075389	0.100166	0.14779	0.162906	0.165339						723.63	0.036054	0.047395	0.082822	0.119572	0.141902
723.8	0.075464	0.100167	0.148024	0.163007	0.165498						723.83	0.035642	0.047204	0.0832	0.119373	0.141701
724	0.075384	0.100256	0.148365	0.163951	0.1657						724.03	0.035498	0.046738	0.083389	0.119188	0.140971
724.2	0.075115	0.099971	0.148178	0.16425	0.165121						724.23	0.035673	0.046855	0.083131	0.119094	0.140999
724.4	0.075051	0.099593	0.148465	0.164285	0.164783						724.43	0.035985	0.046681	0.083216	0.119629	0.141122
724.6	0.074331	0.099807	0.148619	0.163474	0.163983						724.63	0.036192	0.046649	0.083007	0.119726	0.141179
724.8	0.073886	0.099327	0.148738	0.163017	0.163995						724.83	0.036203	0.046374	0.08331	0.119453	0.141499
725	0.073503	0.0993	0.148853	0.162633	0.164551						725.03	0.036399	0.046404	0.083558	0.119887	0.141531
725.2	0.073305	0.099914	0.148986	0.162801	0.165256						725.23	0.035855	0.046078	0.083317	0.120078	0.141264
725.4	0.073092	0.099874	0.14933	0.162348	0.165342						725.43	0.035576	0.045575	0.082953	0.119964	0.140994
725.6	0.072832	0.099697	0.149142	0.161782	0.165061						725.63	0.03535	0.045578	0.083067	0.119814	0.140398
725.8	0.072663	0.099889	0.149334	0.161839	0.165181						725.83	0.035399	0.046122	0.083269	0.120017	0.140489
726	0.072723	0.099646	0.14866	0.16153	0.165214						726.03	0.034991	0.046492	0.082704	0.119796	0.140017
726.2	0.072929	0.09973	0.148731	0.161729	0.165717						726.23	0.035361	0.047081	0.082685	0.120261	0.140387
726.4	0.073359	0.099893	0.148788	0.161846	0.165848						726.43	0.034821	0.046894	0.082172	0.119929	0.14032
726.6	0.073661	0.099767	0.148178	0.16177	0.166065						726.63	0.035132	0.04724	0.082166	0.119901	0.140517
726.8	0.074157	0.099362	0.148435	0.161254	0.165949						726.83	0.035293	0.047396	0.082162	0.120222	0.141049
727	0.074203	0.098773	0.147917	0.160936	0.165754						727.03	0.035441	0.047202	0.082485	0.120234	0.140717
727.2	0.074535	0.099078	0.147697	0.160937	0.166315						727.23	0.035762	0.047476	0.082229	0.120462	0.140784
727.4	0.074277	0.098803	0.147014	0.160392	0.165997						727.43	0.036064	0.047782	0.082424	0.12074	0.141087
727.6	0.073747	0.098038	0.146696	0.160438	0.165996						727.63	0.035587	0.047458	0.082493	0.120434	0.140566
727.8	0.074352	0.098737	0.147017	0.160939	0.166106						727.83	0.035699	0.047037	0.082128	0.120085	0.140223
728	0.07436	0.099124	0.147014	0.161576	0.165861						728.03	0.036663	0.047557	0.082318	0.121143	0.140771
728.2	0.073906	0.099181	0.146729	0.161361	0.165103						728.23	0.037008	0.047629	0.08236	0.120907	0.141257
728.4	0.074318	0.099151	0.147216	0.16094	0.165047						728.43	0.037085	0.047749	0.083017	0.120853	0.141416
728.6	0.074074	0.09931	0.146898	0.160484	0.164727						728.63	0.037028	0.04803	0.082739	0.120438	0.141415
728.8	0.073623	0.098596	0.146828	0.160215	0.164594						728.83	0.037459	0.048409	0.083058	0.120708	0.141673
729	0.074005	0.098973	0.14746	0.160358	0.164793						729.03	0.036979	0.048338	0.082414	0.120078	0.141054
[truncated: 254 more rows]

[truncated: 8 more sheets: Suppl Figure 10, Suppl Figure 12BDF, Suppl Figure 12CEG, Suppl Figure 13A, Suppl Figure 13B, Suppl Figure 14B, Suppl Figure 15AB, Suppl Figure 23]
